# Supplementary material for: Comorbidity of asthma and hypertension may be mediated by shared genetic dysregulation and drug side effects
Source: Sci Rep. 2019 Nov 8;9:16302. doi: 10.1038/s41598-019-52762-w (PMC6841742; doi:10.1038/s41598-019-52762-w)
Supplement: Supplementary file 1 — Dataset 1 [file 41598_2019_52762_MOESM1_ESM.xlsx]

## Sheet: description
	Supplementary Table 1. 330 genes associated with asthma and hypertension according to various evidence sources.
field	description
gene	gene name
asthma	The number of evidence sources supporting gene association with asthma.
hypertension	The number of evidence sources supporting gene association with hypertension.
both	The total number of evidence sources supporting gene association with asthma and hypertension.
Familial Forms	Whether a gene has variants causing familial disorders characterized by asthma or hypertension. Here and below: 2- if the evidence is available for both diseases; 1- if the evidence is available only for one disease; 0 – no evidence
HPO	Whether a gene was associated with HPO terms relevant to asthma or hypertension.
With associated coding variants (GWAS)	Whether a gene has coding GWAS variants.
eQTL regulated	Whether a gene is regulated by an eQTL associated with asthma or hypertension.
targets of indicated drugs	Whether a gene is a target of a drug indicated in asthma or hypertension.
targets of contraindicated drugs	Whether a gene is a target of a drug contraindicated in asthma or hypertension.
Differentially expressed	Whether a gene is differentially expressed in asthma or hypertension.
Text mining (HuGE)	Whether a gene co-occurs in texts with asthma or hypertension.
is_connected	Whether a gene is connected in the network.
module1-module6	1 if a gene belongs to a module; otherwise 0.
in_modules	Comma-separated list of modules each gene belongs to.
novel	Whether a gene seems to be novel, i.e. not fund in a simple search in TargetMine and DisGeNET with query terms asthma and hypertension.

## Sheet: Supplementary Table 1
gene	both	asthma	hypertension	Have variants causing Familial Forms	HPO	With associated coding variants (GWAS)	eQTL regulated	targets of indicated drugs	targets of contraindicated drugs	Differentially expressed	Text mining (HuGE)	is_connected	module1	module2	module3	module4	module5	module6	novel	in_modules
VEGFA	4	2	2	0	0	0	0	0	0	2	2	1	0	0	1	0	0	0	0	3
AGT	3	1	2	0	0	0	0	0	0	1	2	1	0	0	0	1	0	0	0	4
ANXA1	3	1	2	0	0	0	0	1	1	1	0	1	0	0	0	0	0	0	0	0
ARG1	3	2	1	0	0	0	0	0	0	1	2	1	1	0	0	0	0	0	0	1
CAT	3	2	1	0	0	0	0	0	0	1	2	1	0	1	0	0	0	0	0	2
CCL11	3	2	1	0	0	0	0	0	0	1	2	1	0	0	0	1	0	0	0	4
CCL2	3	2	1	0	0	0	0	0	0	1	2	1	1	0	0	0	0	0	0	1
CCL5	4	3	1	0	0	0	1	0	0	1	2	1	0	0	0	1	0	0	0	4
COL4A3	2	1	1	0	1	0	0	0	0	1	0	1	0	0	1	0	0	0	1	3
CSF2	3	2	1	0	0	0	0	0	0	1	2	1	1	0	0	0	0	0	0	1
CTGF	2	1	1	0	0	0	0	0	0	1	1	1	0	0	1	0	0	0	0	3
CXCL8	5	3	2	0	0	0	2	0	0	1	2	1	0	0	0	1	0	0	0	4
FAS	3	2	1	0	0	0	0	0	0	1	2	1	1	0	0	0	0	0	1	1
FOS	3	2	1	0	0	0	2	0	0	1	0	1	1	0	0	0	0	0	0	1
FOXP3	3	2	1	0	0	0	0	0	0	1	2	1	1	0	0	0	0	0	0	1
GSTP1	3	2	1	0	0	0	0	0	0	1	2	1	0	1	0	0	0	0	0	2
HP	2	1	1	0	0	0	0	0	0	1	1	1	0	1	0	0	0	0	0	2
ICAM1	3	2	1	0	0	0	0	0	0	1	2	1	0	0	0	0	1	0	0	5
IFNG	3	2	1	0	0	0	0	0	0	1	2	1	1	0	0	0	0	0	0	1
IL13	4	3	1	0	0	0	1	0	0	1	2	1	1	0	0	0	0	0	0	1
IL17A	3	2	1	0	0	0	0	0	0	1	2	1	1	0	0	0	0	0	0	1
IL18	3	2	1	0	0	0	0	0	0	1	2	1	1	0	0	0	0	0	0	1
IL4	3	2	1	0	0	0	0	0	0	1	2	1	1	0	0	0	0	0	0	1
IL5	5	4	1	0	0	0	1	1	0	1	2	1	1	0	0	0	0	0	0	1
LEP	3	2	1	0	0	0	0	0	0	1	2	1	1	0	0	0	0	0	0	1
MAPK1	3	2	1	0	0	0	0	0	0	1	2	1	1	0	0	1	0	0	0	1,4
MYLK	3	2	1	0	1	0	0	0	0	1	1	1	0	0	0	1	0	0	0	4
NFKB1	2	1	1	0	0	0	0	0	0	1	1	1	1	0	0	0	0	0	1	1
NR3C1	6	3	3	0	1	0	0	1	1	1	2	1	0	0	1	0	0	0	0	3
PTGS2	5	2	3	0	0	0	0	0	2	1	2	1	1	0	0	0	0	0	0	1
TGFB1	3	2	1	0	0	0	0	0	0	1	2	1	0	0	1	0	0	0	0	3
TIMP1	3	2	1	0	0	0	0	0	0	1	2	0	0	0	0	0	0	0	0	0
TLR4	3	2	1	0	0	0	0	0	0	1	2	1	1	0	0	0	0	0	0	1
TNF	3	2	1	0	0	0	0	0	0	1	2	1	1	0	0	0	0	0	0	1
VCAM1	3	2	1	0	0	0	0	0	0	1	2	1	0	0	0	0	1	0	0	5
ABCB1	2	1	1	0	0	0	0	0	0	0	2	1	1	0	0	0	0	0	0	1
ABCC2	2	1	1	0	0	0	0	0	1	0	1	0	0	0	0	0	0	0	1	0
ABO	2	1	1	0	0	0	0	0	0	0	2	0	0	0	0	0	0	0	0	0
ACE	3	1	2	0	0	0	0	1	0	0	2	1	0	0	0	1	0	0	0	4
ACTN4	3	1	2	0	1	0	1	0	0	0	1	1	0	0	1	0	0	0	1	3
ADA	3	2	1	0	1	0	0	0	0	0	2	1	0	1	0	0	0	0	0	2
ADH1B	2	1	1	0	0	0	0	0	0	0	2	1	0	1	0	0	0	0	0	2
ADH1C	2	1	1	0	0	0	0	0	0	0	2	0	0	0	0	0	0	0	1	0
ADORA1	3	2	1	0	0	0	1	1	0	0	1	1	0	0	0	1	0	0	0	4
ADORA2A	2	1	1	0	0	0	0	1	0	0	1	1	0	0	0	1	0	0	0	4
ADRA1B	4	1	3	0	0	0	0	1	1	0	2	1	0	0	0	1	0	0	0	4
ADRB1	6	3	3	0	0	0	0	2	2	0	2	1	0	0	0	1	0	0	0	4
ADRB2	6	3	3	0	0	0	0	2	2	0	2	1	0	0	0	1	0	0	0	4
ADRB3	3	1	2	0	0	0	0	1	1	0	1	1	0	0	0	1	0	0	0	4
AGER	4	2	2	0	0	0	2	0	0	0	2	1	1	0	0	0	0	0	0	1
AIF1	2	1	1	0	0	0	2	0	0	0	0	1	0	0	0	0	0	0	1	0
ALDH2	4	2	2	0	0	0	2	0	0	0	2	1	0	1	0	0	0	0	0	2
ALMS1	2	1	1	0	2	0	0	0	0	0	0	1	0	0	0	0	0	0	1	0
ALOX5AP	2	1	1	0	0	0	0	0	0	0	2	1	1	0	0	0	0	0	0	1
APOA2	2	1	1	0	0	0	1	0	0	0	1	1	0	1	0	0	0	0	0	2
ARHGEF40	2	1	1	0	0	0	2	0	0	0	0	0	0	0	0	0	0	0	1	0
ATF6B	2	1	1	0	0	0	2	0	0	0	0	0	0	0	0	0	0	0	0	0
ATM	2	1	1	0	0	0	0	0	0	0	2	1	0	0	0	0	0	0	0	0
ATP2A2	2	1	1	0	0	0	0	0	0	0	2	1	0	0	1	0	0	0	0	3
ATP2B1	3	1	2	0	0	0	2	0	0	0	1	1	0	0	0	0	0	0	1	0
ATP6V1G2	2	1	1	0	0	0	2	0	0	0	0	1	0	0	0	0	0	0	1	0
BAG6	2	1	1	0	0	0	2	0	0	0	0	0	0	0	0	0	0	0	1	0
BBS1	2	1	1	0	2	0	0	0	0	0	0	1	0	1	0	0	0	0	1	2
BBS4	2	1	1	0	2	0	0	0	0	0	0	1	0	1	0	0	0	0	1	2
BDKRB2	2	1	1	0	0	0	0	0	0	0	2	1	0	0	0	1	0	0	0	4
BDNF	2	1	1	0	0	0	0	0	0	0	2	1	1	0	0	0	0	0	0	1
BTN2A1	2	1	1	0	0	0	1	0	0	0	1	0	0	0	0	0	0	0	1	0
BTN3A1	2	1	1	0	0	0	2	0	0	0	0	1	0	0	0	0	0	0	1	0
BTN3A2	2	1	1	0	0	0	2	0	0	0	0	1	0	0	0	0	0	0	1	0
C3	2	1	1	0	0	0	0	0	0	0	2	1	0	1	0	1	0	0	0	2,4
C4A	3	1	2	0	0	0	2	0	0	0	1	1	0	1	0	0	0	0	0	2
C4B	2	1	1	0	0	0	2	0	0	0	0	1	0	1	0	0	0	0	1	2
C5	2	1	1	0	0	0	0	0	0	0	2	1	0	1	0	1	0	0	0	2,4
C6orf48	2	1	1	0	0	0	2	0	0	0	0	0	0	0	0	0	0	0	1	0
CACNB4	2	1	1	0	0	0	1	1	0	0	0	0	0	0	0	0	0	0	1	0
CCHCR1	3	1	2	0	0	0	2	0	0	0	1	0	0	0	0	0	0	0	1	0
CCR2	2	1	1	0	0	0	0	0	0	0	2	1	0	0	0	1	0	0	0	4
CCR5	2	1	1	0	0	0	0	0	0	0	2	1	0	0	0	1	0	0	0	4
CD14	2	1	1	0	0	0	0	0	0	0	2	1	1	0	0	0	0	0	0	1
CD40	2	1	1	0	0	0	0	0	0	0	2	1	1	0	0	0	0	0	0	1
CFTR	3	2	1	0	1	0	0	0	0	0	2	1	0	0	0	1	0	0	0	4
CHI3L1	3	2	1	0	0	0	1	0	0	0	2	0	0	0	0	0	0	0	0	0
CHIT1	3	2	1	0	0	0	1	0	0	0	2	0	0	0	0	0	0	0	0	0
CHUK	2	1	1	0	0	0	0	0	0	0	2	1	1	0	0	0	0	0	0	1
CIITA	2	1	1	0	0	0	0	0	0	0	2	1	0	0	0	0	1	0	1	5
CLEC16A	2	1	1	0	0	0	1	0	0	0	1	1	1	0	0	0	0	0	0	1
CMA1	2	1	1	0	0	0	0	0	0	0	2	1	0	0	1	0	0	0	0	3
COMT	2	1	1	0	1	0	0	0	0	0	1	1	0	1	0	0	0	0	0	2
CRIP1	2	1	1	0	0	0	2	0	0	0	0	1	0	1	0	0	0	0	1	2
CRP	2	1	1	0	0	0	0	0	0	0	2	1	0	0	0	1	0	0	0	4
CSK	3	1	2	0	0	0	2	0	0	0	1	1	0	0	0	0	1	0	0	5
CSNK2B	2	1	1	0	0	0	2	0	0	0	0	1	1	0	0	0	0	0	1	1
CTLA4	3	1	2	0	1	0	0	0	0	0	2	1	1	0	0	0	0	0	0	1
CTSB	2	1	1	0	0	0	2	0	0	0	0	1	0	0	0	0	1	0	0	5
CX3CR1	2	1	1	0	0	0	0	0	0	0	2	0	0	0	0	0	0	0	0	0
CXCL12	2	1	1	0	0	0	0	0	0	0	2	1	0	0	0	1	0	0	0	4
CYBA	2	1	1	0	0	0	0	0	0	0	2	1	0	0	1	0	0	0	0	3
CYP1A1	2	1	1	0	0	0	0	0	0	0	2	1	0	1	0	0	0	0	0	2
CYP1A2	2	1	1	0	0	0	0	0	0	0	2	1	0	1	0	0	0	0	0	2
CYP21A2	4	1	3	0	1	0	2	0	0	0	1	0	0	0	0	0	0	0	1	0
CYP24A1	2	1	1	0	0	0	0	0	0	0	2	1	0	0	0	0	0	0	0	0
CYP2C19	2	1	1	0	0	0	0	0	0	0	2	1	0	1	0	0	0	0	0	2
CYP2C9	2	1	1	0	0	0	0	0	0	0	2	1	0	1	0	0	0	0	0	2
CYP2D6	2	1	1	0	0	0	0	0	0	0	2	1	0	1	0	0	0	0	0	2
CYP2E1	2	1	1	0	0	0	0	0	0	0	2	1	0	1	0	0	0	0	0	2
CYP2R1	2	1	1	0	0	0	0	0	0	0	2	1	0	0	0	0	0	0	1	0
CYP3A4	2	1	1	0	0	0	0	0	0	0	2	1	0	1	0	0	0	0	0	2
DDX39B	2	1	1	0	0	0	2	0	0	0	0	1	0	1	0	0	0	0	1	2
DOM3Z	2	1	1	0	0	0	2	0	0	0	0	0	0	0	0	0	0	0	1	0
EDN1	2	1	1	0	0	0	0	0	0	0	2	1	1	0	0	1	0	0	0	1,4
EDNRA	2	1	1	0	0	0	0	0	0	0	2	1	0	0	0	1	0	0	0	4
EGFR	3	1	2	0	1	0	0	0	0	0	2	1	1	0	0	0	0	0	0	1
EPHX1	2	1	1	0	0	0	0	0	0	0	2	1	0	1	0	0	0	0	0	2
ERAP1	2	1	1	0	0	0	0	0	0	0	2	0	0	0	0	0	0	0	1	0
ERBB2	2	1	1	0	0	0	1	0	0	0	1	1	1	0	0	0	0	0	0	1
ERCC2	2	1	1	0	1	0	0	0	0	0	1	1	0	0	0	0	0	0	1	0
ESR1	2	1	1	0	0	0	0	0	0	0	2	1	0	0	0	1	0	0	0	4
FADS1	2	1	1	0	0	0	0	0	0	0	2	1	0	0	1	0	0	0	0	3
FADS2	2	1	1	0	0	0	0	0	0	0	2	1	0	0	1	0	0	0	0	3
FAM216A	2	1	1	0	0	0	2	0	0	0	0	1	0	0	1	0	0	0	1	3
FCGR1A	3	2	1	0	0	0	2	0	0	0	1	1	0	0	0	0	1	0	0	5
FCGR1B	3	2	1	0	0	0	2	0	0	0	1	1	0	0	0	0	1	0	1	5
FCGR1C	2	1	1	0	0	0	2	0	0	0	0	0	0	0	0	0	0	0	1	0
FLOT1	2	1	1	0	0	0	2	0	0	0	0	1	0	0	0	0	0	0	1	0
FTO	2	1	1	0	0	0	0	0	0	0	2	0	0	0	0	0	0	0	0	0
FUT2	2	1	1	0	0	0	0	0	0	0	2	0	0	0	0	0	0	0	1	0
GATA2	2	1	1	0	0	0	1	0	0	0	1	1	1	0	0	0	0	0	1	1
GBP1	2	1	1	0	0	0	2	0	0	0	0	1	0	0	0	0	1	0	1	5
GBP2	2	1	1	0	0	0	2	0	0	0	0	1	0	0	0	0	1	0	1	5
GBP3	2	1	1	0	0	0	2	0	0	0	0	1	0	0	0	0	1	0	1	5
GBP4	2	1	1	0	0	0	2	0	0	0	0	1	0	0	0	0	1	0	1	5
GBP5	2	1	1	0	0	0	2	0	0	0	0	1	0	0	0	0	1	0	1	5
GBP7	2	1	1	0	0	0	2	0	0	0	0	1	0	0	0	0	1	0	1	5
GC	2	1	1	0	0	0	0	0	0	0	2	1	0	1	0	0	0	0	0	2
GCKR	2	1	1	0	0	0	0	0	0	0	2	0	0	0	0	0	0	0	0	0
GLS	2	1	1	0	0	0	2	0	0	0	0	0	0	0	0	0	0	0	1	0
GNPDA2	2	1	1	0	0	0	0	0	0	0	2	0	0	0	0	0	0	0	0	0
GPANK1	2	1	1	0	0	0	2	0	0	0	0	0	0	0	0	0	0	0	1	0
GPN3	2	1	1	0	0	0	2	0	0	0	0	1	0	0	1	0	0	0	1	3
GPX1	2	1	1	0	0	0	0	0	0	0	2	1	0	1	0	0	0	0	0	2
GSTA1	2	1	1	0	0	0	0	0	0	0	2	1	0	1	0	0	0	0	0	2
GSTM1	2	1	1	0	0	0	0	0	0	0	2	1	0	1	0	0	0	0	0	2
GSTM3	2	1	1	0	0	0	0	0	0	0	2	1	0	1	0	0	0	0	0	2
GSTO1	2	1	1	0	0	0	0	0	0	0	2	1	0	1	0	0	0	0	0	2
GSTT1	2	1	1	0	0	0	0	0	0	0	2	1	0	1	0	0	0	0	0	2
HCG27	2	1	1	0	0	0	2	0	0	0	0	1	0	0	0	0	0	0	1	0
HCP5	2	1	1	0	0	0	2	0	0	0	0	0	0	0	0	0	0	0	1	0
HECTD4	2	1	1	0	0	0	2	0	0	0	0	0	0	0	0	0	0	0	1	0
HIST1H2BC	2	1	1	0	0	0	2	0	0	0	0	1	0	0	0	0	0	1	1	6
HIST1H2BE	2	1	1	0	0	0	2	0	0	0	0	1	0	0	0	0	0	1	1	6
HIST1H2BF	2	1	1	0	0	0	2	0	0	0	0	1	0	0	0	0	0	1	1	6
HIST1H2BG	2	1	1	0	0	0	2	0	0	0	0	1	0	0	0	0	0	1	1	6
HIST1H2BI	2	1	1	0	0	0	2	0	0	0	0	1	0	0	0	0	0	1	1	6
HIST1H4A	2	1	1	0	0	0	2	0	0	0	0	1	0	0	0	0	0	1	1	6
HIST1H4B	2	1	1	0	0	0	2	0	0	0	0	1	0	0	0	0	0	1	1	6
HIST1H4C	2	1	1	0	0	0	2	0	0	0	0	1	0	0	0	0	0	1	1	6
HIST1H4D	2	1	1	0	0	0	2	0	0	0	0	1	0	0	0	0	0	1	1	6
HIST1H4E	2	1	1	0	0	0	2	0	0	0	0	1	0	0	0	0	0	1	1	6
HIST1H4F	2	1	1	0	0	0	2	0	0	0	0	1	0	0	0	0	0	1	1	6
HIST1H4H	2	1	1	0	0	0	2	0	0	0	0	1	0	0	0	0	0	1	1	6
HIST1H4I	2	1	1	0	0	0	2	0	0	0	0	1	0	0	0	0	0	1	1	6
HIST1H4J	2	1	1	0	0	0	2	0	0	0	0	1	0	0	0	0	0	1	1	6
HIST1H4K	2	1	1	0	0	0	2	0	0	0	0	1	0	0	0	0	0	1	1	6
HIST1H4L	2	1	1	0	0	0	2	0	0	0	0	1	0	0	0	0	0	1	1	6
HIST2H2BF	2	1	1	0	0	0	2	0	0	0	0	1	0	0	0	0	0	1	1	6
HIST2H4A	2	1	1	0	0	0	2	0	0	0	0	1	0	0	0	0	0	1	1	6
HIST2H4B	2	1	1	0	0	0	2	0	0	0	0	1	0	0	0	0	0	1	1	6
HIST4H4	2	1	1	0	0	0	2	0	0	0	0	1	0	0	0	0	0	1	1	6
HLA-A	2	1	1	0	0	0	0	0	0	0	2	1	0	0	0	0	1	0	0	5
HLA-B	4	2	2	0	0	0	2	0	0	0	2	1	0	0	0	0	1	0	0	5
HLA-C	4	2	2	0	0	0	2	0	0	0	2	1	0	0	0	0	1	0	1	5
HLA-DPB1	5	3	2	0	1	1	1	0	0	0	2	1	0	0	0	0	1	0	0	5
HLA-DQA1	3	2	1	0	0	0	1	0	0	0	2	1	0	0	0	0	1	0	1	5
HLA-DQB1	3	2	1	0	0	0	1	0	0	0	2	1	0	0	0	0	1	0	0	5
HLA-DRB1	4	2	2	0	0	0	2	0	0	0	2	1	0	0	0	0	1	0	0	5
HLA-DRB5	2	1	1	0	0	0	2	0	0	0	0	1	0	0	0	0	1	0	1	5
HLA-DRB6	2	1	1	0	0	0	2	0	0	0	0	0	0	0	0	0	0	0	1	0
HLA-E	3	2	1	0	0	0	2	0	0	0	1	1	0	0	0	0	1	0	1	5
HLA-G	2	1	1	0	0	0	0	0	0	0	2	1	0	0	0	0	1	0	0	5
HMOX1	2	1	1	0	0	0	0	0	0	0	2	1	1	0	0	0	0	0	0	1
HSPA1B	3	1	2	0	0	0	2	0	0	0	1	1	1	0	0	0	0	0	0	1
IDS	3	2	1	0	1	0	2	0	0	0	0	0	0	0	0	0	0	0	0	0
IER3	2	1	1	0	0	0	2	0	0	0	0	1	0	0	0	1	0	0	1	4
IL10	2	1	1	0	0	0	0	0	0	0	2	1	0	0	1	0	0	0	0	3
IL10RA	2	1	1	0	0	0	0	0	0	0	2	1	1	0	0	0	0	0	0	1
IL12B	2	1	1	0	0	0	0	0	0	0	2	1	1	0	0	0	0	0	0	1
IL15	2	1	1	0	0	0	0	0	0	0	2	0	0	0	0	0	0	0	0	0
IL16	2	1	1	0	0	0	0	0	0	0	2	0	0	0	0	0	0	0	1	0
IL1A	2	1	1	0	0	0	0	0	0	0	2	1	1	0	0	0	0	0	0	1
IL1B	2	1	1	0	0	0	0	0	0	0	2	1	1	0	0	0	0	0	0	1
IL1R1	2	1	1	0	0	0	0	0	0	0	2	1	1	0	0	0	0	0	0	1
IL1RN	2	1	1	0	0	0	0	0	0	0	2	1	1	0	0	0	0	0	0	1
IL22	2	1	1	0	0	0	0	0	0	0	2	1	1	0	0	0	0	0	0	1
IL23R	2	1	1	0	0	0	0	0	0	0	2	1	1	0	0	0	0	0	0	1
IL2RA	2	1	1	0	0	0	0	0	0	0	2	1	1	0	0	0	0	0	0	1
IL3	2	1	1	0	0	0	0	0	0	0	2	1	1	0	0	0	0	0	0	1
IL4R	2	1	1	0	0	0	0	0	0	0	2	1	1	0	0	0	0	0	0	1
IL5RA	2	1	1	0	0	0	0	0	0	0	2	1	1	0	0	0	0	0	0	1
IL6	2	1	1	0	0	0	0	0	0	0	2	1	1	0	0	0	0	0	0	1
IL6R	3	2	1	0	0	0	1	0	0	0	2	1	1	0	0	0	0	0	0	1
INS	2	1	1	0	0	0	0	0	0	0	2	1	0	0	0	0	0	0	0	0
INSIG2	2	1	1	0	0	0	0	0	0	0	2	1	0	0	0	1	0	0	0	4
IRAK1	2	1	1	0	0	0	0	0	0	0	2	1	1	0	0	0	0	0	0	1
IRF5	2	1	1	0	0	0	0	0	0	0	2	1	0	0	0	0	1	0	0	5
ITGB3	3	1	2	0	0	0	0	0	1	0	2	1	0	0	1	0	0	0	0	3
ITPR2	2	1	1	0	0	0	0	0	0	0	2	1	0	0	0	0	0	0	1	0
JAK2	3	1	2	0	1	0	0	0	0	0	2	1	1	0	0	0	0	0	0	1
KIF1B	2	1	1	0	1	0	1	0	0	0	0	0	0	0	0	0	0	0	1	0
KIT	2	1	1	0	0	0	0	0	0	0	2	1	1	0	0	0	0	0	0	1
LOC100131190	2	1	1	0	0	0	2	0	0	0	0	0	0	0	0	0	0	0	1	0
LOC100293534	2	1	1	0	0	0	2	0	0	0	0	0	0	0	0	0	0	0	1	0
LOC100294307	2	1	1	0	0	0	2	0	0	0	0	0	0	0	0	0	0	0	1	0
LOC100507709	2	1	1	0	0	0	2	0	0	0	0	0	0	0	0	0	0	0	1	0
LOC100507714	2	1	1	0	0	0	2	0	0	0	0	0	0	0	0	0	0	0	1	0
LST1	2	1	1	0	0	0	2	0	0	0	0	1	0	0	0	0	0	0	1	0
LTA	3	1	2	0	0	0	1	0	0	0	2	1	1	0	0	0	0	0	0	1
LTC4S	2	1	1	0	0	0	0	0	0	0	2	1	1	0	0	0	0	0	0	1
LY6G5B	2	1	1	0	0	0	2	0	0	0	0	0	0	0	0	0	0	0	1	0
LY6G6C	2	1	1	0	0	0	2	0	0	0	0	0	0	0	0	0	0	0	1	0
MBL2	2	1	1	0	0	0	0	0	0	0	2	1	0	1	0	0	0	0	0	2
MC4R	3	1	2	0	1	0	0	0	0	0	2	1	0	0	0	1	0	0	0	4
MEFV	2	1	1	0	0	0	0	0	0	0	2	1	0	0	0	0	0	0	0	0
MICB	3	2	1	0	0	0	2	0	0	0	1	0	0	0	0	0	0	0	0	0
MIF	3	2	1	0	0	0	1	0	0	0	2	1	0	1	0	0	0	0	0	2
MIR146A	2	1	1	0	0	0	0	0	0	0	2	0	0	0	0	0	0	0	1	0
MKKS	3	1	2	0	2	0	0	0	0	0	1	1	0	1	0	0	0	0	1	2
MMP1	2	1	1	0	0	0	0	0	0	0	2	1	0	0	1	0	0	0	0	3
MMP12	2	1	1	0	0	0	0	0	0	0	2	1	0	0	1	0	0	0	0	3
MMP9	2	1	1	0	0	0	0	0	0	0	2	1	0	0	1	0	0	0	0	3
MPO	2	1	1	0	0	0	0	0	0	0	2	1	1	0	0	0	0	0	0	1
MS4A2	2	1	1	0	0	0	0	0	0	0	2	1	1	0	0	0	0	0	1	1
MSH5	2	1	1	0	0	0	2	0	0	0	0	1	0	0	0	0	0	0	1	0
MSH5-SAPCD1	2	1	1	0	0	0	2	0	0	0	0	0	0	0	0	0	0	0	1	0
MTHFR	2	1	1	0	0	0	0	0	0	0	2	0	0	0	0	0	0	0	0	0
MUC1	2	1	1	0	1	0	0	0	0	0	1	0	0	0	0	0	0	0	0	0
MX2	2	1	1	0	0	0	2	0	0	0	0	1	0	0	0	0	1	0	1	5
MYADM	2	1	1	0	0	0	2	0	0	0	0	0	0	0	0	0	0	0	1	0
NAT2	2	1	1	0	0	0	0	0	0	0	2	1	0	1	0	0	0	0	0	2
NFKBIA	2	1	1	0	0	0	0	0	0	0	2	1	1	0	0	0	0	0	0	1
NLRP12	2	1	1	0	0	0	2	0	0	0	0	1	1	0	0	0	0	0	1	1
NLRP3	2	1	1	0	0	0	0	0	0	0	2	1	1	0	0	0	0	0	0	1
NOD2	3	1	2	0	1	0	0	0	0	0	2	1	1	0	0	0	0	0	0	1
NOS1	2	1	1	0	0	0	0	0	0	0	2	1	1	0	0	0	0	0	0	1
NOS2	2	1	1	0	0	0	0	0	0	0	2	1	1	0	0	0	0	0	0	1
NOS2A	2	1	1	0	0	0	0	0	0	0	2	0	0	0	0	0	0	0	1	0
NOS3	3	1	2	1	0	0	0	0	0	0	2	1	0	0	0	1	0	0	0	4
NOTCH4	3	2	1	0	0	1	2	0	0	0	0	1	0	0	1	0	0	0	1	3
NPPA	2	1	1	0	0	0	0	0	0	0	2	1	1	0	0	0	0	0	0	1
NQO1	2	1	1	0	0	0	0	0	0	0	2	0	0	0	0	0	0	0	0	0
OAS2	3	2	1	0	0	1	2	0	0	0	0	1	0	0	0	0	1	0	1	5
OBFC1	3	1	2	0	0	0	2	0	0	0	1	0	0	0	0	0	0	0	1	0
P2RY12	2	1	1	0	0	0	0	0	0	0	2	1	0	0	0	1	0	0	0	4
PARD3B	2	1	1	0	0	1	0	0	0	0	1	0	0	0	0	0	0	0	1	0
PDE3A	3	1	2	1	1	0	0	1	0	0	0	0	0	0	0	0	0	0	0	0
PDE4D	3	2	1	0	0	0	1	0	0	0	2	0	0	0	0	0	0	0	0	0
PDGFRA	2	1	1	0	0	0	0	0	0	0	2	1	0	0	1	0	0	0	0	3
PECAM1	2	1	1	0	0	0	0	0	0	0	2	0	0	0	0	0	0	0	0	0
PLA2G7	2	1	1	0	0	0	0	0	0	0	2	1	0	0	1	0	0	0	0	3
PLAUR	2	1	1	0	0	0	0	0	1	0	1	1	1	0	0	0	0	0	0	1
PON1	2	1	1	0	0	0	0	0	0	0	2	1	0	1	0	0	0	0	0	2
PON2	2	1	1	0	0	0	0	0	0	0	2	0	0	0	0	0	0	0	0	0
PPARA	2	1	1	0	0	0	0	0	1	0	1	0	0	0	0	0	0	0	0	0
PPARG	4	2	2	0	1	0	0	0	1	0	2	1	1	0	0	0	0	0	0	1
PPP1R15A	2	1	1	0	0	0	2	0	0	0	0	1	0	0	1	0	0	0	1	3
PRKCA	2	1	1	0	0	0	0	0	0	0	2	1	1	0	0	0	0	0	0	1
PRRC2A	2	1	1	0	0	0	2	0	0	0	0	0	0	0	0	0	0	0	0	0
PSORS1C1	3	2	1	0	0	1	2	0	0	0	0	0	0	0	0	0	0	0	1	0
PSTPIP2	2	1	1	0	0	0	2	0	0	0	0	0	0	0	0	0	0	0	1	0
PTGDR	2	1	1	0	0	0	0	0	0	0	2	1	0	0	0	1	0	0	1	4
PTGER4	2	1	1	0	0	0	0	0	0	0	2	1	0	0	0	1	0	0	0	4
PTGES	2	1	1	0	0	0	1	0	0	0	1	1	0	1	0	0	0	0	0	2
PTGS1	2	1	1	0	0	0	0	0	1	0	1	1	0	1	0	0	0	0	0	2
PTPN22	3	1	2	0	1	0	0	0	0	0	2	1	0	0	0	0	1	0	0	5
PTPRD	2	1	1	0	0	0	0	0	0	0	2	0	0	0	0	0	0	0	0	0
RICTOR	2	1	1	0	0	0	2	0	0	0	0	1	0	0	0	0	0	0	1	0
RNF5	2	1	1	0	0	0	2	0	0	0	0	1	0	0	0	1	0	0	1	4
RREB1	2	1	1	0	1	0	0	0	0	0	1	0	0	0	0	0	0	0	1	0
RUNX1	2	1	1	0	0	0	0	0	0	0	2	1	0	0	1	0	0	0	0	3
RXRA	2	1	1	0	0	0	0	0	0	0	2	1	0	0	1	0	0	0	0	3
S100A10	2	1	1	0	0	0	2	0	0	0	0	1	0	0	0	0	0	0	1	0
SAPCD1	2	1	1	0	0	0	2	0	0	0	0	0	0	0	0	0	0	0	1	0
SCAMP2	2	1	1	0	0	0	2	0	0	0	0	0	0	0	0	0	0	0	1	0
SCAMP5	2	1	1	0	0	0	2	0	0	0	0	0	0	0	0	0	0	0	1	0
SCGB1A1	2	1	1	0	0	0	0	0	0	0	2	0	0	0	0	0	0	0	0	0
SDCCAG8	2	1	1	0	2	0	0	0	0	0	0	1	0	0	0	0	0	0	1	0
SDHA	2	1	1	1	0	0	1	0	0	0	0	1	0	0	0	0	1	0	1	5
SDHD	4	1	3	1	2	0	0	0	0	0	1	1	0	0	0	0	1	0	1	5
SELL	2	1	1	0	0	0	0	0	0	0	2	1	0	0	0	0	0	0	0	0
SELP	2	1	1	0	0	0	0	0	0	0	2	1	0	0	1	0	0	0	0	3
SERPINA1	2	1	1	0	0	0	0	0	0	0	2	1	0	1	1	0	0	0	0	2,3
SERPINA3	2	1	1	0	0	0	0	0	0	0	2	1	0	0	1	0	0	0	0	3
SERPINE1	3	1	2	0	0	0	0	0	1	0	2	1	0	0	1	0	0	0	0	3
SH2B3	6	2	4	0	1	2	2	0	0	0	1	1	1	0	0	0	0	0	1	1
SKIV2L	2	1	1	0	0	0	2	0	0	0	0	1	0	0	1	0	0	0	1	3
SLC22A5	2	1	1	0	0	0	1	0	0	0	1	0	0	0	0	0	0	0	0	0
SLC44A4	2	1	1	0	0	0	2	0	0	0	0	0	0	0	0	0	0	0	1	0
SLC6A4	3	1	2	0	0	0	0	0	1	0	2	0	0	0	0	0	0	0	0	0
SMAD3	4	2	2	0	1	0	1	0	0	0	2	1	0	0	1	0	0	0	0	3
SNORD84	2	1	1	0	0	0	2	0	0	0	0	0	0	0	0	0	0	0	1	0
SOCS3	2	1	1	0	0	0	0	0	0	0	2	1	1	0	0	0	0	0	0	1
SOD2	2	1	1	0	0	0	0	0	0	0	2	1	0	1	0	0	0	0	0	2
SOD3	2	1	1	0	0	0	0	0	0	0	2	1	0	1	0	0	0	0	0	2
SPP1	2	1	1	0	0	0	0	0	0	0	2	1	0	0	1	0	0	0	0	3
STAT1	3	2	1	0	0	0	2	0	0	0	1	1	1	0	0	0	1	0	0	1,5
STAT4	2	1	1	0	0	0	0	0	0	0	2	1	1	0	0	0	0	0	0	1
TAGAP	2	1	1	0	0	0	2	0	0	0	0	1	1	0	0	0	0	0	1	1
TAP1	2	1	1	0	0	0	0	0	0	0	2	1	0	0	0	0	1	0	0	5
TBXA2R	2	1	1	0	0	0	0	0	0	0	2	1	0	0	0	1	0	0	0	4
TGFB2	2	1	1	0	1	0	0	0	0	0	1	1	0	0	1	0	0	0	0	3
TGFBR1	2	1	1	0	1	0	0	0	0	0	1	1	0	0	1	0	0	0	0	3
TGFBR2	3	1	2	0	1	0	0	0	0	0	2	1	0	0	1	0	0	0	0	3
TIRAP	2	1	1	0	0	0	0	0	0	0	2	1	1	0	0	0	0	0	1	1
TLR2	2	1	1	0	0	0	0	0	0	0	2	1	1	0	0	0	0	0	0	1
TLR9	2	1	1	0	0	0	0	0	0	0	2	0	0	0	0	0	0	0	0	0
TMEM18	2	1	1	0	0	0	0	0	0	0	2	0	0	0	0	0	0	0	0	0
TNFRSF1B	2	1	1	0	0	0	0	0	0	0	2	1	1	0	0	0	0	0	0	1
TNFRSF4	2	1	1	0	0	0	0	0	0	0	2	1	1	0	0	0	0	0	0	1
TNFSF4	3	2	1	0	0	0	1	0	0	0	2	1	1	0	0	0	0	0	0	1
TP53	3	1	2	0	1	0	0	0	0	0	2	1	1	0	0	0	0	0	0	1
TRPM8	2	1	1	0	0	1	0	0	0	0	1	0	0	0	0	0	0	0	0	0
TRPV4	2	1	1	0	0	0	0	0	0	0	2	0	0	0	0	0	0	0	0	0
TUBB	2	1	1	0	0	0	2	0	0	0	0	1	0	0	0	0	0	0	1	0
UBE2L6	2	1	1	0	0	0	2	0	0	0	0	1	0	0	0	0	1	0	1	5
UGT1A1	2	1	1	0	0	0	0	0	0	0	2	1	0	1	0	0	0	0	0	2
UPP1	2	1	1	0	0	0	2	0	0	0	0	1	0	1	0	0	0	0	1	2
USF1	2	1	1	0	0	0	1	0	0	0	1	0	0	0	0	0	0	0	1	0
USP4	2	1	1	0	0	0	2	0	0	0	0	1	1	0	0	0	0	0	1	1
UTP18	2	1	1	0	0	0	2	0	0	0	0	1	0	0	1	0	0	0	1	3
VDR	2	1	1	0	0	0	0	0	0	0	2	1	0	0	1	0	0	0	0	3
ZNF219	2	1	1	0	0	0	2	0	0	0	0	0	0	0	0	0	0	0	1	0
