# Supplementary material for: Comorbidity of asthma and hypertension may be mediated by shared genetic dysregulation and drug side effects
Source: Sci Rep. 2019 Nov 8;9:16302. doi: 10.1038/s41598-019-52762-w (PMC6841742; doi:10.1038/s41598-019-52762-w)
Supplement: Supplementary file 2 — Dataset 2A [file 41598_2019_52762_MOESM2_ESM.xlsx]

## Sheet: description
	Supplementary file 2A. The results of GO term overrepresentation analysis performed in TargetMine. The results obtained for all the genes, relevant for asthma and hypertension and for each module are shown in different tabs.
field	description
GO term	GO term.
P-value	P-value in hypergeometric test after BH correction.
genes	Comma-separated list of gene names. Includes genes from the group labeled with a specific GO term.
ID	GO term ID.

## Sheet: all genes
GO term	P-value	genes	ID
immune system process	1.57183e-45	ACE,ADA,AGER,AIF1,APOA2,ARG1,ATM,BAG6,BTN2A1,BTN3A1,BTN3A2,C3,C4A,C4B,C5,CAT,CCL11,CCL2,CCL5,CCR2,CCR5,CD14,CD40,CHI3L1,CHIT1,CHUK,CIITA,CRIP1,CRP,CSF2,CSK,CSNK2B,CTLA4,CTSB,CX3CR1,CXCL12,CXCL8,CYBA,EDN1,ERAP1,FCGR1A,FCGR1B,FLOT1,FOS,FOXP3,GATA2,GBP1,GBP2,GBP4,GBP5,GSTP1,HIST1H2BC,HIST1H2BE,HIST1H2BF,HIST1H2BG,HIST1H2BI,HIST1H4A,HIST1H4B,HIST1H4C,HIST1H4D,HIST1H4E,HIST1H4F,HIST1H4H,HIST1H4I,HIST1…	GO:0002376
response to stress	1.57183e-45	ABCB1,ADA,ADORA1,ADORA2A,ADRB2,AGER,AGT,AIF1,ARG1,ATF6B,ATM,ATP2A2,BAG6,BDKRB2,C3,C4A,C4B,C5,CAT,CCL11,CCL2,CCL5,CCN2,CCR2,CCR5,CD14,CD40,CFTR,CHI3L1,CHUK,CIITA,CLEC16A,CMA1,CRIP1,CRP,CTLA4,CTSB,CX3CR1,CXCL12,CXCL8,CYBA,DDX39B,EDN1,EGFR,ERAP1,ERBB2,ERCC2,FADS1,FAS,FCGR1A,FCGR1B,FLOT1,FOS,FTO,GATA2,GBP1,GBP2,GBP4,GBP5,GPX1,GSTM1,GSTM3,GSTP1,HIST1H2BC,HIST1H2BE,HIST1H2BF,HIST1H2BG,HIST1H2BI,HIST1H4…	GO:0006950
cellular response to chemical stimulus	3.00965e-45	ACTN4,ADRB2,AGER,AGT,AIF1,ALOX5AP,ARG1,ATF6B,ATM,ATP6V1G2,BAG6,BBS4,BDNF,C5,CAT,CCL11,CCL2,CCL5,CCR2,CCR5,CD14,CD40,CFTR,CHI3L1,CHUK,CIITA,CRIP1,CSF2,CSNK2B,CTSB,CX3CR1,CXCL12,CXCL8,CYBA,CYP1A1,CYP1A2,CYP24A1,CYP2C19,CYP2C9,CYP2D6,CYP2E1,CYP2R1,CYP3A4,EDN1,EGFR,EPHX1,ERBB2,ESR1,FAS,FCGR1A,FCGR1B,FLOT1,FOS,GBP1,GBP2,GBP3,GBP4,GBP5,GPX1,GSTM1,GSTM3,GSTO1,GSTP1,HLA-DPB1,HLA-DQA1,HLA-DQB1,HLA-DRB1,HL…	GO:0070887
cellular response to cytokine stimulus	1.5664e-44	ACTN4,AIF1,ARG1,BBS4,CCL11,CCL2,CCL5,CCR2,CCR5,CD40,CHI3L1,CHUK,CIITA,CSF2,CSNK2B,CXCL12,CXCL8,EDN1,FCGR1A,FCGR1B,FOS,GBP1,GBP2,GBP3,GBP4,GBP5,GSTO1,GSTP1,HLA-DPB1,HLA-DQA1,HLA-DQB1,HLA-DRB1,HLA-DRB5,HLA-E,HLA-G,HMOX1,HSPA1B,ICAM1,IFNG,IL10,IL10RA,IL12B,IL13,IL15,IL16,IL17A,IL18,IL1A,IL1B,IL1R1,IL1RN,IL22,IL23R,IL2RA,IL3,IL4,IL4R,IL5,IL5RA,IL6,IL6R,IRAK1,IRF5,JAK2,KIT,LEP,LTA,MIF,MKKS,MMP1,MMP9,M…	GO:0071345
response to cytokine	7.6198e-44	ACTN4,AIF1,ARG1,BBS4,CCL11,CCL2,CCL5,CCR2,CCR5,CD40,CHI3L1,CHUK,CIITA,CSF2,CSNK2B,CXCL12,CXCL8,EDN1,FCGR1A,FCGR1B,FOS,GBP1,GBP2,GBP3,GBP4,GBP5,GSTO1,GSTP1,HLA-DPB1,HLA-DQA1,HLA-DQB1,HLA-DRB1,HLA-DRB5,HLA-E,HLA-G,HMOX1,HSPA1B,ICAM1,IFNG,IL10,IL10RA,IL12B,IL13,IL15,IL16,IL17A,IL18,IL1A,IL1B,IL1R1,IL1RN,IL22,IL23R,IL2RA,IL3,IL4,IL4R,IL5,IL5RA,IL6,IL6R,IRAK1,IRF5,JAK2,KIT,LEP,LTA,MEFV,MIF,MKKS,MMP1,M…	GO:0034097
cytokine-mediated signaling pathway	1.43205e-42	ACTN4,ARG1,BBS4,CCL11,CCL2,CCL5,CCR2,CCR5,CD40,CHUK,CIITA,CSF2,CSNK2B,CXCL12,CXCL8,EDN1,FCGR1A,FCGR1B,FOS,GBP1,GBP2,GSTO1,GSTP1,HLA-DPB1,HLA-DQA1,HLA-DQB1,HLA-DRB1,HLA-DRB5,HLA-E,HLA-G,HMOX1,HSPA1B,ICAM1,IFNG,IL10,IL10RA,IL12B,IL13,IL15,IL16,IL17A,IL18,IL1A,IL1B,IL1R1,IL1RN,IL22,IL23R,IL2RA,IL3,IL4,IL4R,IL5,IL5RA,IL6,IL6R,IRAK1,IRF5,JAK2,KIT,LEP,LTA,MIF,MKKS,MMP1,MMP9,MUC1,MX2,NFKB1,NFKBIA,NOD2,N…	GO:0019221
response to chemical	2.35147e-42	ABCB1,ACTN4,ADRB2,AGER,AGT,AIF1,ALOX5AP,APOA2,ARG1,ATF6B,ATM,ATP6V1G2,BAG6,BBS4,BDNF,C4B,C5,CAT,CCL11,CCL2,CCL5,CCR2,CCR5,CD14,CD40,CFTR,CHI3L1,CHUK,CIITA,CRIP1,CSF2,CSNK2B,CTSB,CX3CR1,CXCL12,CXCL8,CYBA,CYP1A1,CYP1A2,CYP24A1,CYP2C19,CYP2C9,CYP2D6,CYP2E1,CYP2R1,CYP3A4,EDN1,EGFR,EPHX1,ERBB2,ESR1,FAS,FCGR1A,FCGR1B,FLOT1,FOS,GBP1,GBP2,GBP3,GBP4,GBP5,GCKR,GPX1,GSTM1,GSTM3,GSTO1,GSTP1,HLA-DPB1,HLA-DQA1…	GO:0042221
regulation of immune system process	1.75549e-41	ACE,AGER,AIF1,APOA2,ARG1,ATM,BAG6,BTN2A1,BTN3A1,BTN3A2,C3,C4A,C4B,C5,CCL2,CCL5,CCR2,CD14,CD40,CHUK,CRP,CSF2,CSK,CTLA4,CTSB,CX3CR1,CXCL12,CXCL8,CYBA,ERAP1,FCGR1A,FLOT1,FOS,FOXP3,GATA2,GBP1,GBP5,HIST1H4A,HIST1H4B,HIST1H4C,HIST1H4D,HIST1H4E,HIST1H4F,HIST1H4H,HIST1H4I,HIST1H4J,HIST1H4K,HIST1H4L,HIST2H4A,HIST2H4B,HIST4H4,HLA-DPB1,HLA-DQA1,HLA-DQB1,HLA-DRB1,HLA-DRB5,HLA-E,HLA-G,HMOX1,HSPA1B,ICAM1,IFNG,…	GO:0002682
response to organic substance	5.32795e-40	ACTN4,ADRB2,AGER,AGT,AIF1,APOA2,ARG1,ATF6B,ATM,ATP6V1G2,BAG6,BBS4,BDNF,C4B,CCL11,CCL2,CCL5,CCR2,CCR5,CD14,CD40,CFTR,CHI3L1,CHUK,CIITA,CRIP1,CSF2,CSNK2B,CTSB,CX3CR1,CXCL12,CXCL8,CYP1A1,CYP24A1,EDN1,EGFR,ERBB2,ESR1,FCGR1A,FCGR1B,FLOT1,FOS,GBP1,GBP2,GBP3,GBP4,GBP5,GCKR,GSTO1,GSTP1,HLA-DPB1,HLA-DQA1,HLA-DQB1,HLA-DRB1,HLA-DRB5,HLA-E,HLA-G,HMOX1,HP,HSPA1B,ICAM1,IFNG,IL10,IL10RA,IL12B,IL13,IL15,IL16,IL1…	GO:0010033
defense response	5.51761e-39	ADORA1,ADORA2A,AGER,AGT,AIF1,ARG1,BDKRB2,C3,C4A,C4B,C5,CCL11,CCL2,CCL5,CCR2,CCR5,CD14,CHI3L1,CHUK,CIITA,CMA1,CRP,CTSB,CX3CR1,CXCL8,CYBA,ERAP1,FCGR1A,FCGR1B,FLOT1,FOS,GBP1,GBP2,GBP4,GBP5,GSTP1,HIST1H2BC,HIST1H2BE,HIST1H2BF,HIST1H2BG,HIST1H2BI,HLA-DPB1,HLA-DQA1,HLA-DQB1,HLA-DRB1,HLA-DRB5,HLA-E,HLA-G,HMOX1,HP,HSPA1B,ICAM1,IFNG,IL10,IL12B,IL13,IL15,IL18,IL1A,IL1B,IL22,IL23R,IL4,IL6,IL6R,INS,IRAK1,IRF…	GO:0006952
response to stimulus	3.04162e-38	ABCB1,ACTN4,ADA,ADORA1,ADORA2A,ADRA1B,ADRB1,ADRB2,ADRB3,AGER,AGT,AIF1,ALOX5AP,APOA2,ARG1,ATF6B,ATM,ATP2A2,ATP6V1G2,BAG6,BBS4,BDKRB2,BDNF,BTN2A1,BTN3A1,BTN3A2,C3,C4A,C4B,C5,CAT,CCL11,CCL2,CCL5,CCN2,CCR2,CCR5,CD14,CD40,CFTR,CHI3L1,CHIT1,CHUK,CIITA,CLEC16A,CMA1,COL4A3,CRIP1,CRP,CSF2,CSK,CSNK2B,CTLA4,CTSB,CX3CR1,CXCL12,CXCL8,CYBA,CYP1A1,CYP1A2,CYP24A1,CYP2C19,CYP2C9,CYP2D6,CYP2E1,CYP2R1,CYP3A4,DDX39B…	GO:0050896
cellular response to organic substance	3.04162e-38	ACTN4,ADRB2,AGER,AGT,AIF1,ARG1,ATF6B,ATM,ATP6V1G2,BAG6,BBS4,BDNF,CCL11,CCL2,CCL5,CCR2,CCR5,CD14,CD40,CFTR,CHI3L1,CHUK,CIITA,CSF2,CSNK2B,CTSB,CX3CR1,CXCL12,CXCL8,CYP1A1,CYP24A1,EDN1,EGFR,ERBB2,ESR1,FCGR1A,FCGR1B,FLOT1,FOS,GBP1,GBP2,GBP3,GBP4,GBP5,GSTO1,GSTP1,HLA-DPB1,HLA-DQA1,HLA-DQB1,HLA-DRB1,HLA-DRB5,HLA-E,HLA-G,HMOX1,HSPA1B,ICAM1,IFNG,IL10,IL10RA,IL12B,IL13,IL15,IL16,IL17A,IL18,IL1A,IL1B,IL1R1,…	GO:0071310
regulation of multicellular organismal process	2.9332e-36	ACE,ADRA1B,ADRB1,ADRB2,ADRB3,AGER,AGT,AIF1,ALMS1,APOA2,ATP2A2,ATP2B1,BAG6,BDKRB2,BDNF,C3,C5,CACNB4,CCR2,CD14,CD40,CHI3L1,CHUK,COL4A3,CRP,CSF2,CSNK2B,CTLA4,CX3CR1,CXCL8,CYBA,EDN1,EGFR,ERBB2,FLOT1,FOXP3,GATA2,GBP1,GBP5,GPX1,GSTO1,GSTP1,HIST1H4A,HIST1H4B,HIST1H4C,HIST1H4D,HIST1H4E,HIST1H4F,HIST1H4H,HIST1H4I,HIST1H4J,HIST1H4K,HIST1H4L,HIST2H4A,HIST2H4B,HIST4H4,HLA-DPB1,HLA-E,HLA-G,HMOX1,HSPA1B,IFNG,I…	GO:0051239
cytokine production	2.68319e-35	AGER,AGT,AIF1,APOA2,BTN3A1,BTN3A2,C3,C5,CCR2,CD14,CHI3L1,CHUK,CMA1,CRP,CSF2,CX3CR1,CYBA,FLOT1,FOXP3,GBP1,GBP5,GSTP1,HLA-DPB1,HLA-E,HLA-G,HMOX1,HSPA1B,IFNG,IL10,IL12B,IL15,IL17A,IL18,IL1A,IL1B,IL1R1,IL1RN,IL23R,IL4,IL6,IL6R,INS,IRAK1,IRF5,JAK2,KIT,LEP,MEFV,MIF,NFKB1,NLRP12,NLRP3,NOD2,NOS2,PDE4D,PTGER4,PTGS2,PTPN22,RUNX1,SCAMP5,SERPINE1,SMAD3,STAT1,TGFB1,TGFB2,TIRAP,TLR2,TLR4,TLR9,TNF,TNFRSF1B,TNFR…	GO:0001816
immune response	3.05931e-35	AGER,AIF1,APOA2,ARG1,BAG6,BTN2A1,BTN3A1,BTN3A2,C3,C4A,C4B,C5,CAT,CCL11,CCL2,CCL5,CCR2,CCR5,CD14,CD40,CHI3L1,CHIT1,CHUK,CIITA,CRIP1,CRP,CSK,CSNK2B,CTLA4,CTSB,CX3CR1,CXCL8,CYBA,ERAP1,FCGR1A,FCGR1B,FLOT1,FOS,FOXP3,GBP1,GBP2,GBP4,GBP5,GSTP1,HIST1H2BC,HIST1H2BE,HIST1H2BF,HIST1H2BG,HIST1H2BI,HLA-DPB1,HLA-DQA1,HLA-DQB1,HLA-DRB1,HLA-DRB5,HLA-E,HLA-G,HP,HSPA1B,ICAM1,IFNG,IL10,IL12B,IL16,IL17A,IL18,IL1B,IL…	GO:0006955
inflammatory response	4.29121e-35	ADORA1,ADORA2A,AGER,AGT,AIF1,BDKRB2,C3,C4A,C4B,C5,CCL11,CCL2,CCL5,CCR2,CCR5,CD14,CHI3L1,CHUK,CIITA,CMA1,CRP,CXCL8,CYBA,FOS,GBP5,GSTP1,HLA-E,HMOX1,HP,IL10,IL12B,IL13,IL15,IL18,IL1A,IL1B,IL22,IL4,IL6,IL6R,INS,JAK2,KIT,LEP,MBL2,MEFV,MMP9,NFKB1,NFKBIA,NLRP12,NLRP3,NOD2,NOS2,PLA2G7,PTGDR,PTGER4,PTGS2,SERPINA3,SERPINE1,TBXA2R,TGFB1,TLR2,TLR4,TLR9,TNF,TNFRSF1B,TNFRSF4,TNFSF4	GO:0006954
regulation of cytokine production	5.57862e-33	AGER,AGT,AIF1,APOA2,C3,C5,CCR2,CD14,CHUK,CRP,CSF2,CX3CR1,CYBA,FLOT1,FOXP3,GBP1,GBP5,GSTP1,HLA-DPB1,HLA-E,HLA-G,HMOX1,HSPA1B,IFNG,IL10,IL12B,IL15,IL17A,IL18,IL1A,IL1B,IL1R1,IL1RN,IL23R,IL4,IL6,IL6R,INS,IRAK1,IRF5,JAK2,LEP,MEFV,MIF,NFKB1,NLRP12,NLRP3,NOD2,NOS2,PDE4D,PTGER4,PTGS2,PTPN22,RUNX1,SCAMP5,SERPINE1,SMAD3,STAT1,TGFB1,TGFB2,TIRAP,TLR2,TLR4,TLR9,TNF,TNFRSF1B,TNFRSF4,TNFSF4,UBE2L6	GO:0001817
cellular response to stimulus	1.2282e-32	ACTN4,ADA,ADORA1,ADORA2A,ADRA1B,ADRB1,ADRB2,ADRB3,AGER,AGT,AIF1,ALOX5AP,ARG1,ATF6B,ATM,ATP2A2,ATP6V1G2,BAG6,BBS4,BDKRB2,BDNF,BTN2A1,BTN3A1,BTN3A2,C3,C5,CAT,CCL11,CCL2,CCL5,CCN2,CCR2,CCR5,CD14,CD40,CFTR,CHI3L1,CHUK,CIITA,CLEC16A,COL4A3,CRIP1,CSF2,CSK,CSNK2B,CTLA4,CTSB,CX3CR1,CXCL12,CXCL8,CYBA,CYP1A1,CYP1A2,CYP24A1,CYP2C19,CYP2C9,CYP2D6,CYP2E1,CYP2R1,CYP3A4,DDX39B,EDN1,EDNRA,EGFR,EPHX1,ERBB2,ERCC2,…	GO:0051716
positive regulation of multicellular organismal process	5.11208e-31	ADRA1B,ADRB1,ADRB2,ADRB3,AGER,AGT,AIF1,ALMS1,APOA2,ATP2A2,BDNF,C3,C5,CCR2,CD14,CD40,CHI3L1,CHUK,CSF2,CX3CR1,CXCL8,CYBA,EDN1,FLOT1,FOXP3,GATA2,GBP5,GSTO1,HLA-DPB1,HLA-E,HLA-G,HMOX1,HSPA1B,IFNG,IL10,IL12B,IL13,IL15,IL17A,IL18,IL1A,IL1B,IL1R1,IL1RN,IL23R,IL4,IL4R,IL6,IL6R,INS,IRAK1,IRF5,ITGB3,JAK2,KIT,LEP,MC4R,MIF,MMP9,NFKB1,NLRP12,NLRP3,NOD2,NOS3,NPPA,P2RY12,PDE3A,PDE4D,PRKCA,PTGER4,PTGS2,PTPN22,PT…	GO:0051240
positive regulation of cytokine production	6.63795e-31	AGER,AGT,AIF1,APOA2,C3,C5,CCR2,CD14,CHUK,CSF2,CYBA,FLOT1,GBP5,HLA-DPB1,HLA-E,HLA-G,HMOX1,HSPA1B,IFNG,IL10,IL12B,IL15,IL17A,IL18,IL1A,IL1B,IL1R1,IL1RN,IL23R,IL4,IL6,IL6R,INS,IRAK1,IRF5,JAK2,MIF,NFKB1,NLRP12,NLRP3,NOD2,PDE4D,PTGER4,PTGS2,PTPN22,RUNX1,SCAMP5,SERPINE1,STAT1,TGFB1,TIRAP,TLR2,TLR4,TLR9,TNF,TNFSF4	GO:0001819
cell surface receptor signaling pathway	2.10459e-30	ACTN4,ADA,ADRB2,AGER,AGT,ARG1,ATP6V1G2,BAG6,BBS4,BDKRB2,BDNF,BTN2A1,BTN3A1,BTN3A2,C5,CCL11,CCL2,CCL5,CCR2,CCR5,CD14,CD40,CHUK,CIITA,COL4A3,CSF2,CSK,CSNK2B,CTLA4,CXCL12,CXCL8,CYBA,EDN1,EGFR,ERBB2,ESR1,FAS,FCGR1A,FCGR1B,FOS,FOXP3,GATA2,GBP1,GBP2,GPX1,GSTO1,GSTP1,HLA-DPB1,HLA-DQA1,HLA-DQB1,HLA-DRB1,HLA-DRB5,HLA-E,HLA-G,HMOX1,HSPA1B,ICAM1,IFNG,IL10,IL10RA,IL12B,IL13,IL15,IL16,IL17A,IL18,IL1A,IL1B,IL1…	GO:0007166
positive regulation of response to stimulus	9.78333e-30	ACTN4,ADRA1B,ADRB2,ADRB3,AGER,AGT,AIF1,ARG1,ATM,BAG6,BDNF,BTN2A1,BTN3A1,BTN3A2,C3,C4A,C4B,C5,CCL11,CCL2,CCL5,CCN2,CCR2,CD14,CD40,CFTR,CHI3L1,CHUK,CLEC16A,CRP,CSF2,CSK,CSNK2B,CTLA4,CTSB,CX3CR1,CXCL12,CXCL8,CYBA,EDN1,EGFR,ERBB2,ESR1,FAS,FCGR1A,FLOT1,GBP1,GBP5,GSTO1,HLA-DPB1,HLA-DQA1,HLA-DQB1,HLA-DRB1,HLA-DRB5,HLA-E,HLA-G,HMOX1,HSPA1B,ICAM1,IFNG,IL10,IL10RA,IL12B,IL15,IL18,IL1B,IL1R1,IL1RN,IL23R,IL3…	GO:0048584
response to external stimulus	3.09531e-28	AGER,AGT,AIF1,ARG1,BBS4,BDNF,C3,C4A,C4B,C5,CCL11,CCL2,CCL5,CCR2,CCR5,CD14,CD40,CHI3L1,CHIT1,CHUK,CLEC16A,CMA1,CRP,CX3CR1,CXCL12,CXCL8,CYBA,CYP24A1,EDN1,ERAP1,FADS1,FAS,FOXP3,GBP5,GSTP1,HIST1H2BC,HIST1H2BE,HIST1H2BF,HIST1H2BG,HIST1H2BI,HLA-E,IFNG,IL10,IL12B,IL15,IL18,IL1B,IL1RN,IL23R,IL4,IL6,IL6R,INS,IRAK1,IRF5,ITGB3,JAK2,KIT,LEP,MAPK1,MBL2,MEFV,MICB,MIF,MKKS,MMP9,MPO,MX2,NFKB1,NFKBIA,NLRP12,NLRP3…	GO:0009605
regulation of immune response	2.06105e-26	AGER,APOA2,ARG1,BAG6,BTN2A1,BTN3A1,BTN3A2,C3,C4A,C4B,C5,CCL5,CCR2,CD14,CD40,CHUK,CRP,CSK,CTLA4,CTSB,CYBA,ERAP1,FCGR1A,FLOT1,FOS,FOXP3,GBP1,GBP5,HLA-DPB1,HLA-DQA1,HLA-DQB1,HLA-DRB1,HLA-DRB5,HLA-E,HLA-G,HSPA1B,ICAM1,IFNG,IL10,IL12B,IL18,IL1B,IL1R1,IL23R,IL4,IL6,IL6R,INS,IRAK1,JAK2,KIT,LEP,MAPK1,MBL2,MICB,MS4A2,MUC1,NFKB1,NLRP3,NOD2,PDE4D,PPARG,PTPN22,RUNX1,SELL,SOCS3,STAT1,TGFB1,TGFB2,TIRAP,TLR2,TL…	GO:0050776
positive regulation of immune system process	1.13206e-25	AGER,AIF1,ARG1,BAG6,BTN2A1,BTN3A1,BTN3A2,C3,C4A,C4B,C5,CCL2,CCL5,CCR2,CD14,CHUK,CRP,CSK,CTLA4,CTSB,CXCL12,CXCL8,CYBA,FCGR1A,FLOT1,FOXP3,GBP1,GBP5,HLA-DPB1,HLA-DQA1,HLA-DQB1,HLA-DRB1,HLA-DRB5,HLA-E,HLA-G,HSPA1B,ICAM1,IFNG,IL12B,IL17A,IL18,IL1B,IL1R1,IL23R,IL4,IL6,IL6R,IRAK1,LEP,MAPK1,MBL2,MICB,MIF,MUC1,NFKB1,NLRP3,NOD2,P2RY12,PDE4D,PLA2G7,PRKCA,PTPN22,RUNX1,SERPINE1,STAT1,TGFB1,TGFB2,TGFBR2,TIRAP,…	GO:0002684
response to bacterium	7.28547e-25	C4B,CCL2,CCL5,CCR5,CD14,CHIT1,CRP,CX3CR1,CXCL8,CYBA,ERAP1,GSTP1,HIST1H2BC,HIST1H2BE,HIST1H2BF,HIST1H2BG,HIST1H2BI,HLA-E,IL10,IL12B,IL18,IL1B,IL1RN,IL23R,IL6,IL6R,IRAK1,IRF5,JAK2,MBL2,MPO,NFKB1,NLRP3,NOD2,NOS1,NOS2,NOS3,PRKCA,PTPN22,SELP,SERPINE1,TGFB1,TIRAP,TLR2,TLR4,TLR9,TNF,TNFRSF1B,TNFSF4	GO:0009617
regulation of response to stimulus	1.11735e-24	ABCB1,ACTN4,ADA,ADRA1B,ADRB2,ADRB3,AGER,AGT,AIF1,APOA2,ARG1,ATF6B,ATM,BAG6,BBS4,BDNF,BTN2A1,BTN3A1,BTN3A2,C3,C4A,C4B,C5,CCL11,CCL2,CCL5,CCN2,CCR2,CD14,CD40,CFTR,CHI3L1,CHUK,CLEC16A,CMA1,CRP,CSF2,CSK,CSNK2B,CTLA4,CTSB,CX3CR1,CXCL12,CXCL8,CYBA,DDX39B,EDN1,EGFR,ERAP1,ERBB2,ESR1,FAS,FCGR1A,FLOT1,FOS,FOXP3,GATA2,GBP1,GBP5,GPX1,GSTO1,GSTP1,HLA-DPB1,HLA-DQA1,HLA-DQB1,HLA-DRB1,HLA-DRB5,HLA-E,HLA-G,HMOX1,…	GO:0048583
regulation of response to external stimulus	1.97256e-24	AGER,AGT,AIF1,ARG1,BBS4,C3,C4A,C4B,C5,CCL2,CCL5,CCR2,CMA1,CXCL12,CXCL8,CYBA,EDN1,GBP5,GSTP1,HLA-E,IL10,IL12B,IL15,IL18,IL1B,IL23R,IL4,IL6,IL6R,INS,JAK2,LEP,MEFV,MICB,MIF,MKKS,MMP9,NFKBIA,NLRP12,NLRP3,NOD2,NOS2,NOS3,P2RY12,PDGFRA,PLA2G7,PLAUR,PRKCA,PTGER4,PTGS2,SELP,SERPINE1,STAT1,TGFB1,TIRAP,TLR2,TLR4,TLR9,TNF,TNFRSF1B,TNFSF4,USF1,VEGFA	GO:0032101
cell activation	4.49664e-24	ADA,AGER,AIF1,ARG1,ATM,BAG6,BTN3A1,C3,CAT,CCL2,CCL5,CCR2,CD14,CD40,CHI3L1,CHIT1,CSF2,CSK,CSNK2B,CTLA4,CTSB,CXCL8,CYBA,EDN1,FOXP3,GSTP1,HLA-DPB1,HLA-E,HLA-G,HP,HSPA1B,ICAM1,IFNG,IL10,IL12B,IL15,IL17A,IL18,IL1B,IL23R,IL2RA,IL4,IL6,IL6R,INS,ITGB3,ITPR2,KIT,LEP,LST1,MAPK1,MICB,MIF,MMP9,MPO,NFKB1,NLRP3,NOD2,NOS3,P2RY12,PDGFRA,PECAM1,PLAUR,PRKCA,PTGER4,PTPN22,RUNX1,SELL,SELP,SERPINA1,SERPINA3,TGFB1,TGF…	GO:0001775
homeostatic process	2.42365e-23	ADRA1B,ADRB1,ADRB2,ADRB3,AGER,AGT,ALMS1,APOA2,ATM,ATP2A2,ATP2B1,ATP6V1G2,BBS1,BBS4,BDKRB2,CCL11,CCL2,CCL5,CCR2,CCR5,CD40,CFTR,CX3CR1,CXCL12,CYBA,EDN1,EDNRA,ESR1,FOXP3,GCKR,GPX1,GSTO1,GSTP1,HIST1H4A,HIST1H4B,HIST1H4C,HIST1H4D,HIST1H4E,HIST1H4F,HIST1H4H,HIST1H4I,HIST1H4J,HIST1H4K,HIST1H4L,HIST2H4A,HIST2H4B,HIST4H4,HMOX1,HSPA1B,IL13,IL15,IL18,IL1B,IL4,IL4R,IL6,INS,ITGB3,ITPR2,JAK2,KIT,LEP,MAPK1,MC4R…	GO:0042592
response to external biotic stimulus	4.77695e-23	ARG1,C4B,CCL11,CCL2,CCL5,CCR5,CD14,CHIT1,CHUK,CRP,CX3CR1,CXCL12,CXCL8,CYBA,ERAP1,FOXP3,GSTP1,HIST1H2BC,HIST1H2BE,HIST1H2BF,HIST1H2BG,HIST1H2BI,HLA-E,IFNG,IL10,IL12B,IL18,IL1B,IL1RN,IL23R,IL6,IL6R,IRAK1,IRF5,JAK2,MBL2,MICB,MPO,MX2,NFKB1,NLRP3,NOD2,NOS1,NOS2,NOS3,OAS2,PRKCA,PTPN22,SELP,SERPINE1,SMAD3,STAT1,TGFB1,TIRAP,TLR2,TLR4,TLR9,TNF,TNFRSF1B,TNFSF4	GO:0043207
response to other organism	4.77695e-23	ARG1,C4B,CCL11,CCL2,CCL5,CCR5,CD14,CHIT1,CHUK,CRP,CX3CR1,CXCL12,CXCL8,CYBA,ERAP1,FOXP3,GSTP1,HIST1H2BC,HIST1H2BE,HIST1H2BF,HIST1H2BG,HIST1H2BI,HLA-E,IFNG,IL10,IL12B,IL18,IL1B,IL1RN,IL23R,IL6,IL6R,IRAK1,IRF5,JAK2,MBL2,MICB,MPO,MX2,NFKB1,NLRP3,NOD2,NOS1,NOS2,NOS3,OAS2,PRKCA,PTPN22,SELP,SERPINE1,SMAD3,STAT1,TGFB1,TIRAP,TLR2,TLR4,TLR9,TNF,TNFRSF1B,TNFSF4	GO:0051707
response to biotic stimulus	6.636e-23	ARG1,C4B,CCL11,CCL2,CCL5,CCR5,CD14,CHIT1,CHUK,CRP,CX3CR1,CXCL12,CXCL8,CYBA,ERAP1,FOXP3,GSTP1,HIST1H2BC,HIST1H2BE,HIST1H2BF,HIST1H2BG,HIST1H2BI,HLA-E,IFNG,IL10,IL12B,IL18,IL1B,IL1RN,IL23R,IL6,IL6R,IRAK1,IRF5,JAK2,MBL2,MICB,MPO,MX2,NFKB1,NLRP3,NOD2,NOS1,NOS2,NOS3,OAS2,PRKCA,PTPN22,SELP,SERPINE1,SMAD3,STAT1,TGFB1,TIRAP,TLR2,TLR4,TLR9,TNF,TNFRSF1B,TNFSF4,TP53	GO:0009607
response to oxygen-containing compound	1.38842e-22	ADRB2,AGER,APOA2,ATM,ATP6V1G2,CAT,CCL2,CCL5,CCR5,CD14,CFTR,CHUK,CSNK2B,CX3CR1,CXCL8,CYP24A1,EGFR,ESR1,FOS,GCKR,GPX1,GSTP1,HMOX1,HP,ICAM1,IL10,IL18,IL1B,IL1RN,IL23R,IL6,INS,IRAK1,IRF5,JAK2,LEP,MAPK1,MICB,MMP9,NFKB1,NLRP3,NOD2,NOS1,NOS2,NOS3,NR3C1,P2RY12,PDE3A,PDGFRA,PPARG,PRKCA,PTGER4,PTPN22,RXRA,SELP,SERPINE1,SOCS3,SOD2,SOD3,SPP1,STAT1,TGFB1,TGFB2,TGFBR1,TGFBR2,TIRAP,TLR2,TLR4,TNF,TNFRSF1B,TNFSF4…	GO:1901700
negative regulation of immune system process	2.34203e-22	APOA2,ARG1,ATM,C5,CCL2,CCR2,CD14,CTLA4,CXCL12,FOXP3,GBP1,HIST1H4A,HIST1H4B,HIST1H4C,HIST1H4D,HIST1H4E,HIST1H4F,HIST1H4H,HIST1H4I,HIST1H4J,HIST1H4K,HIST1H4L,HIST2H4A,HIST2H4B,HIST4H4,HLA-E,HLA-G,HMOX1,IL10,IL4,INS,LST1,MICB,MIF,PPARG,PTGER4,PTPN22,RUNX1,TGFB1,TGFB2,TLR4,TLR9,TNF,TNFRSF4,TNFSF4	GO:0002683
innate immune response	1.06737e-21	AGER,AIF1,ARG1,C3,CCL11,CCL2,CCL5,CD14,CHUK,CIITA,CRP,CTSB,CX3CR1,CYBA,ERAP1,FCGR1A,FCGR1B,FLOT1,GBP1,GBP2,GBP4,GBP5,HIST1H2BC,HIST1H2BE,HIST1H2BF,HIST1H2BG,HIST1H2BI,HLA-DPB1,HLA-DQA1,HLA-DQB1,HLA-DRB1,HLA-DRB5,HLA-E,HLA-G,HSPA1B,ICAM1,IFNG,IL12B,IL23R,INS,IRAK1,IRF5,JAK2,LEP,MBL2,MEFV,MICB,MUC1,MX2,NFKB1,NOD2,NOS2,OAS2,PPARG,PTPN22,SOCS3,STAT1,TIRAP,TLR2,TLR4,TLR9,TUBB,VCAM1	GO:0045087
hematopoietic or lymphoid organ development	1.29888e-21	ACE,AGER,ATM,CCR2,CSF2,CTLA4,FOXP3,GATA2,HIST1H4A,HIST1H4B,HIST1H4C,HIST1H4D,HIST1H4E,HIST1H4F,HIST1H4H,HIST1H4I,HIST1H4J,HIST1H4K,HIST1H4L,HIST2H4A,HIST2H4B,HIST4H4,HLA-G,HSPA1B,IFNG,IL10,IL12B,IL17A,IL18,IL23R,IL2RA,IL3,IL4,IL6,JAK2,KIT,LEP,MMP9,NLRP3,NOTCH4,PDGFRA,PPARG,PRKCA,PTGER4,PTPN22,RUNX1,STAT1,TGFB1,TGFB2,TGFBR1,TGFBR2,TIRAP,TLR2,TLR4,TLR9,TNF,TNFSF4,VCAM1,VEGFA	GO:0048534
regulation of response to stress	1.56363e-21	ABCB1,AGER,AGT,ARG1,ATF6B,ATM,BAG6,C3,C4A,C4B,C5,CCL5,CCN2,CCR2,CD14,CHUK,CMA1,CTSB,CXCL12,CYBA,DDX39B,EDN1,EGFR,ERAP1,FAS,FLOT1,GBP5,GSTP1,HLA-E,HLA-G,HSPA1B,IER3,IFNG,IL10,IL12B,IL15,IL18,IL1B,IL1RN,IL23R,IL4,IL6,INS,IRAK1,JAK2,LEP,MAPK1,MEFV,MICB,MIF,MMP9,MUC1,MYLK,NFKB1,NFKBIA,NLRP12,NLRP3,NOD2,NOS2,NOS3,PDGFRA,PLA2G7,PLAUR,PPARG,PPP1R15A,PRKCA,PTGER4,PTGS2,PTPN22,RREB1,SELP,SERPINE1,SOCS3,SO…	GO:0080134
hemopoiesis	1.95041e-21	ACE,AGER,ATM,CCR2,CSF2,CTLA4,FOXP3,GATA2,HIST1H4A,HIST1H4B,HIST1H4C,HIST1H4D,HIST1H4E,HIST1H4F,HIST1H4H,HIST1H4I,HIST1H4J,HIST1H4K,HIST1H4L,HIST2H4A,HIST2H4B,HIST4H4,HLA-G,HSPA1B,IFNG,IL10,IL12B,IL17A,IL18,IL23R,IL2RA,IL3,IL4,IL6,JAK2,KIT,LEP,MMP9,NLRP3,NOTCH4,PDGFRA,PPARG,PRKCA,PTGER4,PTPN22,RUNX1,STAT1,TGFB1,TGFB2,TGFBR2,TIRAP,TLR2,TLR4,TLR9,TNF,TNFSF4,VCAM1,VEGFA	GO:0030097
leukocyte activation	2.42053e-21	ADA,AGER,AIF1,ARG1,ATM,BAG6,BTN3A1,C3,CAT,CCL2,CCL5,CCR2,CD14,CD40,CHI3L1,CHIT1,CSF2,CSK,CSNK2B,CTLA4,CTSB,CXCL8,CYBA,EDN1,FOXP3,GSTP1,HLA-DPB1,HLA-E,HLA-G,HP,HSPA1B,ICAM1,IFNG,IL10,IL12B,IL15,IL18,IL1B,IL23R,IL2RA,IL4,IL6,IL6R,INS,KIT,LEP,LST1,MAPK1,MICB,MIF,MMP9,MPO,NFKB1,NLRP3,NOD2,PECAM1,PLAUR,PTGER4,PTPN22,RUNX1,SELL,SERPINA1,SERPINA3,TGFB1,TGFBR2,TIRAP,TLR2,TLR4,TLR9,TNF,TNFRSF1B,TNFRSF4,TN…	GO:0045321
immune system development	3.27802e-21	ACE,AGER,ATM,CCR2,CSF2,CTLA4,FOXP3,GATA2,HIST1H4A,HIST1H4B,HIST1H4C,HIST1H4D,HIST1H4E,HIST1H4F,HIST1H4H,HIST1H4I,HIST1H4J,HIST1H4K,HIST1H4L,HIST2H4A,HIST2H4B,HIST4H4,HLA-E,HLA-G,HSPA1B,IFNG,IL10,IL12B,IL17A,IL18,IL23R,IL2RA,IL3,IL4,IL6,JAK2,KIT,LEP,MMP9,NLRP3,NOTCH4,PDGFRA,PPARG,PRKCA,PTGER4,PTPN22,RUNX1,STAT1,TGFB1,TGFB2,TGFBR1,TGFBR2,TIRAP,TLR2,TLR4,TLR9,TNF,TNFSF4,VCAM1,VEGFA	GO:0002520
response to molecule of bacterial origin	6.17541e-21	C4B,CCL2,CCL5,CCR5,CD14,CX3CR1,CXCL8,GSTP1,IL10,IL18,IL1B,IL1RN,IL23R,IL6,IRAK1,IRF5,JAK2,NFKB1,NLRP3,NOD2,NOS1,NOS2,NOS3,PRKCA,PTPN22,SELP,SERPINE1,TGFB1,TIRAP,TLR2,TLR4,TLR9,TNF,TNFRSF1B,TNFSF4	GO:0002237
response to interferon-gamma	6.17541e-21	AIF1,ARG1,CCL11,CCL2,CCL5,CIITA,FCGR1A,FCGR1B,GBP1,GBP2,GBP4,GBP5,HLA-DPB1,HLA-DQA1,HLA-DQB1,HLA-DRB1,HLA-DRB5,HLA-E,HLA-G,ICAM1,IFNG,IL23R,IRF5,JAK2,MEFV,OAS2,PPARG,SOCS3,STAT1,TLR2,TLR4,VCAM1	GO:0034341
negative regulation of multicellular organismal process	1.05514e-20	ADRB2,AGER,APOA2,CCR2,COL4A3,CSNK2B,CTLA4,CX3CR1,EDN1,EGFR,FOXP3,GBP1,GSTP1,HIST1H4A,HIST1H4B,HIST1H4C,HIST1H4D,HIST1H4E,HIST1H4F,HIST1H4H,HIST1H4I,HIST1H4J,HIST1H4K,HIST1H4L,HIST2H4A,HIST2H4B,HIST4H4,HLA-G,IFNG,IL10,IL12B,IL13,IL15,IL1B,IL23R,IL4,IL6,INS,MEFV,MMP9,NLRP12,NLRP3,NOS3,PDE4D,PDGFRA,PLAUR,PON1,PPARG,PTGER4,PTPN22,RUNX1,SERPINE1,SLC6A4,STAT1,TBXA2R,TGFB1,TGFB2,TGFBR1,TIMP1,TLR2,TLR4,T…	GO:0051241
regulation of cell adhesion	1.40231e-20	ACTN4,ADA,AGER,AIF1,ARG1,ATM,CCL2,CCL5,CCR2,CSK,CTLA4,CXCL12,CXCL8,ERBB2,FLOT1,FOXP3,GBP1,HLA-DPB1,HLA-E,HLA-G,IFNG,IL10,IL12B,IL18,IL1B,IL1RN,IL23R,IL4,IL6,IL6R,IRAK1,JAK2,LEP,MMP12,MUC1,MYADM,NLRP3,NOD2,P2RY12,PRKCA,PTPN22,RREB1,RUNX1,S100A10,SERPINE1,TGFB1,TGFB2,TGFBR2,TNF,TNFSF4,TRPV4,VCAM1,VEGFA	GO:0030155
regulation of developmental process	1.40231e-20	ACE,ACTN4,AGER,AGT,BAG6,BDNF,CCL11,CCL2,CCN2,CCR2,CD40,CHI3L1,COL4A3,CRP,CSF2,CTLA4,CX3CR1,CXCL8,EDN1,EGFR,ERBB2,FADS1,FLOT1,FOXP3,FTO,GATA2,GBP1,GPX1,HIST1H4A,HIST1H4B,HIST1H4C,HIST1H4D,HIST1H4E,HIST1H4F,HIST1H4H,HIST1H4I,HIST1H4J,HIST1H4K,HIST1H4L,HIST2H4A,HIST2H4B,HIST4H4,HLA-G,HMOX1,HSPA1B,IFNG,IL10,IL12B,IL13,IL17A,IL18,IL1A,IL1B,IL1RN,IL23R,IL2RA,IL4,IL6,IL6R,INS,ITGB3,KIT,LEP,MIF,MMP9,MYAD…	GO:0050793
leukocyte proliferation	1.40231e-20	ACE,AGER,AIF1,ARG1,ATM,BTN3A1,CCL5,CCR2,CD40,CTLA4,FOXP3,GSTP1,HLA-DPB1,HLA-E,HLA-G,IL10,IL12B,IL18,IL1B,IL23R,IL4,IL6,IL6R,KIT,LEP,LST1,MIF,PTPN22,TGFBR2,TIRAP,TLR9,TNFRSF1B,TNFRSF4,TNFSF4,VCAM1	GO:0070661
regulation of defense response	1.94899e-20	AGER,AGT,ARG1,C3,C4A,C4B,C5,CCL5,CCR2,CD14,CHUK,CMA1,CTSB,CYBA,ERAP1,FLOT1,GBP5,GSTP1,HLA-E,HLA-G,HSPA1B,IFNG,IL10,IL12B,IL15,IL18,IL1B,IL23R,IL4,IL6,INS,IRAK1,JAK2,LEP,MEFV,MICB,MMP9,MUC1,NFKB1,NFKBIA,NLRP12,NLRP3,NOD2,NOS2,PLA2G7,PPARG,PTGER4,PTGS2,PTPN22,SERPINE1,SOCS3,STAT1,TIRAP,TLR2,TLR4,TLR9,TNF,TNFRSF1B,TNFSF4	GO:0031347
cellular response to interferon-gamma	2.61141e-20	AIF1,ARG1,CCL11,CCL2,CCL5,CIITA,FCGR1A,FCGR1B,GBP1,GBP2,GBP4,GBP5,HLA-DPB1,HLA-DQA1,HLA-DQB1,HLA-DRB1,HLA-DRB5,HLA-E,HLA-G,ICAM1,IFNG,IRF5,JAK2,OAS2,PPARG,SOCS3,STAT1,TLR2,TLR4,VCAM1	GO:0071346
regulation of biological quality	3.38453e-20	ABCB1,ACE,ADH1B,ADH1C,ADORA2A,ADRA1B,ADRB1,ADRB2,ADRB3,AGER,AGT,ALMS1,APOA2,ATM,ATP2A2,ATP2B1,ATP6V1G2,BAG6,BBS1,BBS4,BDKRB2,BDNF,C3,CACNB4,CCL11,CCL2,CCL5,CCR2,CCR5,CD40,CFTR,CMA1,CRP,CX3CR1,CXCL12,CYBA,CYP1A1,CYP21A2,CYP2R1,CYP3A4,DXO,EDN1,EDNRA,ERAP1,ESR1,FLOT1,FOXP3,FTO,GATA2,GCKR,GPX1,GSTO1,GSTP1,HIST1H4A,HIST1H4B,HIST1H4C,HIST1H4D,HIST1H4E,HIST1H4F,HIST1H4H,HIST1H4I,HIST1H4J,HIST1H4K,HIST1H…	GO:0065008
positive regulation of cell adhesion	3.82874e-20	AGER,AIF1,ATM,CCL2,CCL5,CCR2,CSK,CTLA4,CXCL12,ERBB2,FLOT1,FOXP3,HLA-DPB1,HLA-E,HLA-G,IFNG,IL10,IL12B,IL18,IL1B,IL23R,IL4,IL6,IL6R,IRAK1,JAK2,LEP,MYADM,NLRP3,NOD2,P2RY12,PRKCA,RREB1,RUNX1,S100A10,TGFB2,TGFBR2,TNF,TNFSF4,VCAM1,VEGFA	GO:0045785
regulation of leukocyte proliferation	8.63222e-20	AGER,AIF1,ARG1,ATM,CCL5,CCR2,CTLA4,FOXP3,GSTP1,HLA-DPB1,HLA-E,HLA-G,IL10,IL12B,IL18,IL1B,IL23R,IL4,IL6,IL6R,LEP,LST1,MIF,PTPN22,TGFBR2,TIRAP,TLR9,TNFRSF1B,TNFRSF4,TNFSF4,VCAM1	GO:0070663
regulation of inflammatory response	1.38067e-19	AGER,AGT,C3,C4A,C4B,C5,CCL5,CCR2,CMA1,GBP5,GSTP1,HLA-E,IL10,IL12B,IL15,IL18,IL1B,IL4,IL6,INS,JAK2,LEP,MEFV,MMP9,NFKBIA,NLRP12,NLRP3,NOD2,NOS2,PLA2G7,PTGER4,PTGS2,SERPINE1,TLR2,TLR4,TLR9,TNF,TNFRSF1B,TNFSF4	GO:0050727
mononuclear cell proliferation	2.35171e-19	ACE,AGER,AIF1,ARG1,ATM,BTN3A1,CCL5,CCR2,CD40,CTLA4,FOXP3,HLA-DPB1,HLA-E,HLA-G,IL10,IL12B,IL18,IL1B,IL23R,IL4,IL6,IL6R,LEP,LST1,MIF,PTPN22,TGFBR2,TIRAP,TLR9,TNFRSF1B,TNFRSF4,TNFSF4,VCAM1	GO:0032943
regulation of localization	2.55142e-19	ABCB1,ACE,ACTN4,ADRB2,AGER,AGT,AIF1,APOA2,ATM,ATP2A2,BBS4,BDNF,C3,C4A,C4B,C5,CACNB4,CCL11,CCL2,CCL5,CCR2,CCR5,CD14,CD40,CFTR,CHUK,CRP,CSK,CSNK2B,CX3CR1,CXCL12,CXCL8,CYBA,EDN1,EGFR,ERBB2,FLOT1,FOXP3,FTO,GATA2,GBP1,GSTO1,HLA-E,HMOX1,HSPA1B,ICAM1,IFNG,IL10,IL15,IL16,IL1A,IL1B,IL4,IL6,IL6R,INS,ITGB3,ITPR2,KIT,LEP,MAPK1,MIF,MKKS,MMP9,MX2,MYADM,MYLK,NFKB1,NFKBIA,NLRP12,NLRP3,NOD2,NOS1,NOS2,NOS3,NPPA,OA…	GO:0032879
regulation of lymphocyte proliferation	2.55142e-19	AGER,AIF1,ARG1,ATM,CCL5,CCR2,CTLA4,FOXP3,HLA-DPB1,HLA-E,HLA-G,IL10,IL12B,IL18,IL1B,IL23R,IL4,IL6,IL6R,LEP,LST1,MIF,PTPN22,TGFBR2,TIRAP,TLR9,TNFRSF1B,TNFRSF4,TNFSF4,VCAM1	GO:0050670
negative regulation of megakaryocyte differentiation	2.74905e-19	HIST1H4A,HIST1H4B,HIST1H4C,HIST1H4D,HIST1H4E,HIST1H4F,HIST1H4H,HIST1H4I,HIST1H4J,HIST1H4K,HIST1H4L,HIST2H4A,HIST2H4B,HIST4H4	GO:0045653
regulation of mononuclear cell proliferation	3.03422e-19	AGER,AIF1,ARG1,ATM,CCL5,CCR2,CTLA4,FOXP3,HLA-DPB1,HLA-E,HLA-G,IL10,IL12B,IL18,IL1B,IL23R,IL4,IL6,IL6R,LEP,LST1,MIF,PTPN22,TGFBR2,TIRAP,TLR9,TNFRSF1B,TNFRSF4,TNFSF4,VCAM1	GO:0032944
signal transduction	3.85685e-19	ACTN4,ADA,ADORA1,ADORA2A,ADRA1B,ADRB1,ADRB2,ADRB3,AGER,AGT,AIF1,ARG1,ATF6B,ATM,ATP2A2,ATP6V1G2,BAG6,BBS4,BDKRB2,BDNF,BTN2A1,BTN3A1,BTN3A2,C3,C5,CCL11,CCL2,CCL5,CCN2,CCR2,CCR5,CD14,CD40,CHI3L1,CHUK,CIITA,CLEC16A,COL4A3,CRIP1,CSF2,CSK,CSNK2B,CTLA4,CTSB,CX3CR1,CXCL12,CXCL8,CYBA,CYP24A1,EDN1,EDNRA,EGFR,ERBB2,ESR1,FAS,FCGR1A,FCGR1B,FLOT1,FOS,FOXP3,GATA2,GBP1,GBP2,GPX1,GSTO1,GSTP1,HLA-DPB1,HLA-DQA1,HLA…	GO:0007165
cell communication	5.82525e-19	ACTN4,ADA,ADORA1,ADORA2A,ADRA1B,ADRB1,ADRB2,ADRB3,AGER,AGT,AIF1,ARG1,ATF6B,ATM,ATP2A2,ATP6V1G2,BAG6,BBS4,BDKRB2,BDNF,BTN2A1,BTN3A1,BTN3A2,C3,C5,CACNB4,CCL11,CCL2,CCL5,CCN2,CCR2,CCR5,CD14,CD40,CFTR,CHI3L1,CHUK,CIITA,CLEC16A,COL4A3,CRIP1,CSF2,CSK,CSNK2B,CTLA4,CTSB,CX3CR1,CXCL12,CXCL8,CYBA,CYP24A1,EDN1,EDNRA,EGFR,ERBB2,ESR1,FADS1,FAS,FCGR1A,FCGR1B,FLOT1,FOS,FOXP3,GATA2,GBP1,GBP2,GPX1,GSTO1,GSTP1,HLA…	GO:0007154
signaling	5.87135e-19	ACTN4,ADA,ADORA1,ADORA2A,ADRA1B,ADRB1,ADRB2,ADRB3,AGER,AGT,AIF1,ARG1,ATF6B,ATM,ATP2A2,ATP2B1,ATP6V1G2,BAG6,BBS4,BDKRB2,BDNF,BTN2A1,BTN3A1,BTN3A2,C3,C5,CACNB4,CCL11,CCL2,CCL5,CCN2,CCR2,CCR5,CD14,CD40,CFTR,CHI3L1,CHUK,CIITA,CLEC16A,COL4A3,CRIP1,CSF2,CSK,CSNK2B,CTLA4,CTSB,CX3CR1,CXCL12,CXCL8,CYBA,CYP24A1,EDN1,EDNRA,EGFR,ERBB2,ESR1,FADS1,FAS,FCGR1A,FCGR1B,FLOT1,FOS,FOXP3,GATA2,GBP1,GBP2,GPX1,GSTO1,GS…	GO:0023052
leukocyte cell-cell adhesion	1.10847e-18	AGER,AIF1,ARG1,CCL2,CCL5,CCR2,CSK,CTLA4,CX3CR1,CXCL12,FOXP3,HLA-DPB1,HLA-E,HLA-G,ICAM1,IFNG,IL10,IL12B,IL18,IL1B,IL23R,IL4,IL6,IL6R,IRAK1,LEP,NLRP3,NOD2,PECAM1,PTPN22,RUNX1,SELL,SELP,TGFBR2,TNF,TNFSF4,VCAM1	GO:0007159
lymphocyte proliferation	1.63061e-18	AGER,AIF1,ARG1,ATM,BTN3A1,CCL5,CCR2,CD40,CTLA4,FOXP3,HLA-DPB1,HLA-E,HLA-G,IL10,IL12B,IL18,IL1B,IL23R,IL4,IL6,IL6R,LEP,LST1,MIF,PTPN22,TGFBR2,TIRAP,TLR9,TNFRSF1B,TNFRSF4,TNFSF4,VCAM1	GO:0046651
positive regulation of biological process	2.03483e-18	ABCB1,ACE,ACTN4,ADRA1B,ADRB1,ADRB2,ADRB3,AGER,AGT,AIF1,ALMS1,APOA2,ARG1,ATF6B,ATM,ATP2A2,BAG6,BBS4,BDNF,BTN2A1,BTN3A1,BTN3A2,C3,C4A,C4B,C5,CCL11,CCL2,CCL5,CCN2,CCR2,CD14,CD40,CFTR,CHI3L1,CHUK,CIITA,CLEC16A,COL4A3,CRP,CSF2,CSK,CSNK2B,CTLA4,CTSB,CX3CR1,CXCL12,CXCL8,CYBA,DDX39B,DXO,EDN1,EGFR,ERBB2,ERCC2,ESR1,FAS,FCGR1A,FLOT1,FOS,FOXP3,FTO,GATA2,GBP1,GBP5,GPX1,GSTO1,GSTP1,HLA-DPB1,HLA-DQA1,HLA-DQB1,H…	GO:0048518
positive regulation of phosphorus metabolic process	2.2782e-18	ACE,ADRA1B,ADRB2,ADRB3,AGER,AGT,BDNF,C3,C5,CCL11,CCL2,CCL5,CCN2,CD40,CHI3L1,CSF2,CSNK2B,CX3CR1,EDN1,EGFR,ERBB2,FAS,FLOT1,ICAM1,IFNG,IL12B,IL15,IL18,IL1B,IL1RN,IL23R,IL3,IL4,IL5,IL6,IL6R,INS,IRAK1,ITGB3,JAK2,KIT,LEP,MAPK1,MIF,MMP9,NOD2,NOS1,NOS2,NOS3,P2RY12,PDGFRA,PLAUR,PPP1R15A,PRKCA,PTPN22,RICTOR,SOCS3,TGFB1,TGFB2,TGFBR1,TGFBR2,TIRAP,TLR4,TLR9,TNF,TP53,VEGFA	GO:0010562
positive regulation of phosphate metabolic process	2.2782e-18	ACE,ADRA1B,ADRB2,ADRB3,AGER,AGT,BDNF,C3,C5,CCL11,CCL2,CCL5,CCN2,CD40,CHI3L1,CSF2,CSNK2B,CX3CR1,EDN1,EGFR,ERBB2,FAS,FLOT1,ICAM1,IFNG,IL12B,IL15,IL18,IL1B,IL1RN,IL23R,IL3,IL4,IL5,IL6,IL6R,INS,IRAK1,ITGB3,JAK2,KIT,LEP,MAPK1,MIF,MMP9,NOD2,NOS1,NOS2,NOS3,P2RY12,PDGFRA,PLAUR,PPP1R15A,PRKCA,PTPN22,RICTOR,SOCS3,TGFB1,TGFB2,TGFBR1,TGFBR2,TIRAP,TLR4,TLR9,TNF,TP53,VEGFA	GO:0045937
positive regulation of response to external stimulus	2.29412e-18	AGER,AGT,AIF1,ARG1,CCL5,CCR2,CXCL12,CXCL8,CYBA,GBP5,HLA-E,IL12B,IL15,IL18,IL1B,IL6,IL6R,NFKBIA,NLRP12,NOD2,P2RY12,PLA2G7,PRKCA,PTGER4,PTGS2,SERPINE1,TGFB1,TIRAP,TLR2,TLR4,TLR9,TNF,TNFSF4,USF1,VEGFA	GO:0032103
regulation of cell differentiation	2.49163e-18	ACTN4,AGER,AGT,BDNF,CCN2,CCR2,CRP,CSF2,CTLA4,CX3CR1,EDN1,EGFR,FADS1,FLOT1,FOXP3,FTO,GATA2,GBP1,HIST1H4A,HIST1H4B,HIST1H4C,HIST1H4D,HIST1H4E,HIST1H4F,HIST1H4H,HIST1H4I,HIST1H4J,HIST1H4K,HIST1H4L,HIST2H4A,HIST2H4B,HIST4H4,HLA-G,HSPA1B,IFNG,IL12B,IL13,IL17A,IL18,IL1B,IL23R,IL2RA,IL4,IL6,IL6R,INS,ITGB3,KIT,LEP,MMP9,MYADM,NFKB1,NFKBIA,NLRP3,NOTCH4,P2RY12,PDE3A,PDGFRA,PPARG,PRKCA,PTGS2,PTPRD,RREB1,RUNX…	GO:0045595
regulation of multicellular organismal development	2.85584e-18	ACE,AGER,AGT,BAG6,BDNF,CCR2,CD40,CHI3L1,COL4A3,CSF2,CTLA4,CX3CR1,CXCL8,EDN1,EGFR,ERBB2,FLOT1,FOXP3,GATA2,GPX1,HIST1H4A,HIST1H4B,HIST1H4C,HIST1H4D,HIST1H4E,HIST1H4F,HIST1H4H,HIST1H4I,HIST1H4J,HIST1H4K,HIST1H4L,HIST2H4A,HIST2H4B,HIST4H4,HLA-G,HMOX1,HSPA1B,IFNG,IL10,IL12B,IL13,IL17A,IL18,IL1A,IL1B,IL1RN,IL23R,IL2RA,IL4,IL6,IL6R,KIT,LEP,MMP9,MYADM,NLRP3,NOS3,NOTCH4,OAS2,P2RY12,PPARG,PRKCA,PTGS2,PTPRD…	GO:2000026
regulation of cell activation	2.89151e-18	AGER,AIF1,ARG1,ATM,CCL2,CCL5,CCR2,CSK,CTLA4,FOXP3,HLA-DPB1,HLA-E,HLA-G,IFNG,IL10,IL12B,IL18,IL1B,IL23R,IL2RA,IL4,IL6,IL6R,LEP,LST1,MIF,NLRP3,NOD2,NOS3,PDGFRA,PRKCA,PTPN22,RUNX1,SELP,TGFB1,TGFBR2,TIRAP,TLR4,TLR9,TNF,TNFRSF1B,TNFRSF4,TNFSF4,VCAM1	GO:0050865
regulation of cell-cell adhesion	3.72266e-18	ADA,AGER,AIF1,ARG1,CCL2,CCL5,CCR2,CSK,CTLA4,CXCL12,FLOT1,FOXP3,HLA-DPB1,HLA-E,HLA-G,IFNG,IL10,IL12B,IL18,IL1B,IL1RN,IL23R,IL4,IL6,IL6R,IRAK1,LEP,MYADM,NLRP3,NOD2,PRKCA,PTPN22,RUNX1,TGFB1,TGFBR2,TNF,TNFSF4,TRPV4,VCAM1	GO:0022407
positive regulation of protein phosphorylation	4.46407e-18	ACE,ADRA1B,ADRB2,ADRB3,AGER,AGT,BDNF,C3,C5,CCL11,CCL2,CCL5,CCN2,CD40,CHI3L1,CSF2,CSNK2B,CX3CR1,EDN1,EGFR,ERBB2,FAS,FLOT1,ICAM1,IFNG,IL12B,IL15,IL18,IL1B,IL1RN,IL23R,IL3,IL4,IL5,IL6,IL6R,INS,IRAK1,ITGB3,JAK2,KIT,LEP,MAPK1,MIF,MMP9,NOD2,NOS1,PDGFRA,PLAUR,PRKCA,PTPN22,RICTOR,SOCS3,TGFB1,TGFB2,TGFBR1,TGFBR2,TIRAP,TLR4,TLR9,TNF,TP53,VEGFA	GO:0001934
cytokine secretion	4.5032e-18	AGER,AIF1,APOA2,BTN3A1,BTN3A2,C5,CD14,CHI3L1,CHUK,CRP,FOXP3,GBP1,GBP5,IL10,IL1A,INS,LEP,MIF,NLRP12,NLRP3,NOD2,NOS2,PTGER4,PTPN22,SCAMP5,TLR2,TLR4,TNF,TNFRSF1B,TNFRSF4	GO:0050663
positive regulation of intracellular signal transduction	4.5032e-18	ACTN4,ADRA1B,ADRB2,ADRB3,AGER,AGT,ATM,C5,CCL11,CCL2,CCL5,CCN2,CD14,CD40,CHI3L1,CHUK,CLEC16A,CSF2,CX3CR1,EDN1,EGFR,ERBB2,ESR1,GSTO1,HMOX1,HSPA1B,ICAM1,IFNG,IL10,IL10RA,IL12B,IL18,IL1B,IL1RN,IL23R,IL3,IL4,IL6,IL6R,INS,IRAK1,JAK2,KIT,LEP,MAPK1,MIF,NLRP12,NOD2,P2RY12,PDGFRA,PRKCA,PTPN22,RICTOR,SELP,SOCS3,TGFB1,TGFB2,TGFBR1,TIRAP,TLR2,TLR4,TLR9,TNF,TP53,VEGFA	GO:1902533
response to lipopolysaccharide	6.53315e-18	CCL2,CCL5,CCR5,CD14,CX3CR1,CXCL8,GSTP1,IL10,IL18,IL1B,IL1RN,IL23R,IL6,IRAK1,JAK2,NFKB1,NLRP3,NOD2,NOS1,NOS2,NOS3,PRKCA,PTPN22,SELP,SERPINE1,TGFB1,TIRAP,TLR4,TNF,TNFRSF1B,TNFSF4	GO:0032496
lymphocyte activation	8.69823e-18	ADA,AGER,AIF1,ARG1,ATM,BAG6,BTN3A1,CCL2,CCL5,CCR2,CD40,CSK,CTLA4,FOXP3,HLA-DPB1,HLA-E,HLA-G,ICAM1,IFNG,IL10,IL12B,IL18,IL1B,IL23R,IL2RA,IL4,IL6,IL6R,INS,KIT,LEP,LST1,MICB,MIF,NLRP3,NOD2,PTGER4,PTPN22,RUNX1,TGFB1,TGFBR2,TIRAP,TLR9,TNFRSF1B,TNFRSF4,TNFSF4,VCAM1	GO:0046649
positive regulation of phosphorylation	1.17549e-17	ACE,ADRA1B,ADRB2,ADRB3,AGER,AGT,BDNF,C3,C5,CCL11,CCL2,CCL5,CCN2,CD40,CHI3L1,CSF2,CSNK2B,CX3CR1,EDN1,EGFR,ERBB2,FAS,FLOT1,ICAM1,IFNG,IL12B,IL15,IL18,IL1B,IL1RN,IL23R,IL3,IL4,IL5,IL6,IL6R,INS,IRAK1,ITGB3,JAK2,KIT,LEP,MAPK1,MIF,MMP9,NOD2,NOS1,P2RY12,PDGFRA,PLAUR,PRKCA,PTPN22,RICTOR,SOCS3,TGFB1,TGFB2,TGFBR1,TGFBR2,TIRAP,TLR4,TLR9,TNF,TP53,VEGFA	GO:0042327
regulation of lymphocyte activation	2.71421e-17	AGER,AIF1,ARG1,ATM,CCL2,CCL5,CCR2,CSK,CTLA4,FOXP3,HLA-DPB1,HLA-E,HLA-G,IFNG,IL10,IL12B,IL18,IL1B,IL23R,IL2RA,IL4,IL6,IL6R,LEP,LST1,MIF,NLRP3,NOD2,PTPN22,RUNX1,TGFB1,TGFBR2,TIRAP,TLR9,TNFRSF1B,TNFRSF4,TNFSF4,VCAM1	GO:0051249
response to lipid	2.83585e-17	ATM,CCL2,CCL5,CCR5,CD14,CFTR,CSNK2B,CX3CR1,CXCL8,CYP24A1,EGFR,ESR1,GSTP1,IL10,IL18,IL1B,IL1RN,IL23R,IL6,IRAK1,JAK2,MICB,NFKB1,NLRP3,NOD2,NOS1,NOS2,NOS3,NR3C1,PPARG,PRKCA,PTGER4,PTPN22,RUNX1,RXRA,SELP,SERPINE1,SPP1,TGFB1,TGFB2,TGFBR1,TGFBR2,TIRAP,TLR4,TNF,TNFRSF1B,TNFSF4,VDR	GO:0033993
regulation of cell proliferation	3.29144e-17	ACE,AGER,AGT,AIF1,ARG1,ATM,CCL11,CCL2,CCL5,CCR2,COL4A3,CSF2,CSNK2B,CTLA4,CX3CR1,CXCL8,EDN1,EGFR,ERBB2,FOXP3,GATA2,GPX1,GSTP1,HLA-DPB1,HLA-E,HLA-G,HMOX1,HSPA1B,IFNG,IL10,IL12B,IL15,IL18,IL1A,IL1B,IL23R,IL3,IL4,IL6,IL6R,INS,ITGB3,JAK2,KIT,LEP,LST1,MIF,MMP12,MMP9,NOD2,NOS3,PDGFRA,PPARG,PRKCA,PTPN22,RREB1,SOD2,STAT1,TGFB1,TGFB2,TGFBR1,TGFBR2,TIMP1,TIRAP,TLR9,TNF,TNFRSF1B,TNFRSF4,TNFSF4,TP53,VCAM1,VDR…	GO:0042127
positive regulation of immune response	3.60931e-17	BAG6,BTN2A1,BTN3A1,BTN3A2,C3,C4A,C4B,C5,CCL5,CCR2,CD14,CHUK,CRP,CSK,CTLA4,CTSB,CYBA,FCGR1A,FLOT1,GBP1,GBP5,HLA-DPB1,HLA-DQA1,HLA-DQB1,HLA-DRB1,HLA-DRB5,HLA-E,HLA-G,HSPA1B,IFNG,IL12B,IL18,IL1B,IL1R1,IL23R,IL4,IL6,IL6R,IRAK1,MAPK1,MBL2,MICB,MUC1,NFKB1,NLRP3,NOD2,PDE4D,PTPN22,RUNX1,TGFB1,TGFB2,TIRAP,TLR2,TLR4,TLR9,TNFSF4	GO:0050778
T cell activation	4.09379e-17	ADA,AGER,AIF1,ARG1,BTN3A1,CCL2,CCL5,CCR2,CSK,CTLA4,FOXP3,HLA-DPB1,HLA-E,HLA-G,ICAM1,IFNG,IL10,IL12B,IL18,IL1B,IL23R,IL2RA,IL4,IL6,IL6R,INS,KIT,LEP,MICB,NLRP3,NOD2,PTGER4,PTPN22,RUNX1,TGFBR2,TNFRSF1B,TNFRSF4,TNFSF4,VCAM1	GO:0042110
cell proliferation	1.10608e-16	ABCB1,ACE,ADRA1B,AGER,AGT,AIF1,ARG1,ATM,BTN3A1,CCL11,CCL2,CCL5,CCR2,CD40,COL4A3,CRIP1,CSF2,CSNK2B,CTLA4,CX3CR1,CXCL8,EDN1,EDNRA,EGFR,ERBB2,FOXP3,GATA2,GPX1,GSTP1,HLA-DPB1,HLA-E,HLA-G,HMOX1,HSPA1B,IFNG,IL10,IL12B,IL15,IL18,IL1A,IL1B,IL23R,IL2RA,IL3,IL4,IL5RA,IL6,IL6R,INS,ITGB3,JAK2,KIT,LEP,LST1,MIF,MMP12,MMP9,NOD2,NOS3,PDGFRA,PPARG,PRKCA,PTPN22,RREB1,RUNX1,SOD2,STAT1,TGFB1,TGFB2,TGFBR1,TGFBR2,TIMP…	GO:0008283
positive regulation of lymphocyte activation	1.24598e-16	AGER,AIF1,CCL2,CCL5,CCR2,CSK,CTLA4,FOXP3,HLA-DPB1,HLA-E,HLA-G,IFNG,IL12B,IL18,IL1B,IL23R,IL4,IL6,IL6R,LEP,MIF,NLRP3,NOD2,RUNX1,TGFB1,TGFBR2,TIRAP,TLR9,TNFRSF4,TNFSF4,VCAM1	GO:0051251
interferon-gamma-mediated signaling pathway	1.24598e-16	ARG1,CIITA,FCGR1A,FCGR1B,GBP1,GBP2,HLA-DPB1,HLA-DQA1,HLA-DQB1,HLA-DRB1,HLA-DRB5,HLA-E,HLA-G,ICAM1,IFNG,IRF5,JAK2,OAS2,PPARG,SOCS3,STAT1,VCAM1	GO:0060333
negative regulation of developmental process	1.26174e-16	ACTN4,BDNF,CCR2,COL4A3,CRP,CTLA4,EGFR,FOXP3,GATA2,GBP1,HIST1H4A,HIST1H4B,HIST1H4C,HIST1H4D,HIST1H4E,HIST1H4F,HIST1H4H,HIST1H4I,HIST1H4J,HIST1H4K,HIST1H4L,HIST2H4A,HIST2H4B,HIST4H4,HLA-G,IFNG,IL13,IL1B,IL4,IL6,ITGB3,MIF,MMP9,NFKBIA,NOS3,NOTCH4,PPARG,RUNX1,SERPINE1,SLC6A4,SMAD3,STAT1,TBXA2R,TGFB1,TGFB2,TGFBR1,TIMP1,TLR2,TLR4,TNF,TNFSF4,TRPV4	GO:0051093
secretion	1.47208e-16	ACE,ACTN4,AGER,AGT,AIF1,APOA2,ARG1,BDKRB2,BTN3A1,BTN3A2,C3,C5,CAT,CCL5,CCR2,CD14,CFTR,CHI3L1,CHIT1,CHUK,CRP,CSNK2B,CTSB,CYBA,EDN1,FOXP3,GBP1,GBP5,GLS,GSTP1,HLA-E,HP,HSPA1B,IFNG,IL10,IL1A,IL1B,IL6,INS,ITGB3,ITPR2,KIT,LEP,MAPK1,MIF,MMP9,MPO,NFKB1,NLRP12,NLRP3,NOD2,NOS2,OAS2,PECAM1,PLAUR,PRKCA,PTGER4,PTPN22,SCAMP5,SELL,SELP,SERPINA1,SERPINA3,SERPINE1,SLC44A4,SPP1,TGFB1,TGFB2,TIMP1,TLR2,TLR4,TNF,TNFR…	GO:0046903
multicellular organismal process	1.58925e-16	ACE,ADORA1,ADORA2A,ADRA1B,ADRB1,ADRB2,ADRB3,AGER,AGT,AIF1,ALMS1,APOA2,ATM,ATP2A2,ATP2B1,BAG6,BBS1,BBS4,BDKRB2,BDNF,BTN3A1,BTN3A2,C3,C5,CACNB4,CAT,CCL2,CCR2,CD14,CD40,CFTR,CHI3L1,CHIT1,CHUK,CMA1,COL4A3,CRIP1,CRP,CSF2,CSNK2B,CTLA4,CX3CR1,CXCL12,CXCL8,CYBA,CYP24A1,EDN1,EDNRA,EGFR,ERAP1,ERBB2,ERCC2,FLOT1,FOXP3,GATA2,GBP1,GBP5,GPX1,GSTM3,GSTO1,GSTP1,HIST1H4A,HIST1H4B,HIST1H4C,HIST1H4D,HIST1H4E,HIST1H4…	GO:0032501
myeloid cell differentiation	1.79173e-16	CSF2,GATA2,HIST1H4A,HIST1H4B,HIST1H4C,HIST1H4D,HIST1H4E,HIST1H4F,HIST1H4H,HIST1H4I,HIST1H4J,HIST1H4K,HIST1H4L,HIST2H4A,HIST2H4B,HIST4H4,HSPA1B,IFNG,IL12B,IL17A,IL23R,IL4,JAK2,KIT,MMP9,PPARG,PRKCA,RUNX1,STAT1,TGFB1,TGFBR2,TIRAP,TLR2,TLR4,TNF,VEGFA	GO:0030099
regulation of hemopoiesis	1.87677e-16	ACE,AGER,CCR2,CSF2,CTLA4,FOXP3,GATA2,HIST1H4A,HIST1H4B,HIST1H4C,HIST1H4D,HIST1H4E,HIST1H4F,HIST1H4H,HIST1H4I,HIST1H4J,HIST1H4K,HIST1H4L,HIST2H4A,HIST2H4B,HIST4H4,HLA-G,HSPA1B,IFNG,IL12B,IL17A,IL18,IL23R,IL2RA,IL4,NLRP3,PRKCA,RUNX1,STAT1,TGFB1,TGFBR2,TLR4,TLR9,TNF,TNFSF4	GO:1903706
negative regulation of response to stimulus	2.25393e-16	ADA,ADRB2,ADRB3,AGT,AIF1,APOA2,ARG1,ATF6B,ATM,BBS4,C5,CCL2,CCL5,CCR2,CD14,CSF2,CX3CR1,CXCL12,CXCL8,DDX39B,EDN1,EGFR,ERBB2,ESR1,FAS,FOXP3,GATA2,GBP1,GPX1,GSTO1,GSTP1,HLA-E,HLA-G,HMOX1,HSPA1B,ICAM1,IL10,IL1A,IL1B,IL1RN,IL4,IL6,INS,LEP,MEFV,MICB,MIF,MKKS,MMP9,MUC1,MYADM,NLRP12,NLRP3,NOS3,PDE3A,PDE4D,PDGFRA,PLAUR,PPARG,PPP1R15A,PTGER4,PTPN22,SERPINE1,SMAD3,SOCS3,SOD2,STAT1,TGFB1,TGFB2,TGFBR1,TGFBR2,T…	GO:0048585
cell adhesion	2.39385e-16	ACTN4,ADA,AGER,AIF1,ARG1,ATM,ATP2A2,CCL11,CCL2,CCL5,CCN2,CCR2,CSK,CTLA4,CX3CR1,CXCL12,CXCL8,EGFR,ERBB2,FLOT1,FOXP3,GBP1,HLA-DPB1,HLA-E,HLA-G,ICAM1,IFNG,IL10,IL12B,IL18,IL1B,IL1RN,IL23R,IL4,IL6,IL6R,IRAK1,ITGB3,JAK2,KIT,LEP,MMP12,MUC1,MYADM,NLRP3,NOD2,P2RY12,PARD3B,PDGFRA,PECAM1,PRKCA,PTPN22,PTPRD,RREB1,RUNX1,S100A10,SELL,SELP,SERPINE1,SPP1,TGFB1,TGFB2,TGFBR2,TNF,TNFSF4,TRPV4,VCAM1,VEGFA	GO:0007155
cell-cell adhesion	2.58836e-16	ADA,AGER,AIF1,ARG1,CCL2,CCL5,CCR2,CSK,CTLA4,CX3CR1,CXCL12,EGFR,FLOT1,FOXP3,HLA-DPB1,HLA-E,HLA-G,ICAM1,IFNG,IL10,IL12B,IL18,IL1B,IL1RN,IL23R,IL4,IL6,IL6R,IRAK1,ITGB3,KIT,LEP,MYADM,NLRP3,NOD2,P2RY12,PDGFRA,PECAM1,PRKCA,PTPN22,PTPRD,RUNX1,SELL,SELP,TGFB1,TGFB2,TGFBR2,TNF,TNFSF4,TRPV4,VCAM1	GO:0098609
regulation of leukocyte activation	2.96197e-16	AGER,AIF1,ARG1,ATM,CCL2,CCL5,CCR2,CSK,CTLA4,FOXP3,HLA-DPB1,HLA-E,HLA-G,IFNG,IL10,IL12B,IL18,IL1B,IL23R,IL2RA,IL4,IL6,IL6R,LEP,LST1,MIF,NLRP3,NOD2,PTPN22,RUNX1,TGFB1,TGFBR2,TIRAP,TLR4,TLR9,TNF,TNFRSF1B,TNFRSF4,TNFSF4,VCAM1	GO:0002694
biological adhesion	3.32854e-16	ACTN4,ADA,AGER,AIF1,ARG1,ATM,ATP2A2,CCL11,CCL2,CCL5,CCN2,CCR2,CSK,CTLA4,CX3CR1,CXCL12,CXCL8,EGFR,ERBB2,FLOT1,FOXP3,GBP1,HLA-DPB1,HLA-E,HLA-G,ICAM1,IFNG,IL10,IL12B,IL18,IL1B,IL1RN,IL23R,IL4,IL6,IL6R,IRAK1,ITGB3,JAK2,KIT,LEP,MMP12,MUC1,MYADM,NLRP3,NOD2,P2RY12,PARD3B,PDGFRA,PECAM1,PRKCA,PTPN22,PTPRD,RREB1,RUNX1,S100A10,SELL,SELP,SERPINE1,SPP1,TGFB1,TGFB2,TGFBR2,TNF,TNFSF4,TRPV4,VCAM1,VEGFA	GO:0022610
regulation of transport	3.85002e-16	ABCB1,ACTN4,ADRB2,AGER,AGT,AIF1,APOA2,C3,C4A,C4B,C5,CACNB4,CCL2,CCL5,CCR2,CD14,CFTR,CHUK,CRP,CSK,CXCL12,CYBA,EDN1,ERBB2,FLOT1,FOXP3,GATA2,GBP1,GSTO1,HLA-E,HSPA1B,IFNG,IL10,IL15,IL16,IL1A,IL1B,IL4,IL6,INS,ITGB3,ITPR2,LEP,MAPK1,MIF,MMP9,MX2,MYLK,NFKB1,NFKBIA,NLRP12,NLRP3,NOD2,NOS1,NOS2,NPPA,OAS2,PDE4D,PON1,PPARG,PRKCA,PTGER4,PTPN22,SCAMP5,SERPINE1,SMAD3,SPP1,TGFB1,TGFB2,TLR2,TLR4,TLR9,TNF,TNFRSF1B,…	GO:0051049
positive regulation of protein metabolic process	3.85002e-16	ACE,ADRA1B,ADRB2,ADRB3,AGER,AGT,APOA2,BAG6,BDNF,C3,C5,CCL11,CCL2,CCL5,CCN2,CCR2,CD40,CHI3L1,COL4A3,CSF2,CSNK2B,CX3CR1,EDN1,EGFR,ERBB2,FAS,FLOT1,FOXP3,HMOX1,HSPA1B,ICAM1,IFNG,IL12B,IL15,IL18,IL1A,IL1B,IL1RN,IL23R,IL3,IL4,IL5,IL6,IL6R,INS,IRAK1,ITGB3,JAK2,KIT,LEP,MAPK1,MEFV,MIF,MMP9,MUC1,NFKBIA,NLRP12,NLRP3,NOD2,NOS1,PDGFRA,PLAUR,PPARG,PPP1R15A,PRKCA,PTPN22,RICTOR,SMAD3,SOCS3,TGFB1,TGFB2,TGFBR1,TGF…	GO:0051247
secretion by cell	4.2224e-16	ACTN4,AGER,AGT,AIF1,APOA2,ARG1,BTN3A1,BTN3A2,C3,C5,CAT,CCL5,CCR2,CD14,CFTR,CHI3L1,CHIT1,CHUK,CRP,CSNK2B,CTSB,CYBA,EDN1,FOXP3,GBP1,GBP5,GLS,GSTP1,HLA-E,HP,HSPA1B,IFNG,IL10,IL1A,IL1B,IL6,INS,ITGB3,ITPR2,KIT,LEP,MAPK1,MIF,MMP9,MPO,NFKB1,NLRP12,NLRP3,NOD2,NOS2,PECAM1,PLAUR,PRKCA,PTGER4,PTPN22,SCAMP5,SELL,SELP,SERPINA1,SERPINA3,SERPINE1,SLC44A4,SPP1,TGFB1,TGFB2,TIMP1,TLR2,TLR4,TNF,TNFRSF1B,TNFRSF4,TNF…	GO:0032940
blood circulation	4.59624e-16	ACE,ADORA2A,ADRA1B,ADRB1,ADRB2,ADRB3,AGER,AGT,ATP2A2,ATP2B1,BDKRB2,CACNB4,CMA1,COL4A3,CRP,CXCL12,EDN1,EDNRA,ERAP1,GPX1,GSTO1,HMOX1,INS,ITPR2,MTHFR,NOS1,NOS2,NOS3,NPPA,PDE3A,PDE4D,PPARG,PTGS1,PTGS2,SOD2,STAT1,TBXA2R,TGFB1,TGFB2,TRPV4	GO:0008015
regulation of leukocyte cell-cell adhesion	4.62317e-16	AGER,AIF1,ARG1,CCL2,CCL5,CCR2,CSK,CTLA4,CXCL12,FOXP3,HLA-DPB1,HLA-E,HLA-G,IFNG,IL10,IL12B,IL18,IL1B,IL23R,IL4,IL6,IL6R,IRAK1,LEP,NLRP3,NOD2,PTPN22,RUNX1,TGFBR2,TNF,TNFSF4,VCAM1	GO:1903037
positive regulation of cell activation	4.95714e-16	AGER,AIF1,CCL2,CCL5,CCR2,CSK,CTLA4,FOXP3,HLA-DPB1,HLA-E,HLA-G,IFNG,IL12B,IL18,IL1B,IL23R,IL4,IL6,IL6R,LEP,MIF,NLRP3,NOD2,RUNX1,SELP,TGFB1,TGFBR2,TIRAP,TLR4,TLR9,TNFRSF4,TNFSF4,VCAM1	GO:0050867
protein secretion	5.53154e-16	AGER,AIF1,APOA2,BTN3A1,BTN3A2,C5,CCL5,CD14,CFTR,CHI3L1,CHUK,CRP,FOXP3,GBP1,GBP5,HLA-E,IFNG,IL10,IL1A,IL1B,IL6,INS,ITPR2,LEP,MIF,NLRP12,NLRP3,NOD2,NOS2,PRKCA,PTGER4,PTPN22,SCAMP5,TGFB1,TGFB2,TLR2,TLR4,TNF,TNFRSF1B,TNFRSF4,TNFSF4	GO:0009306
multi-organism process	6.08333e-16	ACE,ARG1,BAG6,BBS4,C4B,CCL11,CCL2,CCL5,CCR5,CD14,CFTR,CHIT1,CHUK,CRP,CX3CR1,CXCL12,CXCL8,CYBA,DDX39B,ERAP1,FOXP3,GSTP1,HIST1H2BC,HIST1H2BE,HIST1H2BF,HIST1H2BG,HIST1H2BI,HLA-E,ICAM1,IFNG,IL10,IL12B,IL18,IL1B,IL1RN,IL23R,IL6,IL6R,IRAK1,IRF5,ITGB3,JAK2,KIT,LEP,MBL2,MICB,MKKS,MPO,MX2,NFKB1,NLRP3,NOD2,NOS1,NOS2,NOS3,NPPA,OAS2,PDE3A,PRKCA,PTPN22,RXRA,SCGB1A1,SELP,SERPINE1,SLC22A5,SLC6A4,SMAD3,SPP1,STAT…	GO:0051704
circulatory system process	6.44253e-16	ACE,ADORA2A,ADRA1B,ADRB1,ADRB2,ADRB3,AGER,AGT,ATP2A2,ATP2B1,BDKRB2,CACNB4,CMA1,COL4A3,CRP,CXCL12,EDN1,EDNRA,ERAP1,GPX1,GSTO1,HMOX1,INS,ITPR2,MTHFR,NOS1,NOS2,NOS3,NPPA,PDE3A,PDE4D,PPARG,PTGS1,PTGS2,SOD2,STAT1,TBXA2R,TGFB1,TGFB2,TRPV4	GO:0003013
positive regulation of cell-cell adhesion	7.25116e-16	AGER,AIF1,CCL2,CCL5,CCR2,CSK,CTLA4,FLOT1,FOXP3,HLA-DPB1,HLA-E,HLA-G,IFNG,IL10,IL12B,IL18,IL1B,IL23R,IL4,IL6,IL6R,IRAK1,LEP,NLRP3,NOD2,RUNX1,TGFBR2,TNF,TNFSF4,VCAM1	GO:0022409
positive regulation of leukocyte cell-cell adhesion	8.1044e-16	AGER,AIF1,CCL2,CCL5,CCR2,CSK,CTLA4,FOXP3,HLA-DPB1,HLA-E,HLA-G,IFNG,IL12B,IL18,IL1B,IL23R,IL4,IL6,IL6R,IRAK1,LEP,NLRP3,NOD2,RUNX1,TGFBR2,TNF,TNFSF4,VCAM1	GO:1903039
peptide secretion	8.14496e-16	AGER,AIF1,APOA2,BTN3A1,BTN3A2,C5,CCL5,CD14,CFTR,CHI3L1,CHUK,CRP,EDN1,FOXP3,GBP1,GBP5,HLA-E,IFNG,IL10,IL1A,IL1B,IL6,INS,ITPR2,LEP,MIF,NLRP12,NLRP3,NOD2,NOS2,PRKCA,PTGER4,PTPN22,SCAMP5,TGFB1,TGFB2,TLR2,TLR4,TNF,TNFRSF1B,TNFRSF4,TNFSF4	GO:0002790
positive regulation of protein modification process	8.18479e-16	ACE,ADRA1B,ADRB2,ADRB3,AGER,AGT,BDNF,C3,C5,CCL11,CCL2,CCL5,CCN2,CD40,CHI3L1,CSF2,CSNK2B,CX3CR1,EDN1,EGFR,ERBB2,FAS,FLOT1,FOXP3,ICAM1,IFNG,IL12B,IL15,IL18,IL1B,IL1RN,IL23R,IL3,IL4,IL5,IL6,IL6R,INS,IRAK1,ITGB3,JAK2,KIT,LEP,MAPK1,MIF,MMP9,MUC1,NOD2,NOS1,PDGFRA,PLAUR,PPP1R15A,PRKCA,PTPN22,RICTOR,SOCS3,TGFB1,TGFB2,TGFBR1,TGFBR2,TIRAP,TLR4,TLR9,TNF,TP53,VEGFA	GO:0031401
negative regulation of cell differentiation	8.22459e-16	ACTN4,BDNF,CRP,CTLA4,EGFR,FOXP3,GATA2,GBP1,HIST1H4A,HIST1H4B,HIST1H4C,HIST1H4D,HIST1H4E,HIST1H4F,HIST1H4H,HIST1H4I,HIST1H4J,HIST1H4K,HIST1H4L,HIST2H4A,HIST2H4B,HIST4H4,HLA-G,IFNG,IL13,IL1B,IL4,IL6,ITGB3,MMP9,NFKBIA,NOTCH4,PPARG,RUNX1,SMAD3,STAT1,TGFB1,TGFB2,TGFBR1,TLR4,TNF,TNFSF4,TRPV4	GO:0045596
cellular response to molecule of bacterial origin	1.07498e-15	CCL2,CCL5,CCR5,CD14,CX3CR1,CXCL8,GSTP1,IL10,IL18,IL1B,IL1RN,IL6,IRAK1,NFKB1,NLRP3,NOD2,PRKCA,PTPN22,SERPINE1,TGFB1,TIRAP,TLR2,TLR4,TNF,TNFRSF1B,TNFSF4	GO:0071219
positive regulation of signal transduction	1.12789e-15	ACTN4,ADRA1B,ADRB2,ADRB3,AGER,AGT,ATM,BDNF,C3,C5,CCL11,CCL2,CCL5,CCN2,CD14,CD40,CHI3L1,CHUK,CLEC16A,CSF2,CSNK2B,CX3CR1,CYBA,EDN1,EGFR,ERBB2,ESR1,FAS,FLOT1,GSTO1,HMOX1,HSPA1B,ICAM1,IFNG,IL10,IL10RA,IL12B,IL18,IL1B,IL1RN,IL23R,IL3,IL4,IL6,IL6R,INS,IRAK1,ITGB3,JAK2,KIT,LEP,MAPK1,MIF,MMP9,NFKB1,NLRP12,NOD2,NOTCH4,P2RY12,PDGFRA,PLAUR,PRKCA,PTPN22,RICTOR,SELP,SOCS3,TGFB1,TGFB2,TGFBR1,TIRAP,TLR2,TLR4,TL…	GO:0009967
positive regulation of cell migration	1.15383e-15	ACTN4,AGER,AGT,AIF1,ATM,CCL11,CCL5,CCR2,CD40,CXCL12,CXCL8,EDN1,EGFR,GATA2,HMOX1,ICAM1,IFNG,IL1B,IL6,IL6R,INS,ITGB3,KIT,MMP9,MYADM,MYLK,NOS3,P2RY12,PDGFRA,PLA2G7,PRKCA,PTGS2,RREB1,SERPINE1,SOD2,TGFB1,TGFB2,TGFBR1,TIRAP,TNF,VEGFA	GO:0030335
intracellular signal transduction	1.15801e-15	ACTN4,ADORA2A,ADRA1B,ADRB1,ADRB2,ADRB3,AGER,AGT,AIF1,ATM,ATP2A2,BAG6,C5,CCL11,CCL2,CCL5,CCN2,CCR2,CCR5,CD14,CD40,CHI3L1,CHUK,CLEC16A,CRIP1,CSF2,CSNK2B,CX3CR1,CXCL12,CXCL8,EDN1,EGFR,ERBB2,ESR1,FAS,FLOT1,GBP1,GSTO1,GSTP1,HLA-G,HMOX1,HSPA1B,ICAM1,IER3,IFNG,IL10,IL10RA,IL12B,IL15,IL18,IL1B,IL1RN,IL23R,IL2RA,IL3,IL4,IL5,IL5RA,IL6,IL6R,INS,IRAK1,JAK2,KIT,LEP,MAPK1,MC4R,MIF,MMP9,MUC1,MYADM,NFKB1,NFKBIA,…	GO:0035556
positive regulation of leukocyte activation	1.1732e-15	AGER,AIF1,CCL2,CCL5,CCR2,CSK,CTLA4,FOXP3,HLA-DPB1,HLA-E,HLA-G,IFNG,IL12B,IL18,IL1B,IL23R,IL4,IL6,IL6R,LEP,MIF,NLRP3,NOD2,RUNX1,TGFB1,TGFBR2,TIRAP,TLR4,TLR9,TNFRSF4,TNFSF4,VCAM1	GO:0002696
cellular response to biotic stimulus	1.52328e-15	CCL2,CCL5,CCR5,CD14,CX3CR1,CXCL8,GSTP1,IL10,IL18,IL1B,IL1RN,IL6,IRAK1,NFKB1,NLRP3,NOD2,PRKCA,PTPN22,SERPINE1,TGFB1,TIRAP,TLR2,TLR4,TNF,TNFRSF1B,TNFSF4,TP53	GO:0071216
positive regulation of cellular protein metabolic process	1.53474e-15	ACE,ADRA1B,ADRB2,ADRB3,AGER,AGT,BAG6,BDNF,C3,C5,CCL11,CCL2,CCL5,CCN2,CD40,CHI3L1,COL4A3,CSF2,CSNK2B,CX3CR1,EDN1,EGFR,ERBB2,FAS,FLOT1,FOXP3,HSPA1B,ICAM1,IFNG,IL12B,IL15,IL18,IL1B,IL1RN,IL23R,IL3,IL4,IL5,IL6,IL6R,INS,IRAK1,ITGB3,JAK2,KIT,LEP,MAPK1,MEFV,MIF,MMP9,MUC1,NFKBIA,NLRP12,NLRP3,NOD2,NOS1,PDGFRA,PLAUR,PPARG,PPP1R15A,PRKCA,PTPN22,RICTOR,SMAD3,SOCS3,TGFB1,TGFB2,TGFBR1,TGFBR2,TIRAP,TLR4,TLR9,TN…	GO:0032270
positive regulation of cell communication	1.56774e-15	ACTN4,ADRA1B,ADRB2,ADRB3,AGER,AGT,ATM,BDNF,C3,C5,CCL11,CCL2,CCL5,CCN2,CCR2,CD14,CD40,CFTR,CHI3L1,CHUK,CLEC16A,CSF2,CSNK2B,CX3CR1,CYBA,EDN1,EGFR,ERBB2,ESR1,FAS,FLOT1,GSTO1,HMOX1,HSPA1B,ICAM1,IFNG,IL10,IL10RA,IL12B,IL18,IL1B,IL1RN,IL23R,IL3,IL4,IL6,IL6R,INS,IRAK1,ITGB3,JAK2,KIT,LEP,MAPK1,MIF,MMP9,NFKB1,NLRP12,NOD2,NOTCH4,P2RY12,PDGFRA,PLAUR,PRKCA,PTPN22,RICTOR,SELP,SOCS3,SPP1,TGFB1,TGFB2,TGFBR1,TIR…	GO:0010647
positive regulation of transport	1.74322e-15	ABCB1,ACTN4,ADRB2,AGER,AIF1,APOA2,C3,C4A,C4B,C5,CCL2,CCL5,CD14,CFTR,CHUK,CXCL12,CYBA,EDN1,ERBB2,FLOT1,GATA2,GSTO1,HLA-E,IFNG,IL10,IL15,IL1A,IL1B,IL4,IL6,INS,MIF,MYLK,NFKBIA,NLRP12,NLRP3,NOD2,NOS1,NPPA,PON1,PTGER4,PTPN22,SCAMP5,SERPINE1,SMAD3,SPP1,TGFB1,TGFB2,TLR2,TLR4,TNF,TNFRSF4,TNFSF4,TP53,VEGFA	GO:0051050
cytokine production involved in immune response	1.74788e-15	APOA2,CCR2,FOXP3,HLA-E,HLA-G,IL10,IL18,IL1B,IL1R1,IL4,IL6,KIT,NLRP3,NOD2,TGFB1,TGFB2,TLR2,TNF,TNFRSF1B,TNFSF4	GO:0002367
T cell proliferation	1.74788e-15	AGER,AIF1,ARG1,BTN3A1,CCL5,CCR2,FOXP3,HLA-DPB1,HLA-E,HLA-G,IL10,IL12B,IL18,IL1B,IL23R,IL4,IL6,IL6R,LEP,TGFBR2,TNFRSF1B,TNFRSF4,TNFSF4,VCAM1	GO:0042098
positive regulation of cellular metabolic process	1.87596e-15	ACE,ADRA1B,ADRB2,ADRB3,AGER,AGT,APOA2,ATF6B,ATM,BAG6,BDNF,C3,C5,CCL11,CCL2,CCL5,CCN2,CCR2,CD40,CHI3L1,CHUK,CIITA,COL4A3,CRP,CSF2,CSNK2B,CX3CR1,CYBA,DDX39B,DXO,EDN1,EGFR,ERBB2,ERCC2,ESR1,FAS,FLOT1,FOS,FOXP3,FTO,GATA2,GSTP1,HMOX1,HSPA1B,ICAM1,IFNG,IL10,IL12B,IL15,IL17A,IL18,IL1A,IL1B,IL1RN,IL23R,IL3,IL4,IL5,IL6,IL6R,INS,INSIG2,IRAK1,IRF5,ITGB3,JAK2,KIT,LEP,MAPK1,MEFV,MIF,MMP12,MMP9,MUC1,NFKB1,NFKBI…	GO:0031325
positive regulation of signaling	2.01226e-15	ACTN4,ADRA1B,ADRB2,ADRB3,AGER,AGT,ATM,BDNF,C3,C5,CCL11,CCL2,CCL5,CCN2,CCR2,CD14,CD40,CFTR,CHI3L1,CHUK,CLEC16A,CSF2,CSNK2B,CX3CR1,CYBA,EDN1,EGFR,ERBB2,ESR1,FAS,FLOT1,GSTO1,HMOX1,HSPA1B,ICAM1,IFNG,IL10,IL10RA,IL12B,IL18,IL1B,IL1RN,IL23R,IL3,IL4,IL6,IL6R,INS,IRAK1,ITGB3,JAK2,KIT,LEP,MAPK1,MIF,MMP9,NFKB1,NLRP12,NOD2,NOTCH4,P2RY12,PDGFRA,PLAUR,PRKCA,PTPN22,RICTOR,SELP,SOCS3,SPP1,TGFB1,TGFB2,TGFBR1,TIR…	GO:0023056
regulation of cell motility	2.01226e-15	ACE,ACTN4,AGER,AGT,AIF1,ATM,BBS4,C5,CCL11,CCL2,CCL5,CCR2,CD40,CSNK2B,CX3CR1,CXCL12,CXCL8,EDN1,EGFR,ERBB2,GATA2,HMOX1,ICAM1,IFNG,IL1B,IL4,IL6,IL6R,INS,ITGB3,KIT,MIF,MKKS,MMP9,MYADM,MYLK,NOS3,P2RY12,PDGFRA,PLA2G7,PPARG,PRKCA,PTGER4,PTGS2,RREB1,SERPINE1,SOD2,TBXA2R,TGFB1,TGFB2,TGFBR1,TIMP1,TIRAP,TNF,VEGFA	GO:2000145
immune effector process	2.49744e-15	ACE,AGER,APOA2,ARG1,BTN3A2,C3,C4A,C4B,C5,CAT,CCR2,CD14,CHI3L1,CHIT1,CRP,CSNK2B,CTSB,CYBA,FCGR1A,FOXP3,GSTP1,HLA-DQB1,HLA-E,HLA-G,HP,HSPA1B,ICAM1,IFNG,IL10,IL12B,IL18,IL1B,IL1R1,IL23R,IL4,IL6,INS,KIT,LEP,MAPK1,MBL2,MICB,MIF,MMP9,MPO,MX2,NFKB1,NLRP3,OAS2,PECAM1,PLAUR,PTGER4,SELL,SERPINA1,SERPINA3,STAT1,TGFB1,TGFB2,TLR2,TLR9,TNF,TNFRSF1B,TNFRSF4,TNFSF4,TUBB	GO:0002252
cellular response to oxygen-containing compound	2.50342e-15	ADRB2,AGER,ATM,ATP6V1G2,CCL2,CCL5,CCR5,CD14,CFTR,CHUK,CX3CR1,CXCL8,CYP24A1,EGFR,ESR1,FOS,GSTP1,ICAM1,IL10,IL18,IL1B,IL1RN,IL6,INS,IRAK1,JAK2,MAPK1,MMP9,NFKB1,NLRP3,NOD2,NOS3,NR3C1,P2RY12,PDE3A,PDGFRA,PPARG,PRKCA,PTGER4,PTPN22,SERPINE1,SOCS3,SOD2,SOD3,SPP1,TGFB1,TIRAP,TLR2,TLR4,TNF,TNFRSF1B,TNFSF4,TP53,USF1,VCAM1,VDR	GO:1901701
regulation of protein secretion	3.50045e-15	AGER,AIF1,APOA2,C5,CCL5,CD14,CFTR,CHUK,CRP,FOXP3,GBP1,HLA-E,IFNG,IL10,IL1A,IL1B,IL6,INS,ITPR2,MIF,NLRP12,NLRP3,NOD2,NOS2,PRKCA,PTGER4,PTPN22,SCAMP5,TGFB1,TGFB2,TLR2,TLR4,TNF,TNFRSF1B,TNFRSF4,TNFSF4	GO:0050708
regulation of intracellular signal transduction	3.50142e-15	ACTN4,ADRA1B,ADRB2,ADRB3,AGER,AGT,ATM,C5,CCL11,CCL2,CCL5,CCN2,CD14,CD40,CHI3L1,CHUK,CLEC16A,CSF2,CSNK2B,CX3CR1,CXCL12,EDN1,EGFR,ERBB2,ESR1,FAS,GBP1,GSTO1,GSTP1,HLA-G,HMOX1,HSPA1B,ICAM1,IER3,IFNG,IL10,IL10RA,IL12B,IL18,IL1B,IL1RN,IL23R,IL3,IL4,IL6,IL6R,INS,IRAK1,JAK2,KIT,LEP,MAPK1,MIF,MMP9,MUC1,MYADM,NFKBIA,NLRP12,NLRP3,NOD2,NOS1,P2RY12,PDE3A,PDE4D,PDGFRA,PLAUR,PRKCA,PTPN22,RICTOR,SELP,SOCS3,SOD2,…	GO:1902531
regulation of cellular component movement	3.58267e-15	ACE,ACTN4,AGER,AGT,AIF1,ATM,ATP2A2,BBS4,C5,CCL11,CCL2,CCL5,CCR2,CD40,CSNK2B,CX3CR1,CXCL12,CXCL8,EDN1,EGFR,ERBB2,GATA2,HMOX1,ICAM1,IFNG,IL1B,IL4,IL6,IL6R,INS,ITGB3,KIT,MIF,MKKS,MMP9,MYADM,MYLK,NOS3,P2RY12,PDE4D,PDGFRA,PLA2G7,PPARG,PRKCA,PTGER4,PTGS2,RREB1,SERPINE1,SOD2,TBXA2R,TGFB1,TGFB2,TGFBR1,TIMP1,TIRAP,TNF,VEGFA	GO:0051270
negative regulation of biological process	5.06365e-15	ACE,ACTN4,ADA,ADRB2,ADRB3,AGER,AGT,AIF1,APOA2,ARG1,ATF6B,ATM,BAG6,BBS4,BDNF,C5,CAT,CCL2,CCL5,CCN2,CCR2,CCR5,CD14,CHUK,CIITA,CLEC16A,COL4A3,CRP,CSF2,CSK,CSNK2B,CTLA4,CX3CR1,CXCL12,CXCL8,CYP2D6,DDX39B,DXO,EDN1,EGFR,ERBB2,ESR1,FAS,FOXP3,FTO,GATA2,GBP1,GCKR,GPX1,GSTO1,GSTP1,HIST1H4A,HIST1H4B,HIST1H4C,HIST1H4D,HIST1H4E,HIST1H4F,HIST1H4H,HIST1H4I,HIST1H4J,HIST1H4K,HIST1H4L,HIST2H4A,HIST2H4B,HIST4H4,HLA…	GO:0048519
regulation of cell migration	5.2222e-15	ACE,ACTN4,AGER,AGT,AIF1,ATM,C5,CCL11,CCL2,CCL5,CCR2,CD40,CSNK2B,CX3CR1,CXCL12,CXCL8,EDN1,EGFR,GATA2,HMOX1,ICAM1,IFNG,IL1B,IL4,IL6,IL6R,INS,ITGB3,KIT,MIF,MMP9,MYADM,MYLK,NOS3,P2RY12,PDGFRA,PLA2G7,PPARG,PRKCA,PTGER4,PTGS2,RREB1,SERPINE1,SOD2,TBXA2R,TGFB1,TGFB2,TGFBR1,TIMP1,TIRAP,TNF,VEGFA	GO:0030334
positive regulation of cell motility	5.26148e-15	ACTN4,AGER,AGT,AIF1,ATM,CCL11,CCL5,CCR2,CD40,CXCL12,CXCL8,EDN1,EGFR,GATA2,HMOX1,ICAM1,IFNG,IL1B,IL6,IL6R,INS,ITGB3,KIT,MMP9,MYADM,MYLK,NOS3,P2RY12,PDGFRA,PLA2G7,PRKCA,PTGS2,RREB1,SERPINE1,SOD2,TGFB1,TGFB2,TGFBR1,TIRAP,TNF,VEGFA	GO:2000147
positive regulation of nitrogen compound metabolic process	6.46338e-15	ACE,ADRA1B,ADRB2,ADRB3,AGER,AGT,APOA2,ATF6B,ATM,BAG6,BDNF,C3,C5,CCL11,CCL2,CCL5,CCN2,CCR2,CD40,CHI3L1,CHUK,CIITA,COL4A3,CSF2,CSNK2B,CX3CR1,DDX39B,DXO,EDN1,EGFR,ERBB2,ERCC2,ESR1,FAS,FLOT1,FOS,FOXP3,FTO,GATA2,HMOX1,HSPA1B,ICAM1,IFNG,IL10,IL12B,IL15,IL17A,IL18,IL1A,IL1B,IL1RN,IL23R,IL3,IL4,IL5,IL6,IL6R,INS,INSIG2,IRAK1,IRF5,ITGB3,JAK2,KIT,LEP,MAPK1,MEFV,MIF,MMP12,MMP9,MUC1,NFKB1,NFKBIA,NLRP12,NLRP3,…	GO:0051173
positive regulation of peptidyl-tyrosine phosphorylation	7.26462e-15	ACE,AGT,BDNF,CCL5,CD40,CSF2,IFNG,IL12B,IL15,IL18,IL23R,IL3,IL4,IL5,IL6,IL6R,ITGB3,JAK2,KIT,MIF,SOCS3,TGFB1,TNF,TP53,VEGFA	GO:0050731
regulation of T cell activation	7.41277e-15	AGER,AIF1,ARG1,CCL2,CCL5,CCR2,CSK,CTLA4,FOXP3,HLA-DPB1,HLA-E,HLA-G,IFNG,IL10,IL12B,IL18,IL1B,IL23R,IL2RA,IL4,IL6,IL6R,LEP,NLRP3,NOD2,PTPN22,RUNX1,TGFBR2,TNFRSF1B,TNFSF4,VCAM1	GO:0050863
positive regulation of molecular function	9.11066e-15	ABCB1,ACE,ACTN4,ADRB1,ADRB2,AGER,AGT,BDNF,C5,CCL11,CCL2,CCL5,CD40,CFTR,CHI3L1,CHUK,COL4A3,CX3CR1,EDN1,EDNRA,EGFR,ERBB2,ESR1,FAS,FLOT1,GSTO1,HSPA1B,IFNG,IL10,IL12B,IL18,IL1B,IL23R,IL4,IL6,IL6R,INS,IRAK1,ITGB3,JAK2,KIT,LEP,MAPK1,MEFV,MMP9,NFKB1,NLRP12,NLRP3,NOD2,NOS1,NOS2,NOS3,NPPA,P2RY12,PDGFRA,PLAUR,PON1,PPARG,PPP1R15A,RICTOR,S100A10,SMAD3,TGFB1,TGFB2,TGFBR1,TGFBR2,TIRAP,TLR2,TLR4,TLR9,TNF,VDR,VE…	GO:0044093
JAK-STAT cascade	1.11576e-14	AGT,CCL2,CCL5,CCR2,CD40,CSF2,IFNG,IL10,IL10RA,IL12B,IL15,IL18,IL23R,IL3,IL4,IL6,IL6R,JAK2,KIT,LEP,SOCS3,STAT1,STAT4,TNF,VEGFA	GO:0007259
positive regulation of inflammatory response	1.15934e-14	AGER,AGT,CCR2,GBP5,HLA-E,IL12B,IL15,IL18,IL1B,IL6,NFKBIA,NLRP12,NOD2,PLA2G7,PTGER4,PTGS2,SERPINE1,TLR2,TLR4,TLR9,TNF,TNFSF4	GO:0050729
positive regulation of T cell activation	1.15934e-14	AGER,AIF1,CCL2,CCL5,CCR2,CSK,CTLA4,FOXP3,HLA-DPB1,HLA-E,HLA-G,IFNG,IL12B,IL18,IL1B,IL23R,IL4,IL6,IL6R,LEP,NLRP3,NOD2,RUNX1,TGFBR2,TNFSF4,VCAM1	GO:0050870
positive regulation of cellular component movement	1.15934e-14	ACTN4,AGER,AGT,AIF1,ATM,CCL11,CCL5,CCR2,CD40,CXCL12,CXCL8,EDN1,EGFR,GATA2,HMOX1,ICAM1,IFNG,IL1B,IL6,IL6R,INS,ITGB3,KIT,MMP9,MYADM,MYLK,NOS3,P2RY12,PDGFRA,PLA2G7,PRKCA,PTGS2,RREB1,SERPINE1,SOD2,TGFB1,TGFB2,TGFBR1,TIRAP,TNF,VEGFA	GO:0051272
positive regulation of metabolic process	1.20653e-14	ACE,ADRA1B,ADRB1,ADRB2,ADRB3,AGER,AGT,ALMS1,APOA2,ATF6B,ATM,BAG6,BDNF,C3,C5,CCL11,CCL2,CCL5,CCN2,CCR2,CD40,CHI3L1,CHUK,CIITA,COL4A3,CRP,CSF2,CSNK2B,CX3CR1,CYBA,DDX39B,DXO,EDN1,EGFR,ERBB2,ERCC2,ESR1,FAS,FLOT1,FOS,FOXP3,FTO,GATA2,GSTP1,HMOX1,HSPA1B,ICAM1,IFNG,IL10,IL12B,IL13,IL15,IL17A,IL18,IL1A,IL1B,IL1RN,IL23R,IL3,IL4,IL4R,IL5,IL6,IL6R,INS,INSIG2,IRAK1,IRF5,ITGB3,JAK2,KIT,LEP,MAPK1,MEFV,MIF,MMP12…	GO:0009893
regulation of signaling	1.39886e-14	ACTN4,ADA,ADRA1B,ADRB2,ADRB3,AGER,AGT,ARG1,ATF6B,ATM,ATP2A2,ATP2B1,BDNF,C3,C5,CCL11,CCL2,CCL5,CCN2,CCR2,CD14,CD40,CFTR,CHI3L1,CHUK,CLEC16A,CSF2,CSK,CSNK2B,CX3CR1,CXCL12,CXCL8,CYBA,EDN1,EGFR,ERBB2,ESR1,FAS,FLOT1,FOXP3,GATA2,GBP1,GPX1,GSTO1,GSTP1,HLA-G,HMOX1,HSPA1B,ICAM1,IER3,IFNG,IL10,IL10RA,IL12B,IL18,IL1A,IL1B,IL1RN,IL23R,IL3,IL4,IL6,IL6R,INS,IRAK1,ITGB3,ITPR2,JAK2,KIT,LEP,MAPK1,MIF,MMP9,MUC1,MY…	GO:0023051
regulation of protein phosphorylation	1.52294e-14	ACE,ADRA1B,ADRB2,ADRB3,AGER,AGT,BDNF,C3,C5,CCL11,CCL2,CCL5,CCN2,CD40,CHI3L1,CSF2,CSNK2B,CX3CR1,EDN1,EGFR,ERBB2,FAS,FLOT1,GBP1,GSTP1,ICAM1,IFNG,IL12B,IL15,IL18,IL1B,IL1RN,IL23R,IL3,IL4,IL5,IL6,IL6R,INS,IRAK1,ITGB3,JAK2,KIT,LEP,MAPK1,MIF,MMP9,MYADM,NLRP12,NOD2,NOS1,PDE4D,PDGFRA,PLAUR,PRKCA,PTPN22,RICTOR,SOCS3,TGFB1,TGFB2,TGFBR1,TGFBR2,TIRAP,TLR4,TLR9,TNF,TNFRSF4,TP53,VEGFA	GO:0001932
regulation of signal transduction	1.66202e-14	ACTN4,ADA,ADRA1B,ADRB2,ADRB3,AGER,AGT,ARG1,ATF6B,ATM,BDNF,C3,C5,CCL11,CCL2,CCL5,CCN2,CD14,CD40,CHI3L1,CHUK,CLEC16A,CSF2,CSK,CSNK2B,CX3CR1,CXCL12,CXCL8,CYBA,EDN1,EGFR,ERBB2,ESR1,FAS,FLOT1,FOXP3,GATA2,GBP1,GPX1,GSTO1,GSTP1,HLA-G,HMOX1,HSPA1B,ICAM1,IER3,IFNG,IL10,IL10RA,IL12B,IL18,IL1A,IL1B,IL1RN,IL23R,IL3,IL4,IL6,IL6R,INS,IRAK1,ITGB3,JAK2,KIT,LEP,MAPK1,MIF,MMP9,MUC1,MYADM,NFKB1,NFKBIA,NLRP12,NLRP3,…	GO:0009966
positive regulation of cell proliferation	1.77722e-14	AGER,AGT,AIF1,CCL11,CCL5,CCR2,CSF2,CX3CR1,EDN1,EGFR,ERBB2,GATA2,HLA-DPB1,HLA-E,HMOX1,IFNG,IL10,IL12B,IL15,IL18,IL1B,IL23R,IL3,IL4,IL6,IL6R,INS,ITGB3,KIT,LEP,MIF,MMP12,MMP9,NOD2,PDGFRA,PRKCA,RREB1,STAT1,TGFB1,TGFB2,TGFBR1,TGFBR2,TIMP1,TIRAP,TLR9,TNF,TNFRSF4,TNFSF4,VCAM1,VEGFA	GO:0008284
positive regulation of JAK-STAT cascade	2.049e-14	AGT,CCL5,CD40,CSF2,IFNG,IL10,IL10RA,IL12B,IL18,IL23R,IL3,IL4,IL6,IL6R,JAK2,KIT,LEP,SOCS3,TNF,VEGFA	GO:0046427
positive regulation of lymphocyte proliferation	2.09682e-14	AGER,AIF1,CCL5,CCR2,HLA-DPB1,HLA-E,IL12B,IL18,IL1B,IL23R,IL4,IL6,IL6R,LEP,MIF,TGFBR2,TIRAP,TLR9,TNFRSF4,TNFSF4,VCAM1	GO:0050671
STAT cascade	2.16271e-14	AGT,CCL2,CCL5,CCR2,CD40,CSF2,IFNG,IL10,IL10RA,IL12B,IL15,IL18,IL23R,IL3,IL4,IL6,IL6R,JAK2,KIT,LEP,SOCS3,STAT1,STAT4,TNF,VEGFA	GO:0097696
regulation of peptide secretion	2.20285e-14	AGER,AIF1,APOA2,C5,CCL5,CD14,CFTR,CHUK,CRP,FOXP3,GBP1,HLA-E,IFNG,IL10,IL1A,IL1B,IL6,INS,ITPR2,MIF,NLRP12,NLRP3,NOD2,NOS2,PRKCA,PTGER4,PTPN22,SCAMP5,TGFB1,TGFB2,TLR2,TLR4,TNF,TNFRSF1B,TNFRSF4,TNFSF4	GO:0002791
positive regulation of mononuclear cell proliferation	2.58957e-14	AGER,AIF1,CCL5,CCR2,HLA-DPB1,HLA-E,IL12B,IL18,IL1B,IL23R,IL4,IL6,IL6R,LEP,MIF,TGFBR2,TIRAP,TLR9,TNFRSF4,TNFSF4,VCAM1	GO:0032946
telomere capping	2.85667e-14	ATM,HIST1H4A,HIST1H4B,HIST1H4C,HIST1H4D,HIST1H4E,HIST1H4F,HIST1H4H,HIST1H4I,HIST1H4J,HIST1H4K,HIST1H4L,HIST2H4A,HIST2H4B,HIST4H4,MAPK1,STN1	GO:0016233
cellular response to lipopolysaccharide	3.01676e-14	CCL2,CCL5,CCR5,CD14,CX3CR1,CXCL8,GSTP1,IL10,IL18,IL1B,IL1RN,IL6,IRAK1,NFKB1,NLRP3,NOD2,PRKCA,PTPN22,SERPINE1,TGFB1,TLR4,TNF,TNFRSF1B,TNFSF4	GO:0071222
regulation of T cell proliferation	3.09532e-14	AGER,AIF1,ARG1,CCL5,CCR2,FOXP3,HLA-DPB1,HLA-E,HLA-G,IL10,IL12B,IL18,IL1B,IL23R,IL4,IL6,IL6R,LEP,TGFBR2,TNFRSF1B,TNFSF4,VCAM1	GO:0042129
positive regulation of locomotion	3.26411e-14	ACTN4,AGER,AGT,AIF1,ATM,CCL11,CCL5,CCR2,CD40,CXCL12,CXCL8,EDN1,EGFR,GATA2,HMOX1,ICAM1,IFNG,IL1B,IL6,IL6R,INS,ITGB3,KIT,MMP9,MYADM,MYLK,NOS3,P2RY12,PDGFRA,PLA2G7,PRKCA,PTGS2,RREB1,SERPINE1,SOD2,TGFB1,TGFB2,TGFBR1,TIRAP,TNF,VEGFA	GO:0040017
regulation of locomotion	3.79918e-14	ACE,ACTN4,AGER,AGT,AIF1,ATM,BBS4,C5,CCL11,CCL2,CCL5,CCR2,CD40,CSNK2B,CX3CR1,CXCL12,CXCL8,EDN1,EGFR,ERBB2,GATA2,HMOX1,ICAM1,IFNG,IL1B,IL4,IL6,IL6R,INS,ITGB3,KIT,MIF,MKKS,MMP9,MYADM,MYLK,NOS3,P2RY12,PDGFRA,PLA2G7,PPARG,PRKCA,PTGER4,PTGS2,RREB1,SERPINE1,SOD2,TBXA2R,TGFB1,TGFB2,TGFBR1,TIMP1,TIRAP,TNF,VEGFA	GO:0040012
positive regulation of leukocyte proliferation	3.91981e-14	AGER,AIF1,CCL5,CCR2,HLA-DPB1,HLA-E,IL12B,IL18,IL1B,IL23R,IL4,IL6,IL6R,LEP,MIF,TGFBR2,TIRAP,TLR9,TNFRSF4,TNFSF4,VCAM1	GO:0070665
positive regulation of STAT cascade	4.38982e-14	AGT,CCL5,CD40,CSF2,IFNG,IL10,IL10RA,IL12B,IL18,IL23R,IL3,IL4,IL6,IL6R,JAK2,KIT,LEP,SOCS3,TNF,VEGFA	GO:1904894
positive regulation of cellular process	4.8666e-14	ACE,ACTN4,ADRA1B,ADRB2,ADRB3,AGER,AGT,AIF1,APOA2,ATF6B,ATM,BAG6,BBS4,BDNF,C3,C4A,C4B,C5,CCL11,CCL2,CCL5,CCN2,CCR2,CD14,CD40,CFTR,CHI3L1,CHUK,CIITA,CLEC16A,COL4A3,CRP,CSF2,CSK,CSNK2B,CTLA4,CX3CR1,CXCL12,CXCL8,CYBA,DDX39B,DXO,EDN1,EGFR,ERBB2,ERCC2,ESR1,FAS,FLOT1,FOS,FOXP3,FTO,GATA2,GBP5,GPX1,GSTO1,GSTP1,HLA-DPB1,HLA-E,HLA-G,HMOX1,HP,HSPA1B,ICAM1,IFNG,IL10,IL10RA,IL12B,IL13,IL15,IL17A,IL18,IL1A,IL1B…	GO:0048522
apoptotic process	4.97181e-14	ACTN4,ADORA1,ADORA2A,AGT,ATM,BAG6,BDNF,CAT,CCL2,CCL5,CD14,CD40,COL4A3,CRIP1,CSF2,CTLA4,CTSB,CX3CR1,CXCL12,EGFR,ERCC2,FAS,GATA2,GPX1,GSTP1,HLA-G,HMOX1,HSPA1B,ICAM1,IER3,IFNG,IL10,IL12B,IL13,IL17A,IL1A,IL1B,IL2RA,IL4,IL6,IL6R,INS,IRAK1,IRF5,JAK2,LTA,MIF,MMP9,MPO,MUC1,NFKB1,NFKBIA,NLRP12,NLRP3,NOD2,NOS3,PLAUR,PPARG,PPP1R15A,PRKCA,SERPINE1,SMAD3,SOD2,STAT1,TGFB1,TGFB2,TGFBR1,TGFBR2,TLR2,TLR4,TNF,TNFR…	GO:0006915
DNA replication-dependent nucleosome assembly	5.15217e-14	HIST1H4A,HIST1H4B,HIST1H4C,HIST1H4D,HIST1H4E,HIST1H4F,HIST1H4H,HIST1H4I,HIST1H4J,HIST1H4K,HIST1H4L,HIST2H4A,HIST2H4B,HIST4H4	GO:0006335
DNA replication-dependent nucleosome organization	5.15217e-14	HIST1H4A,HIST1H4B,HIST1H4C,HIST1H4D,HIST1H4E,HIST1H4F,HIST1H4H,HIST1H4I,HIST1H4J,HIST1H4K,HIST1H4L,HIST2H4A,HIST2H4B,HIST4H4	GO:0034723
cytokine biosynthetic process	5.56777e-14	AGER,APOA2,CCR2,CMA1,CX3CR1,FOXP3,HMOX1,IL10,IL12B,IL18,IL1A,IL1B,IL4,IL6,NLRP12,TIRAP,TLR4,TLR9,TNF	GO:0042089
regulation of cell communication	6.13052e-14	ACTN4,ADA,ADRA1B,ADRB2,ADRB3,AGER,AGT,ARG1,ATF6B,ATM,BDNF,C3,C5,CCL11,CCL2,CCL5,CCN2,CCR2,CD14,CD40,CFTR,CHI3L1,CHUK,CLEC16A,CSF2,CSK,CSNK2B,CX3CR1,CXCL12,CXCL8,CYBA,EDN1,EGFR,ERBB2,ESR1,FAS,FLOT1,FOXP3,GATA2,GBP1,GPX1,GSTO1,GSTP1,HLA-G,HMOX1,HSPA1B,ICAM1,IER3,IFNG,IL10,IL10RA,IL12B,IL18,IL1A,IL1B,IL1RN,IL23R,IL3,IL4,IL6,IL6R,INS,IRAK1,ITGB3,ITPR2,JAK2,KIT,LEP,MAPK1,MIF,MMP9,MUC1,MYADM,NFKB1,NFKB…	GO:0010646
negative regulation of cellular process	6.13052e-14	ACE,ACTN4,ADA,ADRB2,ADRB3,AGER,AGT,AIF1,APOA2,ARG1,ATF6B,ATM,BAG6,BDNF,C5,CAT,CCL2,CCL5,CCN2,CCR2,CCR5,CD14,CIITA,CLEC16A,COL4A3,CRP,CSF2,CSK,CSNK2B,CTLA4,CX3CR1,CXCL12,CXCL8,CYP2D6,DDX39B,EDN1,EGFR,ERBB2,ESR1,FAS,FOXP3,FTO,GATA2,GBP1,GCKR,GPX1,GSTO1,GSTP1,HIST1H4A,HIST1H4B,HIST1H4C,HIST1H4D,HIST1H4E,HIST1H4F,HIST1H4H,HIST1H4I,HIST1H4J,HIST1H4K,HIST1H4L,HIST2H4A,HIST2H4B,HIST4H4,HLA-G,HMOX1,HP,HS…	GO:0048523
cytokine metabolic process	7.12398e-14	AGER,APOA2,CCR2,CMA1,CX3CR1,FOXP3,HMOX1,IL10,IL12B,IL18,IL1A,IL1B,IL4,IL6,NLRP12,TIRAP,TLR4,TLR9,TNF	GO:0042107
regulation of molecular function	7.32012e-14	ABCB1,ACE,ACTN4,ADRB1,ADRB2,ADRB3,AGER,AGT,APOA2,ATM,BDNF,C5,CACNB4,CCL11,CCL2,CCL5,CCR2,CD40,CFTR,CHI3L1,CHUK,COL4A3,CSNK2B,CX3CR1,CYP2D6,EDN1,EDNRA,EGFR,ERBB2,ESR1,FAS,FLOT1,FOS,FOXP3,GCKR,GPX1,GSTO1,GSTP1,HMOX1,HP,HSPA1B,IFNG,IL10,IL12B,IL18,IL1B,IL23R,IL4,IL6,IL6R,INS,IRAK1,ITGB3,JAK2,KIT,LEP,MAPK1,MEFV,MMP9,NFKB1,NFKBIA,NLRP12,NLRP3,NOD2,NOS1,NOS2,NOS3,NPPA,OAS2,P2RY12,PDE4D,PDGFRA,PLAUR,PON…	GO:0065009
cellular response to stress	8.57275e-14	AGER,AIF1,ATF6B,ATM,ATP2A2,BAG6,CAT,CCL2,CCN2,CFTR,CHUK,CLEC16A,CRIP1,CTLA4,CXCL12,CXCL8,CYBA,DDX39B,EDN1,EGFR,ERCC2,FADS1,FAS,FLOT1,FOS,FTO,GPX1,GSTM1,GSTM3,GSTP1,HIST1H4A,HIST1H4B,HIST1H4C,HIST1H4D,HIST1H4E,HIST1H4F,HIST1H4H,HIST1H4I,HIST1H4J,HIST1H4K,HIST1H4L,HIST2H4A,HIST2H4B,HIST4H4,HLA-G,HMOX1,HSPA1B,IER3,IL10,IL1A,IL1B,IL1RN,IL6,INS,INSIG2,IRAK1,LEP,MAPK1,MIF,MMP9,MSH5,MUC1,MYLK,NFKB1,NFKB…	GO:0033554
leukocyte differentiation	1.51401e-13	AGER,ATM,CCR2,CSF2,CTLA4,FOXP3,GATA2,HLA-G,IFNG,IL10,IL12B,IL17A,IL18,IL23R,IL2RA,IL4,IL6,KIT,LEP,MMP9,NLRP3,PPARG,PRKCA,PTGER4,PTPN22,RUNX1,TGFB1,TGFBR2,TLR2,TLR4,TLR9,TNF,TNFSF4,VCAM1,VEGFA	GO:0002521
regulation of myeloid cell differentiation	1.51915e-13	CSF2,HIST1H4A,HIST1H4B,HIST1H4C,HIST1H4D,HIST1H4E,HIST1H4F,HIST1H4H,HIST1H4I,HIST1H4J,HIST1H4K,HIST1H4L,HIST2H4A,HIST2H4B,HIST4H4,HSPA1B,IFNG,IL12B,IL17A,IL23R,IL4,PRKCA,RUNX1,STAT1,TGFB1,TLR4,TNF	GO:0045637
regulation of phosphorylation	1.58251e-13	ACE,ADRA1B,ADRB2,ADRB3,AGER,AGT,BDNF,C3,C5,CCL11,CCL2,CCL5,CCN2,CD40,CHI3L1,CSF2,CSNK2B,CX3CR1,EDN1,EGFR,ERBB2,FAS,FLOT1,GBP1,GCKR,GSTP1,ICAM1,IFNG,IL12B,IL15,IL18,IL1B,IL1RN,IL23R,IL3,IL4,IL5,IL6,IL6R,INS,IRAK1,ITGB3,JAK2,KIT,LEP,MAPK1,MIF,MMP9,MYADM,NLRP12,NOD2,NOS1,P2RY12,PDE4D,PDGFRA,PLAUR,PRKCA,PTPN22,RICTOR,SOCS3,TGFB1,TGFB2,TGFBR1,TGFBR2,TIRAP,TLR4,TLR9,TNF,TNFRSF4,TP53,VEGFA	GO:0042325
production of molecular mediator of immune response	1.78974e-13	APOA2,CCR2,FOXP3,HLA-DQB1,HLA-E,HLA-G,IL10,IL18,IL1B,IL1R1,IL4,IL6,KIT,NLRP3,NOD2,TGFB1,TGFB2,TLR2,TLR9,TNF,TNFRSF1B,TNFRSF4,TNFSF4	GO:0002440
chemokine production	1.83301e-13	AGER,AIF1,C5,GSTP1,HMOX1,IL10,IL18,IL1B,IL6,IL6R,MEFV,TIRAP,TLR2,TLR4,TLR9,TNF,TNFSF4	GO:0032602
regulation of protein metabolic process	1.83301e-13	ACE,ADRA1B,ADRB2,ADRB3,AGER,AGT,APOA2,BAG6,BDNF,C3,C4A,C4B,C5,CCL11,CCL2,CCL5,CCN2,CCR2,CD40,CHI3L1,COL4A3,CSF2,CSNK2B,CX3CR1,EDN1,EGFR,ERBB2,FAS,FLOT1,FOXP3,FTO,GBP1,GPX1,GSTP1,HMOX1,HSPA1B,ICAM1,IFNG,IL10,IL12B,IL15,IL18,IL1A,IL1B,IL1RN,IL23R,IL3,IL4,IL5,IL6,IL6R,INS,IRAK1,ITGB3,JAK2,KIT,LEP,MAPK1,MEFV,MIF,MMP9,MTHFR,MUC1,MYADM,NFKB1,NFKBIA,NLRP12,NLRP3,NOD2,NOS1,NOTCH4,PDE4D,PDGFRA,PLAUR,PPARG…	GO:0051246
positive regulation of macromolecule metabolic process	1.84874e-13	ACE,ADRA1B,ADRB2,ADRB3,AGER,AGT,APOA2,ATF6B,ATM,BAG6,BDNF,C3,C5,CCL11,CCL2,CCL5,CCN2,CCR2,CD40,CHI3L1,CHUK,CIITA,COL4A3,CRP,CSF2,CSNK2B,CX3CR1,DDX39B,DXO,EDN1,EGFR,ERBB2,ERCC2,ESR1,FAS,FLOT1,FOS,FOXP3,FTO,GATA2,HMOX1,HSPA1B,ICAM1,IFNG,IL10,IL12B,IL13,IL15,IL17A,IL18,IL1A,IL1B,IL1RN,IL23R,IL3,IL4,IL5,IL6,IL6R,INS,INSIG2,IRAK1,IRF5,ITGB3,JAK2,KIT,LEP,MAPK1,MEFV,MIF,MMP12,MMP9,MUC1,NFKB1,NFKBIA,NLRP…	GO:0010604
regulation of cytokine secretion	1.99182e-13	AGER,AIF1,APOA2,C5,CD14,CHUK,CRP,FOXP3,GBP1,IL10,IL1A,INS,MIF,NLRP12,NLRP3,NOD2,PTGER4,PTPN22,SCAMP5,TLR2,TLR4,TNF,TNFRSF1B,TNFRSF4	GO:0050707
negative regulation of hemopoiesis	2.34631e-13	CTLA4,FOXP3,HIST1H4A,HIST1H4B,HIST1H4C,HIST1H4D,HIST1H4E,HIST1H4F,HIST1H4H,HIST1H4I,HIST1H4J,HIST1H4K,HIST1H4L,HIST2H4A,HIST2H4B,HIST4H4,HLA-G,IL4,RUNX1,TLR4,TNFSF4	GO:1903707
vascular process in circulatory system	2.99209e-13	ACE,ADRA1B,ADRB1,ADRB2,ADRB3,AGT,BDKRB2,CRP,EDN1,EDNRA,HMOX1,INS,NOS1,NOS3,PDE3A,SOD2,TBXA2R,TGFB1,TRPV4	GO:0003018
reactive oxygen species metabolic process	3.18362e-13	AGT,CAT,CRP,CX3CR1,CYBA,EDN1,GPX1,GSTP1,HP,IFNG,IL1B,INS,JAK2,MPO,NOS1,NOS2,NOS3,NQO1,PTGS2,SMAD3,SOD2,SOD3,TGFB1,TGFBR2,TLR4,TNF,TP53	GO:0072593
positive regulation of cell differentiation	3.67203e-13	AGER,AGT,BDNF,CCN2,CCR2,CSF2,CX3CR1,EDN1,FLOT1,FOXP3,HLA-G,HSPA1B,IFNG,IL12B,IL13,IL17A,IL18,IL1B,IL23R,IL4,IL6,IL6R,INS,KIT,MYADM,NFKB1,NLRP3,P2RY12,PDE3A,PPARG,PRKCA,PTGS2,PTPRD,RREB1,RUNX1,S100A10,SERPINE1,SMAD3,SOD2,STAT1,TGFB1,TGFB2,TGFBR1,TGFBR2,TNF,TNFSF4,VDR,VEGFA	GO:0045597
cell differentiation	4.33867e-13	ACE,ACTN4,AGER,AGT,ATM,BBS4,BDNF,C3,CAT,CCL2,CCN2,CCR2,CFTR,CRP,CSF2,CTLA4,CTSB,CX3CR1,CXCL12,CYP24A1,EDN1,EGFR,ERAP1,ERBB2,ERCC2,FADS1,FLOT1,FOXP3,FTO,GATA2,GBP1,GSTA1,GSTM3,HIST1H4A,HIST1H4B,HIST1H4C,HIST1H4D,HIST1H4E,HIST1H4F,HIST1H4H,HIST1H4I,HIST1H4J,HIST1H4K,HIST1H4L,HIST2H4A,HIST2H4B,HIST4H4,HLA-G,HSPA1B,ICAM1,IFNG,IL10,IL12B,IL13,IL17A,IL18,IL1B,IL23R,IL2RA,IL4,IL6,IL6R,INS,ITGB3,JAK2,KIT…	GO:0030154
protein heterotetramerization	5.24544e-13	HIST1H4A,HIST1H4B,HIST1H4C,HIST1H4D,HIST1H4E,HIST1H4F,HIST1H4H,HIST1H4I,HIST1H4J,HIST1H4K,HIST1H4L,HIST2H4A,HIST2H4B,HIST4H4,S100A10	GO:0051290
protein tetramerization	5.54904e-13	CAT,CCL5,GBP5,GLS,HIST1H4A,HIST1H4B,HIST1H4C,HIST1H4D,HIST1H4E,HIST1H4F,HIST1H4H,HIST1H4I,HIST1H4J,HIST1H4K,HIST1H4L,HIST2H4A,HIST2H4B,HIST4H4,RXRA,S100A10,SOD2,TP53	GO:0051262
regulation of protein modification process	5.56177e-13	ACE,ADRA1B,ADRB2,ADRB3,AGER,AGT,BDNF,C3,C5,CCL11,CCL2,CCL5,CCN2,CD40,CHI3L1,CSF2,CSNK2B,CX3CR1,EDN1,EGFR,ERBB2,FAS,FLOT1,FOXP3,GBP1,GSTP1,HSPA1B,ICAM1,IFNG,IL12B,IL15,IL18,IL1B,IL1RN,IL23R,IL3,IL4,IL5,IL6,IL6R,INS,IRAK1,ITGB3,JAK2,KIT,LEP,MAPK1,MIF,MMP9,MTHFR,MUC1,MYADM,NLRP12,NOD2,NOS1,PDE4D,PDGFRA,PLAUR,PPP1R15A,PRKCA,PTPN22,RICTOR,SOCS3,TGFB1,TGFB2,TGFBR1,TGFBR2,TIRAP,TLR4,TLR9,TNF,TNFRSF4,TP5…	GO:0031399
regulation of phosphate metabolic process	7.06675e-13	ACE,ADRA1B,ADRB2,ADRB3,AGER,AGT,BDNF,C3,C5,CCL11,CCL2,CCL5,CCN2,CD40,CHI3L1,CSF2,CSNK2B,CX3CR1,EDN1,EGFR,ERBB2,FAS,FLOT1,GBP1,GCKR,GSTP1,ICAM1,IFNG,IL12B,IL15,IL18,IL1B,IL1RN,IL23R,IL3,IL4,IL5,IL6,IL6R,INS,IRAK1,ITGB3,JAK2,KIT,LEP,MAPK1,MIF,MMP9,MYADM,NLRP12,NOD2,NOS1,NOS2,NOS3,P2RY12,PDE4D,PDGFRA,PLAUR,PPP1R15A,PRKCA,PTPN22,RICTOR,SOCS3,TGFB1,TGFB2,TGFBR1,TGFBR2,TIRAP,TLR4,TLR9,TNF,TNFRSF4,TP53,…	GO:0019220
regulation of cellular protein metabolic process	7.18806e-13	ACE,ADRA1B,ADRB2,ADRB3,AGER,AGT,BAG6,BDNF,C3,C5,CCL11,CCL2,CCL5,CCN2,CD40,CHI3L1,COL4A3,CSF2,CSNK2B,CX3CR1,EDN1,EGFR,ERBB2,FAS,FLOT1,FOXP3,FTO,GBP1,GPX1,GSTP1,HSPA1B,ICAM1,IFNG,IL10,IL12B,IL15,IL18,IL1B,IL1RN,IL23R,IL3,IL4,IL5,IL6,IL6R,INS,IRAK1,ITGB3,JAK2,KIT,LEP,MAPK1,MEFV,MIF,MMP9,MTHFR,MUC1,MYADM,NFKB1,NFKBIA,NLRP12,NLRP3,NOD2,NOS1,NOTCH4,PDE4D,PDGFRA,PLAUR,PPARG,PPP1R15A,PRKCA,PTPN22,RICTOR,…	GO:0032268
regulation of phosphorus metabolic process	7.25775e-13	ACE,ADRA1B,ADRB2,ADRB3,AGER,AGT,BDNF,C3,C5,CCL11,CCL2,CCL5,CCN2,CD40,CHI3L1,CSF2,CSNK2B,CX3CR1,EDN1,EGFR,ERBB2,FAS,FLOT1,GBP1,GCKR,GSTP1,ICAM1,IFNG,IL12B,IL15,IL18,IL1B,IL1RN,IL23R,IL3,IL4,IL5,IL6,IL6R,INS,IRAK1,ITGB3,JAK2,KIT,LEP,MAPK1,MIF,MMP9,MYADM,NLRP12,NOD2,NOS1,NOS2,NOS3,P2RY12,PDE4D,PDGFRA,PLAUR,PPP1R15A,PRKCA,PTPN22,RICTOR,SOCS3,TGFB1,TGFB2,TGFBR1,TGFBR2,TIRAP,TLR4,TLR9,TNF,TNFRSF4,TP53,…	GO:0051174
regulation of peptidyl-tyrosine phosphorylation	9.08609e-13	ACE,AGT,BDNF,CCL5,CD40,CSF2,EGFR,IFNG,IL12B,IL15,IL18,IL23R,IL3,IL4,IL5,IL6,IL6R,ITGB3,JAK2,KIT,MIF,SOCS3,TGFB1,TNF,TP53,VEGFA	GO:0050730
positive regulation of protein secretion	9.22433e-13	AGER,AIF1,C5,CD14,CFTR,CHUK,HLA-E,IL10,IL1A,IL6,INS,MIF,NLRP12,NLRP3,NOD2,PTGER4,PTPN22,SCAMP5,TGFB1,TGFB2,TLR2,TLR4,TNF,TNFRSF4,TNFSF4	GO:0050714
positive regulation of developmental process	9.50261e-13	AGER,AGT,BDNF,CCN2,CCR2,CD40,CHI3L1,CSF2,CX3CR1,CXCL8,EDN1,FLOT1,FOXP3,GATA2,HLA-G,HMOX1,HSPA1B,IFNG,IL12B,IL13,IL17A,IL18,IL1A,IL1B,IL23R,IL4,IL6,IL6R,INS,KIT,LEP,MYADM,NFKB1,NLRP3,NOS3,P2RY12,PDE3A,PPARG,PRKCA,PTGS2,PTPRD,RREB1,RUNX1,S100A10,SERPINE1,SMAD3,SOD2,STAT1,TGFB1,TGFB2,TGFBR1,TGFBR2,TNF,TNFRSF1B,TNFSF4,VDR,VEGFA	GO:0051094
regulation of immune effector process	1.07914e-12	AGER,APOA2,ARG1,C3,C4A,C4B,C5,CCR2,FOXP3,HLA-E,HLA-G,IFNG,IL10,IL12B,IL18,IL1B,IL1R1,IL23R,IL4,IL6,INS,LEP,MICB,NLRP3,STAT1,TGFB1,TGFB2,TLR9,TNF,TNFRSF1B,TNFRSF4,TNFSF4	GO:0002697
leukocyte migration	1.10346e-12	AGER,AIF1,C5,CCL11,CCL2,CCL5,CCR2,CCR5,CX3CR1,CXCL12,CXCL8,EDN1,HMOX1,ICAM1,IL10,IL1B,IL1RN,IL6,IL6R,ITGB3,KIT,MIF,MMP1,P2RY12,PECAM1,PLA2G7,PTGER4,SELL,SELP,SERPINE1,TGFB1,TGFB2,TIRAP,TNF,VCAM1,VEGFA	GO:0050900
leukocyte mediated immunity	1.17352e-12	ACE,AGER,ARG1,BTN3A2,C3,CAT,CCR2,CD14,CHI3L1,CHIT1,CRP,CSNK2B,CTSB,CYBA,FOXP3,GSTP1,HLA-DQB1,HLA-E,HLA-G,HP,HSPA1B,IL10,IL12B,IL18,IL1B,IL1R1,IL23R,IL4,IL6,KIT,LEP,MAPK1,MICB,MIF,MMP9,MPO,NFKB1,NLRP3,PECAM1,PLAUR,SELL,SERPINA1,SERPINA3,TGFB1,TLR2,TNFRSF1B,TNFSF4,TUBB	GO:0002443
chromatin silencing at rDNA	1.20781e-12	HIST1H4A,HIST1H4B,HIST1H4C,HIST1H4D,HIST1H4E,HIST1H4F,HIST1H4H,HIST1H4I,HIST1H4J,HIST1H4K,HIST1H4L,HIST2H4A,HIST2H4B,HIST4H4	GO:0000183
cell migration	1.61318e-12	ACE,ACTN4,AGER,AGT,AIF1,ATM,C5,CCL11,CCL2,CCL5,CCR2,CCR5,CD40,CSNK2B,CX3CR1,CXCL12,CXCL8,EDN1,EGFR,GATA2,HMOX1,ICAM1,IFNG,IL10,IL12B,IL1B,IL1RN,IL4,IL6,IL6R,INS,ITGB3,KIT,MIF,MMP1,MMP12,MMP9,MYADM,MYLK,NOS3,P2RY12,PDGFRA,PECAM1,PLA2G7,PPARG,PRKCA,PTGER4,PTGS2,RREB1,SDCCAG8,SELL,SELP,SERPINE1,SOD2,STAT1,TBXA2R,TGFB1,TGFB2,TGFBR1,TIMP1,TIRAP,TMEM18,TNF,VCAM1,VEGFA	GO:0016477
regulation of NIK/NF-kappaB signaling	2.02975e-12	ACTN4,AGER,CD14,CHI3L1,EGFR,IL12B,IL1B,IRAK1,NFKBIA,NLRP12,NLRP3,NOD2,PTPN22,TIRAP,TLR2,TLR4,TLR9,TNF	GO:1901222
regulation of production of molecular mediator of immune response	2.04726e-12	APOA2,CCR2,FOXP3,HLA-E,HLA-G,IL10,IL18,IL1B,IL1R1,IL4,IL6,NLRP3,TGFB1,TGFB2,TLR9,TNF,TNFRSF1B,TNFRSF4,TNFSF4	GO:0002700
protein-containing complex assembly	2.18749e-12	ADRB2,AIF1,ALOX5AP,APOA2,ATM,CAT,CCL11,CCL5,CD40,CSF2,CSNK2B,CXCL12,CYBA,DDX39B,ERCC2,ESR1,FAS,FLOT1,GBP1,GBP5,GLS,HIST1H2BC,HIST1H2BE,HIST1H2BF,HIST1H2BG,HIST1H2BI,HIST1H4A,HIST1H4B,HIST1H4C,HIST1H4D,HIST1H4E,HIST1H4F,HIST1H4H,HIST1H4I,HIST1H4J,HIST1H4K,HIST1H4L,HIST2H2BF,HIST2H4A,HIST2H4B,HIST4H4,HLA-DRB1,HLA-G,HMOX1,HSPA1B,IFNG,IL5,INS,IRAK1,JAK2,LY6G5B,LY6G6C,MEFV,MIF,MKKS,MMP1,MX2,MYADM,NLRP…	GO:0065003
developmental process	2.6029e-12	ACE,ACTN4,ADORA1,ADORA2A,ADRA1B,AGER,AGT,ATM,ATP2A2,BAG6,BBS4,BDNF,C3,CAT,CCL11,CCL2,CCN2,CCR2,CD40,CFTR,CHI3L1,CHUK,COL4A3,COMT,CRIP1,CRP,CSF2,CSNK2B,CTLA4,CTSB,CX3CR1,CXCL12,CXCL8,CYP24A1,EDN1,EGFR,ERAP1,ERBB2,ERCC2,FADS1,FLOT1,FOXP3,FTO,GATA2,GBP1,GPX1,GSTA1,GSTM3,GSTP1,HIST1H4A,HIST1H4B,HIST1H4C,HIST1H4D,HIST1H4E,HIST1H4F,HIST1H4H,HIST1H4I,HIST1H4J,HIST1H4K,HIST1H4L,HIST2H4A,HIST2H4B,HIST4H4,…	GO:0032502
tyrosine phosphorylation of STAT protein	2.67855e-12	CCL5,CD40,CSF2,IFNG,IL12B,IL15,IL18,IL23R,IL3,IL4,IL6,IL6R,JAK2,KIT,LEP,SOCS3,TNF,VEGFA	GO:0007260
positive regulation of T cell proliferation	2.67855e-12	AGER,AIF1,CCL5,CCR2,HLA-DPB1,HLA-E,IL12B,IL18,IL1B,IL23R,IL4,IL6,IL6R,LEP,TGFBR2,TNFSF4,VCAM1	GO:0042102
anatomical structure homeostasis	2.83876e-12	ATM,BBS1,BBS4,HIST1H4A,HIST1H4B,HIST1H4C,HIST1H4D,HIST1H4E,HIST1H4F,HIST1H4H,HIST1H4I,HIST1H4J,HIST1H4K,HIST1H4L,HIST2H4A,HIST2H4B,HIST4H4,IL6,ITGB3,MAPK1,MC4R,MKKS,NOD2,NOS3,PRKCA,SERPINA3,SLC22A5,SPP1,STN1,TLR4,TLR9,VEGFA	GO:0060249
peptidyl-tyrosine phosphorylation	3.25674e-12	ACE,AGT,BDNF,CCL5,CD40,CSF2,EGFR,IFNG,IL12B,IL15,IL18,IL23R,IL3,IL4,IL5,IL6,IL6R,ITGB3,JAK2,KIT,LEP,MIF,PDGFRA,SOCS3,TGFB1,TNF,TP53,VEGFA	GO:0018108
interleukin-8 production	3.40612e-12	APOA2,CD14,CHI3L1,CRP,HSPA1B,IL10,IL1B,LEP,NOD2,NOS2,PTPN22,SERPINE1,TIRAP,TLR2,TLR4,TLR9,TNF	GO:0032637
regulation of DNA-binding transcription factor activity	3.54173e-12	AGER,AGT,CD40,CHUK,CX3CR1,EDN1,ESR1,FLOT1,FOS,FOXP3,HMOX1,HSPA1B,IL10,IL18,IL1B,IL6,INS,IRAK1,KIT,MAPK1,NFKB1,NFKBIA,NLRP12,NLRP3,NOD2,PPARG,SMAD3,TIRAP,TLR2,TLR4,TLR9,TNF,TNFRSF4,TNFSF4,VEGFA	GO:0051090
cellular developmental process	3.54339e-12	ACE,ACTN4,AGER,AGT,ATM,BBS4,BDNF,C3,CAT,CCL11,CCL2,CCN2,CCR2,CFTR,CRP,CSF2,CTLA4,CTSB,CX3CR1,CXCL12,CYP24A1,EDN1,EGFR,ERAP1,ERBB2,ERCC2,FADS1,FLOT1,FOXP3,FTO,GATA2,GBP1,GSTA1,GSTM3,HIST1H4A,HIST1H4B,HIST1H4C,HIST1H4D,HIST1H4E,HIST1H4F,HIST1H4H,HIST1H4I,HIST1H4J,HIST1H4K,HIST1H4L,HIST2H4A,HIST2H4B,HIST4H4,HLA-G,HSPA1B,ICAM1,IFNG,IL10,IL12B,IL13,IL17A,IL18,IL1B,IL23R,IL2RA,IL4,IL6,IL6R,INS,ITGB3,JA…	GO:0048869
protein phosphorylation	3.55335e-12	ACE,ADRA1B,ADRB2,ADRB3,AGER,AGT,ATM,BDNF,C3,C5,CCL11,CCL2,CCL5,CCN2,CCR5,CD40,CHI3L1,CHUK,CSF2,CSK,CSNK2B,CX3CR1,EDN1,EGFR,ERBB2,FAS,FLOT1,GBP1,GSTP1,ICAM1,IFNG,IL12B,IL15,IL18,IL1B,IL1RN,IL23R,IL2RA,IL3,IL4,IL5,IL5RA,IL6,IL6R,INS,IRAK1,ITGB3,JAK2,KIT,LEP,MAPK1,MIF,MMP9,MYADM,NFKB1,NLRP12,NOD2,NOS1,PDE4D,PDGFRA,PLAUR,PRKCA,PTGER4,PTPN22,RICTOR,SOCS3,TGFB1,TGFB2,TGFBR1,TGFBR2,TIRAP,TLR2,TLR4,TLR9,…	GO:0006468
protein complex oligomerization	3.58817e-12	ALOX5AP,CAT,CCL5,FLOT1,GBP1,GBP5,GLS,HIST1H4A,HIST1H4B,HIST1H4C,HIST1H4D,HIST1H4E,HIST1H4F,HIST1H4H,HIST1H4I,HIST1H4J,HIST1H4K,HIST1H4L,HIST2H4A,HIST2H4B,HIST4H4,HLA-G,HMOX1,INS,IRAK1,LY6G5B,LY6G6C,MIF,MMP1,NLRP3,NOD2,RXRA,S100A10,SLC6A4,SOD2,TP53	GO:0051259
interleukin-6 production	3.59293e-12	AGER,AIF1,CYBA,IL10,IL1B,IL1RN,IL6,IL6R,LEP,NLRP12,NOD2,NOS2,PTPN22,TIRAP,TLR2,TLR4,TLR9,TNF,TNFSF4	GO:0032635
regulation of tube diameter	3.92195e-12	ACE,ADRA1B,ADRB1,ADRB2,ADRB3,AGT,BDKRB2,CRP,EDN1,EDNRA,HMOX1,INS,NOS1,NOS3,SOD2,TBXA2R	GO:0035296
regulation of blood vessel diameter	3.92195e-12	ACE,ADRA1B,ADRB1,ADRB2,ADRB3,AGT,BDKRB2,CRP,EDN1,EDNRA,HMOX1,INS,NOS1,NOS3,SOD2,TBXA2R	GO:0097746
peptidyl-tyrosine modification	4.31015e-12	ACE,AGT,BDNF,CCL5,CD40,CSF2,EGFR,IFNG,IL12B,IL15,IL18,IL23R,IL3,IL4,IL5,IL6,IL6R,ITGB3,JAK2,KIT,LEP,MIF,PDGFRA,SOCS3,TGFB1,TNF,TP53,VEGFA	GO:0018212
positive regulation of peptide secretion	4.55704e-12	AGER,AIF1,C5,CD14,CFTR,CHUK,HLA-E,IL10,IL1A,IL6,INS,MIF,NLRP12,NLRP3,NOD2,PTGER4,PTPN22,SCAMP5,TGFB1,TGFB2,TLR2,TLR4,TNF,TNFRSF4,TNFSF4	GO:0002793
myeloid leukocyte migration	4.7776e-12	AGER,AIF1,C5,CCL11,CCL2,CCL5,CCR2,CX3CR1,CXCL12,CXCL8,EDN1,IL1B,IL1RN,IL6,IL6R,KIT,MIF,P2RY12,PECAM1,PLA2G7,PTGER4,SERPINE1,TGFB2,TIRAP,VEGFA	GO:0097529
regulation of protein transport	5.01816e-12	AGER,AIF1,APOA2,C5,CCL5,CD14,CFTR,CHUK,CRP,CSK,ERBB2,FOXP3,GBP1,HLA-E,IFNG,IL10,IL1A,IL1B,IL6,INS,ITPR2,MIF,NLRP12,NLRP3,NOD2,NOS2,PRKCA,PTGER4,PTPN22,SCAMP5,SMAD3,TGFB1,TGFB2,TLR2,TLR4,TNF,TNFRSF1B,TNFRSF4,TNFSF4,TP53	GO:0051223
nucleosome assembly	5.03655e-12	HIST1H2BC,HIST1H2BE,HIST1H2BF,HIST1H2BG,HIST1H2BI,HIST1H4A,HIST1H4B,HIST1H4C,HIST1H4D,HIST1H4E,HIST1H4F,HIST1H4H,HIST1H4I,HIST1H4J,HIST1H4K,HIST1H4L,HIST2H2BF,HIST2H4A,HIST2H4B,HIST4H4	GO:0006334
regulation of cytokine production involved in immune response	5.04476e-12	APOA2,CCR2,FOXP3,HLA-E,HLA-G,IL10,IL18,IL1B,IL1R1,IL6,NLRP3,TGFB1,TGFB2,TNF,TNFRSF1B,TNFSF4	GO:0002718
apoptotic signaling pathway	5.07132e-12	ADORA1,AGT,ATM,BAG6,CD14,CRIP1,CSF2,CX3CR1,CXCL12,FAS,GPX1,GSTP1,HMOX1,HSPA1B,ICAM1,IFNG,IL1A,IL1B,IL6R,INS,JAK2,MIF,MMP9,MUC1,NOS3,PLAUR,PPP1R15A,PRKCA,SERPINE1,SMAD3,SOD2,TGFB1,TGFB2,TGFBR1,TLR4,TNF,TNFRSF4,TP53	GO:0097190
positive regulation of catalytic activity	5.3794e-12	ACE,ADRB1,ADRB2,AGER,AGT,BDNF,C5,CCL11,CCL2,CCL5,CD40,CHI3L1,COL4A3,EDN1,EDNRA,EGFR,ERBB2,ESR1,FAS,HSPA1B,IFNG,IL12B,IL18,IL1B,IL23R,IL4,IL6R,INS,IRAK1,ITGB3,JAK2,KIT,LEP,MAPK1,MEFV,NLRP12,NLRP3,NOD2,NOS1,NOS2,NOS3,P2RY12,PDGFRA,PPARG,PPP1R15A,RICTOR,S100A10,SMAD3,TGFB1,TGFB2,TGFBR1,TGFBR2,TIRAP,TLR4,TLR9,TNF,VDR,VEGFA	GO:0043085
tube development	5.48154e-12	AGT,BAG6,BBS4,CCL2,CCR2,CD40,CHI3L1,COL4A3,CSNK2B,CXCL8,ERAP1,ERBB2,GATA2,HLA-G,HMOX1,IL13,IL18,IL1A,IL1B,IL6,ITGB3,KIT,LEP,MKKS,MTHFR,MYLK,NOS3,NOTCH4,PDGFRA,PPARG,PRKCA,PTGS2,RUNX1,SDCCAG8,SERPINE1,STAT1,TBXA2R,TGFB1,TGFB2,TGFBR1,TGFBR2,TNF,VEGFA	GO:0035295
positive regulation of kinase activity	5.76187e-12	ACE,ADRB2,AGT,BDNF,C5,CCL5,CD40,CHI3L1,EDN1,EGFR,ERBB2,IFNG,IL12B,IL18,IL1B,IL23R,IL4,IL6R,INS,IRAK1,ITGB3,JAK2,KIT,LEP,MAPK1,NOD2,P2RY12,PDGFRA,RICTOR,TGFB1,TGFB2,TGFBR1,TGFBR2,TIRAP,TLR4,TLR9,TNF,VEGFA	GO:0033674
cell motility	5.997e-12	ACE,ACTN4,AGER,AGT,AIF1,ATM,BBS4,C5,CCL11,CCL2,CCL5,CCR2,CCR5,CD40,CSNK2B,CX3CR1,CXCL12,CXCL8,EDN1,EGFR,ERBB2,GATA2,HMOX1,ICAM1,IFNG,IL10,IL12B,IL1B,IL1RN,IL4,IL6,IL6R,INS,ITGB3,KIT,MIF,MKKS,MMP1,MMP12,MMP9,MYADM,MYLK,NOS3,P2RY12,PDGFRA,PECAM1,PLA2G7,PPARG,PRKCA,PTGER4,PTGS2,RREB1,SDCCAG8,SELL,SELP,SERPINE1,SOD2,STAT1,TBXA2R,TGFB1,TGFB2,TGFBR1,TIMP1,TIRAP,TMEM18,TNF,VCAM1,VEGFA	GO:0048870
localization of cell	5.997e-12	ACE,ACTN4,AGER,AGT,AIF1,ATM,BBS4,C5,CCL11,CCL2,CCL5,CCR2,CCR5,CD40,CSNK2B,CX3CR1,CXCL12,CXCL8,EDN1,EGFR,ERBB2,GATA2,HMOX1,ICAM1,IFNG,IL10,IL12B,IL1B,IL1RN,IL4,IL6,IL6R,INS,ITGB3,KIT,MIF,MKKS,MMP1,MMP12,MMP9,MYADM,MYLK,NOS3,P2RY12,PDGFRA,PECAM1,PLA2G7,PPARG,PRKCA,PTGER4,PTGS2,RREB1,SDCCAG8,SELL,SELP,SERPINE1,SOD2,STAT1,TBXA2R,TGFB1,TGFB2,TGFBR1,TIMP1,TIRAP,TMEM18,TNF,VCAM1,VEGFA	GO:0051674
programmed cell death	6.70341e-12	ACTN4,ADORA1,ADORA2A,AGT,ATM,BAG6,BDNF,CAT,CCL2,CCL5,CD14,CD40,COL4A3,CRIP1,CSF2,CTLA4,CTSB,CX3CR1,CXCL12,EGFR,ERCC2,FAS,GATA2,GPX1,GSTP1,HLA-G,HMOX1,HSPA1B,ICAM1,IER3,IFNG,IL10,IL12B,IL13,IL17A,IL1A,IL1B,IL2RA,IL4,IL6,IL6R,INS,IRAK1,IRF5,JAK2,LTA,MIF,MMP9,MPO,MUC1,NFKB1,NFKBIA,NLRP12,NLRP3,NOD2,NOS3,PLAUR,PPARG,PPP1R15A,PRKCA,SERPINE1,SMAD3,SOD2,STAT1,TGFB1,TGFB2,TGFBR1,TGFBR2,TLR2,TLR4,TNF,TNFR…	GO:0012501
regulation of secretion by cell	6.70341e-12	AGER,AGT,AIF1,APOA2,C5,CCL5,CCR2,CD14,CFTR,CHUK,CRP,EDN1,FOXP3,GBP1,HLA-E,IFNG,IL10,IL1A,IL1B,IL6,INS,ITPR2,MIF,NLRP12,NLRP3,NOD2,NOS2,PRKCA,PTGER4,PTPN22,SCAMP5,SPP1,TGFB1,TGFB2,TLR2,TLR4,TNF,TNFRSF1B,TNFRSF4,TNFSF4	GO:1903530
regulation of tube size	8.26695e-12	ACE,ADRA1B,ADRB1,ADRB2,ADRB3,AGT,BDKRB2,CRP,EDN1,EDNRA,HMOX1,INS,NOS1,NOS3,SOD2,TBXA2R	GO:0035150
negative regulation of myeloid cell differentiation	8.26695e-12	HIST1H4A,HIST1H4B,HIST1H4C,HIST1H4D,HIST1H4E,HIST1H4F,HIST1H4H,HIST1H4I,HIST1H4J,HIST1H4K,HIST1H4L,HIST2H4A,HIST2H4B,HIST4H4,IL4,TLR4	GO:0045638
regulation of blood vessel size	8.26695e-12	ACE,ADRA1B,ADRB1,ADRB2,ADRB3,AGT,BDKRB2,CRP,EDN1,EDNRA,HMOX1,INS,NOS1,NOS3,SOD2,TBXA2R	GO:0050880
positive regulation of defense response	8.38236e-12	AGER,AGT,ARG1,CCL5,CCR2,CD14,CHUK,CTSB,CYBA,FLOT1,GBP5,HLA-E,HLA-G,HSPA1B,IL12B,IL15,IL18,IL1B,IL6,IRAK1,MICB,MUC1,NFKB1,NFKBIA,NLRP12,NOD2,PLA2G7,PTGER4,PTGS2,PTPN22,SERPINE1,TIRAP,TLR2,TLR4,TLR9,TNF,TNFSF4	GO:0031349
regulation of chemokine production	8.80489e-12	AGER,AIF1,C5,GSTP1,HMOX1,IL10,IL1B,IL6,IL6R,MEFV,TIRAP,TLR2,TLR4,TLR9,TNF	GO:0032642
CENP-A containing nucleosome assembly	9.98841e-12	HIST1H4A,HIST1H4B,HIST1H4C,HIST1H4D,HIST1H4E,HIST1H4F,HIST1H4H,HIST1H4I,HIST1H4J,HIST1H4K,HIST1H4L,HIST2H4A,HIST2H4B,HIST4H4	GO:0034080
CENP-A containing chromatin organization	9.98841e-12	HIST1H4A,HIST1H4B,HIST1H4C,HIST1H4D,HIST1H4E,HIST1H4F,HIST1H4H,HIST1H4I,HIST1H4J,HIST1H4K,HIST1H4L,HIST2H4A,HIST2H4B,HIST4H4	GO:0061641
tube morphogenesis	1.01779e-11	AGT,BBS4,CCL2,CCR2,CD40,CHI3L1,COL4A3,CSNK2B,CXCL8,ERAP1,ERBB2,GATA2,HLA-G,HMOX1,IL18,IL1A,IL1B,IL6,ITGB3,LEP,MKKS,MTHFR,MYLK,NOS3,NOTCH4,PDGFRA,PPARG,PRKCA,PTGS2,RUNX1,SDCCAG8,SERPINE1,STAT1,TBXA2R,TGFB1,TGFB2,TGFBR1,TGFBR2,TNF,VEGFA	GO:0035239
cell death	1.11685e-11	ACTN4,ADORA1,ADORA2A,AGT,ATM,BAG6,BDNF,CAT,CCL2,CCL5,CCN2,CD14,CD40,COL4A3,CRIP1,CSF2,CTLA4,CTSB,CX3CR1,CXCL12,EGFR,ERCC2,FAS,FOS,GATA2,GPX1,GSTP1,HLA-G,HMOX1,HP,HSPA1B,ICAM1,IER3,IFNG,IL10,IL12B,IL13,IL17A,IL1A,IL1B,IL2RA,IL4,IL6,IL6R,INS,IRAK1,IRF5,JAK2,LTA,MIF,MMP9,MPO,MUC1,NFKB1,NFKBIA,NLRP12,NLRP3,NOD2,NOS3,PLAUR,PPARG,PPP1R15A,PRKCA,SERPINE1,SMAD3,SOD2,STAT1,TGFB1,TGFB2,TGFBR1,TGFBR2,TLR2,T…	GO:0008219
adaptive immune response based on somatic recombination of immune receptors built from immunoglobulin superfamily domains	1.12689e-11	AGER,BTN3A2,CCR2,CRP,FOXP3,HLA-DQB1,HLA-E,HLA-G,IL10,IL12B,IL18,IL1B,IL1R1,IL23R,IL4,IL6,IL6R,MICB,NLRP3,TGFB1,TLR4,TNFRSF1B,TNFSF4	GO:0002460
regulation of biological process	1.20253e-11	ABCB1,ACE,ACTN4,ADA,ADORA1,ADORA2A,ADRA1B,ADRB1,ADRB2,ADRB3,AGER,AGT,AIF1,ALMS1,APOA2,ARG1,ATF6B,ATM,ATP2A2,ATP2B1,ATP6V1G2,BAG6,BBS4,BDKRB2,BDNF,BTN2A1,BTN3A1,BTN3A2,C3,C4A,C4B,C5,CACNB4,CAT,CCL11,CCL2,CCL5,CCN2,CCR2,CCR5,CD14,CD40,CFTR,CHI3L1,CHUK,CIITA,CLEC16A,CMA1,COL4A3,CRIP1,CRP,CSF2,CSK,CSNK2B,CTLA4,CTSB,CX3CR1,CXCL12,CXCL8,CYBA,CYP1A1,CYP24A1,CYP2D6,DDX39B,DXO,EDN1,EDNRA,EGFR,ERAP1,ERBB2,…	GO:0050789
regulation of metabolic process	1.2738e-11	ACE,ACTN4,ADRA1B,ADRB1,ADRB2,ADRB3,AGER,AGT,AIF1,ALMS1,APOA2,ATF6B,ATM,ATP6V1G2,BAG6,BBS4,BDNF,C3,C4A,C4B,C5,CCL11,CCL2,CCL5,CCN2,CCR2,CD40,CHI3L1,CHUK,CIITA,CLEC16A,COL4A3,CRIP1,CRP,CSF2,CSNK2B,CX3CR1,CYBA,CYP1A1,CYP2D6,DDX39B,DXO,EDN1,EGFR,ERBB2,ERCC2,ESR1,FADS1,FAS,FLOT1,FOS,FOXP3,FTO,GATA2,GBP1,GCKR,GPX1,GSTP1,HIST1H4A,HIST1H4B,HIST1H4C,HIST1H4D,HIST1H4E,HIST1H4F,HIST1H4H,HIST1H4I,HIST1H4J,HI…	GO:0019222
regulation of secretion	1.2738e-11	AGER,AGT,AIF1,APOA2,C5,CCL5,CCR2,CD14,CFTR,CHUK,CRP,EDN1,FOXP3,GBP1,HLA-E,IFNG,IL10,IL1A,IL1B,IL6,INS,ITPR2,MIF,NLRP12,NLRP3,NOD2,NOS2,OAS2,PRKCA,PTGER4,PTPN22,SCAMP5,SPP1,TGFB1,TGFB2,TLR2,TLR4,TNF,TNFRSF1B,TNFRSF4,TNFSF4	GO:0051046
positive regulation of DNA-binding transcription factor activity	1.2801e-11	AGER,AGT,CD40,CHUK,CX3CR1,EDN1,ESR1,FLOT1,HSPA1B,IL10,IL18,IL1B,IL6,INS,IRAK1,KIT,NFKB1,NLRP3,NOD2,PPARG,SMAD3,TIRAP,TLR2,TLR4,TLR9,TNF,VEGFA	GO:0051091
lymphocyte mediated immunity	1.44589e-11	AGER,BTN3A2,CCR2,CRP,FOXP3,HLA-DQB1,HLA-E,HLA-G,IL10,IL12B,IL18,IL1B,IL1R1,IL23R,IL4,IL6,LEP,MICB,NLRP3,TGFB1,TNFRSF1B,TNFSF4,TUBB	GO:0002449
positive regulation of protein kinase activity	1.48029e-11	ACE,ADRB2,AGT,BDNF,C5,CCL5,CD40,CHI3L1,EDN1,EGFR,ERBB2,IFNG,IL12B,IL18,IL1B,IL23R,IL4,IL6R,INS,IRAK1,ITGB3,JAK2,KIT,LEP,MAPK1,NOD2,RICTOR,TGFB1,TGFB2,TGFBR1,TGFBR2,TIRAP,TLR4,TLR9,TNF,VEGFA	GO:0045860
anatomical structure development	1.49335e-11	ACE,ACTN4,ADORA1,ADORA2A,ADRA1B,AGER,AGT,ATM,ATP2A2,BAG6,BBS4,BDNF,C3,CCL11,CCL2,CCN2,CCR2,CD40,CFTR,CHI3L1,CHUK,COL4A3,CRIP1,CSF2,CSNK2B,CTLA4,CTSB,CX3CR1,CXCL12,CXCL8,EDN1,EGFR,ERAP1,ERBB2,ERCC2,FLOT1,FOXP3,GATA2,GBP1,GPX1,GSTA1,GSTM3,GSTP1,HIST1H4A,HIST1H4B,HIST1H4C,HIST1H4D,HIST1H4E,HIST1H4F,HIST1H4H,HIST1H4I,HIST1H4J,HIST1H4K,HIST1H4L,HIST2H4A,HIST2H4B,HIST4H4,HLA-E,HLA-G,HMOX1,HSPA1B,ICAM1,…	GO:0048856
T cell mediated immunity	1.51953e-11	AGER,BTN3A2,CCR2,FOXP3,HLA-E,HLA-G,IL12B,IL18,IL1B,IL1R1,IL23R,IL4,IL6,MICB,NLRP3,TNFRSF1B,TNFSF4	GO:0002456
positive regulation of secretion	1.55052e-11	AGER,AIF1,C5,CD14,CFTR,CHUK,EDN1,HLA-E,IFNG,IL10,IL1A,IL1B,IL6,INS,MIF,NLRP12,NLRP3,NOD2,PTGER4,PTPN22,SCAMP5,SPP1,TGFB1,TGFB2,TLR2,TLR4,TNF,TNFRSF4,TNFSF4	GO:0051047
regulation of catalytic activity	1.65069e-11	ACE,ADRB1,ADRB2,ADRB3,AGER,AGT,APOA2,ATM,BDNF,C5,CCL11,CCL2,CCL5,CCR2,CD40,CHI3L1,COL4A3,EDN1,EDNRA,EGFR,ERBB2,ESR1,FAS,GCKR,GPX1,GSTP1,HP,HSPA1B,IFNG,IL12B,IL18,IL1B,IL23R,IL4,IL6R,INS,IRAK1,ITGB3,JAK2,KIT,LEP,MAPK1,MEFV,MMP9,NFKB1,NLRP12,NLRP3,NOD2,NOS1,NOS2,NOS3,OAS2,P2RY12,PDGFRA,PLAUR,PPARG,PPP1R15A,PTPN22,RICTOR,S100A10,SERPINA1,SERPINA3,SERPINE1,SMAD3,TGFB1,TGFB2,TGFBR1,TGFBR2,TIMP1,TIRAP,…	GO:0050790
multicellular organismal homeostasis	1.6893e-11	ADRB1,ADRB2,ADRB3,ALMS1,BBS1,BBS4,CCR2,CFTR,IL13,IL15,IL18,IL1B,IL4,IL4R,IL6,ITGB3,JAK2,LEP,MC4R,MKKS,NOD2,NOS3,PRKCA,PTGS2,SERPINA3,SLC22A5,SPP1,TLR4,TLR9,TNF,TRPM8,TRPV4,VEGFA	GO:0048871
positive regulation of MAPK cascade	1.79087e-11	ADRA1B,ADRB2,ADRB3,AGER,C5,CCL11,CCL2,CCL5,CCN2,CD40,CHI3L1,EDN1,EGFR,ERBB2,ICAM1,IL1B,IL1RN,IL6,INS,IRAK1,KIT,LEP,MAPK1,MIF,NOD2,PDGFRA,PRKCA,PTPN22,TGFB1,TGFB2,TGFBR1,TIRAP,TLR4,TLR9,TNF,VEGFA	GO:0043410
regulation of peptide transport	1.80884e-11	AGER,AIF1,APOA2,C5,CCL5,CD14,CFTR,CHUK,CRP,CSK,ERBB2,FOXP3,GBP1,HLA-E,IFNG,IL10,IL1A,IL1B,IL6,INS,ITPR2,MIF,NLRP12,NLRP3,NOD2,NOS2,PRKCA,PTGER4,PTPN22,SCAMP5,SMAD3,TGFB1,TGFB2,TLR2,TLR4,TNF,TNFRSF1B,TNFRSF4,TNFSF4,TP53	GO:0090087
chromatin remodeling at centromere	1.83546e-11	HIST1H4A,HIST1H4B,HIST1H4C,HIST1H4D,HIST1H4E,HIST1H4F,HIST1H4H,HIST1H4I,HIST1H4J,HIST1H4K,HIST1H4L,HIST2H4A,HIST2H4B,HIST4H4	GO:0031055
positive regulation of tyrosine phosphorylation of STAT protein	1.95231e-11	CCL5,CD40,CSF2,IFNG,IL12B,IL18,IL23R,IL3,IL4,IL6,IL6R,JAK2,KIT,SOCS3,TNF,VEGFA	GO:0042531
positive regulation of secretion by cell	2.07991e-11	AGER,AIF1,C5,CD14,CFTR,CHUK,EDN1,HLA-E,IFNG,IL10,IL1A,IL6,INS,MIF,NLRP12,NLRP3,NOD2,PTGER4,PTPN22,SCAMP5,SPP1,TGFB1,TGFB2,TLR2,TLR4,TNF,TNFRSF4,TNFSF4	GO:1903532
interferon-gamma production	2.28434e-11	BTN3A1,BTN3A2,CCR2,CD14,FOXP3,HLA-DPB1,IL12B,IL18,IL1B,IL1R1,IL23R,IL6R,PDE4D,PTPN22,TLR4,TLR9,TNFSF4	GO:0032609
regulation of gene silencing by miRNA	2.40149e-11	EGFR,ESR1,HIST1H4A,HIST1H4B,HIST1H4C,HIST1H4D,HIST1H4E,HIST1H4F,HIST1H4H,HIST1H4I,HIST1H4J,HIST1H4K,HIST1H4L,HIST2H4A,HIST2H4B,HIST4H4,PPARG,TGFB1,TP53	GO:0060964
vasculature development	2.82169e-11	CCL2,CCR2,CD40,CHI3L1,COL4A3,CXCL8,ERAP1,ERBB2,GATA2,HLA-G,HMOX1,IL18,IL1A,IL1B,IL6,IL6R,ITGB3,KIT,LEP,MYLK,NOS3,NOTCH4,PDGFRA,PECAM1,PPARG,PRKCA,PTGS2,RUNX1,SERPINE1,SOD2,STAT1,TBXA2R,TGFB1,TGFB2,TGFBR1,TGFBR2,VEGFA	GO:0001944
regulation of lymphocyte mediated immunity	2.82169e-11	AGER,CCR2,FOXP3,HLA-E,HLA-G,IL10,IL12B,IL18,IL1B,IL1R1,IL23R,IL4,IL6,LEP,MICB,NLRP3,TGFB1,TNFRSF1B,TNFSF4	GO:0002706
regulation of blood pressure	2.82169e-11	ACE,ADRA1B,ADRB1,ADRB2,ADRB3,AGT,CMA1,EDN1,ERAP1,NOS1,NOS2,NOS3,NPPA,PDE4D,PPARG,PTGS1,PTGS2,SOD2,TBXA2R	GO:0008217
positive regulation of protein transport	2.82169e-11	AGER,AIF1,C5,CD14,CFTR,CHUK,ERBB2,HLA-E,IFNG,IL10,IL1A,IL1B,IL6,INS,MIF,NLRP12,NLRP3,NOD2,PTGER4,PTPN22,SCAMP5,SMAD3,TGFB1,TGFB2,TLR2,TLR4,TNF,TNFRSF4,TNFSF4,TP53	GO:0051222
cellular response to lipid	3.27202e-11	ATM,CCL2,CCL5,CCR5,CD14,CFTR,CX3CR1,CXCL8,CYP24A1,EGFR,ESR1,GSTP1,IL10,IL18,IL1B,IL1RN,IL6,IRAK1,NFKB1,NLRP3,NOD2,NR3C1,PRKCA,PTGER4,PTPN22,RUNX1,SERPINE1,SPP1,TGFB1,TLR4,TNF,TNFRSF1B,TNFSF4,VDR	GO:0071396
positive regulation of NIK/NF-kappaB signaling	3.28424e-11	ACTN4,AGER,CD14,CHI3L1,EGFR,IL12B,IL1B,IRAK1,NLRP12,NOD2,TIRAP,TLR2,TLR4,TLR9,TNF	GO:1901224
regulation of posttranscriptional gene silencing	3.30961e-11	EGFR,ESR1,HIST1H4A,HIST1H4B,HIST1H4C,HIST1H4D,HIST1H4E,HIST1H4F,HIST1H4H,HIST1H4I,HIST1H4J,HIST1H4K,HIST1H4L,HIST2H4A,HIST2H4B,HIST4H4,PPARG,TGFB1,TP53	GO:0060147
regulation of gene silencing by RNA	3.30961e-11	EGFR,ESR1,HIST1H4A,HIST1H4B,HIST1H4C,HIST1H4D,HIST1H4E,HIST1H4F,HIST1H4H,HIST1H4I,HIST1H4J,HIST1H4K,HIST1H4L,HIST2H4A,HIST2H4B,HIST4H4,PPARG,TGFB1,TP53	GO:0060966
positive regulation of interferon-gamma production	3.3219e-11	CCR2,CD14,HLA-DPB1,IL12B,IL18,IL1B,IL1R1,IL23R,IL6R,PDE4D,PTPN22,TLR4,TLR9,TNFSF4	GO:0032729
cardiovascular system development	3.34745e-11	CCL2,CCR2,CD40,CHI3L1,COL4A3,CXCL8,ERAP1,ERBB2,GATA2,HLA-G,HMOX1,IL18,IL1A,IL1B,IL6,IL6R,ITGB3,KIT,LEP,MYLK,NOS3,NOTCH4,PDGFRA,PECAM1,PPARG,PRKCA,PTGS2,RUNX1,SERPINE1,SOD2,STAT1,TBXA2R,TGFB1,TGFB2,TGFBR1,TGFBR2,VEGFA	GO:0072358
protein-containing complex subunit organization	3.51193e-11	ADRB2,AGT,AIF1,ALOX5AP,APOA2,ATM,CAT,CCL11,CCL5,CD40,CLEC16A,CSF2,CSNK2B,CXCL12,CYBA,DDX39B,ERCC2,ESR1,FAS,FLOT1,GBP1,GBP5,GLS,HIST1H2BC,HIST1H2BE,HIST1H2BF,HIST1H2BG,HIST1H2BI,HIST1H4A,HIST1H4B,HIST1H4C,HIST1H4D,HIST1H4E,HIST1H4F,HIST1H4H,HIST1H4I,HIST1H4J,HIST1H4K,HIST1H4L,HIST2H2BF,HIST2H4A,HIST2H4B,HIST4H4,HLA-DRB1,HLA-G,HMOX1,HSPA1B,IFNG,IL5,INS,IRAK1,JAK2,LY6G5B,LY6G6C,MEFV,MIF,MKKS,MMP1,MP…	GO:0043933
chromatin assembly	3.709e-11	HIST1H2BC,HIST1H2BE,HIST1H2BF,HIST1H2BG,HIST1H2BI,HIST1H4A,HIST1H4B,HIST1H4C,HIST1H4D,HIST1H4E,HIST1H4F,HIST1H4H,HIST1H4I,HIST1H4J,HIST1H4K,HIST1H4L,HIST2H2BF,HIST2H4A,HIST2H4B,HIST4H4,TP53	GO:0031497
MAPK cascade	3.83312e-11	ADRA1B,ADRB2,ADRB3,AGER,C5,CCL11,CCL2,CCL5,CCN2,CCR5,CD40,CHI3L1,CHUK,CSF2,EDN1,EGFR,ERBB2,FAS,GBP1,GSTP1,ICAM1,IL18,IL1B,IL1RN,IL2RA,IL3,IL5,IL5RA,IL6,INS,IRAK1,JAK2,KIT,LEP,MAPK1,MIF,NFKB1,NOD2,PDGFRA,PRKCA,PTGER4,PTPN22,TGFB1,TGFB2,TGFBR1,TIRAP,TLR4,TLR9,TNF,VEGFA	GO:0000165
regulation of JAK-STAT cascade	3.84599e-11	AGT,CCL5,CD40,CSF2,IFNG,IL10,IL10RA,IL12B,IL18,IL23R,IL3,IL4,IL6,IL6R,JAK2,KIT,LEP,SOCS3,TNF,VEGFA	GO:0046425
regulation of cytokine biosynthetic process	4.04601e-11	AGER,APOA2,CCR2,CX3CR1,FOXP3,HMOX1,IL10,IL12B,IL1A,IL1B,IL6,NLRP12,TIRAP,TLR4,TLR9,TNF	GO:0042035
positive regulation of interleukin-12 production	4.13701e-11	AGER,HLA-G,IFNG,IL12B,IL23R,IRF5,TIRAP,TLR2,TLR4,TLR9,TNFSF4	GO:0032735
interleukin-12 production	4.86566e-11	AGER,HLA-G,IFNG,IL10,IL12B,IL23R,IRF5,MEFV,TIRAP,TLR2,TLR4,TLR9,TNFSF4	GO:0032615
regulation of interleukin-12 production	4.86566e-11	AGER,HLA-G,IFNG,IL10,IL12B,IL23R,IRF5,MEFV,TIRAP,TLR2,TLR4,TLR9,TNFSF4	GO:0032655
regulation of primary metabolic process	4.86988e-11	ACE,ACTN4,ADRA1B,ADRB2,ADRB3,AGER,AGT,APOA2,ATF6B,ATM,BAG6,BBS4,BDNF,C3,C4A,C4B,C5,CCL11,CCL2,CCL5,CCN2,CCR2,CD40,CHI3L1,CHUK,CIITA,COL4A3,CSF2,CSNK2B,CX3CR1,CYP1A1,DDX39B,DXO,EDN1,EGFR,ERBB2,ERCC2,ESR1,FADS1,FAS,FLOT1,FOS,FOXP3,FTO,GATA2,GBP1,GCKR,GPX1,GSTP1,HIST1H4A,HIST1H4B,HIST1H4C,HIST1H4D,HIST1H4E,HIST1H4F,HIST1H4H,HIST1H4I,HIST1H4J,HIST1H4K,HIST1H4L,HIST2H4A,HIST2H4B,HIST4H4,HMOX1,HSPA1B,I…	GO:0080090
animal organ development	5.21106e-11	ACE,AGER,AGT,ATM,BAG6,BBS4,CCL2,CCR2,CHI3L1,COL4A3,CRIP1,CSF2,CSNK2B,CTLA4,CXCL8,EDN1,EGFR,FLOT1,FOXP3,GATA2,GPX1,HIST1H4A,HIST1H4B,HIST1H4C,HIST1H4D,HIST1H4E,HIST1H4F,HIST1H4H,HIST1H4I,HIST1H4J,HIST1H4K,HIST1H4L,HIST2H4A,HIST2H4B,HIST4H4,HLA-G,HSPA1B,IFNG,IL10,IL12B,IL13,IL17A,IL18,IL1B,IL23R,IL2RA,IL3,IL4,IL6,IL6R,JAK2,KIT,LEP,MBL2,MKKS,MMP9,MYLK,NLRP3,NOS3,NOTCH4,OAS2,P2RY12,PDGFRA,PECAM1,PPAR…	GO:0048513
regulation of establishment of protein localization	5.58092e-11	AGER,AIF1,APOA2,C5,CCL5,CD14,CFTR,CHUK,CRP,CSK,ERBB2,FOXP3,GBP1,HLA-E,IFNG,IL10,IL1A,IL1B,IL6,INS,ITPR2,MIF,NLRP12,NLRP3,NOD2,NOS2,PRKCA,PTGER4,PTPN22,SCAMP5,SMAD3,TGFB1,TGFB2,TLR2,TLR4,TNF,TNFRSF1B,TNFRSF4,TNFSF4,TP53	GO:0070201
regulation of adaptive immune response based on somatic recombination of immune receptors built from immunoglobulin superfamily domains	5.99468e-11	AGER,CCR2,FOXP3,HLA-E,HLA-G,IL10,IL12B,IL18,IL1B,IL1R1,IL23R,IL4,IL6,IL6R,NLRP3,TGFB1,TNFRSF1B,TNFSF4	GO:0002822
locomotion	6.05484e-11	ACE,ACTN4,AGER,AGT,AIF1,ATM,BBS4,BDNF,C5,CCL11,CCL2,CCL5,CCR2,CCR5,CD40,CSNK2B,CX3CR1,CXCL12,CXCL8,EDN1,EGFR,ERBB2,GATA2,HMOX1,ICAM1,IFNG,IL10,IL12B,IL1B,IL1RN,IL4,IL6,IL6R,INS,ITGB3,KIT,MAPK1,MIF,MKKS,MMP1,MMP12,MMP9,MYADM,MYLK,NOS3,P2RY12,PDGFRA,PECAM1,PLA2G7,PLAUR,PPARG,PRKCA,PTGER4,PTGS2,RREB1,SDCCAG8,SELL,SELP,SERPINE1,SOD2,STAT1,TBXA2R,TGFB1,TGFB2,TGFBR1,TIMP1,TIRAP,TMEM18,TNF,VCAM1,VEGFA	GO:0040011
gene silencing by miRNA	6.29702e-11	EGFR,ESR1,HIST1H4A,HIST1H4B,HIST1H4C,HIST1H4D,HIST1H4E,HIST1H4F,HIST1H4H,HIST1H4I,HIST1H4J,HIST1H4K,HIST1H4L,HIST2H4A,HIST2H4B,HIST4H4,NOTCH4,PPARG,SMAD3,TGFB1,TP53	GO:0035195
negative regulation of signal transduction	6.42943e-11	ADA,ADRB2,ADRB3,AGT,ARG1,ATF6B,ATM,CCL5,CD14,CSF2,CX3CR1,CXCL12,CXCL8,EGFR,ERBB2,ESR1,FAS,GATA2,GBP1,GPX1,GSTO1,GSTP1,HLA-G,HMOX1,HSPA1B,ICAM1,IL1A,IL1B,IL1RN,IL6,INS,MIF,MMP9,MUC1,MYADM,NLRP12,NLRP3,NOS3,PDE3A,PDE4D,PLAUR,PPARG,PPP1R15A,PTPN22,SERPINE1,SMAD3,SOCS3,SOD2,STAT1,TGFB1,TGFB2,TGFBR1,TGFBR2,TLR4,TLR9,TNF,TNFRSF4	GO:0009968
signal transduction by protein phosphorylation	7.06695e-11	ADRA1B,ADRB2,ADRB3,AGER,C5,CCL11,CCL2,CCL5,CCN2,CCR5,CD40,CHI3L1,CHUK,CSF2,EDN1,EGFR,ERBB2,FAS,GBP1,GSTP1,ICAM1,IL18,IL1B,IL1RN,IL2RA,IL3,IL5,IL5RA,IL6,INS,IRAK1,JAK2,KIT,LEP,MAPK1,MIF,NFKB1,NOD2,PDGFRA,PRKCA,PTGER4,PTPN22,TGFB1,TGFB2,TGFBR1,TIRAP,TLR4,TLR9,TNF,VEGFA	GO:0023014
regulation of leukocyte migration	7.16467e-11	AGER,AIF1,C5,CCL2,CCL5,CCR2,CX3CR1,CXCL12,CXCL8,HMOX1,ICAM1,IL6,IL6R,MIF,P2RY12,PLA2G7,PTGER4,SERPINE1,TIRAP,TNF,VEGFA	GO:0002685
regulation of STAT cascade	7.16467e-11	AGT,CCL5,CD40,CSF2,IFNG,IL10,IL10RA,IL12B,IL18,IL23R,IL3,IL4,IL6,IL6R,JAK2,KIT,LEP,SOCS3,TNF,VEGFA	GO:1904892
regulation of cellular metabolic process	8.70534e-11	ACE,ACTN4,ADRA1B,ADRB2,ADRB3,AGER,AGT,APOA2,ATF6B,ATM,ATP6V1G2,BAG6,BDNF,C3,C5,CCL11,CCL2,CCL5,CCN2,CCR2,CD40,CHI3L1,CHUK,CIITA,CLEC16A,COL4A3,CRP,CSF2,CSNK2B,CX3CR1,CYBA,CYP2D6,DDX39B,DXO,EDN1,EGFR,ERBB2,ERCC2,ESR1,FADS1,FAS,FLOT1,FOS,FOXP3,FTO,GATA2,GBP1,GCKR,GPX1,GSTP1,HIST1H4A,HIST1H4B,HIST1H4C,HIST1H4D,HIST1H4E,HIST1H4F,HIST1H4H,HIST1H4I,HIST1H4J,HIST1H4K,HIST1H4L,HIST2H4A,HIST2H4B,HIST4H4,H…	GO:0031323
regulation of cell death	9.14061e-11	ACTN4,AGT,ATM,BDNF,CAT,CCL2,CCL5,CCN2,CD40,COL4A3,CSF2,CTLA4,CTSB,CX3CR1,CXCL12,EGFR,FAS,FOS,GATA2,GPX1,GSTP1,HLA-G,HMOX1,HP,HSPA1B,ICAM1,IFNG,IL10,IL12B,IL13,IL1A,IL1B,IL4,IL6,INS,IRAK1,IRF5,JAK2,MIF,MMP9,MPO,MUC1,NFKB1,NFKBIA,NLRP12,NLRP3,NOD2,NOS3,PLAUR,PPARG,PRKCA,SERPINE1,SMAD3,SOD2,STAT1,TGFB1,TGFB2,TGFBR1,TLR4,TNF,TNFRSF1B,TNFRSF4,TP53,VEGFA	GO:0010941
drug metabolic process	9.64831e-11	ADA,ADH1B,ADH1C,ALDH2,CAT,CHIT1,COMT,CX3CR1,CYBA,CYP1A1,CYP1A2,CYP2C19,CYP2C9,CYP2D6,CYP2E1,CYP2R1,CYP3A4,EDN1,FADS1,FADS2,GCKR,GNPDA2,GPX1,HP,HSPA1B,IFNG,IL1B,INS,JAK2,MPO,MTHFR,NOS1,NOS2,NOS3,NQO1,PLA2G7,PTGS2,SDHA,SDHD,SLC44A4,SMAD3,TGFB1,TGFB2,TLR4,TNF,UGT1A1	GO:0017144
positive regulation of cytokine secretion	9.92429e-11	AGER,AIF1,C5,CD14,CHUK,IL10,IL1A,INS,MIF,NLRP12,NLRP3,NOD2,PTGER4,PTPN22,SCAMP5,TLR2,TLR4,TNF	GO:0050715
regulation of apoptotic process	1.00769e-10	ACTN4,AGT,ATM,BDNF,CAT,CCL2,CCL5,CD40,COL4A3,CSF2,CTLA4,CTSB,CX3CR1,CXCL12,EGFR,FAS,GATA2,GPX1,GSTP1,HLA-G,HMOX1,HSPA1B,ICAM1,IFNG,IL10,IL12B,IL13,IL1A,IL1B,IL4,IL6,INS,IRAK1,IRF5,JAK2,MIF,MMP9,MPO,MUC1,NFKB1,NFKBIA,NLRP12,NLRP3,NOD2,NOS3,PLAUR,PPARG,PRKCA,SERPINE1,SMAD3,SOD2,STAT1,TGFB1,TGFB2,TGFBR1,TNF,TNFRSF1B,TNFRSF4,TP53,VEGFA	GO:0042981
regulation of nitrogen compound metabolic process	1.00769e-10	ACE,ACTN4,ADRA1B,ADRB2,ADRB3,AGER,AGT,APOA2,ATF6B,ATM,BAG6,BDNF,C3,C4A,C4B,C5,CCL11,CCL2,CCL5,CCN2,CCR2,CD40,CHI3L1,CHUK,CIITA,COL4A3,CSF2,CSNK2B,CX3CR1,DDX39B,DXO,EDN1,EGFR,ERBB2,ERCC2,ESR1,FADS1,FAS,FLOT1,FOS,FOXP3,FTO,GATA2,GBP1,GCKR,GPX1,GSTP1,HIST1H4A,HIST1H4B,HIST1H4C,HIST1H4D,HIST1H4E,HIST1H4F,HIST1H4H,HIST1H4I,HIST1H4J,HIST1H4K,HIST1H4L,HIST2H4A,HIST2H4B,HIST4H4,HMOX1,HSPA1B,ICAM1,IFNG,IL…	GO:0051171
acute inflammatory response	1.17067e-10	C3,C4A,C4B,C5,CRP,GSTP1,HLA-E,HP,IL1B,IL22,IL6,IL6R,INS,MBL2,NLRP3,PTGS2,TNF,TNFSF4	GO:0002526
negative regulation of apoptotic signaling pathway	1.30492e-10	CSF2,CX3CR1,CXCL12,FAS,GPX1,GSTP1,HMOX1,HSPA1B,ICAM1,IL1A,IL1B,INS,MIF,MMP9,MUC1,NOS3,PLAUR,SERPINE1,SOD2,TGFBR1,TNF,TNFRSF4	GO:2001234
negative regulation of cell communication	1.35185e-10	ADA,ADRB2,ADRB3,AGER,AGT,ARG1,ATF6B,ATM,CCL5,CD14,CSF2,CX3CR1,CXCL12,CXCL8,EGFR,ERBB2,ESR1,FAS,GATA2,GBP1,GPX1,GSTO1,GSTP1,HLA-G,HMOX1,HSPA1B,ICAM1,IL1A,IL1B,IL1RN,IL6,INS,MIF,MMP9,MUC1,MYADM,NLRP12,NLRP3,NOS3,PDE3A,PDE4D,PLAUR,PPARG,PPP1R15A,PTPN22,SERPINE1,SMAD3,SOCS3,SOD2,STAT1,TGFB1,TGFB2,TGFBR1,TGFBR2,TLR4,TLR9,TNF,TNFRSF4	GO:0010648
regulation of tyrosine phosphorylation of STAT protein	1.35933e-10	CCL5,CD40,CSF2,IFNG,IL12B,IL18,IL23R,IL3,IL4,IL6,IL6R,JAK2,KIT,SOCS3,TNF,VEGFA	GO:0042509
blood vessel development	1.47954e-10	CCL2,CCR2,CD40,CHI3L1,COL4A3,CXCL8,ERAP1,ERBB2,GATA2,HLA-G,HMOX1,IL18,IL1A,IL1B,IL6,IL6R,ITGB3,LEP,MYLK,NOS3,NOTCH4,PDGFRA,PECAM1,PPARG,PRKCA,PTGS2,RUNX1,SERPINE1,STAT1,TBXA2R,TGFB1,TGFB2,TGFBR1,TGFBR2,VEGFA	GO:0001568
vitamin D metabolic process	1.60364e-10	CYP1A1,CYP24A1,CYP2R1,CYP3A4,GC,IFNG,IL1B,NFKB1,TNF,VDR	GO:0042359
negative regulation of signaling	1.62599e-10	ADA,ADRB2,ADRB3,AGER,AGT,ARG1,ATF6B,ATM,CCL5,CD14,CSF2,CX3CR1,CXCL12,CXCL8,EGFR,ERBB2,ESR1,FAS,GATA2,GBP1,GPX1,GSTO1,GSTP1,HLA-G,HMOX1,HSPA1B,ICAM1,IL1A,IL1B,IL1RN,IL6,INS,MIF,MMP9,MUC1,MYADM,NLRP12,NLRP3,NOS3,PDE3A,PDE4D,PLAUR,PPARG,PPP1R15A,PTPN22,SERPINE1,SMAD3,SOCS3,SOD2,STAT1,TGFB1,TGFB2,TGFBR1,TGFBR2,TLR4,TLR9,TNF,TNFRSF4	GO:0023057
regulation of T cell mediated immunity	1.69046e-10	AGER,CCR2,FOXP3,HLA-E,HLA-G,IL12B,IL18,IL1B,IL1R1,IL23R,IL6,NLRP3,TNFRSF1B,TNFSF4	GO:0002709
DNA replication-independent nucleosome assembly	1.69046e-10	HIST1H4A,HIST1H4B,HIST1H4C,HIST1H4D,HIST1H4E,HIST1H4F,HIST1H4H,HIST1H4I,HIST1H4J,HIST1H4K,HIST1H4L,HIST2H4A,HIST2H4B,HIST4H4	GO:0006336
centromere complex assembly	1.69046e-10	HIST1H4A,HIST1H4B,HIST1H4C,HIST1H4D,HIST1H4E,HIST1H4F,HIST1H4H,HIST1H4I,HIST1H4J,HIST1H4K,HIST1H4L,HIST2H4A,HIST2H4B,HIST4H4	GO:0034508
localization	1.71956e-10	ABCB1,ACE,ACTN4,ADORA1,ADORA2A,ADRB2,ADRB3,AGER,AGT,AIF1,ALMS1,APOA2,ARG1,ATM,ATP2A2,ATP2B1,ATP6V1G2,BAG6,BBS1,BBS4,BDKRB2,BDNF,BTN3A1,BTN3A2,C3,C4A,C4B,C5,CACNB4,CAT,CCHCR1,CCL11,CCL2,CCL5,CCR2,CCR5,CD14,CD40,CFTR,CHI3L1,CHIT1,CHUK,CLEC16A,CRP,CSK,CSNK2B,CTSB,CX3CR1,CXCL12,CXCL8,CYBA,DDX39B,EDN1,EGFR,ERBB2,ESR1,FCGR1A,FCGR1B,FLOT1,FOXP3,FTO,GATA2,GBP1,GBP2,GBP5,GC,GCKR,GLS,GSTO1,GSTP1,HLA-E,HMOX…	GO:0051179
regulation of programmed cell death	1.90727e-10	ACTN4,AGT,ATM,BDNF,CAT,CCL2,CCL5,CD40,COL4A3,CSF2,CTLA4,CTSB,CX3CR1,CXCL12,EGFR,FAS,GATA2,GPX1,GSTP1,HLA-G,HMOX1,HSPA1B,ICAM1,IFNG,IL10,IL12B,IL13,IL1A,IL1B,IL4,IL6,INS,IRAK1,IRF5,JAK2,MIF,MMP9,MPO,MUC1,NFKB1,NFKBIA,NLRP12,NLRP3,NOD2,NOS3,PLAUR,PPARG,PRKCA,SERPINE1,SMAD3,SOD2,STAT1,TGFB1,TGFB2,TGFBR1,TNF,TNFRSF1B,TNFRSF4,TP53,VEGFA	GO:0043067
regulation of leukocyte mediated immunity	1.96313e-10	AGER,ARG1,CCR2,FOXP3,HLA-E,HLA-G,IL10,IL12B,IL18,IL1B,IL1R1,IL23R,IL4,IL6,LEP,MICB,NLRP3,TGFB1,TNFRSF1B,TNFSF4	GO:0002703
posttranscriptional gene silencing by RNA	1.96575e-10	EGFR,ESR1,HIST1H4A,HIST1H4B,HIST1H4C,HIST1H4D,HIST1H4E,HIST1H4F,HIST1H4H,HIST1H4I,HIST1H4J,HIST1H4K,HIST1H4L,HIST2H4A,HIST2H4B,HIST4H4,NOTCH4,PPARG,SMAD3,TGFB1,TP53	GO:0035194
regulation of interleukin-6 production	2.11214e-10	AGER,AIF1,CYBA,IL10,IL1B,IL1RN,IL6,IL6R,NLRP12,NOD2,PTPN22,TIRAP,TLR2,TLR4,TLR9,TNF,TNFSF4	GO:0032675
unsaturated fatty acid metabolic process	2.11214e-10	ALOX5AP,CYP1A1,CYP1A2,CYP2C19,CYP2C9,CYP2D6,CYP2E1,EDN1,FADS1,FADS2,GSTA1,GSTP1,LTC4S,MIF,PTGES,PTGS1,PTGS2	GO:0033559
DNA replication-independent nucleosome organization	2.1616e-10	HIST1H4A,HIST1H4B,HIST1H4C,HIST1H4D,HIST1H4E,HIST1H4F,HIST1H4H,HIST1H4I,HIST1H4J,HIST1H4K,HIST1H4L,HIST2H4A,HIST2H4B,HIST4H4	GO:0034724
regulation of tumor necrosis factor superfamily cytokine production	2.18662e-10	AGER,CCR2,CD14,CX3CR1,CYBA,GSTP1,HLA-E,IFNG,IL10,IL12B,JAK2,MIF,NOD2,PTPN22,TIRAP,TLR2,TLR4,TLR9	GO:1903555
posttranscriptional gene silencing	2.2024e-10	EGFR,ESR1,HIST1H4A,HIST1H4B,HIST1H4C,HIST1H4D,HIST1H4E,HIST1H4F,HIST1H4H,HIST1H4I,HIST1H4J,HIST1H4K,HIST1H4L,HIST2H4A,HIST2H4B,HIST4H4,NOTCH4,PPARG,SMAD3,TGFB1,TP53	GO:0016441
biological regulation	2.34768e-10	ABCB1,ACE,ACTN4,ADA,ADH1B,ADH1C,ADORA1,ADORA2A,ADRA1B,ADRB1,ADRB2,ADRB3,AGER,AGT,AIF1,ALMS1,APOA2,ARG1,ATF6B,ATM,ATP2A2,ATP2B1,ATP6V1G2,BAG6,BBS1,BBS4,BDKRB2,BDNF,BTN2A1,BTN3A1,BTN3A2,C3,C4A,C4B,C5,CACNB4,CAT,CCL11,CCL2,CCL5,CCN2,CCR2,CCR5,CD14,CD40,CFTR,CHI3L1,CHUK,CIITA,CLEC16A,CMA1,COL4A3,CRIP1,CRP,CSF2,CSK,CSNK2B,CTLA4,CTSB,CX3CR1,CXCL12,CXCL8,CYBA,CYP1A1,CYP21A2,CYP24A1,CYP2D6,CYP2R1,CYP3A4,…	GO:0065007
activation of protein kinase activity	2.48616e-10	ADRB2,AGT,C5,CCL5,CHI3L1,IL12B,IL18,IL1B,IL23R,IL4,IL6R,INS,IRAK1,ITGB3,JAK2,KIT,LEP,MAPK1,NOD2,RICTOR,TGFB2,TGFBR1,TGFBR2,TIRAP,TLR4,TNF,VEGFA	GO:0032147
regulation of cellular process	2.51658e-10	ACE,ACTN4,ADA,ADORA1,ADORA2A,ADRA1B,ADRB1,ADRB2,ADRB3,AGER,AGT,AIF1,ALMS1,APOA2,ARG1,ATF6B,ATM,ATP2A2,ATP6V1G2,BAG6,BBS4,BDKRB2,BDNF,BTN2A1,BTN3A1,BTN3A2,C3,C4A,C4B,C5,CAT,CCL11,CCL2,CCL5,CCN2,CCR2,CCR5,CD14,CD40,CFTR,CHI3L1,CHUK,CIITA,CLEC16A,COL4A3,CRIP1,CRP,CSF2,CSK,CSNK2B,CTLA4,CTSB,CX3CR1,CXCL12,CXCL8,CYBA,CYP24A1,CYP2D6,DDX39B,DXO,EDN1,EDNRA,EGFR,ERBB2,ERCC2,ESR1,FADS1,FAS,FCGR1A,FCGR1B,FLO…	GO:0050794
adaptive immune response	2.65774e-10	AGER,BTN3A2,CCR2,CRP,FOXP3,HLA-DQB1,HLA-E,HLA-G,IFNG,IL10,IL12B,IL18,IL1B,IL1R1,IL23R,IL4,IL6,IL6R,MICB,NLRP3,TGFB1,TLR4,TNFRSF1B,TNFSF4	GO:0002250
protein-DNA complex assembly	2.68279e-10	ERCC2,ESR1,HIST1H2BC,HIST1H2BE,HIST1H2BF,HIST1H2BG,HIST1H2BI,HIST1H4A,HIST1H4B,HIST1H4C,HIST1H4D,HIST1H4E,HIST1H4F,HIST1H4H,HIST1H4I,HIST1H4J,HIST1H4K,HIST1H4L,HIST2H2BF,HIST2H4A,HIST2H4B,HIST4H4,TP53	GO:0065004
icosanoid metabolic process	2.95271e-10	ALOX5AP,CYP1A1,CYP1A2,CYP2C19,CYP2C9,CYP2D6,CYP2E1,EDN1,FADS1,GPX1,LTC4S,MIF,PON1,PON2,PTGES,PTGS1,PTGS2	GO:0006690
tumor necrosis factor superfamily cytokine production	2.9622e-10	AGER,CCR2,CD14,CX3CR1,CYBA,GSTP1,HLA-E,IFNG,IL10,IL12B,JAK2,MIF,NOD2,PTPN22,TIRAP,TLR2,TLR4,TLR9	GO:0071706
neurotransmitter biosynthetic process	3.19758e-10	CX3CR1,EDN1,IFNG,IL1B,JAK2,NOS1,NOS2,NOS3,NQO1,PTGS2,SLC44A4,SLC6A4,SMAD3,TLR4,TNF	GO:0042136
angiogenesis	3.46985e-10	CCL2,CCR2,CD40,CHI3L1,COL4A3,CXCL8,ERAP1,ERBB2,GATA2,HLA-G,HMOX1,IL18,IL1A,IL1B,IL6,ITGB3,LEP,NOS3,NOTCH4,PDGFRA,PPARG,PRKCA,PTGS2,RUNX1,SERPINE1,STAT1,TBXA2R,TGFB2,TGFBR1,TGFBR2,VEGFA	GO:0001525
histone exchange	3.50159e-10	HIST1H4A,HIST1H4B,HIST1H4C,HIST1H4D,HIST1H4E,HIST1H4F,HIST1H4H,HIST1H4I,HIST1H4J,HIST1H4K,HIST1H4L,HIST2H4A,HIST2H4B,HIST4H4	GO:0043486
defense response to bacterium	3.53553e-10	CRP,CYBA,HIST1H2BC,HIST1H2BE,HIST1H2BF,HIST1H2BG,HIST1H2BI,HLA-E,IL12B,IL23R,IL6,IL6R,MBL2,MPO,NOD2,NOS2,SELP,SERPINE1,TIRAP,TLR2,TLR4,TLR9	GO:0042742
negative regulation of cytokine production	3.54127e-10	AGER,APOA2,CX3CR1,FOXP3,GBP1,GSTP1,IFNG,IL10,IL12B,IL23R,IL6,MEFV,NLRP12,NLRP3,PTGER4,PTPN22,TGFB1,TGFB2,TLR4,TLR9,TNF,TNFRSF4,TNFSF4,UBE2L6	GO:0001818
positive regulation of transferase activity	3.71304e-10	ACE,ADRB2,AGT,BDNF,C5,CCL5,CD40,CHI3L1,EDN1,EGFR,ERBB2,IFNG,IL12B,IL18,IL1B,IL23R,IL4,IL6R,INS,IRAK1,ITGB3,JAK2,KIT,LEP,MAPK1,NOD2,P2RY12,PDGFRA,RICTOR,TGFB1,TGFB2,TGFBR1,TGFBR2,TIRAP,TLR4,TLR9,TNF,VEGFA	GO:0051347
phosphorylation	3.86771e-10	ACE,ADRA1B,ADRB2,ADRB3,AGER,AGT,ATM,BDNF,C3,C5,CCL11,CCL2,CCL5,CCN2,CCR5,CD40,CHI3L1,CHUK,CSF2,CSK,CSNK2B,CX3CR1,EDN1,EGFR,ERBB2,FAS,FLOT1,GBP1,GCKR,GSTP1,ICAM1,IFNG,IL12B,IL15,IL18,IL1B,IL1RN,IL23R,IL2RA,IL3,IL4,IL5,IL5RA,IL6,IL6R,INS,IRAK1,ITGB3,JAK2,KIT,LEP,MAPK1,MIF,MMP9,MYADM,NFKB1,NLRP12,NOD2,NOS1,P2RY12,PDE4D,PDGFRA,PLAUR,PRKCA,PTGER4,PTPN22,RICTOR,SDHA,SDHD,SOCS3,TGFB1,TGFB2,TGFBR1,TGFBR2…	GO:0016310
blood vessel morphogenesis	4.09823e-10	CCL2,CCR2,CD40,CHI3L1,COL4A3,CXCL8,ERAP1,ERBB2,GATA2,HLA-G,HMOX1,IL18,IL1A,IL1B,IL6,ITGB3,LEP,MYLK,NOS3,NOTCH4,PDGFRA,PPARG,PRKCA,PTGS2,RUNX1,SERPINE1,STAT1,TBXA2R,TGFB1,TGFB2,TGFBR1,TGFBR2,VEGFA	GO:0048514
megakaryocyte differentiation	4.35416e-10	HIST1H4A,HIST1H4B,HIST1H4C,HIST1H4D,HIST1H4E,HIST1H4F,HIST1H4H,HIST1H4I,HIST1H4J,HIST1H4K,HIST1H4L,HIST2H4A,HIST2H4B,HIST4H4,KIT,RUNX1	GO:0030219
positive regulation of chemokine production	4.69241e-10	AGER,AIF1,C5,HMOX1,IL1B,IL6,IL6R,TIRAP,TLR2,TLR4,TLR9,TNF	GO:0032722
positive regulation of establishment of protein localization	4.92383e-10	AGER,AIF1,C5,CD14,CFTR,CHUK,ERBB2,HLA-E,IFNG,IL10,IL1A,IL1B,IL6,INS,MIF,NLRP12,NLRP3,NOD2,PTGER4,PTPN22,SCAMP5,SMAD3,TGFB1,TGFB2,TLR2,TLR4,TNF,TNFRSF4,TNFSF4,TP53	GO:1904951
circulatory system development	5.29323e-10	BBS4,CCL2,CCR2,CD40,CHI3L1,COL4A3,CRIP1,CXCL8,EDN1,EGFR,ERAP1,ERBB2,GATA2,HLA-G,HMOX1,IL18,IL1A,IL1B,IL6,IL6R,ITGB3,KIT,LEP,MKKS,MYLK,NOS3,NOTCH4,PDGFRA,PECAM1,PPARG,PRKCA,PTGS2,RUNX1,SERPINE1,SOD2,STAT1,TBXA2R,TGFB1,TGFB2,TGFBR1,TGFBR2,TNFRSF1B,VEGFA	GO:0072359
regulation of adaptive immune response	5.37922e-10	AGER,CCR2,FOXP3,HLA-E,HLA-G,IL10,IL12B,IL18,IL1B,IL1R1,IL23R,IL4,IL6,IL6R,NLRP3,TGFB1,TNFRSF1B,TNFSF4	GO:0002819
second-messenger-mediated signaling	5.56501e-10	ADORA2A,ADRA1B,ADRB1,ADRB2,ADRB3,AGT,ATP2A2,CCR2,CCR5,CX3CR1,CXCL8,EDN1,EGFR,GBP1,GSTO1,INS,MC4R,NOS1,NOS2,NOS3,NPPA,P2RY12,PDE3A,PDE4D,PRKCA,PTGDR,PTGER4,SELP,TBXA2R,TNF,VCAM1,VEGFA	GO:0019932
nitric-oxide synthase biosynthetic process	5.74707e-10	CCL2,EDN1,GSTP1,JAK2,NOD2,TLR2,TLR4,TLR9	GO:0051767
regulation of nitric-oxide synthase biosynthetic process	5.74707e-10	CCL2,EDN1,GSTP1,JAK2,NOD2,TLR2,TLR4,TLR9	GO:0051769
nitric oxide biosynthetic process	6.8131e-10	CX3CR1,EDN1,IFNG,IL1B,JAK2,NOS1,NOS2,NOS3,NQO1,PTGS2,SMAD3,TLR4,TNF	GO:0006809
positive regulation of interleukin-6 production	6.99833e-10	AGER,AIF1,CYBA,IL1B,IL1RN,IL6,IL6R,NOD2,TIRAP,TLR2,TLR4,TLR9,TNF,TNFSF4	GO:0032755
positive regulation of tumor necrosis factor superfamily cytokine production	6.99833e-10	AGER,CCR2,CD14,CYBA,HLA-E,IFNG,IL12B,JAK2,MIF,NOD2,TIRAP,TLR2,TLR4,TLR9	GO:1903557
gene silencing by RNA	7.01987e-10	EGFR,ESR1,HIST1H4A,HIST1H4B,HIST1H4C,HIST1H4D,HIST1H4E,HIST1H4F,HIST1H4H,HIST1H4I,HIST1H4J,HIST1H4K,HIST1H4L,HIST2H4A,HIST2H4B,HIST4H4,NOTCH4,PPARG,SMAD3,TGFB1,TP53	GO:0031047
extrinsic apoptotic signaling pathway	7.01987e-10	AGT,CSF2,FAS,GPX1,GSTP1,HMOX1,HSPA1B,ICAM1,IFNG,IL1A,IL1B,IL6R,JAK2,NOS3,SERPINE1,SMAD3,TGFB1,TGFB2,TGFBR1,TNF,TNFRSF4	GO:0097191
positive regulation of biosynthetic process	7.29307e-10	AGER,AGT,APOA2,ATF6B,ATM,CCL2,CCL5,CCR2,CD40,CHUK,CIITA,CYBA,DDX39B,EDN1,EGFR,ERBB2,ERCC2,ESR1,FOS,FOXP3,GATA2,HMOX1,IFNG,IL10,IL12B,IL17A,IL18,IL1A,IL1B,IL4,IL6,INS,INSIG2,IRAK1,IRF5,JAK2,MAPK1,MMP12,MUC1,NFKB1,NFKBIA,NLRP12,NLRP3,NOD2,NOS1,NOS2,NOS3,NOTCH4,NR3C1,PPARG,PPP1R15A,PTGS2,RREB1,RUNX1,RXRA,SERPINE1,SMAD3,SPP1,STAT1,STN1,TGFB1,TGFB2,TGFBR1,TIRAP,TLR2,TLR4,TLR9,TNF,TP53,USF1,VDR,VEGFA	GO:0009891
regulation of interleukin-17 production	7.3573e-10	FOXP3,IFNG,IL12B,IL15,IL18,IL23R,NOD2,TGFB1,TLR4,TNFSF4	GO:0032660
chromatin assembly or disassembly	7.84004e-10	HIST1H2BC,HIST1H2BE,HIST1H2BF,HIST1H2BG,HIST1H2BI,HIST1H4A,HIST1H4B,HIST1H4C,HIST1H4D,HIST1H4E,HIST1H4F,HIST1H4H,HIST1H4I,HIST1H4J,HIST1H4K,HIST1H4L,HIST2H2BF,HIST2H4A,HIST2H4B,HIST4H4,TP53	GO:0006333
multicellular organism development	7.92776e-10	ACE,ADORA1,ADORA2A,ADRA1B,AGER,AGT,ATM,BAG6,BBS4,BDNF,C3,CCL2,CCR2,CD40,CHI3L1,COL4A3,CRIP1,CSF2,CSNK2B,CTLA4,CX3CR1,CXCL12,CXCL8,EDN1,EGFR,ERAP1,ERBB2,ERCC2,FLOT1,FOXP3,GATA2,GPX1,GSTM3,GSTP1,HIST1H4A,HIST1H4B,HIST1H4C,HIST1H4D,HIST1H4E,HIST1H4F,HIST1H4H,HIST1H4I,HIST1H4J,HIST1H4K,HIST1H4L,HIST2H4A,HIST2H4B,HIST4H4,HLA-E,HLA-G,HMOX1,HSPA1B,IFNG,IL10,IL12B,IL13,IL17A,IL18,IL1A,IL1B,IL1RN,IL23R,IL…	GO:0007275
positive regulation of adaptive immune response based on somatic recombination of immune receptors built from immunoglobulin superfamily domains	8.66481e-10	CCR2,HLA-E,HLA-G,IL12B,IL18,IL1B,IL1R1,IL23R,IL4,IL6,IL6R,NLRP3,TGFB1,TNFSF4	GO:0002824
regulation of smooth muscle cell proliferation	8.66481e-10	AIF1,CCL5,EDN1,HMOX1,IFNG,IL10,IL12B,IL18,IL6,IL6R,MMP9,PPARG,SOD2,STAT1,TNF	GO:0048660
muscle cell proliferation	9.01203e-10	AIF1,CCL5,EDN1,HMOX1,IFNG,IL10,IL12B,IL18,IL6,IL6R,MMP9,PPARG,SOD2,STAT1,TGFB2,TGFBR1,TNF	GO:0033002
response to oxidative stress	1.04931e-09	AIF1,CAT,CHUK,CYBA,EGFR,ERCC2,FOS,GPX1,GSTP1,HMOX1,HP,HSPA1B,IL10,IL6,INS,MAPK1,MBL2,MICB,MMP9,MPO,NOS3,PDGFRA,SOD2,SOD3,TLR4,TNF,TP53	GO:0006979
tumor necrosis factor production	1.04931e-09	AGER,CCR2,CD14,CX3CR1,CYBA,GSTP1,HLA-E,IL10,IL12B,JAK2,MIF,NOD2,PTPN22,TIRAP,TLR2,TLR4,TLR9	GO:0032640
regulation of interferon-gamma production	1.04931e-09	CCR2,CD14,FOXP3,HLA-DPB1,IL12B,IL18,IL1B,IL1R1,IL23R,IL6R,PDE4D,PTPN22,TLR4,TLR9,TNFSF4	GO:0032649
regulation of tumor necrosis factor production	1.04931e-09	AGER,CCR2,CD14,CX3CR1,CYBA,GSTP1,HLA-E,IL10,IL12B,JAK2,MIF,NOD2,PTPN22,TIRAP,TLR2,TLR4,TLR9	GO:0032680
regulation of vasculature development	1.10245e-09	CCR2,CD40,CHI3L1,COL4A3,CXCL8,ERBB2,GATA2,HLA-G,HMOX1,IL1A,IL1B,IL6,IL6R,KIT,LEP,NOS3,PPARG,PRKCA,PTGS2,RUNX1,SERPINE1,SOD2,STAT1,TBXA2R,TGFB2,VEGFA	GO:1901342
nitric oxide metabolic process	1.11735e-09	CX3CR1,EDN1,IFNG,IL1B,JAK2,NOS1,NOS2,NOS3,NQO1,PTGS2,SMAD3,TLR4,TNF	GO:0046209
regulation of megakaryocyte differentiation	1.2629e-09	HIST1H4A,HIST1H4B,HIST1H4C,HIST1H4D,HIST1H4E,HIST1H4F,HIST1H4H,HIST1H4I,HIST1H4J,HIST1H4K,HIST1H4L,HIST2H4A,HIST2H4B,HIST4H4,RUNX1	GO:0045652
smooth muscle cell proliferation	1.2629e-09	AIF1,CCL5,EDN1,HMOX1,IFNG,IL10,IL12B,IL18,IL6,IL6R,MMP9,PPARG,SOD2,STAT1,TNF	GO:0048659
reactive oxygen species biosynthetic process	1.2629e-09	CX3CR1,CYBA,EDN1,IFNG,IL1B,INS,JAK2,NOS1,NOS2,NOS3,NQO1,PTGS2,SMAD3,TLR4,TNF	GO:1903409
negative regulation of apoptotic process	1.28348e-09	BDNF,CAT,CCL2,CCL5,CSF2,CX3CR1,CXCL12,EGFR,FAS,GATA2,GPX1,GSTP1,HMOX1,HSPA1B,ICAM1,IL10,IL13,IL1A,IL1B,IL4,IL6,INS,IRAK1,MIF,MMP9,MPO,MUC1,NFKB1,NFKBIA,NOD2,NOS3,PLAUR,PRKCA,SERPINE1,SOD2,TGFBR1,TNF,TNFRSF4,TP53,VEGFA	GO:0043066
regulation of interleukin-8 production	1.32738e-09	APOA2,CD14,CRP,HSPA1B,IL10,IL1B,NOD2,PTPN22,SERPINE1,TIRAP,TLR2,TLR4,TLR9,TNF	GO:0032677
system development	1.52718e-09	ACE,ADORA1,ADORA2A,AGER,AGT,ATM,BAG6,BBS4,BDNF,C3,CCL2,CCR2,CD40,CHI3L1,COL4A3,CRIP1,CSF2,CSNK2B,CTLA4,CX3CR1,CXCL12,CXCL8,EDN1,EGFR,ERAP1,ERBB2,ERCC2,FLOT1,FOXP3,GATA2,GPX1,GSTM3,GSTP1,HIST1H4A,HIST1H4B,HIST1H4C,HIST1H4D,HIST1H4E,HIST1H4F,HIST1H4H,HIST1H4I,HIST1H4J,HIST1H4K,HIST1H4L,HIST2H4A,HIST2H4B,HIST4H4,HLA-E,HLA-G,HMOX1,HSPA1B,IFNG,IL10,IL12B,IL13,IL17A,IL18,IL1A,IL1B,IL23R,IL2RA,IL3,IL4,I…	GO:0048731
establishment of localization	1.52928e-09	ABCB1,ACE,ACTN4,ADORA1,ADORA2A,ADRB2,ADRB3,AGER,AGT,AIF1,ALMS1,APOA2,ARG1,ATM,ATP2A2,ATP2B1,ATP6V1G2,BAG6,BBS1,BBS4,BDKRB2,BTN3A1,BTN3A2,C3,C4A,C4B,C5,CACNB4,CAT,CCHCR1,CCL2,CCL5,CCR2,CCR5,CD14,CFTR,CHI3L1,CHIT1,CHUK,CLEC16A,CRP,CSK,CSNK2B,CTSB,CXCL12,CXCL8,CYBA,DDX39B,EDN1,EGFR,ERBB2,FCGR1A,FCGR1B,FLOT1,FOXP3,GATA2,GBP1,GBP5,GC,GCKR,GLS,GSTO1,GSTP1,HLA-E,HP,HSPA1B,IFNG,IL10,IL10RA,IL15,IL16,IL1A…	GO:0051234
positive regulation of cellular component organization	1.80512e-09	ADRB2,AGT,APOA2,ATM,BBS4,BDNF,C3,C4A,C4B,CCL11,CCL2,CCN2,CSF2,CYBA,EDN1,ERCC2,ESR1,FLOT1,FOXP3,GATA2,GBP5,GPX1,HSPA1B,IFNG,IL15,IL1A,IL1B,IL4,IL5,IL6,INS,MAPK1,MMP1,MMP9,MUC1,MYADM,NOS1,P2RY12,PLAUR,PPP1R15A,PTPRD,RREB1,S100A10,SERPINE1,SMAD3,TGFB1,TGFB2,TGFBR1,TLR4,TNF,TP53,TRPV4,VEGFA	GO:0051130
reactive nitrogen species metabolic process	1.83188e-09	CX3CR1,EDN1,IFNG,IL1B,JAK2,NOS1,NOS2,NOS3,NQO1,PTGS2,SMAD3,TLR4,TNF	GO:2001057
NIK/NF-kappaB signaling	1.88119e-09	ACTN4,AGER,CD14,CHI3L1,CHUK,EGFR,IL12B,IL1B,IRAK1,NFKBIA,NLRP12,NLRP3,NOD2,PTPN22,TIRAP,TLR2,TLR4,TLR9,TNF	GO:0038061
positive regulation of NF-kappaB transcription factor activity	1.88119e-09	AGER,AGT,CD40,CHUK,CX3CR1,FLOT1,HSPA1B,IL18,IL1B,IL6,INS,IRAK1,NFKB1,NLRP3,NOD2,TIRAP,TLR2,TLR4,TLR9,TNF	GO:0051092
nucleosome organization	1.94049e-09	HIST1H2BC,HIST1H2BE,HIST1H2BF,HIST1H2BG,HIST1H2BI,HIST1H4A,HIST1H4B,HIST1H4C,HIST1H4D,HIST1H4E,HIST1H4F,HIST1H4H,HIST1H4I,HIST1H4J,HIST1H4K,HIST1H4L,HIST2H2BF,HIST2H4A,HIST2H4B,HIST4H4	GO:0034728
regulation of macromolecule metabolic process	1.94049e-09	ACE,ACTN4,ADRA1B,ADRB2,ADRB3,AGER,AGT,AIF1,APOA2,ATF6B,ATM,BAG6,BDNF,C3,C4A,C4B,C5,CCL11,CCL2,CCL5,CCN2,CCR2,CD40,CHI3L1,CHUK,CIITA,COL4A3,CRIP1,CRP,CSF2,CSNK2B,CX3CR1,DDX39B,DXO,EDN1,EGFR,ERBB2,ERCC2,ESR1,FADS1,FAS,FLOT1,FOS,FOXP3,FTO,GATA2,GBP1,GPX1,GSTP1,HIST1H4A,HIST1H4B,HIST1H4C,HIST1H4D,HIST1H4E,HIST1H4F,HIST1H4H,HIST1H4I,HIST1H4J,HIST1H4K,HIST1H4L,HIST2H4A,HIST2H4B,HIST4H4,HMOX1,HSPA1B,ICA…	GO:0060255
positive regulation of leukocyte differentiation	2.00508e-09	AGER,FOXP3,HLA-G,IFNG,IL12B,IL17A,IL18,IL23R,IL4,NLRP3,PRKCA,RUNX1,TGFB1,TGFBR2,TNF,TNFSF4	GO:1902107
cellular component assembly	2.31975e-09	ACE,ADRB2,AGT,AIF1,ALMS1,ALOX5AP,APOA2,ATM,BAG6,BBS1,BBS4,BDNF,CAT,CCL11,CCL5,CCN2,CD40,CSF2,CSNK2B,CXCL12,CYBA,DDX39B,EDN1,ERCC2,ESR1,FAS,FLOT1,GBP1,GBP5,GLS,HIST1H2BC,HIST1H2BE,HIST1H2BF,HIST1H2BG,HIST1H2BI,HIST1H4A,HIST1H4B,HIST1H4C,HIST1H4D,HIST1H4E,HIST1H4F,HIST1H4H,HIST1H4I,HIST1H4J,HIST1H4K,HIST1H4L,HIST2H2BF,HIST2H4A,HIST2H4B,HIST4H4,HLA-DRB1,HLA-G,HMOX1,HSPA1B,IFNG,IL5,INS,IRAK1,JAK2,KIT…	GO:0022607
negative regulation of programmed cell death	2.39879e-09	BDNF,CAT,CCL2,CCL5,CSF2,CX3CR1,CXCL12,EGFR,FAS,GATA2,GPX1,GSTP1,HMOX1,HSPA1B,ICAM1,IL10,IL13,IL1A,IL1B,IL4,IL6,INS,IRAK1,MIF,MMP9,MPO,MUC1,NFKB1,NFKBIA,NOD2,NOS3,PLAUR,PRKCA,SERPINE1,SOD2,TGFBR1,TNF,TNFRSF4,TP53,VEGFA	GO:0043069
cellular extravasation	2.74182e-09	AGER,CCL2,CCR2,CX3CR1,CXCL12,ICAM1,PECAM1,PTGER4,SELL,SELP,TNF,VCAM1	GO:0045123
interleukin-17 production	2.75765e-09	FOXP3,IFNG,IL12B,IL15,IL18,IL23R,NOD2,TGFB1,TLR4,TNFSF4	GO:0032620
alpha-beta T cell activation	2.76929e-09	AGER,CCR2,FOXP3,HLA-E,IFNG,IL12B,IL18,IL23R,IL6,IL6R,INS,NLRP3,PTGER4,RUNX1,TGFBR2,TNFSF4	GO:0046631
positive regulation of hemopoiesis	2.76929e-09	AGER,FOXP3,HLA-G,HSPA1B,IFNG,IL12B,IL17A,IL18,IL23R,IL4,NLRP3,PRKCA,RUNX1,STAT1,TGFB1,TGFBR2,TNF,TNFSF4	GO:1903708
monoterpenoid metabolic process	2.77511e-09	CYP1A2,CYP2C19,CYP2C9,CYP2D6,CYP2E1,CYP3A4	GO:0016098
DNA packaging	2.80736e-09	HIST1H2BC,HIST1H2BE,HIST1H2BF,HIST1H2BG,HIST1H2BI,HIST1H4A,HIST1H4B,HIST1H4C,HIST1H4D,HIST1H4E,HIST1H4F,HIST1H4H,HIST1H4I,HIST1H4J,HIST1H4K,HIST1H4L,HIST2H2BF,HIST2H4A,HIST2H4B,HIST4H4,TP53	GO:0006323
activation of immune response	2.88459e-09	BAG6,BTN2A1,BTN3A1,BTN3A2,C3,C4A,C4B,C5,CD14,CHUK,CRP,CSK,CTLA4,CTSB,CYBA,FCGR1A,FLOT1,GBP1,HLA-DPB1,HLA-DQA1,HLA-DQB1,HLA-DRB1,HLA-DRB5,HSPA1B,IRAK1,MAPK1,MBL2,MICB,MUC1,NFKB1,NOD2,PDE4D,PTPN22,RUNX1,TIRAP,TLR2,TLR4,TLR9	GO:0002253
positive regulation of adaptive immune response	3.01236e-09	CCR2,HLA-E,HLA-G,IL12B,IL18,IL1B,IL1R1,IL23R,IL4,IL6,IL6R,NLRP3,TGFB1,TNFSF4	GO:0002821
regulation of leukocyte differentiation	3.10412e-09	AGER,CCR2,CTLA4,FOXP3,HLA-G,IFNG,IL12B,IL17A,IL18,IL23R,IL2RA,IL4,NLRP3,PRKCA,RUNX1,TGFB1,TGFBR2,TLR4,TLR9,TNF,TNFSF4	GO:1902105
immune response-regulating signaling pathway	3.14324e-09	BAG6,BTN2A1,BTN3A1,BTN3A2,CD14,CHUK,CSK,CTLA4,CTSB,CYBA,FCGR1A,FLOT1,FOS,GBP1,HLA-DPB1,HLA-DQA1,HLA-DQB1,HLA-DRB1,HLA-DRB5,HLA-G,HSPA1B,IRAK1,KIT,MAPK1,MICB,MS4A2,MUC1,NFKB1,NOD2,PDE4D,PTPN22,RUNX1,TIRAP,TLR2,TLR4,TLR9	GO:0002764
positive regulation of alpha-beta T cell activation	3.54438e-09	CCR2,FOXP3,HLA-E,IFNG,IL12B,IL18,IL23R,IL6R,NLRP3,RUNX1,TGFBR2,TNFSF4	GO:0046635
regulation of reactive oxygen species metabolic process	3.55967e-09	AGT,CRP,CX3CR1,CYBA,EDN1,GSTP1,HP,IFNG,IL1B,INS,JAK2,PTGS2,SMAD3,TGFB1,TGFBR2,TLR4,TNF,TP53	GO:2000377
regulation of MAPK cascade	3.5846e-09	ADRA1B,ADRB2,ADRB3,AGER,C5,CCL11,CCL2,CCL5,CCN2,CD40,CHI3L1,EDN1,EGFR,ERBB2,FAS,GBP1,GSTP1,ICAM1,IL1B,IL1RN,IL6,INS,IRAK1,KIT,LEP,MAPK1,MIF,NOD2,PDGFRA,PRKCA,PTPN22,TGFB1,TGFB2,TGFBR1,TIRAP,TLR4,TLR9,TNF,VEGFA	GO:0043408
regulation of kinase activity	4.01454e-09	ACE,ADRB2,AGT,BDNF,C5,CCL5,CD40,CHI3L1,EDN1,EGFR,ERBB2,GCKR,GSTP1,IFNG,IL12B,IL18,IL1B,IL23R,IL4,IL6R,INS,IRAK1,ITGB3,JAK2,KIT,LEP,MAPK1,NOD2,P2RY12,PDGFRA,PTPN22,RICTOR,TGFB1,TGFB2,TGFBR1,TGFBR2,TIRAP,TLR4,TLR9,TNF,TNFRSF4,VEGFA	GO:0043549
organonitrogen compound metabolic process	4.28999e-09	ACE,ADA,ADORA2A,ADRA1B,ADRB2,ADRB3,AGER,AGT,APOA2,ARG1,ATM,BAG6,BDNF,C3,C4A,C4B,C5,CCL11,CCL2,CCL5,CCN2,CCR2,CCR5,CD40,CFTR,CHI3L1,CHIT1,CHUK,CMA1,COL4A3,COMT,CRP,CSF2,CSK,CSNK2B,CTSB,CX3CR1,CYP1A2,CYP2C9,CYP2D6,CYP3A4,EDN1,EGFR,ERAP1,ERBB2,ESR1,FAS,FLOT1,FOXP3,FTO,FUT2,GBP1,GCKR,GLS,GPX1,GSTA1,GSTM1,GSTM3,GSTO1,GSTP1,GSTT1,HIST1H2BC,HIST1H2BE,HIST1H2BF,HIST1H2BG,HIST1H2BI,HIST1H4A,HIST1H4B,HIST1…	GO:1901564
T cell differentiation	4.30131e-09	CCR2,CTLA4,FOXP3,HLA-G,IFNG,IL12B,IL18,IL23R,IL2RA,IL4,IL6,KIT,LEP,NLRP3,PTGER4,PTPN22,RUNX1,TGFBR2,TNFSF4	GO:0030217
positive regulation of reactive oxygen species metabolic process	4.44503e-09	AGT,CRP,CYBA,EDN1,GSTP1,IFNG,IL1B,PTGS2,SMAD3,TGFB1,TGFBR2,TLR4,TNF,TP53	GO:2000379
system process	4.49155e-09	ACE,ADORA2A,ADRA1B,ADRB1,ADRB2,ADRB3,AGER,AGT,ATP2A2,ATP2B1,BBS4,BDKRB2,BDNF,CACNB4,CCL2,CCR2,CMA1,COL4A3,CRP,CXCL12,CYBA,EDN1,EDNRA,EGFR,ERAP1,GPX1,GSTO1,HMOX1,IL1B,INS,ITPR2,KIT,LEP,MAPK1,MKKS,MTHFR,MYLK,NOD2,NOS1,NOS2,NOS3,NPPA,PDE3A,PDE4D,PPARG,PRKCA,PTGS1,PTGS2,SERPINA3,SLC22A5,SOD2,STAT1,TBXA2R,TGFB1,TGFB2,TLR2,TLR4,TLR9,TNF,TRPV4	GO:0003008
transport	4.49306e-09	ABCB1,ACE,ACTN4,ADORA1,ADORA2A,ADRB2,ADRB3,AGER,AGT,AIF1,ALMS1,APOA2,ARG1,ATP2A2,ATP2B1,ATP6V1G2,BBS1,BBS4,BDKRB2,BTN3A1,BTN3A2,C3,C4A,C4B,C5,CACNB4,CAT,CCHCR1,CCL2,CCL5,CCR2,CCR5,CD14,CFTR,CHI3L1,CHIT1,CHUK,CLEC16A,CRP,CSK,CSNK2B,CTSB,CXCL12,CXCL8,CYBA,DDX39B,EDN1,ERBB2,FCGR1A,FCGR1B,FLOT1,FOXP3,GATA2,GBP1,GBP5,GC,GCKR,GLS,GSTO1,GSTP1,HLA-E,HP,HSPA1B,IFNG,IL10,IL10RA,IL15,IL16,IL1A,IL1B,IL4,IL6,…	GO:0006810
positive regulation of tumor necrosis factor production	4.50383e-09	AGER,CCR2,CD14,CYBA,HLA-E,IL12B,JAK2,MIF,NOD2,TIRAP,TLR2,TLR4,TLR9	GO:0032760
regulation of gene silencing	4.79587e-09	EGFR,ESR1,HIST1H4A,HIST1H4B,HIST1H4C,HIST1H4D,HIST1H4E,HIST1H4F,HIST1H4H,HIST1H4I,HIST1H4J,HIST1H4K,HIST1H4L,HIST2H4A,HIST2H4B,HIST4H4,PPARG,TGFB1,TP53	GO:0060968
acute-phase response	5.02548e-09	CRP,IL1B,IL22,IL6,IL6R,INS,MBL2,PTGS2,TNF	GO:0006953
double-strand break repair via nonhomologous end joining	5.13686e-09	ATM,HIST1H4A,HIST1H4B,HIST1H4C,HIST1H4D,HIST1H4E,HIST1H4F,HIST1H4H,HIST1H4I,HIST1H4J,HIST1H4K,HIST1H4L,HIST2H4A,HIST2H4B,HIST4H4	GO:0006303
protein heterooligomerization	5.13686e-09	HIST1H4A,HIST1H4B,HIST1H4C,HIST1H4D,HIST1H4E,HIST1H4F,HIST1H4H,HIST1H4I,HIST1H4J,HIST1H4K,HIST1H4L,HIST2H4A,HIST2H4B,HIST4H4,S100A10	GO:0051291
defense response to other organism	5.52506e-09	ARG1,CRP,CYBA,HIST1H2BC,HIST1H2BE,HIST1H2BF,HIST1H2BG,HIST1H2BI,HLA-E,IL12B,IL23R,IL6,IL6R,MBL2,MICB,MPO,MX2,NOD2,NOS2,OAS2,SELP,SERPINE1,STAT1,TIRAP,TLR2,TLR4,TLR9,TNFSF4	GO:0098542
ERK1 and ERK2 cascade	5.9201e-09	AGER,CCL11,CCL2,CCL5,CCN2,CHI3L1,EGFR,ERBB2,GBP1,GSTP1,ICAM1,IL1B,KIT,MAPK1,MIF,NOD2,PDGFRA,PRKCA,PTGER4,PTPN22,TGFB1,TIRAP,TLR4,TNF	GO:0070371
positive regulation of macromolecule biosynthetic process	6.2489e-09	AGER,AGT,APOA2,ATF6B,ATM,CCL2,CCL5,CCR2,CD40,CHUK,CIITA,DDX39B,EDN1,EGFR,ERBB2,ERCC2,ESR1,FOS,FOXP3,GATA2,HMOX1,IL10,IL12B,IL17A,IL18,IL1A,IL1B,IL4,IL6,INS,INSIG2,IRAK1,IRF5,JAK2,MAPK1,MMP12,MUC1,NFKB1,NFKBIA,NLRP12,NLRP3,NOD2,NOS1,NOTCH4,NR3C1,PPARG,PPP1R15A,RREB1,RUNX1,RXRA,SERPINE1,SMAD3,SPP1,STAT1,STN1,TGFB1,TGFB2,TGFBR1,TIRAP,TLR2,TLR4,TLR9,TNF,TP53,USF1,VDR,VEGFA	GO:0010557
cellular response to oxidative stress	6.2489e-09	AIF1,CAT,CHUK,CYBA,EGFR,FOS,GPX1,GSTP1,HMOX1,HSPA1B,IL10,IL6,INS,MAPK1,MMP9,NOS3,PDGFRA,SOD2,SOD3,TLR4,TNF,TP53	GO:0034599
response to wounding	6.81245e-09	ADORA2A,AGER,CCN2,CCR2,CD40,CX3CR1,EDN1,ERBB2,GATA2,HMOX1,IL10,IL6,INS,ITGB3,ITPR2,JAK2,MAPK1,MMP12,MYLK,NOS3,P2RY12,PDGFRA,PLAUR,PRKCA,RREB1,SELP,SERPINE1,SH2B3,SMAD3,TGFB1,TGFB2,TGFBR1,TLR4,USF1	GO:0009611
lymphocyte differentiation	7.76384e-09	ATM,CCR2,CTLA4,FOXP3,HLA-G,IFNG,IL10,IL12B,IL18,IL23R,IL2RA,IL4,IL6,KIT,LEP,NLRP3,PTGER4,PTPN22,RUNX1,TGFBR2,TLR9,TNFSF4,VCAM1	GO:0030098
leukocyte activation involved in immune response	8.16374e-09	ARG1,C3,CAT,CCR2,CD14,CHI3L1,CHIT1,CSNK2B,CTSB,CYBA,FOXP3,GSTP1,HP,HSPA1B,ICAM1,IFNG,IL10,IL12B,IL18,IL23R,IL4,IL6,KIT,MAPK1,MIF,MMP9,MPO,NFKB1,NLRP3,PECAM1,PLAUR,PTGER4,SELL,SERPINA1,SERPINA3,TGFB1,TLR2,TNFRSF1B,TNFSF4,TUBB	GO:0002366
lipopolysaccharide-mediated signaling pathway	8.18766e-09	CCL2,CCL5,CD14,IL18,IL1B,IRAK1,PRKCA,PTPN22,TGFB1,TLR4,TNF	GO:0031663
leukocyte chemotaxis	9.1725e-09	AIF1,C5,CCL11,CCL2,CCL5,CCR2,CCR5,CXCL12,CXCL8,EDN1,IL10,IL1B,IL1RN,IL6,IL6R,KIT,MIF,PLA2G7,SERPINE1,TGFB2,TIRAP,VEGFA	GO:0030595
cell activation involved in immune response	9.76642e-09	ARG1,C3,CAT,CCR2,CD14,CHI3L1,CHIT1,CSNK2B,CTSB,CYBA,FOXP3,GSTP1,HP,HSPA1B,ICAM1,IFNG,IL10,IL12B,IL18,IL23R,IL4,IL6,KIT,MAPK1,MIF,MMP9,MPO,NFKB1,NLRP3,PECAM1,PLAUR,PTGER4,SELL,SERPINA1,SERPINA3,TGFB1,TLR2,TNFRSF1B,TNFSF4,TUBB	GO:0002263
myeloid leukocyte activation	1.0484e-08	AGER,AIF1,ARG1,C3,CAT,CCL5,CCR2,CD14,CHI3L1,CHIT1,CSF2,CSNK2B,CTSB,CXCL8,CYBA,GSTP1,HP,HSPA1B,IL15,IL4,IL6,KIT,MAPK1,MIF,MMP9,MPO,NFKB1,PECAM1,PLAUR,SELL,SERPINA1,SERPINA3,TGFBR2,TLR2,TLR4,TNF,TNFRSF1B,TUBB	GO:0002274
myeloid leukocyte differentiation	1.07214e-08	CSF2,GATA2,IFNG,IL12B,IL17A,IL23R,IL4,KIT,MMP9,PPARG,PRKCA,RUNX1,TGFB1,TGFBR2,TLR2,TLR4,TNF,VEGFA	GO:0002573
negative regulation of cell death	1.07372e-08	BDNF,CAT,CCL2,CCL5,CCN2,CSF2,CX3CR1,CXCL12,EGFR,FAS,GATA2,GPX1,GSTP1,HMOX1,HSPA1B,ICAM1,IL10,IL13,IL1A,IL1B,IL4,IL6,INS,IRAK1,MIF,MMP9,MPO,MUC1,NFKB1,NFKBIA,NOD2,NOS3,PLAUR,PRKCA,SERPINE1,SOD2,TGFBR1,TNF,TNFRSF4,TP53,VEGFA	GO:0060548
T cell cytokine production	1.22668e-08	CCR2,FOXP3,IL18,IL1B,IL1R1,IL4,IL6,NLRP3,TNFRSF1B,TNFSF4	GO:0002369
regulation of protein kinase activity	1.36984e-08	ACE,ADRB2,AGT,BDNF,C5,CCL5,CD40,CHI3L1,EDN1,EGFR,ERBB2,GSTP1,IFNG,IL12B,IL18,IL1B,IL23R,IL4,IL6R,INS,IRAK1,ITGB3,JAK2,KIT,LEP,MAPK1,NOD2,PTPN22,RICTOR,TGFB1,TGFB2,TGFBR1,TGFBR2,TIRAP,TLR4,TLR9,TNF,TNFRSF4,VEGFA	GO:0045859
regulation of systemic arterial blood pressure mediated by a chemical signal	1.4585e-08	ACE,ADRA1B,ADRB1,ADRB2,ADRB3,AGT,CMA1,EDN1,NOS3,PDE4D,SOD2	GO:0003044
movement of cell or subcellular component	1.47118e-08	ACE,ACTN4,AGER,AGT,AIF1,ATM,BBS4,BDNF,C5,CCL11,CCL2,CCL5,CCR2,CCR5,CD40,CSNK2B,CX3CR1,CXCL12,CXCL8,EDN1,EGFR,ERBB2,GATA2,HMOX1,ICAM1,IFNG,IL10,IL12B,IL1B,IL1RN,IL4,IL6,IL6R,INS,ITGB3,KIF1B,KIT,MAPK1,MIF,MKKS,MMP1,MMP12,MMP9,MYADM,MYLK,NOS3,P2RY12,PDE4D,PDGFRA,PECAM1,PLA2G7,PPARG,PRKCA,PTGER4,PTGS2,RREB1,SDCCAG8,SELL,SELP,SERPINE1,SOD2,STAT1,TBXA2R,TGFB1,TGFB2,TGFBR1,TIMP1,TIRAP,TMEM18,TNF,VCAM1,V…	GO:0006928
negative regulation of extrinsic apoptotic signaling pathway	1.59346e-08	CSF2,FAS,GPX1,GSTP1,HMOX1,HSPA1B,ICAM1,IL1A,IL1B,NOS3,SERPINE1,TGFBR1,TNF,TNFRSF4	GO:2001237
positive regulation of cellular biosynthetic process	1.68248e-08	AGER,AGT,APOA2,ATF6B,ATM,CCL5,CCR2,CD40,CHUK,CIITA,DDX39B,EDN1,EGFR,ERBB2,ERCC2,ESR1,FOS,FOXP3,GATA2,HMOX1,IFNG,IL10,IL12B,IL17A,IL18,IL1A,IL1B,IL4,IL6,INS,INSIG2,IRAK1,IRF5,MAPK1,MMP12,MUC1,NFKB1,NFKBIA,NLRP3,NOD2,NOS1,NOS2,NOS3,NOTCH4,NR3C1,PPARG,PPP1R15A,PTGS2,RREB1,RUNX1,RXRA,SERPINE1,SMAD3,SPP1,STAT1,STN1,TGFB1,TGFB2,TGFBR1,TIRAP,TLR2,TLR4,TLR9,TNF,TP53,USF1,VDR,VEGFA	GO:0031328
regulation of natural killer cell proliferation	1.72531e-08	HLA-E,IL12B,IL18,IL23R,LEP,PTPN22	GO:0032817
regulation of angiogenesis	1.78832e-08	CCR2,CD40,CHI3L1,COL4A3,CXCL8,ERBB2,GATA2,HLA-G,HMOX1,IL1A,IL1B,IL6,LEP,NOS3,PPARG,PRKCA,PTGS2,RUNX1,SERPINE1,STAT1,TBXA2R,TGFB2,VEGFA	GO:0045765
non-recombinational repair	1.8507e-08	ATM,HIST1H4A,HIST1H4B,HIST1H4C,HIST1H4D,HIST1H4E,HIST1H4F,HIST1H4H,HIST1H4I,HIST1H4J,HIST1H4K,HIST1H4L,HIST2H4A,HIST2H4B,HIST4H4	GO:0000726
long-chain fatty acid metabolic process	1.8507e-08	CYP1A1,CYP1A2,CYP2C19,CYP2C9,CYP2D6,CYP2E1,CYP3A4,FADS1,FADS2,GSTA1,GSTP1,LTC4S,PTGES,PTGS1,PTGS2	GO:0001676
protein-DNA complex subunit organization	1.93188e-08	ERCC2,ESR1,HIST1H2BC,HIST1H2BE,HIST1H2BF,HIST1H2BG,HIST1H2BI,HIST1H4A,HIST1H4B,HIST1H4C,HIST1H4D,HIST1H4E,HIST1H4F,HIST1H4H,HIST1H4I,HIST1H4J,HIST1H4K,HIST1H4L,HIST2H2BF,HIST2H4A,HIST2H4B,HIST4H4,TP53	GO:0071824
anatomical structure formation involved in morphogenesis	2.02897e-08	BBS4,CCL2,CCR2,CD40,CHI3L1,COL4A3,CXCL8,EDN1,ERAP1,ERBB2,FLOT1,GATA2,HLA-G,HMOX1,IL18,IL1A,IL1B,IL6,ITGB3,LEP,MMP9,MTHFR,NOS1,NOS3,NOTCH4,PDGFRA,PPARG,PRKCA,PTGS2,RUNX1,SDCCAG8,SERPINE1,SLC44A4,STAT1,TBXA2R,TGFB1,TGFB2,TGFBR1,TGFBR2,TNF,VEGFA	GO:0048646
positive regulation of smooth muscle cell proliferation	2.49799e-08	AIF1,CCL5,EDN1,HMOX1,IL10,IL18,IL6,IL6R,MMP9,STAT1,TNF	GO:0048661
ATP-dependent chromatin remodeling	2.64842e-08	HIST1H4A,HIST1H4B,HIST1H4C,HIST1H4D,HIST1H4E,HIST1H4F,HIST1H4H,HIST1H4I,HIST1H4J,HIST1H4K,HIST1H4L,HIST2H4A,HIST2H4B,HIST4H4	GO:0043044
regulation of response to cytokine stimulus	2.68635e-08	ARG1,CHUK,EDN1,GSTP1,HSPA1B,IFNG,IL1RN,IL3,IL6,IRAK1,JAK2,PPARG,RUNX1,SOCS3,STAT1,TLR2,TLR4,TNF	GO:0060759
response to reactive oxygen species	2.68886e-08	CAT,CHUK,EGFR,FOS,GPX1,GSTP1,HMOX1,HP,IL10,IL6,MAPK1,MMP9,NOS3,PDGFRA,SOD2,SOD3,TNF	GO:0000302
regulation of innate immune response	2.79949e-08	ARG1,CCL5,CD14,CHUK,CTSB,CYBA,ERAP1,FLOT1,GBP5,HLA-E,HLA-G,HSPA1B,IFNG,IL12B,INS,IRAK1,JAK2,LEP,MICB,MUC1,NFKB1,NOD2,PPARG,PTPN22,SOCS3,STAT1,TIRAP,TLR2,TLR4,TLR9	GO:0045088
positive regulation of leukocyte migration	2.89369e-08	AGER,AIF1,CCL5,CCR2,CXCL12,CXCL8,ICAM1,IL6,IL6R,P2RY12,PLA2G7,SERPINE1,TIRAP,TNF,VEGFA	GO:0002687
lipid metabolic process	3.09211e-08	ABO,ADH1B,ADH1C,AGT,ALOX5AP,APOA2,BBS4,BTN2A1,C3,CSNK2B,CYP1A1,CYP1A2,CYP21A2,CYP24A1,CYP2C19,CYP2C9,CYP2D6,CYP2E1,CYP2R1,CYP3A4,EDN1,FADS1,FADS2,GC,GPX1,GSTA1,GSTP1,IFNG,IL1B,IL4,INS,KIT,LEP,LTC4S,MIF,NFKB1,NOD2,P2RY12,PDE3A,PDGFRA,PLA2G7,PON1,PON2,PPARG,PTGES,PTGS1,PTGS2,RXRA,SERPINA3,SLC44A4,SOCS3,SPP1,TGFB1,TNF,UGT1A1,VDR	GO:0006629
macrophage derived foam cell differentiation	3.27078e-08	AGT,CRP,CSF2,IL18,ITGB3,NFKB1,NFKBIA,PPARG,STAT1,TGFB1	GO:0010742
foam cell differentiation	3.27078e-08	AGT,CRP,CSF2,IL18,ITGB3,NFKB1,NFKBIA,PPARG,STAT1,TGFB1	GO:0090077
regulation of apoptotic signaling pathway	3.56474e-08	AGT,CSF2,CX3CR1,CXCL12,FAS,GPX1,GSTP1,HMOX1,HSPA1B,ICAM1,IL1A,IL1B,INS,JAK2,MIF,MMP9,MUC1,NOS3,PLAUR,SERPINE1,SOD2,TGFBR1,TNF,TNFRSF4,TP53	GO:2001233
positive regulation of interleukin-8 production	4.13972e-08	APOA2,CD14,HSPA1B,IL1B,NOD2,SERPINE1,TIRAP,TLR2,TLR4,TLR9,TNF	GO:0032757
positive regulation of cytokine biosynthetic process	4.13972e-08	AGER,APOA2,CCR2,HMOX1,IL12B,IL1A,IL1B,TIRAP,TLR4,TLR9,TNF	GO:0042108
tissue remodeling	4.28107e-08	ACE,AGT,CCR2,IL12B,IL15,IL18,IL6,ITGB3,LEP,MC4R,NOS3,PRKCA,SPP1,TGFB1	GO:0048771
T-helper 1 type immune response	4.41e-08	CCR2,IL12B,IL18,IL1B,IL1R1,IL23R,IL6R,TLR4,TNFSF4	GO:0042088
positive regulation of immune effector process	4.58573e-08	ARG1,CCR2,HLA-E,HLA-G,IFNG,IL12B,IL18,IL1B,IL1R1,IL23R,IL4,IL6,MICB,NLRP3,TGFB1,TLR9,TNFRSF4,TNFSF4	GO:0002699
cellular component biogenesis	4.58573e-08	ACE,ADRB2,AGT,AIF1,ALMS1,ALOX5AP,APOA2,ATM,BAG6,BBS1,BBS4,BDNF,CAT,CCL11,CCL5,CCN2,CD40,CSF2,CSNK2B,CXCL12,CYBA,DDX39B,EDN1,ERCC2,ESR1,FAS,FLOT1,GBP1,GBP5,GLS,HIST1H2BC,HIST1H2BE,HIST1H2BF,HIST1H2BG,HIST1H2BI,HIST1H4A,HIST1H4B,HIST1H4C,HIST1H4D,HIST1H4E,HIST1H4F,HIST1H4H,HIST1H4I,HIST1H4J,HIST1H4K,HIST1H4L,HIST2H2BF,HIST2H4A,HIST2H4B,HIST4H4,HLA-DRB1,HLA-G,HMOX1,HSPA1B,IFNG,IL5,INS,IRAK1,JAK2,KIT…	GO:0044085
regulation of alpha-beta T cell activation	4.8509e-08	AGER,CCR2,FOXP3,HLA-E,IFNG,IL12B,IL18,IL23R,IL6R,NLRP3,RUNX1,TGFBR2,TNFSF4	GO:0046634
regulation of ERK1 and ERK2 cascade	4.9142e-08	AGER,CCL11,CCL2,CCL5,CCN2,CHI3L1,EGFR,ERBB2,GBP1,GSTP1,ICAM1,IL1B,KIT,MIF,NOD2,PDGFRA,PRKCA,PTPN22,TGFB1,TIRAP,TLR4,TNF	GO:0070372
phagocytosis	5.06197e-08	ADORA1,ADORA2A,AIF1,APOA2,C3,C4A,C4B,CCL2,CD14,CRP,CYBA,FCGR1A,GATA2,IL15,IL1B,ITGB3,MAPK1,MBL2,PECAM1,TLR2,TNF	GO:0006909
neurotransmitter metabolic process	5.07417e-08	CX3CR1,EDN1,IFNG,IL1B,JAK2,NOS1,NOS2,NOS3,NQO1,PTGS2,SLC44A4,SLC6A4,SMAD3,TLR4,TNF	GO:0042133
xenobiotic metabolic process	5.19456e-08	CYP1A2,CYP2C19,CYP2C9,CYP2D6,CYP2E1,CYP2R1,CYP3A4,EPHX1,GSTM1,GSTM3,GSTO1,GSTP1,NAT2,NQO1,PTGS1,UGT1A1	GO:0006805
endothelial cell apoptotic process	5.21891e-08	CCL2,CD40,COL4A3,GATA2,HLA-G,ICAM1,IL10,IL13,IL4,SERPINE1,TNF	GO:0072577
regulation of protein localization	5.33008e-08	AGER,AIF1,APOA2,BDNF,C5,CCL5,CD14,CFTR,CHUK,CRP,CSK,EGFR,ERBB2,FOXP3,GBP1,HLA-E,IFNG,IL10,IL1A,IL1B,IL6,INS,ITPR2,MIF,NLRP12,NLRP3,NOD2,NOS2,PRKCA,PTGER4,PTPN22,SCAMP5,SMAD3,TGFB1,TGFB2,TLR2,TLR4,TNF,TNFRSF1B,TNFRSF4,TNFSF4,TP53	GO:0032880
positive regulation of lymphocyte mediated immunity	5.73627e-08	HLA-E,HLA-G,IL12B,IL18,IL1B,IL1R1,IL23R,IL4,IL6,MICB,NLRP3,TGFB1,TNFSF4	GO:0002708
regulation of transferase activity	5.89505e-08	ACE,ADRB2,AGT,ATM,BDNF,C5,CCL5,CD40,CHI3L1,EDN1,EGFR,ERBB2,GCKR,GSTP1,IFNG,IL12B,IL18,IL1B,IL23R,IL4,IL6R,INS,IRAK1,ITGB3,JAK2,KIT,LEP,MAPK1,NOD2,P2RY12,PDGFRA,PTPN22,RICTOR,TGFB1,TGFB2,TGFBR1,TGFBR2,TIRAP,TLR4,TLR9,TNF,TNFRSF4,TP53,VEGFA	GO:0051338
natural killer cell proliferation	6.30032e-08	HLA-E,IL12B,IL18,IL23R,LEP,PTPN22	GO:0001787
regulation of T cell cytokine production	6.30368e-08	CCR2,FOXP3,IL18,IL1B,IL1R1,IL6,NLRP3,TNFRSF1B,TNFSF4	GO:0002724
positive regulation of leukocyte mediated immunity	6.6989e-08	ARG1,HLA-E,HLA-G,IL12B,IL18,IL1B,IL1R1,IL23R,IL4,IL6,MICB,NLRP3,TGFB1,TNFSF4	GO:0002705
cellular response to xenobiotic stimulus	6.6989e-08	CYP1A2,CYP2C19,CYP2C9,CYP2D6,CYP2E1,CYP2R1,CYP3A4,EPHX1,GSTM1,GSTM3,GSTO1,GSTP1,NAT2,NQO1,NR3C1,PTGS1,UGT1A1	GO:0071466
positive regulation of T cell mediated immunity	7.83599e-08	HLA-E,HLA-G,IL12B,IL18,IL1B,IL1R1,IL23R,IL6,NLRP3,TNFSF4	GO:0002711
regulation of T-helper 1 type immune response	9.37967e-08	CCR2,IL12B,IL18,IL1B,IL1R1,IL23R,IL6R,TNFSF4	GO:0002825
negative regulation of blood pressure	9.37967e-08	ADRB1,ADRB2,ADRB3,NOS1,NOS2,NOS3,NPPA,SOD2	GO:0045776
metabolic process	9.55052e-08	ABO,ACE,ACTN4,ADA,ADH1B,ADH1C,ADORA2A,ADRA1B,ADRB1,ADRB2,ADRB3,AGER,AGT,AIF1,ALDH2,ALMS1,ALOX5AP,APOA2,ARG1,ATF6B,ATM,ATP6V1G2,BAG6,BBS4,BDNF,BTN2A1,C3,C4A,C4B,C5,CAT,CCL11,CCL2,CCL5,CCN2,CCR2,CCR5,CD40,CFTR,CHI3L1,CHIT1,CHUK,CIITA,CLEC16A,CMA1,COL4A3,COMT,CRIP1,CRP,CSF2,CSK,CSNK2B,CTSB,CX3CR1,CXCL8,CYBA,CYP1A1,CYP1A2,CYP21A2,CYP24A1,CYP2C19,CYP2C9,CYP2D6,CYP2E1,CYP2R1,CYP3A4,DDX39B,DXO,EDN1,EGFR…	GO:0008152
regulation of cell killing	9.55052e-08	AGER,ARG1,HLA-E,HLA-G,ICAM1,IFNG,IL10,IL12B,IL13,IL23R,IL4,LEP,MICB,NOS2,TGFB2	GO:0031341
response to interleukin-1	9.55052e-08	CCL11,CCL2,CCL5,CHI3L1,CHUK,CXCL8,GBP1,GBP2,GBP3,IL1A,IL1B,IL1R1,IL1RN,IL6,IRAK1,NFKB1,NFKBIA,NOD2,PRKCA	GO:0070555
phosphorus metabolic process	1.01079e-07	ACE,ADA,ADRA1B,ADRB2,ADRB3,AGER,AGT,APOA2,ATM,BDNF,C3,C5,CCL11,CCL2,CCL5,CCN2,CCR5,CD40,CHI3L1,CHUK,CSF2,CSK,CSNK2B,CX3CR1,EDN1,EGFR,ERBB2,FADS1,FAS,FLOT1,GBP1,GCKR,GNPDA2,GPX1,GSTP1,HSPA1B,ICAM1,IFNG,IL12B,IL15,IL18,IL1B,IL1RN,IL23R,IL2RA,IL3,IL4,IL5,IL5RA,IL6,IL6R,INS,IRAK1,ITGB3,JAK2,KIT,LEP,MAPK1,MIF,MMP9,MYADM,NFKB1,NLRP12,NOD2,NOS1,NOS2,NOS3,NPPA,P2RY12,PDE4D,PDGFRA,PLA2G7,PLAUR,PON1,PPP1R1…	GO:0006793
fat-soluble vitamin metabolic process	1.02801e-07	CYP1A1,CYP24A1,CYP2R1,CYP3A4,GC,IFNG,IL1B,NFKB1,TNF,VDR	GO:0006775
cell chemotaxis	1.0952e-07	AIF1,C5,CCL11,CCL2,CCL5,CCR2,CCR5,CX3CR1,CXCL12,CXCL8,EDN1,IL10,IL1B,IL1RN,IL6,IL6R,KIT,MIF,PDGFRA,PLA2G7,SERPINE1,TGFB2,TIRAP,VEGFA	GO:0060326
temperature homeostasis	1.13731e-07	ADRB1,ADRB2,ADRB3,ALMS1,CCR2,IL13,IL15,IL18,IL1B,IL4,IL4R,JAK2,LEP,PTGS2,TLR4,TNF,TRPM8,VEGFA	GO:0001659
DNA conformation change	1.14202e-07	ERCC2,HIST1H2BC,HIST1H2BE,HIST1H2BF,HIST1H2BG,HIST1H2BI,HIST1H4A,HIST1H4B,HIST1H4C,HIST1H4D,HIST1H4E,HIST1H4F,HIST1H4H,HIST1H4I,HIST1H4J,HIST1H4K,HIST1H4L,HIST2H2BF,HIST2H4A,HIST2H4B,HIST4H4,TP53	GO:0071103
phosphatidylinositol 3-kinase signaling	1.19943e-07	AGT,CCL5,EDN1,EGFR,ERBB2,IER3,IL18,INS,JAK2,KIT,LEP,MAPK1,PDGFRA,SELP,TGFB2,TNF	GO:0014065
regulation of T cell differentiation	1.20401e-07	CCR2,CTLA4,FOXP3,HLA-G,IFNG,IL12B,IL18,IL23R,IL2RA,IL4,NLRP3,RUNX1,TGFBR2,TNFSF4	GO:0045580
immune response-activating signal transduction	1.27581e-07	BAG6,BTN2A1,BTN3A1,BTN3A2,CD14,CHUK,CSK,CTLA4,CTSB,CYBA,FCGR1A,FLOT1,GBP1,HLA-DPB1,HLA-DQA1,HLA-DQB1,HLA-DRB1,HLA-DRB5,HSPA1B,IRAK1,MAPK1,MICB,MUC1,NFKB1,NOD2,PDE4D,PTPN22,RUNX1,TIRAP,TLR2,TLR4,TLR9	GO:0002757
phosphate-containing compound metabolic process	1.29781e-07	ACE,ADA,ADRA1B,ADRB2,ADRB3,AGER,AGT,APOA2,ATM,BDNF,C3,C5,CCL11,CCL2,CCL5,CCN2,CCR5,CD40,CHI3L1,CHUK,CSF2,CSK,CSNK2B,CX3CR1,EDN1,EGFR,ERBB2,FADS1,FAS,FLOT1,GBP1,GCKR,GPX1,GSTP1,HSPA1B,ICAM1,IFNG,IL12B,IL15,IL18,IL1B,IL1RN,IL23R,IL2RA,IL3,IL4,IL5,IL5RA,IL6,IL6R,INS,IRAK1,ITGB3,JAK2,KIT,LEP,MAPK1,MIF,MMP9,MYADM,NFKB1,NLRP12,NOD2,NOS1,NOS2,NOS3,NPPA,P2RY12,PDE4D,PDGFRA,PLA2G7,PLAUR,PON1,PPP1R15A,PRKC…	GO:0006796
regulation of anatomical structure morphogenesis	1.31783e-07	ACTN4,AGT,BDNF,CCL11,CCL2,CCR2,CD40,CHI3L1,COL4A3,CXCL8,EDN1,ERBB2,FLOT1,GATA2,GBP1,HLA-G,HMOX1,IL10,IL1A,IL1B,IL1RN,IL6,KIT,LEP,MYADM,NOS3,PPARG,PRKCA,PTGS2,PTPRD,RREB1,RUNX1,S100A10,SERPINE1,STAT1,TBXA2R,TGFB1,TGFB2,TGFBR1,TGFBR2,TNF,TNFRSF1B,VEGFA	GO:0022603
negative regulation of response to external stimulus	1.31816e-07	AIF1,BBS4,C5,CCL2,EDN1,GSTP1,IL10,IL4,INS,LEP,MEFV,MICB,MIF,MKKS,NLRP12,NLRP3,NOS3,PDGFRA,PLAUR,PTGER4,SERPINE1,USF1	GO:0032102
activation of Janus kinase activity	1.35304e-07	AGT,CCL5,IL12B,IL23R,IL4,IL6R,JAK2	GO:0042976
response to endogenous stimulus	1.43014e-07	ADRB2,AGER,ATP6V1G2,BBS4,BDNF,CCL2,CCL5,CFTR,CSNK2B,CTSB,CXCL8,EGFR,ERBB2,ESR1,FOS,HSPA1B,ICAM1,IL10,IL1B,IL1RN,IL6,INS,JAK2,LEP,MAPK1,MKKS,NFKB1,NOD2,NOS1,NOS2,NOS3,NR3C1,P2RY12,PDE3A,PPARG,PTGER4,PTPN22,RUNX1,SMAD3,SOCS3,SPP1,STAT1,TGFB1,TGFB2,TGFBR1,TGFBR2,TIMP1,TLR4,TNF,TNFSF4,TP53,USF1,VCAM1	GO:0009719
positive regulation of mononuclear cell migration	1.43014e-07	AGER,AIF1,CCL5,CCR2,CXCL12,PLA2G7,SERPINE1,TNF	GO:0071677
positive regulation of blood vessel diameter	1.43014e-07	ADRB1,ADRB2,ADRB3,HMOX1,INS,NOS1,NOS3,SOD2	GO:0097755
positive regulation of production of molecular mediator of immune response	1.43431e-07	HLA-E,HLA-G,IL18,IL1B,IL1R1,IL4,IL6,NLRP3,TGFB1,TLR9,TNFRSF4,TNFSF4	GO:0002702
regulation of systemic arterial blood pressure	1.43431e-07	ACE,ADRA1B,ADRB1,ADRB2,ADRB3,AGT,CMA1,EDN1,NOS3,NPPA,PDE4D,SOD2	GO:0003073
cellular protein metabolic process	1.56251e-07	ACE,ADORA2A,ADRA1B,ADRB2,ADRB3,AGER,AGT,APOA2,ATM,BAG6,BDNF,C3,C4A,C4B,C5,CCL11,CCL2,CCL5,CCN2,CCR5,CD40,CFTR,CHI3L1,CHUK,COL4A3,CSF2,CSK,CSNK2B,CTSB,CX3CR1,EDN1,EGFR,ERBB2,ESR1,FAS,FLOT1,FOXP3,FTO,FUT2,GBP1,GPX1,GSTP1,HIST1H2BC,HIST1H2BE,HIST1H2BF,HIST1H2BG,HIST1H2BI,HIST1H4A,HIST1H4B,HIST1H4C,HIST1H4D,HIST1H4E,HIST1H4F,HIST1H4H,HIST1H4I,HIST1H4J,HIST1H4K,HIST1H4L,HIST2H4A,HIST2H4B,HIST4H4,HSPA1…	GO:0044267
positive regulation of nitric-oxide synthase biosynthetic process	1.7455e-07	CCL2,JAK2,NOD2,TLR2,TLR4,TLR9	GO:0051770
protein metabolic process	1.92354e-07	ACE,ADORA2A,ADRA1B,ADRB2,ADRB3,AGER,AGT,APOA2,ATM,BAG6,BDNF,C3,C4A,C4B,C5,CCL11,CCL2,CCL5,CCN2,CCR2,CCR5,CD40,CFTR,CHI3L1,CHUK,CMA1,COL4A3,CRP,CSF2,CSK,CSNK2B,CTSB,CX3CR1,EDN1,EGFR,ERAP1,ERBB2,ESR1,FAS,FLOT1,FOXP3,FTO,FUT2,GBP1,GPX1,GSTP1,HIST1H2BC,HIST1H2BE,HIST1H2BF,HIST1H2BG,HIST1H2BI,HIST1H4A,HIST1H4B,HIST1H4C,HIST1H4D,HIST1H4E,HIST1H4F,HIST1H4H,HIST1H4I,HIST1H4J,HIST1H4K,HIST1H4L,HIST2H4A,HI…	GO:0019538
fatty acid derivative metabolic process	1.92354e-07	ALOX5AP,CYP1A1,CYP1A2,CYP2C19,CYP2C9,CYP2D6,CYP2E1,EDN1,FADS1,GPX1,LTC4S,MIF,PON1,PON2,PTGES,PTGS1,PTGS2	GO:1901568
positive regulation of T cell differentiation	1.95967e-07	FOXP3,HLA-G,IFNG,IL12B,IL18,IL23R,IL4,NLRP3,RUNX1,TGFBR2,TNFSF4	GO:0045582
steroid metabolic process	2.03459e-07	AGT,APOA2,CYP1A1,CYP1A2,CYP21A2,CYP24A1,CYP2C19,CYP2C9,CYP2D6,CYP2E1,CYP2R1,CYP3A4,GC,IFNG,IL1B,IL4,NFKB1,RXRA,SPP1,TNF,UGT1A1,VDR	GO:0008202
exogenous drug catabolic process	2.16526e-07	CYP1A2,CYP2C19,CYP2C9,CYP2D6,CYP2E1,CYP2R1,CYP3A4,NOS1	GO:0042738
regulation of lymphocyte differentiation	2.3453e-07	CCR2,CTLA4,FOXP3,HLA-G,IFNG,IL12B,IL18,IL23R,IL2RA,IL4,NLRP3,RUNX1,TGFBR2,TLR9,TNFSF4	GO:0045619
regulation of extrinsic apoptotic signaling pathway	2.3453e-07	AGT,CSF2,FAS,GPX1,GSTP1,HMOX1,HSPA1B,ICAM1,IL1A,IL1B,NOS3,SERPINE1,TGFBR1,TNF,TNFRSF4	GO:2001236
regulation of leukocyte chemotaxis	2.37862e-07	AIF1,C5,CCL2,CCL5,CCR2,CXCL12,CXCL8,IL6,IL6R,MIF,PLA2G7,SERPINE1,TIRAP,VEGFA	GO:0002688
CD4-positive, alpha-beta T cell activation	2.44671e-07	AGER,FOXP3,IFNG,IL12B,IL18,IL23R,IL6,NLRP3,PTGER4,RUNX1,TGFBR2,TNFSF4	GO:0035710
cellular component organization	2.47678e-07	ABCB1,ACE,ACTN4,ADRB2,AGER,AGT,AIF1,ALMS1,ALOX5AP,APOA2,ATM,ATP6V1G2,BAG6,BBS1,BBS4,BDNF,C3,C4A,C4B,CACNB4,CAT,CCL11,CCL2,CCL5,CCN2,CCR5,CD40,CFTR,CLEC16A,CMA1,COL4A3,CSF2,CSK,CSNK2B,CX3CR1,CXCL12,CYBA,DDX39B,EDN1,EGFR,ERBB2,ERCC2,ESR1,FAS,FCGR1A,FLOT1,FOXP3,GATA2,GBP1,GBP5,GLS,GPX1,HIST1H2BC,HIST1H2BE,HIST1H2BF,HIST1H2BG,HIST1H2BI,HIST1H4A,HIST1H4B,HIST1H4C,HIST1H4D,HIST1H4E,HIST1H4F,HIST1H4H,HI…	GO:0016043
response to toxic substance	2.48925e-07	CAT,CCL5,GPX1,GSTM1,GSTM3,HMOX1,HP,IL10,IL6,MAPK1,NFKB1,NOS3,NQO1,PON1,PON2,SLC6A4,SOD2,SOD3,TNF	GO:0009636
response to xenobiotic stimulus	2.58177e-07	CYP1A2,CYP2C19,CYP2C9,CYP2D6,CYP2E1,CYP2R1,CYP3A4,EPHX1,GSTM1,GSTM3,GSTO1,GSTP1,NAT2,NQO1,NR3C1,PTGS1,UGT1A1	GO:0009410
regulation of oxidoreductase activity	2.80721e-07	AGT,EDN1,EGFR,HP,IFNG,IL1B,INS,LEP,NFKB1,NOD2,NOS3,TNF,VDR	GO:0051341
vesicle-mediated transport	3.06249e-07	ACTN4,ADORA1,ADORA2A,ADRB2,ADRB3,AGER,AIF1,ALMS1,APOA2,ARG1,BBS1,C3,C4A,C4B,CAT,CCL2,CCL5,CCR2,CD14,CFTR,CHI3L1,CHIT1,CLEC16A,CRP,CSK,CSNK2B,CTSB,CXCL8,CYBA,FCGR1A,FCGR1B,FLOT1,GATA2,GSTP1,HP,HSPA1B,IFNG,IL10RA,IL15,IL1B,IL4,INS,ITGB3,KIF1B,KIT,MAPK1,MBL2,MIF,MMP9,MPO,NFKB1,PECAM1,PLAUR,S100A10,SCAMP2,SCAMP5,SELL,SELP,SERPINA1,SERPINA3,SERPINE1,TAP1,TGFB1,TGFB2,TIMP1,TLR2,TNF,TNFRSF1B,TUBB,VEGFA	GO:0016192
type 2 immune response	3.19327e-07	CCR2,IL10,IL18,IL4,IL6,NLRP3,NOD2,TNFSF4	GO:0042092
wound healing	3.24831e-07	ADORA2A,CD40,EDN1,ERBB2,GATA2,HMOX1,IL6,INS,ITGB3,ITPR2,JAK2,MAPK1,MMP12,MYLK,NOS3,P2RY12,PDGFRA,PLAUR,PRKCA,RREB1,SELP,SERPINE1,SH2B3,SMAD3,TGFB1,TGFB2,TGFBR1,TLR4,USF1	GO:0042060
mononuclear cell migration	3.24831e-07	AGER,AIF1,CCL11,CCL2,CCL5,CCR2,CXCL12,IL6,IL6R,PECAM1,PLA2G7,SERPINE1,TNF	GO:0071674
regulation of epithelial cell proliferation	3.33467e-07	CCL11,CCL2,EGFR,ERBB2,GATA2,GPX1,HMOX1,ITGB3,LEP,MMP12,NOD2,PPARG,PRKCA,RREB1,STAT1,TGFB1,TGFB2,TGFBR1,VDR,VEGFA	GO:0050678
epithelial cell apoptotic process	3.41712e-07	CCL2,CD40,COL4A3,GATA2,HLA-G,ICAM1,IL10,IL13,IL4,IL6,SERPINE1,TNF	GO:1904019
response to drug	3.52232e-07	ABCB1,CAT,CFTR,CYP1A2,CYP2C19,CYP2C9,CYP2D6,CYP2E1,CYP2R1,CYP3A4,EDN1,GPX1,HMOX1,HP,IL10,IL1B,IL6,IRF5,MAPK1,NFKB1,NOD2,NOS1,NR3C1,P2RY12,PTPN22,SLC22A5,SLC44A4,TGFB1,TGFB2,TGFBR2,TNF,TP53	GO:0042493
regulation of epithelial cell migration	3.78741e-07	AGT,CD40,CSNK2B,EDN1,GATA2,HMOX1,IFNG,IL4,ITGB3,MMP9,NOS3,PPARG,PRKCA,PTGS2,RREB1,TBXA2R,TGFB1,TGFB2,VEGFA	GO:0010632
stress-activated MAPK cascade	3.79229e-07	AGER,CCN2,CHUK,EDN1,EGFR,FAS,GSTP1,IL1B,IL1RN,IRAK1,LEP,MAPK1,NFKB1,NOD2,PTGER4,PTPN22,TGFB2,TIRAP,TLR9,TNF,VEGFA	GO:0051403
regulation of cytokine-mediated signaling pathway	3.94472e-07	ARG1,CHUK,EDN1,GSTP1,HSPA1B,IFNG,IL1RN,IL3,IL6,IRAK1,JAK2,PPARG,RUNX1,SOCS3,STAT1,TNF	GO:0001959
vasodilation	4.07783e-07	ADRB1,ADRB2,ADRB3,NOS1,NOS3,SOD2	GO:0042311
positive regulation of alpha-beta T cell differentiation	4.16109e-07	FOXP3,IFNG,IL12B,IL18,IL23R,NLRP3,RUNX1,TGFBR2,TNFSF4	GO:0046638
drug catabolic process	4.16382e-07	ADA,CAT,CHIT1,CYP1A2,CYP2C19,CYP2C9,CYP2D6,CYP2E1,CYP2R1,CYP3A4,GNPDA2,GPX1,HP,MPO,NOS1	GO:0042737
cellular response to tumor necrosis factor	4.36809e-07	ACTN4,CCL11,CCL2,CCL5,CD40,CHI3L1,CHUK,CXCL8,GBP1,GBP2,GBP3,GSTP1,HSPA1B,JAK2,LTA,NFKBIA,STAT1,TNF,TNFRSF1B,TNFRSF4,TNFSF4	GO:0071356
regulation of phosphatidylinositol 3-kinase signaling	4.50037e-07	AGT,CCL5,EGFR,IER3,IL18,INS,JAK2,KIT,LEP,MAPK1,PDGFRA,SELP,TGFB2,TNF	GO:0014066
negative regulation of cellular metabolic process	4.69566e-07	AGT,ATM,BAG6,CIITA,CLEC16A,CSF2,CYP2D6,EDN1,ESR1,FOXP3,FTO,GBP1,GCKR,GPX1,GSTP1,HIST1H4A,HIST1H4B,HIST1H4C,HIST1H4D,HIST1H4E,HIST1H4F,HIST1H4H,HIST1H4I,HIST1H4J,HIST1H4K,HIST1H4L,HIST2H4A,HIST2H4B,HIST4H4,HP,HSPA1B,IFNG,IL10,IL10RA,IL1B,IL4,IL6,INS,ITGB3,LEP,MMP9,MUC1,MYADM,NFKB1,NLRP12,NOTCH4,NR3C1,PDE4D,PLAUR,PPARG,PPP1R15A,PTPN22,RREB1,RUNX1,RXRA,SERPINA1,SERPINA3,SERPINE1,SMAD3,SOCS3,STAT1,ST…	GO:0031324
regulation of hydrolase activity	5.33761e-07	ADRB1,AGER,AGT,APOA2,BDNF,CCL11,CCL2,CCL5,CD40,COL4A3,EDNRA,EGFR,ERBB2,ESR1,FAS,GPX1,HSPA1B,IFNG,JAK2,KIT,MEFV,MMP9,NLRP12,NLRP3,NOS1,OAS2,P2RY12,PDGFRA,PLAUR,PPARG,PPP1R15A,S100A10,SERPINA1,SERPINA3,SERPINE1,SMAD3,TGFB2,TIMP1,TLR9,TNF,TP53,VEGFA	GO:0051336
regulation of tissue remodeling	5.51867e-07	IL12B,IL15,IL18,IL6,ITGB3,LEP,MC4R,PRKCA,SPP1,TGFB1	GO:0034103
telomere maintenance	5.54179e-07	ATM,HIST1H4A,HIST1H4B,HIST1H4C,HIST1H4D,HIST1H4E,HIST1H4F,HIST1H4H,HIST1H4I,HIST1H4J,HIST1H4K,HIST1H4L,HIST2H4A,HIST2H4B,HIST4H4,MAPK1,STN1	GO:0000723
regulation of cellular component organization	6.49683e-07	ACE,ACTN4,ADRB2,AGT,ALMS1,APOA2,ATM,BBS4,BDNF,C3,C4A,C4B,CCL11,CCL2,CCN2,CLEC16A,CSF2,CXCL12,CYBA,EDN1,EGFR,ERBB2,ERCC2,ESR1,FLOT1,FOXP3,GATA2,GBP1,GBP5,GPX1,HSPA1B,IFNG,IL15,IL1A,IL1B,IL4,IL5,IL6,INS,ITGB3,KIT,MAPK1,MEFV,MMP1,MMP9,MTHFR,MUC1,MYADM,NOS1,P2RY12,PDGFRA,PLAUR,PON1,PPP1R15A,PTGER4,PTPRD,RICTOR,RREB1,RUNX1,S100A10,SCAMP5,SELP,SERPINE1,SLC44A4,SMAD3,STN1,TGFB1,TGFB2,TGFBR1,TLR2,TLR4,TN…	GO:0051128
positive regulation of T-helper 1 type immune response	6.67358e-07	CCR2,IL12B,IL18,IL1B,IL1R1,IL23R,IL6R	GO:0002827
negative regulation of metabolic process	7.06359e-07	AGT,APOA2,ATM,BAG6,CIITA,CLEC16A,CSF2,CYP2D6,DXO,EDN1,EGFR,ESR1,FOXP3,FTO,GATA2,GBP1,GCKR,GPX1,GSTP1,HIST1H4A,HIST1H4B,HIST1H4C,HIST1H4D,HIST1H4E,HIST1H4F,HIST1H4H,HIST1H4I,HIST1H4J,HIST1H4K,HIST1H4L,HIST2H4A,HIST2H4B,HIST4H4,HP,HSPA1B,IFNG,IL10,IL10RA,IL15,IL1B,IL4,IL6,INS,ITGB3,LEP,MIF,MMP9,MUC1,MYADM,NFKB1,NLRP12,NOS2,NOTCH4,NR3C1,PDE4D,PLAUR,PPARG,PPP1R15A,PRKCA,PTPN22,RREB1,RUNX1,RXRA,SERPIN…	GO:0009892
positive regulation of lymphocyte differentiation	7.46624e-07	FOXP3,HLA-G,IFNG,IL12B,IL18,IL23R,IL4,NLRP3,RUNX1,TGFBR2,TNFSF4	GO:0045621
regulation of anatomical structure size	7.53383e-07	ACE,ADRA1B,ADRB1,ADRB2,ADRB3,AGT,BDKRB2,BDNF,CCL11,CRP,CXCL12,EDN1,EDNRA,HMOX1,INS,MYADM,NOS1,NOS3,PPP1R15A,SLC6A4,SOD2,TBXA2R,TRPV4,VEGFA	GO:0090066
fatty acid metabolic process	7.86413e-07	ALOX5AP,CYP1A1,CYP1A2,CYP2C19,CYP2C9,CYP2D6,CYP2E1,CYP3A4,EDN1,FADS1,FADS2,GPX1,GSTA1,GSTP1,INS,LTC4S,MIF,PON1,PON2,PPARG,PTGES,PTGS1,PTGS2	GO:0006631
negative regulation of cell proliferation	7.99414e-07	AIF1,ARG1,ATM,CCL2,COL4A3,CSNK2B,CTLA4,CXCL8,FOXP3,GATA2,GSTP1,HLA-G,HMOX1,HSPA1B,IFNG,IL10,IL12B,IL1A,IL1B,IL6,JAK2,LST1,NOS3,PPARG,SOD2,STAT1,TGFB1,TGFB2,TP53,VDR	GO:0008285
positive regulation of epithelial cell migration	8.10841e-07	AGT,CD40,EDN1,GATA2,HMOX1,IFNG,ITGB3,MMP9,NOS3,PRKCA,PTGS2,RREB1,TGFB1,TGFB2,VEGFA	GO:0010634
gene silencing	8.23199e-07	EGFR,ESR1,HIST1H4A,HIST1H4B,HIST1H4C,HIST1H4D,HIST1H4E,HIST1H4F,HIST1H4H,HIST1H4I,HIST1H4J,HIST1H4K,HIST1H4L,HIST2H4A,HIST2H4B,HIST4H4,NOTCH4,PPARG,SMAD3,TGFB1,TP53	GO:0016458
vitamin D biosynthetic process	8.50343e-07	CYP2R1,IFNG,IL1B,NFKB1,TNF,VDR	GO:0042368
cellular response to interleukin-1	8.73625e-07	CCL11,CCL2,CCL5,CHUK,CXCL8,GBP1,GBP2,GBP3,IL1A,IL1B,IL1R1,IL1RN,IL6,IRAK1,NFKB1,NFKBIA,NOD2	GO:0071347
positive regulation of vasculature development	8.78345e-07	CD40,CHI3L1,CXCL8,GATA2,HMOX1,IL1A,IL1B,IL6R,KIT,NOS3,PRKCA,PTGS2,RUNX1,SERPINE1,SOD2,VEGFA	GO:1904018
regulation of reactive oxygen species biosynthetic process	8.81878e-07	CX3CR1,CYBA,EDN1,IFNG,IL1B,INS,JAK2,PTGS2,SMAD3,TLR4,TNF	GO:1903426
long-chain fatty acid biosynthetic process	9.0584e-07	CYP1A1,CYP1A2,CYP2C9,CYP2D6,CYP2E1,CYP3A4,LTC4S,PTGS2	GO:0042759
regulation of CD4-positive, alpha-beta T cell activation	1.03811e-06	AGER,FOXP3,IFNG,IL12B,IL18,IL23R,NLRP3,RUNX1,TGFBR2,TNFSF4	GO:2000514
protein kinase B signaling	1.05564e-06	CCL2,CCL5,CHI3L1,CX3CR1,EGFR,ERBB2,ESR1,HLA-G,IL18,IL1B,INS,KIT,LEP,P2RY12,PDGFRA,RICTOR,TGFB1,TGFBR1,TNF	GO:0043491
cellular component organization or biogenesis	1.07295e-06	ABCB1,ACE,ACTN4,ADRB2,AGER,AGT,AIF1,ALMS1,ALOX5AP,APOA2,ATM,ATP6V1G2,BAG6,BBS1,BBS4,BDNF,C3,C4A,C4B,CACNB4,CAT,CCL11,CCL2,CCL5,CCN2,CCR5,CD40,CFTR,CLEC16A,CMA1,COL4A3,CSF2,CSK,CSNK2B,CX3CR1,CXCL12,CYBA,DDX39B,EDN1,EGFR,ERBB2,ERCC2,ESR1,FAS,FCGR1A,FLOT1,FOXP3,GATA2,GBP1,GBP5,GLS,GPX1,HIST1H2BC,HIST1H2BE,HIST1H2BF,HIST1H2BG,HIST1H2BI,HIST1H4A,HIST1H4B,HIST1H4C,HIST1H4D,HIST1H4E,HIST1H4F,HIST1H4H,HI…	GO:0071840
tissue homeostasis	1.10775e-06	BBS1,BBS4,IL6,ITGB3,MC4R,MKKS,NOD2,NOS3,PRKCA,SERPINA3,SLC22A5,SPP1,TLR4,TLR9,VEGFA	GO:0001894
positive regulation of gene expression	1.11595e-06	AGT,ATF6B,ATM,CCL5,CD40,CHUK,CIITA,CRP,CSF2,DDX39B,EDN1,EGFR,ERBB2,ERCC2,ESR1,FOS,FOXP3,GATA2,HSPA1B,IFNG,IL10,IL13,IL17A,IL18,IL1A,IL1B,IL4,IL6,INS,INSIG2,IRAK1,IRF5,MAPK1,MMP12,MUC1,NFKB1,NFKBIA,NLRP3,NOD2,NOS1,NOS3,NOTCH4,NR3C1,PPARG,PPP1R15A,PTPN22,RREB1,RUNX1,RXRA,SERPINE1,SMAD3,SPP1,STAT1,TGFB1,TGFB2,TGFBR1,TIRAP,TLR2,TLR4,TLR9,TNF,TP53,USF1,VDR,VEGFA	GO:0010628
chromatin silencing	1.16942e-06	HIST1H4A,HIST1H4B,HIST1H4C,HIST1H4D,HIST1H4E,HIST1H4F,HIST1H4H,HIST1H4I,HIST1H4J,HIST1H4K,HIST1H4L,HIST2H4A,HIST2H4B,HIST4H4	GO:0006342
regulation of lipid localization	1.16942e-06	AGT,APOA2,C3,CRP,FTO,IL1B,IL6,ITGB3,NFKB1,NFKBIA,PON1,PPARG,SPP1,TNF	GO:1905952
organic substance transport	1.16975e-06	ABCB1,ACE,AGER,AGT,AIF1,APOA2,ATP6V1G2,BBS1,BDKRB2,BTN3A1,BTN3A2,C3,C5,CAT,CCHCR1,CCL5,CD14,CFTR,CHI3L1,CHUK,CRP,CSK,DDX39B,EDN1,ERBB2,FLOT1,FOXP3,GBP1,GBP5,GCKR,GLS,HLA-E,IFNG,IL10,IL10RA,IL1A,IL1B,IL6,INS,ITGB3,ITPR2,LEP,MIF,MMP12,NFKB1,NFKBIA,NLRP12,NLRP3,NOD2,NOS1,NOS2,PON1,PPARG,PRKCA,PTGER4,PTPN22,RXRA,SCAMP2,SCAMP5,SLC22A5,SLC44A4,SLC6A4,SMAD3,SPP1,TAP1,TGFB1,TGFB2,TGFBR2,TLR2,TLR4,TNF,TNF…	GO:0071702
response to tumor necrosis factor	1.22348e-06	ACTN4,CCL11,CCL2,CCL5,CD40,CHI3L1,CHUK,CXCL8,GBP1,GBP2,GBP3,GSTP1,HSPA1B,JAK2,LTA,NFKBIA,STAT1,TNF,TNFRSF1B,TNFRSF4,TNFSF4	GO:0034612
regulation of vascular endothelial growth factor production	1.24019e-06	C3,C5,CCR2,IL1A,IL1B,IL6,PTGS2,TGFB1	GO:0010574
negative regulation of transport	1.27407e-06	APOA2,CCR2,CSK,FOXP3,GBP1,GSTO1,HSPA1B,IL10,IL1B,INS,ITGB3,LEP,MMP9,NFKB1,NLRP12,NLRP3,NOS1,PTGER4,PTPN22,SCAMP5,TLR2,TLR9,TNF,TNFRSF1B,TNFRSF4	GO:0051051
regulation of B cell activation	1.35379e-06	ATM,CTLA4,IL10,IL4,IL6,MIF,NOD2,TGFB1,TIRAP,TLR9,TNFRSF4,TNFSF4	GO:0050864
response to organic cyclic compound	1.47579e-06	CCL2,CCL5,CCR5,CFTR,CSNK2B,CYP1A1,CYP24A1,EGFR,ESR1,FLOT1,IL10,IL18,IL1B,IL1RN,IL6,MAPK1,NR3C1,P2RY12,PDE3A,RUNX1,SPP1,STAT1,TGFB1,TGFB2,TGFBR1,TGFBR2,TNF,VDR	GO:0014070
endocytosis	1.65698e-06	ADORA1,ADORA2A,ADRB2,ADRB3,AIF1,APOA2,C3,C4A,C4B,CCL2,CD14,CRP,CXCL8,CYBA,FCGR1A,FCGR1B,FLOT1,GATA2,HP,IL10RA,IL15,IL1B,IL4,ITGB3,MAPK1,MBL2,PECAM1,SCAMP5,SERPINE1,TLR2,TNF,VEGFA	GO:0006897
regulation of biosynthetic process	1.65698e-06	ACTN4,AGER,AGT,APOA2,ATF6B,ATM,C3,CCL2,CCL5,CCR2,CD40,CHUK,CIITA,CSF2,CX3CR1,CYBA,DDX39B,EDN1,EGFR,ERBB2,ERCC2,ESR1,FADS1,FLOT1,FOS,FOXP3,FTO,GATA2,GCKR,GSTP1,HIST1H4A,HIST1H4B,HIST1H4C,HIST1H4D,HIST1H4E,HIST1H4F,HIST1H4H,HIST1H4I,HIST1H4J,HIST1H4K,HIST1H4L,HIST2H4A,HIST2H4B,HIST4H4,HMOX1,HSPA1B,IFNG,IL10,IL12B,IL17A,IL18,IL1A,IL1B,IL4,IL6,INS,INSIG2,IRAK1,IRF5,ITGB3,JAK2,KIT,MAPK1,MMP12,MUC1,NFK…	GO:0009889
regulation of neuroinflammatory response	1.68614e-06	AGER,IL18,IL1B,IL4,IL6,MMP9,TNF,TNFRSF1B	GO:0150077
phosphatidylinositol-mediated signaling	1.68765e-06	AGT,CCL5,EDN1,EGFR,ERBB2,IER3,IL18,INS,JAK2,KIT,LEP,MAPK1,PDGFRA,SELP,TGFB2,TNF	GO:0048015
telomere organization	1.73285e-06	ATM,HIST1H4A,HIST1H4B,HIST1H4C,HIST1H4D,HIST1H4E,HIST1H4F,HIST1H4H,HIST1H4I,HIST1H4J,HIST1H4K,HIST1H4L,HIST2H4A,HIST2H4B,HIST4H4,MAPK1,STN1	GO:0032200
epithelial cell proliferation	1.76541e-06	CCL11,CCL2,EGFR,ERBB2,GATA2,GPX1,HMOX1,ITGB3,LEP,MMP12,NOD2,PPARG,PRKCA,RREB1,STAT1,TGFB1,TGFB2,TGFBR1,VDR,VEGFA	GO:0050673
inositol lipid-mediated signaling	1.84569e-06	AGT,CCL5,EDN1,EGFR,ERBB2,IER3,IL18,INS,JAK2,KIT,LEP,MAPK1,PDGFRA,SELP,TGFB2,TNF	GO:0048017
positive regulation of ERK1 and ERK2 cascade	1.8808e-06	AGER,CCL11,CCL2,CCL5,CCN2,CHI3L1,EGFR,ICAM1,KIT,MIF,NOD2,PDGFRA,PRKCA,PTPN22,TGFB1,TIRAP,TNF	GO:0070374
interleukin-10 production	1.8831e-06	AGER,FOXP3,IL12B,IL23R,NOD2,TLR2,TLR4,TLR9,TNFSF4	GO:0032613
negative regulation of blood vessel diameter	1.8831e-06	ACE,ADRA1B,AGT,BDKRB2,CRP,EDN1,EDNRA,INS,TBXA2R	GO:0097756
regulation of systemic arterial blood pressure by norepinephrine-epinephrine	1.91036e-06	ADRA1B,ADRB1,ADRB2,ADRB3,PDE4D	GO:0001993
positive regulation of activation of Janus kinase activity	1.91036e-06	AGT,CCL5,IL12B,IL23R,IL6R	GO:0010536
regulation of calcidiol 1-monooxygenase activity	1.91036e-06	IFNG,IL1B,NFKB1,TNF,VDR	GO:0060558
regulation of chemotaxis	2.0287e-06	AIF1,C5,CCL2,CCL5,CCR2,CXCL12,CXCL8,IL6,IL6R,MIF,P2RY12,PDGFRA,PLA2G7,SERPINE1,TGFB1,TIRAP,VEGFA	GO:0050920
regulation of acute inflammatory response	2.03864e-06	C3,C4A,C4B,C5,GSTP1,HLA-E,IL1B,IL6,INS,NLRP3,PTGS2,TNF	GO:0002673
positive regulation of phagocytosis	2.21422e-06	APOA2,C3,C4A,C4B,CCL2,CYBA,GATA2,IL15,IL1B,TNF	GO:0050766
vascular endothelial growth factor production	2.21982e-06	C3,C5,CCR2,IL1A,IL1B,IL6,PTGS2,TGFB1	GO:0010573
regulation of macrophage derived foam cell differentiation	2.21982e-06	AGT,CRP,CSF2,IL18,ITGB3,NFKB1,NFKBIA,PPARG	GO:0010743
positive regulation of CD4-positive, alpha-beta T cell activation	2.21982e-06	FOXP3,IFNG,IL12B,IL18,IL23R,NLRP3,TGFBR2,TNFSF4	GO:2000516
regulation of type I interferon production	2.2272e-06	CD14,CHUK,FLOT1,IL10,IRAK1,IRF5,NFKB1,PTPN22,STAT1,TIRAP,TLR2,TLR4,TLR9,UBE2L6	GO:0032479
type I interferon production	2.2272e-06	CD14,CHUK,FLOT1,IL10,IRAK1,IRF5,NFKB1,PTPN22,STAT1,TIRAP,TLR2,TLR4,TLR9,UBE2L6	GO:0032606
chemotaxis	2.25088e-06	AIF1,BDNF,C5,CCL11,CCL2,CCL5,CCR2,CCR5,CX3CR1,CXCL12,CXCL8,EDN1,IL10,IL1B,IL1RN,IL6,IL6R,ITGB3,KIT,MAPK1,MIF,P2RY12,PDGFRA,PLA2G7,PLAUR,PRKCA,SERPINE1,TGFB1,TGFB2,TIRAP,VEGFA	GO:0006935
peptidyl-amino acid modification	2.25088e-06	ACE,AGT,APOA2,ATM,BAG6,BDNF,CCL5,CD40,CHI3L1,CHUK,CSF2,CSNK2B,EGFR,FOXP3,IFNG,IL12B,IL15,IL18,IL1B,IL23R,IL3,IL4,IL5,IL6,IL6R,ITGB3,JAK2,KIT,LEP,MAPK1,MIF,MUC1,NOS1,NOS2,PDE4D,PDGFRA,PRKCA,RICTOR,SOCS3,TGFB1,TGFBR1,TGFBR2,TNF,TP53,VEGFA	GO:0018193
positive regulation of transcription by RNA polymerase II	2.25088e-06	ATF6B,ATM,CD40,CHUK,CIITA,EDN1,EGFR,ERCC2,ESR1,FOS,FOXP3,GATA2,IL17A,IL18,IL1B,IL4,IL6,INSIG2,IRF5,MMP12,MUC1,NFKB1,NFKBIA,NLRP3,NOD2,NOS1,NOTCH4,NR3C1,PPARG,RREB1,RUNX1,RXRA,SERPINE1,SMAD3,STAT1,TGFB1,TGFB2,TLR2,TLR4,TLR9,TNF,TP53,USF1,VDR,VEGFA	GO:0045944
negative regulation of immune response	2.25926e-06	APOA2,ARG1,CCR2,FOXP3,HLA-E,HLA-G,IL10,INS,PPARG,TGFB1,TGFB2,TNF,TNFSF4	GO:0050777
positive regulation of cold-induced thermogenesis	2.25926e-06	ADRB1,ADRB2,ADRB3,ALMS1,CCR2,IL13,IL18,IL4,IL4R,JAK2,LEP,TRPM8,VEGFA	GO:0120162
alpha-beta T cell differentiation	2.29349e-06	FOXP3,IFNG,IL12B,IL18,IL23R,IL6,NLRP3,PTGER4,RUNX1,TGFBR2,TNFSF4	GO:0046632
neuroinflammatory response	2.30856e-06	AGER,AIF1,IL18,IL1B,IL4,IL6,MMP9,TNF,TNFRSF1B	GO:0150076
taxis	2.32763e-06	AIF1,BDNF,C5,CCL11,CCL2,CCL5,CCR2,CCR5,CX3CR1,CXCL12,CXCL8,EDN1,IL10,IL1B,IL1RN,IL6,IL6R,ITGB3,KIT,MAPK1,MIF,P2RY12,PDGFRA,PLA2G7,PLAUR,PRKCA,SERPINE1,TGFB1,TGFB2,TIRAP,VEGFA	GO:0042330
regulation of hormone levels	2.33248e-06	ACE,ADH1B,ADH1C,AGT,CCL5,CFTR,CMA1,CYP1A1,CYP21A2,CYP2R1,CYP3A4,EDN1,IFNG,IL1B,IL6,INS,ITPR2,NFKB1,NOS2,PRKCA,SLC44A4,SPP1,TNF,UGT1A1,VDR	GO:0010817
positive regulation of endocytosis	2.44487e-06	APOA2,C3,C4A,C4B,CCL2,CYBA,FLOT1,GATA2,IL15,IL1B,IL4,SERPINE1,TNF,VEGFA	GO:0045807
epithelial cell migration	2.56221e-06	AGT,CD40,CSNK2B,EDN1,GATA2,HMOX1,IFNG,IL4,ITGB3,KIT,MMP9,NOS3,PPARG,PRKCA,PTGS2,RREB1,STAT1,TBXA2R,TGFB1,TGFB2,VEGFA	GO:0010631
stress-activated protein kinase signaling cascade	2.56221e-06	AGER,CCN2,CHUK,EDN1,EGFR,FAS,GSTP1,IL1B,IL1RN,IRAK1,LEP,MAPK1,NFKB1,NOD2,PTGER4,PTPN22,TGFB2,TIRAP,TLR9,TNF,VEGFA	GO:0031098
negative regulation of nitrogen compound metabolic process	2.56548e-06	AGT,ATM,BAG6,CIITA,CSF2,EDN1,EGFR,ESR1,FOXP3,FTO,GBP1,GPX1,GSTP1,HIST1H4A,HIST1H4B,HIST1H4C,HIST1H4D,HIST1H4E,HIST1H4F,HIST1H4H,HIST1H4I,HIST1H4J,HIST1H4K,HIST1H4L,HIST2H4A,HIST2H4B,HIST4H4,HSPA1B,IFNG,IL10,IL1B,IL4,IL6,INS,ITGB3,MMP9,MUC1,MYADM,NFKB1,NLRP12,NOTCH4,NR3C1,PDE4D,PLAUR,PPARG,PPP1R15A,PTPN22,RREB1,RUNX1,RXRA,SERPINA1,SERPINA3,SERPINE1,SMAD3,SOCS3,STAT1,STN1,TGFB1,TIMP1,TIRAP,TLR4,TNF…	GO:0051172
cytokine secretion involved in immune response	2.7616e-06	APOA2,IL10,NOD2,TLR2,TNF,TNFRSF1B	GO:0002374
fat-soluble vitamin biosynthetic process	2.7616e-06	CYP2R1,IFNG,IL1B,NFKB1,TNF,VDR	GO:0042362
immune response-regulating cell surface receptor signaling pathway	2.8483e-06	BAG6,BTN2A1,BTN3A1,BTN3A2,CHUK,CSK,CTLA4,FCGR1A,FOS,GBP1,HLA-DPB1,HLA-DQA1,HLA-DQB1,HLA-DRB1,HLA-DRB5,HLA-G,KIT,MAPK1,MICB,MS4A2,MUC1,NFKB1,PDE4D,PTPN22,RUNX1	GO:0002768
regulation of nitric oxide biosynthetic process	2.8483e-06	CX3CR1,EDN1,IFNG,IL1B,JAK2,PTGS2,SMAD3,TLR4,TNF	GO:0045428
regulation of endothelial cell apoptotic process	2.8483e-06	CCL2,CD40,GATA2,HLA-G,ICAM1,IL10,IL13,IL4,SERPINE1,TNF	GO:2000351
positive regulation of nucleobase-containing compound metabolic process	2.87378e-06	AGT,ATF6B,ATM,CD40,CHUK,CIITA,DDX39B,DXO,EDN1,EGFR,ERBB2,ERCC2,ESR1,FOS,FOXP3,FTO,GATA2,HSPA1B,IL10,IL17A,IL18,IL1B,IL4,IL6,INS,INSIG2,IRAK1,IRF5,MAPK1,MMP12,MUC1,NFKB1,NFKBIA,NLRP3,NOD2,NOS1,NOS2,NOS3,NOTCH4,NR3C1,PPARG,RREB1,RUNX1,RXRA,SERPINE1,SMAD3,SPP1,STAT1,STN1,TGFB1,TGFB2,TGFBR1,TLR2,TLR4,TLR9,TNF,TNFSF4,TP53,USF1,VDR,VEGFA	GO:0045935
cellular metabolic process	2.89188e-06	ABO,ACE,ACTN4,ADA,ADH1B,ADH1C,ADORA2A,ADRA1B,ADRB2,ADRB3,AGER,AGT,ALDH2,ALOX5AP,APOA2,ARG1,ATF6B,ATM,ATP6V1G2,BAG6,BDNF,C3,C4A,C4B,C5,CAT,CCL11,CCL2,CCL5,CCN2,CCR2,CCR5,CD40,CFTR,CHI3L1,CHIT1,CHUK,CIITA,CLEC16A,CMA1,COL4A3,COMT,CRP,CSF2,CSK,CSNK2B,CTSB,CX3CR1,CXCL8,CYBA,CYP1A1,CYP1A2,CYP21A2,CYP24A1,CYP2C19,CYP2C9,CYP2D6,CYP2E1,CYP2R1,CYP3A4,DDX39B,DXO,EDN1,EGFR,EPHX1,ERAP1,ERBB2,ERCC2,ESR1,FADS1…	GO:0044237
epithelium migration	2.89188e-06	AGT,CD40,CSNK2B,EDN1,GATA2,HMOX1,IFNG,IL4,ITGB3,KIT,MMP9,NOS3,PPARG,PRKCA,PTGS2,RREB1,STAT1,TBXA2R,TGFB1,TGFB2,VEGFA	GO:0090132
lipid storage	3.07087e-06	C3,CRP,FTO,IL1B,IL6,ITGB3,NFKB1,NFKBIA,PPARG,TNF	GO:0019915
CD4-positive, alpha-beta T cell differentiation	3.07087e-06	FOXP3,IFNG,IL12B,IL18,IL23R,IL6,NLRP3,PTGER4,RUNX1,TNFSF4	GO:0043367
cellular protein-containing complex assembly	3.16939e-06	ADRB2,AIF1,ATM,CCL11,CSNK2B,CYBA,DDX39B,ERCC2,ESR1,GBP5,HIST1H2BC,HIST1H2BE,HIST1H2BF,HIST1H2BG,HIST1H2BI,HIST1H4A,HIST1H4B,HIST1H4C,HIST1H4D,HIST1H4E,HIST1H4F,HIST1H4H,HIST1H4I,HIST1H4J,HIST1H4K,HIST1H4L,HIST2H2BF,HIST2H4A,HIST2H4B,HIST4H4,HLA-DRB1,HSPA1B,JAK2,MEFV,MKKS,MX2,MYADM,PSTPIP2,SMAD3,TGFB1,TLR4,TP53,TRPV4,USP4	GO:0034622
regulation of regulatory T cell differentiation	3.2547e-06	CTLA4,FOXP3,HLA-G,IFNG,IL2RA,RUNX1,TNFSF4	GO:0045589
fatty acid biosynthetic process	3.29642e-06	ALOX5AP,CYP1A1,CYP1A2,CYP2C9,CYP2D6,CYP2E1,CYP3A4,EDN1,FADS1,LTC4S,MIF,PTGES,PTGS1,PTGS2	GO:0006633
regulation of lipid storage	3.50443e-06	C3,CRP,FTO,IL6,ITGB3,NFKB1,NFKBIA,PPARG,TNF	GO:0010883
regulation of phagocytosis	3.54584e-06	APOA2,C3,C4A,C4B,CCL2,CYBA,GATA2,IL15,IL1B,TLR2,TNF	GO:0050764
extracellular structure organization	3.5507e-06	AGT,APOA2,CMA1,COL4A3,FLOT1,ICAM1,IL6,ITGB3,MMP1,MMP12,MMP9,MPO,PECAM1,PLA2G7,PON1,SERPINE1,SMAD3,SPP1,TGFB1,TGFB2,TGFBR1,TIMP1,TNF,TNFRSF1B,VCAM1	GO:0043062
negative regulation of cytokine secretion	3.64106e-06	APOA2,FOXP3,GBP1,IL10,NLRP12,NLRP3,PTGER4,PTPN22,TNF,TNFRSF4	GO:0050710
tissue migration	3.7243e-06	AGT,CD40,CSNK2B,EDN1,GATA2,HMOX1,IFNG,IL4,ITGB3,KIT,MMP9,NOS3,PPARG,PRKCA,PTGS2,RREB1,STAT1,TBXA2R,TGFB1,TGFB2,VEGFA	GO:0090130
chromatin remodeling	3.86357e-06	ESR1,FOXP3,HIST1H4A,HIST1H4B,HIST1H4C,HIST1H4D,HIST1H4E,HIST1H4F,HIST1H4H,HIST1H4I,HIST1H4J,HIST1H4K,HIST1H4L,HIST2H4A,HIST2H4B,HIST4H4	GO:0006338
anatomical structure morphogenesis	3.90989e-06	ACTN4,AGT,BBS4,BDNF,CCL11,CCL2,CCR2,CD40,CHI3L1,CHUK,COL4A3,CRIP1,CSNK2B,CXCL12,CXCL8,EDN1,ERAP1,ERBB2,FLOT1,GATA2,GBP1,HLA-G,HMOX1,IER3,IL10,IL18,IL1A,IL1B,IL1RN,IL6,ITGB3,KIT,LEP,LST1,MAPK1,MBL2,MKKS,MMP12,MMP9,MTHFR,MYADM,MYLK,NOS1,NOS3,NOTCH4,PDGFRA,PPARG,PRKCA,PTGS2,PTPRD,RREB1,RUNX1,S100A10,SDCCAG8,SERPINE1,SLC44A4,SLC6A4,STAT1,TBXA2R,TGFB1,TGFB2,TGFBR1,TGFBR2,TNF,TNFRSF1B,TRPV4,VDR,VEGFA	GO:0009653
regulation of macromolecule biosynthetic process	4.01014e-06	ACTN4,AGER,AGT,APOA2,ATF6B,ATM,CCL2,CCL5,CCR2,CD40,CHUK,CIITA,CSF2,CX3CR1,DDX39B,EDN1,EGFR,ERBB2,ERCC2,ESR1,FADS1,FLOT1,FOS,FOXP3,FTO,GATA2,GSTP1,HIST1H4A,HIST1H4B,HIST1H4C,HIST1H4D,HIST1H4E,HIST1H4F,HIST1H4H,HIST1H4I,HIST1H4J,HIST1H4K,HIST1H4L,HIST2H4A,HIST2H4B,HIST4H4,HMOX1,HSPA1B,IFNG,IL10,IL12B,IL17A,IL18,IL1A,IL1B,IL4,IL6,INS,INSIG2,IRAK1,IRF5,ITGB3,JAK2,KIT,MAPK1,MMP12,MUC1,NFKB1,NFKBIA,NLR…	GO:0010556
positive regulation of type I interferon production	4.08121e-06	CD14,CHUK,FLOT1,IRAK1,IRF5,NFKB1,PTPN22,STAT1,TLR2,TLR4,TLR9	GO:0032481
cellular calcium ion homeostasis	4.12869e-06	ADRA1B,ATP2A2,ATP2B1,BDKRB2,CCL11,CCL5,CCR2,CCR5,CD40,CX3CR1,CXCL12,EDN1,EDNRA,ESR1,GSTO1,ITPR2,NOS1,PDE4D,PDGFRA,PTGDR,PTGER4,SMAD3,TBXA2R,TRPV4	GO:0006874
posttranscriptional regulation of gene expression	4.26329e-06	CCL5,DXO,EGFR,ERBB2,ESR1,FTO,HIST1H4A,HIST1H4B,HIST1H4C,HIST1H4D,HIST1H4E,HIST1H4F,HIST1H4H,HIST1H4I,HIST1H4J,HIST1H4K,HIST1H4L,HIST2H4A,HIST2H4B,HIST4H4,HSPA1B,IL6,NOTCH4,PPARG,PPP1R15A,PRKCA,SMAD3,TGFB1,TIRAP,TP53	GO:0010608
smooth muscle adaptation	4.28939e-06	CYBA,HMOX1,IL1B,NOS3	GO:0014805
positive regulation of alpha-beta T cell proliferation	4.55431e-06	CCR2,HLA-E,IL12B,IL18,TGFBR2,TNFSF4	GO:0046641
regulation of activation of Janus kinase activity	4.58934e-06	AGT,CCL5,IL12B,IL23R,IL6R	GO:0010533
interleukin-18 production	4.58934e-06	GBP5,IL10,NLRP12,TLR2,TLR9	GO:0032621
positive regulation of leukocyte chemotaxis	4.6858e-06	AIF1,CCL5,CCR2,CXCL12,CXCL8,IL6,IL6R,PLA2G7,SERPINE1,TIRAP,VEGFA	GO:0002690
regulation of immunoglobulin production	4.76149e-06	HLA-E,IL10,IL4,IL6,TGFB1,TLR9,TNFRSF4,TNFSF4	GO:0002637
positive regulation of chemotaxis	4.87057e-06	AIF1,CCL5,CCR2,CXCL12,CXCL8,IL6,IL6R,P2RY12,PLA2G7,SERPINE1,TGFB1,TIRAP,VEGFA	GO:0050921
nitrogen compound transport	4.95311e-06	ABCB1,AGER,AIF1,APOA2,ATP6V1G2,BBS1,BTN3A1,BTN3A2,C5,CAT,CCHCR1,CCL5,CD14,CFTR,CHI3L1,CHUK,CRP,CSK,DDX39B,EDN1,ERBB2,FLOT1,FOXP3,GBP1,GBP5,GCKR,GLS,HLA-E,IFNG,IL10,IL10RA,IL1A,IL1B,IL6,INS,ITPR2,LEP,MIF,MMP12,NLRP12,NLRP3,NOD2,NOS1,NOS2,PPARG,PRKCA,PTGER4,PTPN22,SCAMP2,SCAMP5,SLC22A5,SLC44A4,SLC6A4,SMAD3,TAP1,TGFB1,TGFB2,TGFBR2,TLR2,TLR4,TNF,TNFRSF1B,TNFRSF4,TNFSF4,TP53	GO:0071705
positive regulation of phosphatidylinositol 3-kinase signaling	5.39436e-06	AGT,CCL5,IL18,INS,JAK2,KIT,LEP,PDGFRA,SELP,TGFB2,TNF	GO:0014068
negative regulation of immune effector process	5.46692e-06	APOA2,CCR2,FOXP3,HLA-E,HLA-G,IL10,INS,MICB,TGFB1,TGFB2,TNF,TNFSF4	GO:0002698
negative regulation of cell adhesion	5.53332e-06	ACTN4,ARG1,CTLA4,CXCL12,FOXP3,GBP1,HLA-G,IL10,IL1RN,MMP12,MUC1,MYADM,PTPN22,RUNX1,SERPINE1,TGFB1,TNFSF4,TRPV4	GO:0007162
calcium ion homeostasis	5.56132e-06	ADRA1B,ATP2A2,ATP2B1,BDKRB2,CCL11,CCL5,CCR2,CCR5,CD40,CX3CR1,CXCL12,EDN1,EDNRA,ESR1,GSTO1,ITPR2,NOS1,PDE4D,PDGFRA,PTGDR,PTGER4,SMAD3,TBXA2R,TRPV4	GO:0055074
positive regulation of cellular component biogenesis	5.71909e-06	AGT,ATM,BBS4,BDNF,CCL11,CCN2,CSF2,EDN1,ERCC2,ESR1,FLOT1,GBP5,HSPA1B,IFNG,IL5,MMP1,P2RY12,PRKCA,PTPRD,S100A10,SMAD3,TGFB1,TGFBR1,TLR4,TNF,TP53,VEGFA	GO:0044089
cold-induced thermogenesis	5.78654e-06	ADRB1,ADRB2,ADRB3,ALMS1,CCR2,IL13,IL15,IL18,IL4,IL4R,JAK2,LEP,TLR4,TRPM8,VEGFA	GO:0106106
regulation of cold-induced thermogenesis	5.78654e-06	ADRB1,ADRB2,ADRB3,ALMS1,CCR2,IL13,IL15,IL18,IL4,IL4R,JAK2,LEP,TLR4,TRPM8,VEGFA	GO:0120161
negative regulation of gene expression, epigenetic	5.87793e-06	HIST1H4A,HIST1H4B,HIST1H4C,HIST1H4D,HIST1H4E,HIST1H4F,HIST1H4H,HIST1H4I,HIST1H4J,HIST1H4K,HIST1H4L,HIST2H4A,HIST2H4B,HIST4H4	GO:0045814
exocytosis	6.14603e-06	ACTN4,ARG1,C3,CAT,CCL5,CCR2,CD14,CFTR,CHI3L1,CHIT1,CSNK2B,CTSB,CYBA,GSTP1,HP,HSPA1B,IFNG,ITGB3,KIT,MAPK1,MIF,MMP9,MPO,NFKB1,PECAM1,PLAUR,SCAMP5,SELL,SELP,SERPINA1,SERPINA3,SERPINE1,TGFB1,TGFB2,TIMP1,TLR2,TNFRSF1B,TUBB,VEGFA	GO:0006887
interleukin-1 production	6.14603e-06	AGER,CMA1,CX3CR1,GBP5,GSTP1,IL10,MEFV,NLRP12,NLRP3,NOD2,TLR4	GO:0032612
CD4-positive, alpha-beta T cell differentiation involved in immune response	6.25113e-06	FOXP3,IFNG,IL12B,IL18,IL23R,IL6,NLRP3,PTGER4,TNFSF4	GO:0002294
nitric oxide mediated signal transduction	6.25113e-06	AGT,EGFR,INS,NOS1,NOS2,NOS3,VEGFA	GO:0007263
regulation of natural killer cell activation	6.25113e-06	HLA-E,IL12B,IL18,IL23R,IL6R,LEP,PTPN22	GO:0032814
regulatory T cell differentiation	6.25113e-06	CTLA4,FOXP3,HLA-G,IFNG,IL2RA,RUNX1,TNFSF4	GO:0045066
positive regulation of cell death	6.2528e-06	AGT,ATM,CCL2,CCL5,CD40,COL4A3,CTLA4,FAS,FOS,HLA-G,HP,IFNG,IL10,IL12B,IL6,IRF5,JAK2,MMP9,NLRP12,NLRP3,PLAUR,PPARG,SMAD3,SOD2,TGFB2,TGFBR1,TLR4,TNF,TNFRSF1B,TP53	GO:0010942
cell killing	7.08359e-06	AGER,ARG1,HLA-E,HLA-G,ICAM1,IFNG,IL10,IL12B,IL13,IL23R,IL4,LEP,MICB,NOS2,TGFB2,TUBB	GO:0001906
lipoxygenase pathway	7.1535e-06	ALOX5AP,GPX1,LTC4S,PON1,PON2,PTGS2	GO:0019372
positive regulation of interleukin-17 production	7.1535e-06	IL12B,IL15,IL18,IL23R,NOD2,TGFB1	GO:0032740
CD4-positive, alpha-beta T cell cytokine production	7.1535e-06	IL18,IL1B,IL1R1,IL4,IL6,NLRP3	GO:0035743
negative regulation of molecular function	7.45533e-06	ADRB2,ADRB3,AGT,APOA2,CCR2,CHUK,CYP2D6,ESR1,FOXP3,GCKR,GPX1,GSTO1,GSTP1,HP,IL10,IL1B,INS,IRAK1,JAK2,MMP9,NFKB1,NFKBIA,NLRP12,NLRP3,NOS1,PLAUR,PPP1R15A,PTPN22,SERPINA1,SERPINA3,SERPINE1,TGFB2,TIMP1,TLR9,TNF,TNFRSF4,TNFSF4,TP53,VEGFA	GO:0044092
regulation of RNA biosynthetic process	7.45533e-06	ACTN4,AGER,AGT,ATF6B,ATM,CCL5,CD40,CHUK,CIITA,CSF2,CX3CR1,DDX39B,EDN1,EGFR,ERBB2,ERCC2,ESR1,FADS1,FLOT1,FOS,FOXP3,GATA2,HIST1H4A,HIST1H4B,HIST1H4C,HIST1H4D,HIST1H4E,HIST1H4F,HIST1H4H,HIST1H4I,HIST1H4J,HIST1H4K,HIST1H4L,HIST2H4A,HIST2H4B,HIST4H4,HMOX1,HSPA1B,IFNG,IL10,IL17A,IL18,IL1B,IL4,IL6,INS,INSIG2,IRAK1,IRF5,KIT,MAPK1,MMP12,MUC1,NFKB1,NFKBIA,NLRP12,NLRP3,NOD2,NOS1,NOTCH4,NR3C1,PPARG,RREB1,RUN…	GO:2001141
alpha-beta T cell activation involved in immune response	7.50636e-06	FOXP3,IFNG,IL12B,IL18,IL23R,IL6,NLRP3,PTGER4,TNFSF4	GO:0002287
alpha-beta T cell differentiation involved in immune response	7.50636e-06	FOXP3,IFNG,IL12B,IL18,IL23R,IL6,NLRP3,PTGER4,TNFSF4	GO:0002293
regulation of alpha-beta T cell differentiation	7.50636e-06	FOXP3,IFNG,IL12B,IL18,IL23R,NLRP3,RUNX1,TGFBR2,TNFSF4	GO:0046637
myeloid leukocyte mediated immunity	7.56074e-06	ACE,ARG1,C3,CAT,CCR2,CD14,CHI3L1,CHIT1,CSNK2B,CTSB,CYBA,GSTP1,HLA-E,HP,HSPA1B,IL6,KIT,MAPK1,MIF,MMP9,MPO,NFKB1,PECAM1,PLAUR,SELL,SERPINA1,SERPINA3,TLR2,TNFRSF1B,TUBB	GO:0002444
regulation of stress-activated MAPK cascade	7.63561e-06	AGER,CCN2,EDN1,EGFR,FAS,GSTP1,IL1B,IL1RN,LEP,MAPK1,NOD2,PTPN22,TGFB2,TIRAP,TLR9,TNF,VEGFA	GO:0032872
regulation of epithelial cell apoptotic process	7.98967e-06	CCL2,CD40,GATA2,HLA-G,ICAM1,IL10,IL13,IL4,IL6,SERPINE1,TNF	GO:1904035
adaptive thermogenesis	8.02575e-06	ADRB1,ADRB2,ADRB3,ALMS1,CCR2,IL13,IL15,IL18,IL4,IL4R,JAK2,LEP,TLR4,TRPM8,VEGFA	GO:1990845
regulation of stress-activated protein kinase signaling cascade	8.19719e-06	AGER,CCN2,EDN1,EGFR,FAS,GSTP1,IL1B,IL1RN,LEP,MAPK1,NOD2,PTPN22,TGFB2,TIRAP,TLR9,TNF,VEGFA	GO:0070302
positive regulation of immunoglobulin production	8.40635e-06	HLA-E,IL4,IL6,TGFB1,TLR9,TNFRSF4,TNFSF4	GO:0002639
regulation of heterotypic cell-cell adhesion	8.40635e-06	AGER,FLOT1,IL10,IL1B,IL1RN,MYADM,TNF	GO:0034114
positive regulation of CD4-positive, alpha-beta T cell differentiation	8.40635e-06	FOXP3,IFNG,IL12B,IL18,IL23R,NLRP3,TNFSF4	GO:0043372
positive regulation of pri-miRNA transcription by RNA polymerase II	8.40635e-06	FOS,GATA2,NR3C1,SMAD3,TGFB1,TGFB2,TP53	GO:1902895
macromolecule localization	8.4472e-06	ABCB1,ACE,AGER,AGT,AIF1,APOA2,ATM,ATP6V1G2,BAG6,BBS1,BBS4,BDKRB2,BDNF,BTN3A1,BTN3A2,C3,C5,CAT,CCHCR1,CCL5,CD14,CFTR,CHI3L1,CHUK,CRP,CSK,DDX39B,EGFR,ERBB2,ESR1,FLOT1,FOXP3,FTO,GBP1,GBP2,GBP5,GCKR,HLA-E,IFNG,IL10,IL10RA,IL1A,IL1B,IL6,INS,ITGB3,ITPR2,LEP,MIF,MMP12,MYADM,NFKB1,NFKBIA,NLRP12,NLRP3,NOD2,NOS2,PARD3B,PON1,PPARG,PPP1R15A,PRKCA,PTGER4,PTPN22,RXRA,S100A10,SCAMP2,SCAMP5,SMAD3,SPP1,TGFB1,TGFB…	GO:0033036
ameboidal-type cell migration	8.48987e-06	AGT,CD40,CSNK2B,EDN1,GATA2,HMOX1,IFNG,IL4,ITGB3,KIT,MMP9,NOS3,P2RY12,PPARG,PRKCA,PTGS2,RREB1,STAT1,TBXA2R,TGFB1,TGFB2,TIMP1,VEGFA	GO:0001667
regulation of gene expression, epigenetic	8.48987e-06	EGFR,ESR1,GPX1,HIST1H4A,HIST1H4B,HIST1H4C,HIST1H4D,HIST1H4E,HIST1H4F,HIST1H4H,HIST1H4I,HIST1H4J,HIST1H4K,HIST1H4L,HIST2H4A,HIST2H4B,HIST4H4,NOTCH4,PPARG,SMAD3,TGFB1,TP53	GO:0040029
cellular protein modification process	8.55532e-06	ACE,ADRA1B,ADRB2,ADRB3,AGER,AGT,APOA2,ATM,BAG6,BDNF,C3,C4A,C4B,C5,CCL11,CCL2,CCL5,CCN2,CCR5,CD40,CFTR,CHI3L1,CHUK,CSF2,CSK,CSNK2B,CX3CR1,EDN1,EGFR,ERBB2,ESR1,FAS,FLOT1,FOXP3,FUT2,GBP1,GSTP1,HIST1H2BC,HIST1H2BE,HIST1H2BF,HIST1H2BG,HIST1H2BI,HSPA1B,ICAM1,IFNG,IL12B,IL15,IL18,IL1B,IL1RN,IL23R,IL2RA,IL3,IL4,IL5,IL5RA,IL6,IL6R,INS,IRAK1,ITGB3,JAK2,KIT,LEP,MAPK1,MIF,MMP9,MTHFR,MUC1,MYADM,NFKB1,NFKBIA,N…	GO:0006464
protein modification process	8.55532e-06	ACE,ADRA1B,ADRB2,ADRB3,AGER,AGT,APOA2,ATM,BAG6,BDNF,C3,C4A,C4B,C5,CCL11,CCL2,CCL5,CCN2,CCR5,CD40,CFTR,CHI3L1,CHUK,CSF2,CSK,CSNK2B,CX3CR1,EDN1,EGFR,ERBB2,ESR1,FAS,FLOT1,FOXP3,FUT2,GBP1,GSTP1,HIST1H2BC,HIST1H2BE,HIST1H2BF,HIST1H2BG,HIST1H2BI,HSPA1B,ICAM1,IFNG,IL12B,IL15,IL18,IL1B,IL1RN,IL23R,IL2RA,IL3,IL4,IL5,IL5RA,IL6,IL6R,INS,IRAK1,ITGB3,JAK2,KIT,LEP,MAPK1,MIF,MMP9,MTHFR,MUC1,MYADM,NFKB1,NFKBIA,N…	GO:0036211
regulation of cellular biosynthetic process	8.6111e-06	ACTN4,AGER,AGT,APOA2,ATF6B,ATM,C3,CCL5,CCR2,CD40,CHUK,CIITA,CSF2,CX3CR1,DDX39B,EDN1,EGFR,ERBB2,ERCC2,ESR1,FADS1,FLOT1,FOS,FOXP3,FTO,GATA2,GCKR,HIST1H4A,HIST1H4B,HIST1H4C,HIST1H4D,HIST1H4E,HIST1H4F,HIST1H4H,HIST1H4I,HIST1H4J,HIST1H4K,HIST1H4L,HIST2H4A,HIST2H4B,HIST4H4,HMOX1,HSPA1B,IFNG,IL10,IL12B,IL17A,IL18,IL1A,IL1B,IL4,IL6,INS,INSIG2,IRAK1,IRF5,JAK2,KIT,MAPK1,MMP12,MUC1,NFKB1,NFKBIA,NLRP12,NLRP3…	GO:0031326
positive regulation of RNA metabolic process	8.6111e-06	AGT,ATF6B,ATM,CD40,CHUK,CIITA,DDX39B,DXO,EDN1,EGFR,ERBB2,ERCC2,ESR1,FOS,FOXP3,FTO,GATA2,HSPA1B,IL10,IL17A,IL18,IL1B,IL4,IL6,INSIG2,IRAK1,IRF5,MMP12,MUC1,NFKB1,NFKBIA,NLRP3,NOD2,NOS1,NOTCH4,NR3C1,PPARG,RREB1,RUNX1,RXRA,SERPINE1,SMAD3,SPP1,STAT1,TGFB1,TGFB2,TGFBR1,TLR2,TLR4,TLR9,TNF,TP53,USF1,VDR,VEGFA	GO:0051254
I-kappaB kinase/NF-kappaB signaling	8.66648e-06	CD14,CD40,CHUK,CX3CR1,ESR1,GSTP1,HMOX1,IL1B,IL1RN,IRAK1,NFKBIA,NLRP12,NOD2,STAT1,TIRAP,TLR2,TLR4,TLR9,TNF	GO:0007249
positive regulation of B cell activation	8.85883e-06	IL4,IL6,MIF,NOD2,TGFB1,TIRAP,TLR9,TNFRSF4,TNFSF4	GO:0050871
import into cell	8.94226e-06	ADORA1,ADORA2A,ADRB2,ADRB3,AIF1,APOA2,C3,C4A,C4B,CCL2,CD14,CRP,CXCL8,CYBA,FCGR1A,FCGR1B,FLOT1,GATA2,HP,IL10RA,IL15,IL1B,IL4,ITGB3,MAPK1,MBL2,NOS1,PECAM1,SCAMP5,SERPINE1,SLC6A4,TLR2,TNF,VEGFA	GO:0098657
negative regulation of systemic arterial blood pressure	9.31281e-06	ADRB1,ADRB2,ADRB3,NPPA,SOD2	GO:0003085
amide transport	9.31281e-06	ABCB1,AGER,AIF1,APOA2,ATP6V1G2,BBS1,BTN3A1,BTN3A2,C5,CAT,CCHCR1,CCL5,CD14,CFTR,CHI3L1,CHUK,CRP,CSK,DDX39B,EDN1,ERBB2,FOXP3,GBP1,GBP5,GCKR,HLA-E,IFNG,IL10,IL10RA,IL1A,IL1B,IL6,INS,ITPR2,LEP,MIF,MMP12,NLRP12,NLRP3,NOD2,NOS2,PPARG,PRKCA,PTGER4,PTPN22,SCAMP2,SCAMP5,SMAD3,TAP1,TGFB1,TGFB2,TLR2,TLR4,TNF,TNFRSF1B,TNFRSF4,TNFSF4,TP53	GO:0042886
positive regulation of protein kinase B signaling	9.31281e-06	CHI3L1,CX3CR1,EGFR,ERBB2,ESR1,IL18,INS,KIT,LEP,P2RY12,PDGFRA,RICTOR,TGFB1,TGFBR1,TNF	GO:0051897
regulation of vitamin D biosynthetic process	9.31281e-06	IFNG,IL1B,NFKB1,TNF,VDR	GO:0060556
positive regulation of reactive oxygen species biosynthetic process	9.31281e-06	CYBA,EDN1,IFNG,IL1B,PTGS2,SMAD3,TLR4,TNF	GO:1903428
negative regulation of lipid localization	9.31281e-06	APOA2,CRP,IL6,ITGB3,NFKB1,NFKBIA,PPARG,TNF	GO:1905953
hormone metabolic process	9.54021e-06	ACE,ADH1B,ADH1C,CMA1,CYP1A1,CYP21A2,CYP2R1,CYP3A4,IFNG,IL1B,NFKB1,SLC44A4,SPP1,TNF,UGT1A1,VDR	GO:0042445
regulation of lipid metabolic process	9.79022e-06	AGT,APOA2,BBS4,C3,CYP1A1,FADS1,IFNG,IL1B,INS,KIT,NFKB1,NOD2,P2RY12,PDGFRA,PPARG,PTGS2,RXRA,SERPINA3,TGFB1,TNF,UGT1A1,VDR	GO:0019216
granulocyte activation	9.90632e-06	ARG1,C3,CAT,CCL5,CCR2,CD14,CHI3L1,CHIT1,CSNK2B,CTSB,CXCL8,CYBA,GSTP1,HP,HSPA1B,IL15,MAPK1,MIF,MMP9,MPO,NFKB1,PECAM1,PLAUR,SELL,SERPINA1,SERPINA3,TLR2,TNFRSF1B,TUBB	GO:0036230
regulation of blood vessel endothelial cell migration	1.00082e-05	CD40,CSNK2B,GATA2,HMOX1,NOS3,PPARG,PRKCA,PTGS2,TBXA2R,TGFB1,VEGFA	GO:0043535
negative regulation of macromolecule metabolic process	1.02619e-05	AGT,ATM,BAG6,CIITA,CSF2,DXO,EDN1,EGFR,ESR1,FOXP3,FTO,GATA2,GBP1,GPX1,GSTP1,HIST1H4A,HIST1H4B,HIST1H4C,HIST1H4D,HIST1H4E,HIST1H4F,HIST1H4H,HIST1H4I,HIST1H4J,HIST1H4K,HIST1H4L,HIST2H4A,HIST2H4B,HIST4H4,HSPA1B,IFNG,IL10,IL1B,IL4,IL6,INS,ITGB3,MIF,MMP9,MUC1,MYADM,NFKB1,NLRP12,NOS2,NOTCH4,NR3C1,PDE4D,PLAUR,PPARG,PPP1R15A,PRKCA,PTPN22,RREB1,RUNX1,RXRA,SERPINA1,SERPINA3,SERPINE1,SKIV2L,SMAD3,SOCS3,STAT1…	GO:0010605
regulated exocytosis	1.03077e-05	ACTN4,ARG1,C3,CAT,CCR2,CD14,CHI3L1,CHIT1,CSNK2B,CTSB,CYBA,GSTP1,HP,HSPA1B,ITGB3,KIT,MAPK1,MIF,MMP9,MPO,NFKB1,PECAM1,PLAUR,SCAMP5,SELL,SELP,SERPINA1,SERPINA3,SERPINE1,TGFB1,TGFB2,TIMP1,TLR2,TNFRSF1B,TUBB,VEGFA	GO:0045055
negative regulation of protein secretion	1.04404e-05	APOA2,FOXP3,GBP1,IL10,IL1B,INS,NLRP12,NLRP3,PTGER4,PTPN22,TNF,TNFRSF4	GO:0050709
positive regulation of T cell cytokine production	1.05875e-05	IL18,IL1B,IL1R1,IL6,NLRP3,TNFSF4	GO:0002726
response to hormone	1.15233e-05	ATP6V1G2,BBS4,CSNK2B,CTSB,EGFR,ESR1,IL10,IL1B,IL1RN,IL6,INS,JAK2,LEP,MKKS,NFKB1,NOS1,NOS2,NOS3,NR3C1,PPARG,PTGER4,RUNX1,SOCS3,SPP1,STAT1,TGFB1,TGFB2,TIMP1,TNF,TNFSF4,USF1	GO:0009725
organ or tissue specific immune response	1.15383e-05	HIST1H2BC,HIST1H2BE,HIST1H2BF,HIST1H2BG,HIST1H2BI,IL6,IL6R,NOS2	GO:0002251
positive regulation of myeloid leukocyte differentiation	1.15383e-05	IFNG,IL12B,IL17A,IL23R,PRKCA,RUNX1,TGFB1,TNF	GO:0002763
organic substance metabolic process	1.15733e-05	ABO,ACE,ACTN4,ADA,ADH1B,ADH1C,ADORA2A,ADRA1B,ADRB2,ADRB3,AGER,AGT,AIF1,ALDH2,ALOX5AP,APOA2,ARG1,ATF6B,ATM,BAG6,BBS4,BDNF,BTN2A1,C3,C4A,C4B,C5,CCL11,CCL2,CCL5,CCN2,CCR2,CCR5,CD40,CFTR,CHI3L1,CHIT1,CHUK,CIITA,CMA1,COL4A3,COMT,CRIP1,CRP,CSF2,CSK,CSNK2B,CTSB,CX3CR1,CXCL8,CYP1A1,CYP1A2,CYP21A2,CYP24A1,CYP2C19,CYP2C9,CYP2D6,CYP2E1,CYP2R1,CYP3A4,DDX39B,DXO,EDN1,EGFR,EPHX1,ERAP1,ERBB2,ERCC2,ESR1,FADS1,FA…	GO:0071704
positive regulation of hydrolase activity	1.17273e-05	ADRB1,AGER,BDNF,CCL11,CCL2,CCL5,CD40,COL4A3,EDNRA,EGFR,ERBB2,ESR1,FAS,HSPA1B,IFNG,JAK2,KIT,MEFV,NLRP12,NLRP3,P2RY12,PDGFRA,PPARG,PPP1R15A,S100A10,SMAD3,TNF,VEGFA	GO:0051345
regulation of nucleic acid-templated transcription	1.20175e-05	ACTN4,AGER,AGT,ATF6B,ATM,CD40,CHUK,CIITA,CSF2,CX3CR1,DDX39B,EDN1,EGFR,ERBB2,ERCC2,ESR1,FADS1,FLOT1,FOS,FOXP3,GATA2,HIST1H4A,HIST1H4B,HIST1H4C,HIST1H4D,HIST1H4E,HIST1H4F,HIST1H4H,HIST1H4I,HIST1H4J,HIST1H4K,HIST1H4L,HIST2H4A,HIST2H4B,HIST4H4,HMOX1,HSPA1B,IFNG,IL10,IL17A,IL18,IL1B,IL4,IL6,INS,INSIG2,IRAK1,IRF5,KIT,MAPK1,MMP12,MUC1,NFKB1,NFKBIA,NLRP12,NLRP3,NOD2,NOS1,NOTCH4,NR3C1,PPARG,RREB1,RUNX1,RX…	GO:1903506
regulation of leukocyte mediated cytotoxicity	1.21022e-05	AGER,ARG1,HLA-E,HLA-G,ICAM1,IL12B,IL23R,LEP,MICB,NOS2	GO:0001910
T cell differentiation involved in immune response	1.24132e-05	FOXP3,IFNG,IL12B,IL18,IL23R,IL6,NLRP3,PTGER4,TNFSF4	GO:0002292
regulation of monooxygenase activity	1.24132e-05	EGFR,IFNG,IL1B,INS,LEP,NFKB1,NOS3,TNF,VDR	GO:0032768
defense response to Gram-positive bacterium	1.27552e-05	CRP,HIST1H2BC,HIST1H2BE,HIST1H2BF,HIST1H2BG,HIST1H2BI,HLA-E,IL6,MBL2,TIRAP,TLR2	GO:0050830
negative regulation of secretion by cell	1.27552e-05	APOA2,CCR2,FOXP3,GBP1,IL10,IL1B,INS,NLRP12,NLRP3,PTGER4,PTPN22,TNF,TNFRSF1B,TNFRSF4	GO:1903531
peptide transport	1.3632e-05	AGER,AIF1,APOA2,ATP6V1G2,BBS1,BTN3A1,BTN3A2,C5,CAT,CCHCR1,CCL5,CD14,CFTR,CHI3L1,CHUK,CRP,CSK,DDX39B,EDN1,ERBB2,FOXP3,GBP1,GBP5,GCKR,HLA-E,IFNG,IL10,IL10RA,IL1A,IL1B,IL6,INS,ITPR2,LEP,MIF,MMP12,NLRP12,NLRP3,NOD2,NOS2,PPARG,PRKCA,PTGER4,PTPN22,SCAMP2,SCAMP5,SMAD3,TAP1,TGFB1,TGFB2,TLR2,TLR4,TNF,TNFRSF1B,TNFRSF4,TNFSF4,TP53	GO:0015833
lipid localization	1.38261e-05	ABCB1,ACE,AGT,APOA2,BDKRB2,C3,CRP,FTO,IL1B,IL6,ITGB3,LEP,NFKB1,NFKBIA,NOS2,PON1,PPARG,RXRA,SPP1,TNF	GO:0010876
positive regulation of myeloid cell differentiation	1.39371e-05	HSPA1B,IFNG,IL12B,IL17A,IL23R,PRKCA,RUNX1,STAT1,TGFB1,TNF	GO:0045639
unsaturated fatty acid biosynthetic process	1.41349e-05	ALOX5AP,EDN1,FADS1,LTC4S,MIF,PTGES,PTGS1,PTGS2	GO:0006636
regulation of interleukin-10 production	1.41349e-05	AGER,FOXP3,IL12B,IL23R,NOD2,TLR4,TLR9,TNFSF4	GO:0032653
pri-miRNA transcription by RNA polymerase II	1.41349e-05	FOS,GATA2,NR3C1,PPARG,SMAD3,TGFB1,TGFB2,TP53	GO:0061614
positive regulation of blood circulation	1.41349e-05	ADRA1B,ADRB1,ATP2A2,EDN1,NPPA,PDE4D,TBXA2R,TGFB2	GO:1903524
regulation of cellular response to stress	1.41999e-05	AGER,ATF6B,ATM,BAG6,CCN2,CXCL12,DDX39B,EDN1,EGFR,FAS,GSTP1,HLA-G,HSPA1B,IER3,IL10,IL1B,IL1RN,INS,LEP,MAPK1,MIF,MUC1,NOD2,PPP1R15A,PTPN22,SOD2,TGFB2,TIRAP,TLR4,TLR9,TNF,VEGFA	GO:0080135
leukocyte mediated cytotoxicity	1.43263e-05	AGER,ARG1,HLA-E,HLA-G,ICAM1,IL12B,IL23R,LEP,MICB,NOS2,TUBB	GO:0001909
arachidonic acid metabolic process	1.46013e-05	CYP1A1,CYP1A2,CYP2C19,CYP2C9,CYP2D6,CYP2E1,PTGES,PTGS1,PTGS2	GO:0019369
positive regulation of transcription, DNA-templated	1.51363e-05	AGT,ATF6B,ATM,CD40,CHUK,CIITA,DDX39B,EDN1,EGFR,ERBB2,ERCC2,ESR1,FOS,FOXP3,GATA2,IL10,IL17A,IL18,IL1B,IL4,IL6,INSIG2,IRAK1,IRF5,MMP12,MUC1,NFKB1,NFKBIA,NLRP3,NOD2,NOS1,NOTCH4,NR3C1,PPARG,RREB1,RUNX1,RXRA,SERPINE1,SMAD3,SPP1,STAT1,TGFB1,TGFB2,TGFBR1,TLR2,TLR4,TLR9,TNF,TP53,USF1,VDR,VEGFA	GO:0045893
positive regulation of nucleic acid-templated transcription	1.58627e-05	AGT,ATF6B,ATM,CD40,CHUK,CIITA,DDX39B,EDN1,EGFR,ERBB2,ERCC2,ESR1,FOS,FOXP3,GATA2,IL10,IL17A,IL18,IL1B,IL4,IL6,INSIG2,IRAK1,IRF5,MMP12,MUC1,NFKB1,NFKBIA,NLRP3,NOD2,NOS1,NOTCH4,NR3C1,PPARG,RREB1,RUNX1,RXRA,SERPINE1,SMAD3,SPP1,STAT1,TGFB1,TGFB2,TGFBR1,TLR2,TLR4,TLR9,TNF,TP53,USF1,VDR,VEGFA	GO:1903508
negative regulation of peptide secretion	1.58944e-05	APOA2,FOXP3,GBP1,IL10,IL1B,INS,NLRP12,NLRP3,PTGER4,PTPN22,TNF,TNFRSF4	GO:0002792
positive regulation of RNA biosynthetic process	1.62017e-05	AGT,ATF6B,ATM,CD40,CHUK,CIITA,DDX39B,EDN1,EGFR,ERBB2,ERCC2,ESR1,FOS,FOXP3,GATA2,IL10,IL17A,IL18,IL1B,IL4,IL6,INSIG2,IRAK1,IRF5,MMP12,MUC1,NFKB1,NFKBIA,NLRP3,NOD2,NOS1,NOTCH4,NR3C1,PPARG,RREB1,RUNX1,RXRA,SERPINE1,SMAD3,SPP1,STAT1,TGFB1,TGFB2,TGFBR1,TLR2,TLR4,TLR9,TNF,TP53,USF1,VDR,VEGFA	GO:1902680
cellular process	1.65236e-05	ABCB1,ABO,ACE,ACTN4,ADA,ADH1B,ADH1C,ADORA1,ADORA2A,ADRA1B,ADRB1,ADRB2,ADRB3,AGER,AGT,AIF1,ALDH2,ALMS1,ALOX5AP,APOA2,ARG1,ATF6B,ATM,ATP2A2,ATP2B1,ATP6V1G2,BAG6,BBS1,BBS4,BDKRB2,BDNF,BTN2A1,BTN3A1,BTN3A2,C3,C4A,C4B,C5,CACNB4,CAT,CCL11,CCL2,CCL5,CCN2,CCR2,CCR5,CD14,CD40,CFTR,CHI3L1,CHIT1,CHUK,CIITA,CLEC16A,CMA1,COL4A3,COMT,CRIP1,CRP,CSF2,CSK,CSNK2B,CTLA4,CTSB,CX3CR1,CXCL12,CXCL8,CYBA,CYP1A1,CYP1A2,C…	GO:0009987
response to abiotic stimulus	1.65553e-05	ABCB1,ADA,ATM,CAT,CCL11,CD40,CHI3L1,CRIP1,EGFR,ERCC2,FAS,GPX1,HMOX1,HSPA1B,IL12B,IL1A,IL1B,ITPR2,KIT,MAPK1,MICB,MKKS,MYLK,NFKB1,NFKBIA,NOS1,NOS3,NPPA,PTGER4,PTGS2,SMAD3,TGFB2,TLR4,TNF,TP53,TRPV4,USF1,VEGFA	GO:0009628
positive regulation of type 2 immune response	1.72017e-05	IL18,IL6,NLRP3,NOD2,TNFSF4	GO:0002830
superoxide metabolic process	1.72017e-05	CRP,CYBA,GSTP1,NOS2,NOS3,SOD2,SOD3,TGFB1,TNF	GO:0006801
negative regulation of interleukin-17 production	1.72017e-05	FOXP3,IFNG,IL12B,TLR4,TNFSF4	GO:0032700
heterotypic cell-cell adhesion	1.72017e-05	AGER,FLOT1,IL10,IL1B,IL1RN,ITGB3,MYADM,TNF,VCAM1	GO:0034113
regulation of CD4-positive, alpha-beta T cell differentiation	1.72017e-05	FOXP3,IFNG,IL12B,IL18,IL23R,NLRP3,RUNX1,TNFSF4	GO:0043370
regulation of mononuclear cell migration	1.72017e-05	AGER,AIF1,CCL5,CCR2,CXCL12,PLA2G7,SERPINE1,TNF	GO:0071675
regulation of endocytosis	1.78008e-05	APOA2,C3,C4A,C4B,CCL2,CYBA,FLOT1,GATA2,IL15,IL1B,IL4,ITGB3,SCAMP5,SERPINE1,TLR2,TNF,VEGFA	GO:0030100
cellular divalent inorganic cation homeostasis	1.78091e-05	ADRA1B,ATP2A2,ATP2B1,BDKRB2,CCL11,CCL5,CCR2,CCR5,CD40,CX3CR1,CXCL12,EDN1,EDNRA,ESR1,GSTO1,ITPR2,NOS1,PDE4D,PDGFRA,PTGDR,PTGER4,SMAD3,TBXA2R,TRPV4	GO:0072503
regulation of T cell tolerance induction	1.798e-05	FOXP3,HLA-G,IL2RA,TGFBR2	GO:0002664
positive regulation of natural killer cell proliferation	1.798e-05	HLA-E,IL12B,IL18,IL23R	GO:0032819
interleukin-1 beta production	1.80665e-05	AGER,CMA1,CX3CR1,GBP5,GSTP1,MEFV,NLRP12,NLRP3,NOD2,TLR4	GO:0032611
interleukin-8 secretion	1.85788e-05	CD14,CHI3L1,CRP,LEP,NOS2,PTPN22,TLR2	GO:0072606
regulation of transcription, DNA-templated	2.05351e-05	AGER,AGT,ATF6B,ATM,CD40,CHUK,CIITA,CSF2,CX3CR1,DDX39B,EDN1,EGFR,ERBB2,ERCC2,ESR1,FADS1,FLOT1,FOS,FOXP3,GATA2,HIST1H4A,HIST1H4B,HIST1H4C,HIST1H4D,HIST1H4E,HIST1H4F,HIST1H4H,HIST1H4I,HIST1H4J,HIST1H4K,HIST1H4L,HIST2H4A,HIST2H4B,HIST4H4,HMOX1,HSPA1B,IFNG,IL10,IL17A,IL18,IL1B,IL4,IL6,INS,INSIG2,IRAK1,IRF5,KIT,MAPK1,MMP12,MUC1,NFKB1,NFKBIA,NLRP12,NLRP3,NOD2,NOS1,NOTCH4,NR3C1,PPARG,RREB1,RUNX1,RXRA,SER…	GO:0006355
monocyte chemotaxis	2.07649e-05	AIF1,CCL11,CCL2,CCL5,CCR2,CXCL12,IL6,IL6R,PLA2G7,SERPINE1	GO:0002548
regulation of endothelial cell migration	2.08656e-05	AGT,CD40,CSNK2B,EDN1,GATA2,HMOX1,ITGB3,NOS3,PPARG,PRKCA,PTGS2,TBXA2R,TGFB1,VEGFA	GO:0010594
positive regulation of cytokine production involved in immune response	2.09184e-05	HLA-E,HLA-G,IL18,IL1B,IL1R1,IL6,NLRP3,TNFSF4	GO:0002720
icosanoid biosynthetic process	2.09184e-05	ALOX5AP,EDN1,FADS1,LTC4S,MIF,PTGES,PTGS1,PTGS2	GO:0046456
regulation of type 2 immune response	2.21013e-05	CCR2,IL18,IL6,NLRP3,NOD2,TNFSF4	GO:0002828
negative regulation of lipid storage	2.21013e-05	CRP,IL6,ITGB3,NFKBIA,PPARG,TNF	GO:0010888
positive regulation of monocyte chemotaxis	2.21013e-05	AIF1,CCL5,CCR2,CXCL12,PLA2G7,SERPINE1	GO:0090026
neutrophil activation	2.30581e-05	ARG1,C3,CAT,CCL5,CD14,CHI3L1,CHIT1,CSNK2B,CTSB,CXCL8,CYBA,GSTP1,HP,HSPA1B,IL15,MAPK1,MIF,MMP9,MPO,NFKB1,PECAM1,PLAUR,SELL,SERPINA1,SERPINA3,TLR2,TNFRSF1B,TUBB	GO:0042119
regulation of gene expression	2.34703e-05	AGER,AGT,AIF1,ATF6B,ATM,C3,C4A,C4B,C5,CCL5,CD40,CHUK,CIITA,CRIP1,CRP,CSF2,CX3CR1,DDX39B,DXO,EDN1,EGFR,ERBB2,ERCC2,ESR1,FADS1,FLOT1,FOS,FOXP3,FTO,GATA2,GPX1,HIST1H4A,HIST1H4B,HIST1H4C,HIST1H4D,HIST1H4E,HIST1H4F,HIST1H4H,HIST1H4I,HIST1H4J,HIST1H4K,HIST1H4L,HIST2H4A,HIST2H4B,HIST4H4,HMOX1,HSPA1B,IFNG,IL10,IL13,IL17A,IL18,IL1A,IL1B,IL4,IL6,INS,INSIG2,IRAK1,IRF5,KIT,MAPK1,MIF,MMP12,MUC1,MYADM,NFKB1,NF…	GO:0010468
cellular response to reactive oxygen species	2.36576e-05	CHUK,EGFR,FOS,IL10,IL6,MAPK1,MMP9,NOS3,PDGFRA,SOD2,SOD3,TNF	GO:0034614
positive regulation of nitric oxide biosynthetic process	2.38526e-05	EDN1,IFNG,IL1B,PTGS2,SMAD3,TLR4,TNF	GO:0045429
leukocyte adhesion to vascular endothelial cell	2.38526e-05	CX3CR1,CXCL12,IRAK1,SELL,SELP,TNF,VCAM1	GO:0061756
positive regulation of nitric oxide metabolic process	2.38526e-05	EDN1,IFNG,IL1B,PTGS2,SMAD3,TLR4,TNF	GO:1904407
cellular homeostasis	2.57507e-05	ADRA1B,AGER,ATP2A2,ATP2B1,ATP6V1G2,BDKRB2,CCL11,CCL2,CCL5,CCR2,CCR5,CD40,CFTR,CX3CR1,CXCL12,CYBA,EDN1,EDNRA,ESR1,GPX1,GSTO1,HMOX1,IL6,ITPR2,MPO,NOS1,NOS2,NOS3,PDE4D,PDGFRA,PTGDR,PTGER4,SMAD3,TBXA2R,TRPV4	GO:0019725
carboxylic acid metabolic process	2.57508e-05	ADH1B,ADH1C,ALOX5AP,ARG1,CYP1A1,CYP1A2,CYP2C19,CYP2C9,CYP2D6,CYP2E1,CYP3A4,EDN1,FADS1,FADS2,GCKR,GLS,GNPDA2,GPX1,GSTA1,GSTO1,GSTP1,IL1B,INS,LTC4S,MIF,MTHFR,NFKB1,NOS1,NOS2,NOS3,NQO1,PON1,PON2,PPARG,PTGES,PTGS1,PTGS2,SDHA,SDHD,TGFB1,UGT1A1	GO:0019752
vitamin metabolic process	2.63535e-05	CYP1A1,CYP24A1,CYP2R1,CYP3A4,GC,GSTO1,IFNG,IL1B,MTHFR,NFKB1,RXRA,TNF,VDR	GO:0006766
regulation of RNA metabolic process	2.64062e-05	ACTN4,AGER,AGT,ATF6B,ATM,CCL5,CD40,CHUK,CIITA,CSF2,CX3CR1,DDX39B,DXO,EDN1,EGFR,ERBB2,ERCC2,ESR1,FADS1,FLOT1,FOS,FOXP3,FTO,GATA2,HIST1H4A,HIST1H4B,HIST1H4C,HIST1H4D,HIST1H4E,HIST1H4F,HIST1H4H,HIST1H4I,HIST1H4J,HIST1H4K,HIST1H4L,HIST2H4A,HIST2H4B,HIST4H4,HMOX1,HSPA1B,IFNG,IL10,IL17A,IL18,IL1B,IL4,IL6,INS,INSIG2,IRAK1,IRF5,KIT,MAPK1,MMP12,MUC1,NFKB1,NFKBIA,NLRP12,NLRP3,NOD2,NOS1,NOTCH4,NR3C1,OAS2,PP…	GO:0051252
regulation of cellular component biogenesis	2.84776e-05	ACE,AGT,ALMS1,ATM,BBS4,BDNF,CCL11,CCN2,CSF2,EDN1,ERCC2,ESR1,FLOT1,GBP5,HSPA1B,IFNG,IL5,INS,MEFV,MMP1,MYADM,P2RY12,PRKCA,PTGER4,PTPRD,RUNX1,S100A10,SELP,SMAD3,TGFB1,TGFBR1,TLR2,TLR4,TNF,TP53,VEGFA	GO:0044087
positive regulation of apoptotic process	2.86661e-05	AGT,ATM,CCL2,CCL5,CD40,COL4A3,CTLA4,FAS,HLA-G,IFNG,IL10,IL12B,IL6,IRF5,JAK2,MMP9,NLRP12,NLRP3,PLAUR,PPARG,SMAD3,SOD2,TGFB2,TGFBR1,TNF,TNFRSF1B,TP53	GO:0043065
divalent inorganic cation homeostasis	2.86873e-05	ADRA1B,ATP2A2,ATP2B1,BDKRB2,CCL11,CCL5,CCR2,CCR5,CD40,CX3CR1,CXCL12,EDN1,EDNRA,ESR1,GSTO1,ITPR2,NOS1,PDE4D,PDGFRA,PTGDR,PTGER4,SMAD3,TBXA2R,TRPV4	GO:0072507
negative regulation of cell-cell adhesion	2.87296e-05	ARG1,CTLA4,CXCL12,FOXP3,HLA-G,IL10,IL1RN,MYADM,PTPN22,RUNX1,TGFB1,TNFSF4,TRPV4	GO:0022408
nucleobase-containing compound biosynthetic process	2.93938e-05	ACTN4,ADA,AGER,AGT,ATF6B,ATM,CCL5,CCN2,CD40,CHUK,CIITA,CSF2,CX3CR1,DDX39B,EDN1,EGFR,ERBB2,ERCC2,ESR1,FADS1,FLOT1,FOS,FOXP3,GATA2,GCKR,GNPDA2,GPX1,HIST1H4A,HIST1H4B,HIST1H4C,HIST1H4D,HIST1H4E,HIST1H4F,HIST1H4H,HIST1H4I,HIST1H4J,HIST1H4K,HIST1H4L,HIST2H4A,HIST2H4B,HIST4H4,HMOX1,HSPA1B,IFNG,IL10,IL17A,IL18,IL1B,IL4,IL6,INS,INSIG2,IRAK1,IRF5,KIT,MAPK1,MMP12,MUC1,NFKB1,NFKBIA,NLRP12,NLRP3,NOD2,NOS1,NO…	GO:0034654
regulation of vitamin metabolic process	2.96128e-05	IFNG,IL1B,NFKB1,TNF,VDR	GO:0030656
chemokine biosynthetic process	2.96128e-05	AGER,HMOX1,IL18,IL6,TNF	GO:0042033
chemokine metabolic process	2.96128e-05	AGER,HMOX1,IL18,IL6,TNF	GO:0050755
negative regulation of intracellular signal transduction	3.02954e-05	ATM,CXCL12,ESR1,GBP1,GSTO1,GSTP1,HLA-G,HSPA1B,IL1B,INS,MIF,MMP9,MUC1,MYADM,NLRP12,NLRP3,PDE3A,PDE4D,PLAUR,PTPN22,SOCS3,SOD2,STAT1,TGFB2,TLR4	GO:1902532
protein transport	3.10511e-05	AGER,AIF1,APOA2,ATP6V1G2,BBS1,BTN3A1,BTN3A2,C5,CAT,CCHCR1,CCL5,CD14,CFTR,CHI3L1,CHUK,CRP,CSK,DDX39B,ERBB2,FOXP3,GBP1,GBP5,GCKR,HLA-E,IFNG,IL10,IL10RA,IL1A,IL1B,IL6,INS,ITPR2,LEP,MIF,MMP12,NLRP12,NLRP3,NOD2,NOS2,PPARG,PRKCA,PTGER4,PTPN22,SCAMP2,SCAMP5,SMAD3,TGFB1,TGFB2,TLR2,TLR4,TNF,TNFRSF1B,TNFRSF4,TNFSF4,TP53	GO:0015031
regulation of proteolysis	3.17499e-05	AGER,AGT,BAG6,C3,C4A,C4B,C5,COL4A3,FAS,GPX1,HSPA1B,IFNG,IL10,IL1B,INS,JAK2,MEFV,MMP9,NLRP12,NLRP3,PLAUR,PPARG,SERPINA1,SERPINA3,SERPINE1,SMAD3,TIMP1,TNF,TNFRSF1B,VEGFA	GO:0030162
regulation of protein kinase B signaling	3.29224e-05	CHI3L1,CX3CR1,EGFR,ERBB2,ESR1,HLA-G,IL18,INS,KIT,LEP,P2RY12,PDGFRA,RICTOR,TGFB1,TGFBR1,TNF	GO:0051896
macromolecule modification	3.36112e-05	ACE,ADRA1B,ADRB2,ADRB3,AGER,AGT,APOA2,ATM,BAG6,BDNF,C3,C4A,C4B,C5,CCL11,CCL2,CCL5,CCN2,CCR5,CD40,CFTR,CHI3L1,CHUK,CSF2,CSK,CSNK2B,CX3CR1,EDN1,EGFR,ERBB2,ESR1,FAS,FLOT1,FOS,FOXP3,FTO,FUT2,GBP1,GSTP1,HIST1H2BC,HIST1H2BE,HIST1H2BF,HIST1H2BG,HIST1H2BI,HSPA1B,ICAM1,IFNG,IL12B,IL15,IL18,IL1B,IL1RN,IL23R,IL2RA,IL3,IL4,IL5,IL5RA,IL6,IL6R,INS,IRAK1,ITGB3,JAK2,KIT,LEP,MAPK1,MIF,MMP9,MTHFR,MUC1,MYADM,NFKB1,…	GO:0043412
cellular response to endogenous stimulus	3.49943e-05	ADRB2,AGER,ATP6V1G2,BBS4,BDNF,CCL2,CCL5,CFTR,CSNK2B,CTSB,CXCL8,EGFR,ERBB2,ESR1,FOS,HSPA1B,ICAM1,IL1B,INS,JAK2,LEP,MAPK1,MKKS,NFKB1,NOD2,NR3C1,P2RY12,PDE3A,PPARG,PTGER4,PTPN22,RUNX1,SMAD3,SOCS3,SPP1,TGFB1,TGFB2,TGFBR1,TGFBR2,TLR4,TNFSF4,TP53,USF1,VCAM1	GO:0071495
regulation of cytosolic calcium ion concentration	3.52418e-05	ADRA1B,ATP2B1,BDKRB2,CCR2,CCR5,CX3CR1,EDN1,EDNRA,ESR1,GSTO1,ITPR2,NOS1,PDE4D,PDGFRA,PTGDR,PTGER4,SMAD3,TBXA2R,TRPV4	GO:0051480
B cell activation	3.54107e-05	ATM,CD40,CTLA4,IL10,IL4,IL6,KIT,MIF,NOD2,TGFB1,TIRAP,TLR9,TNFRSF4,TNFSF4,VCAM1	GO:0042113
positive regulation of programmed cell death	3.57418e-05	AGT,ATM,CCL2,CCL5,CD40,COL4A3,CTLA4,FAS,HLA-G,IFNG,IL10,IL12B,IL6,IRF5,JAK2,MMP9,NLRP12,NLRP3,PLAUR,PPARG,SMAD3,SOD2,TGFB2,TGFBR1,TNF,TNFRSF1B,TP53	GO:0043068
regulation of B cell proliferation	3.64105e-05	ATM,CTLA4,IL10,IL4,MIF,TIRAP,TLR9,TNFRSF4	GO:0030888
membrane protein proteolysis	3.6626e-05	ERAP1,IFNG,IL10,IL1B,NFKB1,TGFB1,TIMP1,TNF,TNFRSF1B	GO:0033619
positive regulation of angiogenesis	3.69216e-05	CD40,CHI3L1,CXCL8,GATA2,HMOX1,IL1A,IL1B,NOS3,PRKCA,PTGS2,RUNX1,SERPINE1,VEGFA	GO:0045766
negative regulation of cell activation	3.69216e-05	ARG1,ATM,CCR2,CTLA4,FOXP3,HLA-G,IL10,LST1,NOS3,PDGFRA,PTPN22,RUNX1,TNFSF4	GO:0050866
positive regulation of gliogenesis	3.81754e-05	AGER,CCR2,IL1B,IL6,P2RY12,TGFB1,TNF	GO:0014015
negative regulation of secretion	3.88308e-05	APOA2,CCR2,FOXP3,GBP1,IL10,IL1B,INS,NLRP12,NLRP3,PTGER4,PTPN22,TNF,TNFRSF1B,TNFRSF4	GO:0051048
positive regulation of endothelial cell migration	3.88498e-05	AGT,CD40,EDN1,GATA2,HMOX1,ITGB3,NOS3,PRKCA,PTGS2,TGFB1,VEGFA	GO:0010595
chemical homeostasis	4.02737e-05	ADRA1B,AGER,AGT,APOA2,ATP2A2,ATP2B1,ATP6V1G2,BDKRB2,CCL11,CCL5,CCR2,CCR5,CD40,CFTR,CX3CR1,CXCL12,EDN1,EDNRA,ESR1,GCKR,GSTO1,GSTP1,HMOX1,IL18,INS,ITPR2,NOS1,PDE4D,PDGFRA,PPARG,PTGDR,PTGER4,SMAD3,SOD2,STAT1,TBXA2R,TRPV4,USF1,VEGFA	GO:0048878
negative regulation of cytokine production involved in immune response	4.22026e-05	APOA2,FOXP3,IL10,TGFB1,TGFB2,TNF	GO:0002719
vitamin biosynthetic process	4.22026e-05	CYP2R1,IFNG,IL1B,NFKB1,TNF,VDR	GO:0009110
RNA biosynthetic process	4.22026e-05	ACTN4,AGER,AGT,ATF6B,ATM,CCL5,CCN2,CD40,CHUK,CIITA,CSF2,CX3CR1,DDX39B,EDN1,EGFR,ERBB2,ERCC2,ESR1,FADS1,FLOT1,FOS,FOXP3,GATA2,HIST1H4A,HIST1H4B,HIST1H4C,HIST1H4D,HIST1H4E,HIST1H4F,HIST1H4H,HIST1H4I,HIST1H4J,HIST1H4K,HIST1H4L,HIST2H4A,HIST2H4B,HIST4H4,HMOX1,HSPA1B,IFNG,IL10,IL17A,IL18,IL1B,IL4,IL6,INS,INSIG2,IRAK1,IRF5,KIT,MAPK1,MMP12,MUC1,NFKB1,NFKBIA,NLRP12,NLRP3,NOD2,NOS1,NOTCH4,NPPA,NR3C1,PPARG…	GO:0032774
positive regulation of tissue remodeling	4.22026e-05	IL12B,IL15,IL18,MC4R,PRKCA,SPP1	GO:0034105
production of molecular mediator involved in inflammatory response	4.30493e-05	GBP5,INS,LEP,MEFV,NOD2,NOS2,SERPINE1,TLR4	GO:0002532
interleukin-2 production	4.30493e-05	CCR2,FOXP3,GBP1,IL18,IL1A,IL1B,PDE4D,RUNX1	GO:0032623
T-helper cell differentiation	4.30493e-05	FOXP3,IL12B,IL18,IL23R,IL6,NLRP3,PTGER4,TNFSF4	GO:0042093
positive regulation of oxidoreductase activity	4.30493e-05	AGT,EDN1,IFNG,IL1B,INS,NOD2,TNF,VDR	GO:0051353
extracellular matrix organization	4.48042e-05	AGT,CMA1,COL4A3,FLOT1,ICAM1,IL6,ITGB3,MMP1,MMP12,MMP9,PECAM1,SERPINE1,SMAD3,SPP1,TGFB1,TGFB2,TGFBR1,TIMP1,TNFRSF1B,VCAM1	GO:0030198
fat cell differentiation	4.72822e-05	BBS4,ERAP1,FTO,GATA2,IL6,INS,LEP,MKKS,PPARG,PTGS2,SMAD3,TGFB1,TNF	GO:0045444
negative regulation of smooth muscle cell proliferation	4.74693e-05	AIF1,HMOX1,IFNG,IL10,IL12B,PPARG,SOD2	GO:0048662
response to interleukin-6	4.74693e-05	CHI3L1,IL6,IL6R,JAK2,NFKB1,SOCS3,STAT1	GO:0070741
positive regulation of granulocyte macrophage colony-stimulating factor production	4.78942e-05	IL12B,IL18,IL1B,IL23R,TLR9	GO:0032725
positive regulation of MAP kinase activity	4.79575e-05	C5,CD40,EDN1,EGFR,ERBB2,IL1B,IRAK1,KIT,MAPK1,NOD2,TGFB1,TGFBR1,TLR4,TLR9,TNF,VEGFA	GO:0043406
T cell tolerance induction	4.86524e-05	FOXP3,HLA-G,IL2RA,TGFBR2	GO:0002517
organic acid metabolic process	4.86524e-05	ADH1B,ADH1C,ALOX5AP,ARG1,CYP1A1,CYP1A2,CYP2C19,CYP2C9,CYP2D6,CYP2E1,CYP2R1,CYP3A4,EDN1,FADS1,FADS2,GCKR,GLS,GNPDA2,GPX1,GSTA1,GSTO1,GSTP1,IDS,IL1B,INS,LTC4S,MIF,MTHFR,NFKB1,NOS1,NOS2,NOS3,NQO1,PON1,PON2,PPARG,PTGES,PTGS1,PTGS2,SDHA,SDHD,TGFB1,UGT1A1	GO:0006082
biosynthetic process	4.86524e-05	ACTN4,ADA,AGER,AGT,ALOX5AP,APOA2,ARG1,ATF6B,ATM,C3,CCL2,CCL5,CCN2,CCR2,CD40,CHUK,CIITA,CMA1,CSF2,CSNK2B,CX3CR1,CYBA,CYP1A1,CYP1A2,CYP21A2,CYP2C9,CYP2D6,CYP2E1,CYP2R1,CYP3A4,DDX39B,EDN1,EGFR,ERBB2,ERCC2,ESR1,FADS1,FLOT1,FOS,FOXP3,FTO,FUT2,GATA2,GCKR,GLS,GNPDA2,GPX1,GSTA1,GSTM1,GSTM3,GSTO1,GSTP1,GSTT1,HIST1H4A,HIST1H4B,HIST1H4C,HIST1H4D,HIST1H4E,HIST1H4F,HIST1H4H,HIST1H4I,HIST1H4J,HIST1H4K,HIST1H4L…	GO:0009058
positive regulation of lipid metabolic process	4.96045e-05	AGT,APOA2,IFNG,IL1B,INS,KIT,NOD2,P2RY12,PDGFRA,PTGS2,TGFB1,TNF	GO:0045834
positive regulation of protein serine/threonine kinase activity	4.96045e-05	ADRB2,C5,CD40,EDN1,EGFR,ERBB2,IFNG,IL1B,IRAK1,KIT,MAPK1,NOD2,TGFB1,TGFBR1,TLR4,TLR9,TNF,VEGFA	GO:0071902
regulation of endopeptidase activity	5.01547e-05	AGER,AGT,COL4A3,FAS,GPX1,JAK2,MEFV,MMP9,NLRP12,NLRP3,PLAUR,PPARG,SERPINA1,SERPINA3,SERPINE1,SMAD3,TIMP1,TNF,VEGFA	GO:0052548
lymphocyte activation involved in immune response	5.0827e-05	FOXP3,ICAM1,IFNG,IL10,IL12B,IL18,IL23R,IL4,IL6,NLRP3,PTGER4,TGFB1,TNFSF4	GO:0002285
regulation of blood circulation	5.61862e-05	ACE,ADRA1B,ADRB1,AGER,AGT,ATP2A2,ATP2B1,BDKRB2,CACNB4,EDN1,GSTO1,ITPR2,NOS1,NPPA,PDE4D,TBXA2R,TGFB2	GO:1903522
leukocyte tethering or rolling	5.66025e-05	CX3CR1,CXCL12,SELL,SELP,TNF,VCAM1	GO:0050901
establishment of protein localization	5.6897e-05	AGER,AIF1,APOA2,ATP6V1G2,BAG6,BBS1,BTN3A1,BTN3A2,C5,CAT,CCHCR1,CCL5,CD14,CFTR,CHI3L1,CHUK,CRP,CSK,DDX39B,EGFR,ERBB2,FOXP3,GBP1,GBP5,GCKR,HLA-E,IFNG,IL10,IL10RA,IL1A,IL1B,IL6,INS,ITPR2,LEP,MIF,MMP12,NLRP12,NLRP3,NOD2,NOS2,PPARG,PRKCA,PTGER4,PTPN22,SCAMP2,SCAMP5,SMAD3,TGFB1,TGFB2,TLR2,TLR4,TNF,TNFRSF1B,TNFRSF4,TNFSF4,TP53	GO:0045184
activated T cell proliferation	5.85946e-05	AGER,BTN3A1,FOXP3,IL12B,IL18,IL23R,IL6R	GO:0050798
regulation of pri-miRNA transcription by RNA polymerase II	5.85946e-05	FOS,GATA2,NR3C1,SMAD3,TGFB1,TGFB2,TP53	GO:1902893
heterocycle biosynthetic process	5.87647e-05	ACTN4,ADA,AGER,AGT,ATF6B,ATM,CCL5,CCN2,CD40,CHUK,CIITA,CSF2,CX3CR1,DDX39B,EDN1,EGFR,ERBB2,ERCC2,ESR1,FADS1,FLOT1,FOS,FOXP3,GATA2,GCKR,GNPDA2,GPX1,HIST1H4A,HIST1H4B,HIST1H4C,HIST1H4D,HIST1H4E,HIST1H4F,HIST1H4H,HIST1H4I,HIST1H4J,HIST1H4K,HIST1H4L,HIST2H4A,HIST2H4B,HIST4H4,HMOX1,HSPA1B,IFNG,IL10,IL17A,IL18,IL1B,IL4,IL6,INS,INSIG2,IRAK1,IRF5,KIT,MAPK1,MMP12,MUC1,NFKB1,NFKBIA,NLRP12,NLRP3,NOD2,NOS1,NO…	GO:0018130
aromatic compound biosynthetic process	6.0418e-05	ACTN4,ADA,AGER,AGT,ATF6B,ATM,CCL5,CCN2,CD40,CHUK,CIITA,CSF2,CX3CR1,DDX39B,EDN1,EGFR,ERBB2,ERCC2,ESR1,FADS1,FLOT1,FOS,FOXP3,GATA2,GCKR,GNPDA2,GPX1,HIST1H4A,HIST1H4B,HIST1H4C,HIST1H4D,HIST1H4E,HIST1H4F,HIST1H4H,HIST1H4I,HIST1H4J,HIST1H4K,HIST1H4L,HIST2H4A,HIST2H4B,HIST4H4,HMOX1,HSPA1B,IFNG,IL10,IL17A,IL18,IL1B,IL4,IL6,INS,INSIG2,IRAK1,IRF5,KIT,MAPK1,MMP12,MUC1,NFKB1,NFKBIA,NLRP12,NLRP3,NOD2,NOS1,NO…	GO:0019438
cellular lipid metabolic process	6.3248e-05	ABO,ADH1B,ADH1C,AGT,ALOX5AP,APOA2,C3,CSNK2B,CYP1A1,CYP1A2,CYP2C19,CYP2C9,CYP2D6,CYP2E1,CYP3A4,EDN1,FADS1,FADS2,GPX1,GSTA1,GSTP1,INS,KIT,LTC4S,MIF,NOD2,P2RY12,PDGFRA,PLA2G7,PON1,PON2,PPARG,PTGES,PTGS1,PTGS2,SLC44A4,SOCS3,TGFB1,TNF,UGT1A1	GO:0044255
neutrophil mediated immunity	6.32676e-05	ACE,ARG1,C3,CAT,CD14,CHI3L1,CHIT1,CSNK2B,CTSB,CYBA,GSTP1,HP,HSPA1B,IL6,MAPK1,MIF,MMP9,MPO,NFKB1,PECAM1,PLAUR,SELL,SERPINA1,SERPINA3,TLR2,TNFRSF1B,TUBB	GO:0002446
immunoglobulin production	6.32811e-05	HLA-DQB1,HLA-E,IL10,IL4,IL6,TGFB1,TLR9,TNFRSF4,TNFSF4	GO:0002377
negative regulation of protein transport	6.47213e-05	APOA2,CSK,FOXP3,GBP1,IL10,IL1B,INS,NLRP12,NLRP3,PTGER4,PTPN22,TNF,TNFRSF4	GO:0051224
nucleic acid-templated transcription	6.68142e-05	ACTN4,AGER,AGT,ATF6B,ATM,CCN2,CD40,CHUK,CIITA,CSF2,CX3CR1,DDX39B,EDN1,EGFR,ERBB2,ERCC2,ESR1,FADS1,FLOT1,FOS,FOXP3,GATA2,HIST1H4A,HIST1H4B,HIST1H4C,HIST1H4D,HIST1H4E,HIST1H4F,HIST1H4H,HIST1H4I,HIST1H4J,HIST1H4K,HIST1H4L,HIST2H4A,HIST2H4B,HIST4H4,HMOX1,HSPA1B,IFNG,IL10,IL17A,IL18,IL1B,IL4,IL6,INS,INSIG2,IRAK1,IRF5,KIT,MAPK1,MMP12,MUC1,NFKB1,NFKBIA,NLRP12,NLRP3,NOD2,NOS1,NOTCH4,NPPA,NR3C1,PPARG,RREB…	GO:0097659
regulation of myeloid leukocyte differentiation	6.9136e-05	IFNG,IL12B,IL17A,IL23R,IL4,PRKCA,RUNX1,TGFB1,TLR4,TNF	GO:0002761
blood vessel endothelial cell migration	7.09852e-05	CD40,CSNK2B,GATA2,HMOX1,NOS3,PPARG,PRKCA,PTGS2,TBXA2R,TGFB1,VEGFA	GO:0043534
oxoacid metabolic process	7.37219e-05	ADH1B,ADH1C,ALOX5AP,ARG1,CYP1A1,CYP1A2,CYP2C19,CYP2C9,CYP2D6,CYP2E1,CYP3A4,EDN1,FADS1,FADS2,GCKR,GLS,GNPDA2,GPX1,GSTA1,GSTO1,GSTP1,IDS,IL1B,INS,LTC4S,MIF,MTHFR,NFKB1,NOS1,NOS2,NOS3,NQO1,PON1,PON2,PPARG,PTGES,PTGS1,PTGS2,SDHA,SDHD,TGFB1,UGT1A1	GO:0043436
positive regulation of natural killer cell activation	7.41252e-05	HLA-E,IL12B,IL18,IL23R,IL6R	GO:0032816
negative regulation of interleukin-1 production	7.46083e-05	CX3CR1,GSTP1,IL10,MEFV,NLRP12,NLRP3	GO:0032692
regulation of alpha-beta T cell proliferation	7.46083e-05	CCR2,HLA-E,IL12B,IL18,TGFBR2,TNFSF4	GO:0046640
regulation of membrane protein ectodomain proteolysis	7.46083e-05	IFNG,IL10,IL1B,TIMP1,TNF,TNFRSF1B	GO:0051043
glutathione derivative metabolic process	7.46083e-05	GSTA1,GSTM1,GSTM3,GSTO1,GSTP1,GSTT1	GO:1901685
glutathione derivative biosynthetic process	7.46083e-05	GSTA1,GSTM1,GSTM3,GSTO1,GSTP1,GSTT1	GO:1901687
negative regulation of macromolecule biosynthetic process	7.68384e-05	CIITA,CSF2,EDN1,ESR1,FOXP3,FTO,GSTP1,HIST1H4A,HIST1H4B,HIST1H4C,HIST1H4D,HIST1H4E,HIST1H4F,HIST1H4H,HIST1H4I,HIST1H4J,HIST1H4K,HIST1H4L,HIST2H4A,HIST2H4B,HIST4H4,HSPA1B,IFNG,IL10,IL4,IL6,ITGB3,MUC1,NFKB1,NLRP12,NOTCH4,NR3C1,PPARG,RREB1,RUNX1,RXRA,SMAD3,STAT1,STN1,TGFB1,TNF,TNFRSF4,TNFSF4,TP53,VDR,VEGFA,ZNF219	GO:0010558
response to mechanical stimulus	7.78132e-05	CD40,CHI3L1,FAS,IL1B,KIT,MKKS,NFKB1,NPPA,PTGER4,TLR4,TRPV4	GO:0009612
negative regulation of establishment of protein localization	8.16227e-05	APOA2,CSK,FOXP3,GBP1,IL10,IL1B,INS,NLRP12,NLRP3,PTGER4,PTPN22,TNF,TNFRSF4	GO:1904950
interleukin-12-mediated signaling pathway	8.25756e-05	GSTO1,IFNG,IL10,IL12B,JAK2,MIF,SOD2,STAT4	GO:0035722
positive regulation of blood vessel endothelial cell migration	8.25756e-05	CD40,GATA2,HMOX1,NOS3,PRKCA,PTGS2,TGFB1,VEGFA	GO:0043536
regulation of body fluid levels	8.50388e-05	ADORA2A,CD40,CFTR,EDN1,GATA2,IL6,ITGB3,ITPR2,JAK2,MAPK1,NOS3,OAS2,P2RY12,PDGFRA,PLAUR,PRKCA,SELP,SERPINE1,SH2B3,TLR4,TRPV4,USF1,VEGFA	GO:0050878
immune response-activating cell surface receptor signaling pathway	8.84821e-05	BAG6,BTN2A1,BTN3A1,BTN3A2,CHUK,CSK,CTLA4,FCGR1A,GBP1,HLA-DPB1,HLA-DQA1,HLA-DQB1,HLA-DRB1,HLA-DRB5,MAPK1,MICB,MUC1,NFKB1,PDE4D,PTPN22,RUNX1	GO:0002429
cellular biosynthetic process	9.34535e-05	ACTN4,ADA,AGER,AGT,ALOX5AP,APOA2,ARG1,ATF6B,ATM,C3,CCL5,CCN2,CCR2,CD40,CHUK,CIITA,CSF2,CSNK2B,CX3CR1,CYBA,CYP1A1,CYP1A2,CYP2C9,CYP2D6,CYP2E1,CYP2R1,CYP3A4,DDX39B,EDN1,EGFR,ERBB2,ERCC2,ESR1,FADS1,FLOT1,FOS,FOXP3,FTO,FUT2,GATA2,GCKR,GLS,GNPDA2,GPX1,GSTA1,GSTM1,GSTM3,GSTO1,GSTP1,GSTT1,HIST1H4A,HIST1H4B,HIST1H4C,HIST1H4D,HIST1H4E,HIST1H4F,HIST1H4H,HIST1H4I,HIST1H4J,HIST1H4K,HIST1H4L,HIST2H4A,HIST2H4B…	GO:0044249
negative regulation of defense response	9.52486e-05	ARG1,GSTP1,HLA-E,HLA-G,IL10,IL4,INS,MEFV,MICB,NLRP12,NLRP3,PPARG,PTGER4	GO:0031348
organic cyclic compound biosynthetic process	9.56166e-05	ACTN4,ADA,AGER,AGT,ATF6B,ATM,CCL5,CCN2,CD40,CHUK,CIITA,CSF2,CX3CR1,CYP21A2,CYP2R1,DDX39B,EDN1,EGFR,ERBB2,ERCC2,ESR1,FADS1,FLOT1,FOS,FOXP3,GATA2,GCKR,GNPDA2,GPX1,HIST1H4A,HIST1H4B,HIST1H4C,HIST1H4D,HIST1H4E,HIST1H4F,HIST1H4H,HIST1H4I,HIST1H4J,HIST1H4K,HIST1H4L,HIST2H4A,HIST2H4B,HIST4H4,HMOX1,HSPA1B,IFNG,IL10,IL17A,IL18,IL1B,IL4,IL6,INS,INSIG2,IRAK1,IRF5,KIT,MAPK1,MMP12,MUC1,NFKB1,NFKBIA,NLRP12,NLR…	GO:1901362
T cell activation involved in immune response	9.57581e-05	FOXP3,ICAM1,IFNG,IL12B,IL18,IL23R,IL6,NLRP3,PTGER4,TNFSF4	GO:0002286
monocarboxylic acid metabolic process	9.57581e-05	ADH1B,ADH1C,ALOX5AP,CYP1A1,CYP1A2,CYP2C19,CYP2C9,CYP2D6,CYP2E1,CYP3A4,EDN1,FADS1,FADS2,GCKR,GPX1,GSTA1,GSTP1,INS,LTC4S,MIF,PON1,PON2,PPARG,PTGES,PTGS1,PTGS2,UGT1A1	GO:0032787
regulation of fat cell differentiation	9.57581e-05	FTO,GATA2,IL6,INS,LEP,PPARG,PTGS2,SMAD3,TGFB1,TNF	GO:0045598
positive regulation of toll-like receptor signaling pathway	9.70697e-05	CYBA,FLOT1,PTPN22,TIRAP,TLR2,TLR9	GO:0034123
alpha-beta T cell proliferation	9.70697e-05	CCR2,HLA-E,IL12B,IL18,TGFBR2,TNFSF4	GO:0046633
regulation of response to interferon-gamma	9.70697e-05	ARG1,IFNG,JAK2,PPARG,SOCS3,STAT1	GO:0060330
regulation of interferon-gamma-mediated signaling pathway	9.70697e-05	ARG1,IFNG,JAK2,PPARG,SOCS3,STAT1	GO:0060334
calcium-mediated signaling	0.000100721	ATP2A2,CCR2,CCR5,CX3CR1,CXCL8,EDN1,EGFR,GBP1,GSTO1,NOS1,P2RY12,PDE4D,SELP,TNF,VCAM1	GO:0019722
primary metabolic process	0.000103338	ABO,ACE,ACTN4,ADA,ADH1B,ADH1C,ADORA2A,ADRA1B,ADRB2,ADRB3,AGER,AGT,ALDH2,ALOX5AP,APOA2,ARG1,ATF6B,ATM,BAG6,BBS4,BDNF,BTN2A1,C3,C4A,C4B,C5,CCL11,CCL2,CCL5,CCN2,CCR2,CCR5,CD40,CFTR,CHI3L1,CHUK,CIITA,CMA1,COL4A3,CRP,CSF2,CSK,CSNK2B,CTSB,CX3CR1,CYP1A1,CYP1A2,CYP21A2,CYP24A1,CYP2C19,CYP2C9,CYP2D6,CYP2E1,CYP2R1,CYP3A4,DDX39B,DXO,EDN1,EGFR,ERAP1,ERBB2,ERCC2,ESR1,FADS1,FADS2,FAS,FLOT1,FOS,FOXP3,FTO,FUT2,G…	GO:0044238
regulation of nucleobase-containing compound metabolic process	0.000104533	ACTN4,AGER,AGT,ATF6B,ATM,CCL5,CD40,CHUK,CIITA,CSF2,CX3CR1,DDX39B,DXO,EDN1,EGFR,ERBB2,ERCC2,ESR1,FADS1,FLOT1,FOS,FOXP3,FTO,GATA2,GCKR,HIST1H4A,HIST1H4B,HIST1H4C,HIST1H4D,HIST1H4E,HIST1H4F,HIST1H4H,HIST1H4I,HIST1H4J,HIST1H4K,HIST1H4L,HIST2H4A,HIST2H4B,HIST4H4,HMOX1,HSPA1B,IFNG,IL10,IL17A,IL18,IL1B,IL4,IL6,INS,INSIG2,IRAK1,IRF5,KIT,MAPK1,MMP12,MUC1,NFKB1,NFKBIA,NLRP12,NLRP3,NOD2,NOS1,NOS2,NOS3,NOTCH…	GO:0019219
interleukin-23 production	0.00010477	CSF2,IFNG,IL17A,TLR4	GO:0032627
regulation of interleukin-1 production	0.00010477	AGER,CX3CR1,GSTP1,IL10,MEFV,NLRP12,NLRP3,NOD2,TLR4	GO:0032652
regulation of interleukin-18 production	0.00010477	IL10,NLRP12,TLR2,TLR9	GO:0032661
regulation of interleukin-23 production	0.00010477	CSF2,IFNG,IL17A,TLR4	GO:0032667
oxidation-reduction process	0.00010477	ADH1B,ADH1C,ADRB3,ALDH2,APOA2,CYBA,CYP1A1,CYP1A2,CYP24A1,CYP2C19,CYP2C9,CYP2D6,CYP2E1,CYP2R1,CYP3A4,FTO,GSTO1,HMOX1,INS,LEP,MPO,NOS2,PLA2G7,PTGES,SDHA,SDHD	GO:0055114
macrophage migration	0.0001052	C5,CCL2,CCL5,CCR2,CX3CR1,MIF,P2RY12	GO:1905517
positive regulation of heart rate	0.000108553	ADRB1,ATP2A2,EDN1,NPPA,PDE4D	GO:0010460
regulation of granulocyte macrophage colony-stimulating factor production	0.000108553	IL12B,IL18,IL1B,IL23R,TLR9	GO:0032645
positive regulation of blood pressure	0.000108553	ACE,ADRA1B,ADRB1,PDE4D,TBXA2R	GO:0045777
transcription, DNA-templated	0.000108883	AGER,AGT,ATF6B,ATM,CCN2,CD40,CHUK,CIITA,CSF2,CX3CR1,DDX39B,EDN1,EGFR,ERBB2,ERCC2,ESR1,FADS1,FLOT1,FOS,FOXP3,GATA2,HIST1H4A,HIST1H4B,HIST1H4C,HIST1H4D,HIST1H4E,HIST1H4F,HIST1H4H,HIST1H4I,HIST1H4J,HIST1H4K,HIST1H4L,HIST2H4A,HIST2H4B,HIST4H4,HMOX1,HSPA1B,IFNG,IL10,IL17A,IL18,IL1B,IL4,IL6,INS,INSIG2,IRAK1,IRF5,KIT,MAPK1,MMP12,MUC1,NFKB1,NFKBIA,NLRP12,NLRP3,NOD2,NOS1,NOTCH4,NPPA,NR3C1,PPARG,RREB1,RUNX…	GO:0006351
negative regulation of biosynthetic process	0.000110134	CIITA,CSF2,EDN1,ESR1,FOXP3,FTO,GSTP1,HIST1H4A,HIST1H4B,HIST1H4C,HIST1H4D,HIST1H4E,HIST1H4F,HIST1H4H,HIST1H4I,HIST1H4J,HIST1H4K,HIST1H4L,HIST2H4A,HIST2H4B,HIST4H4,HSPA1B,IFNG,IL10,IL4,IL6,INS,ITGB3,MUC1,NFKB1,NLRP12,NOTCH4,NR3C1,PPARG,RREB1,RUNX1,RXRA,SMAD3,STAT1,STN1,TGFB1,TNF,TNFRSF4,TNFSF4,TP53,VDR,VEGFA,ZNF219	GO:0009890
negative regulation of leukocyte proliferation	0.000110172	ARG1,ATM,CTLA4,FOXP3,GSTP1,HLA-G,IL10,LST1	GO:0070664
response to interleukin-12	0.000110172	GSTO1,IFNG,IL10,IL12B,JAK2,MIF,SOD2,STAT4	GO:0070671
cellular response to interleukin-12	0.000110172	GSTO1,IFNG,IL10,IL12B,JAK2,MIF,SOD2,STAT4	GO:0071349
regulation of response to wounding	0.000115008	EDN1,IL10,MYLK,NOS3,PDGFRA,PLAUR,PRKCA,RREB1,SELP,SERPINE1,TLR4,USF1	GO:1903034
regulation of blood coagulation	0.000117673	EDN1,NOS3,PDGFRA,PLAUR,PRKCA,SELP,SERPINE1,TLR4,USF1	GO:0030193
regulation of hemostasis	0.000117673	EDN1,NOS3,PDGFRA,PLAUR,PRKCA,SELP,SERPINE1,TLR4,USF1	GO:1900046
leukocyte degranulation	0.000119529	ARG1,C3,CAT,CCR2,CD14,CHI3L1,CHIT1,CSNK2B,CTSB,CYBA,GSTP1,HP,HSPA1B,KIT,MAPK1,MIF,MMP9,MPO,NFKB1,PECAM1,PLAUR,SELL,SERPINA1,SERPINA3,TLR2,TNFRSF1B,TUBB	GO:0043299
regulation of peptidase activity	0.000119921	AGER,AGT,COL4A3,FAS,GPX1,JAK2,MEFV,MMP9,NLRP12,NLRP3,PLAUR,PPARG,SERPINA1,SERPINA3,SERPINE1,SMAD3,TIMP1,TNF,VEGFA	GO:0052547
cellular metal ion homeostasis	0.000121012	ADRA1B,ATP2A2,ATP2B1,BDKRB2,CCL11,CCL5,CCR2,CCR5,CD40,CX3CR1,CXCL12,EDN1,EDNRA,ESR1,GSTO1,HMOX1,ITPR2,NOS1,PDE4D,PDGFRA,PTGDR,PTGER4,SMAD3,TBXA2R,TRPV4	GO:0006875
organic substance biosynthetic process	0.000122041	ACTN4,ADA,AGER,AGT,ALOX5AP,APOA2,ARG1,ATF6B,ATM,C3,CCL2,CCL5,CCN2,CCR2,CD40,CHUK,CIITA,CMA1,CSF2,CSNK2B,CX3CR1,CYP1A1,CYP1A2,CYP21A2,CYP2C9,CYP2D6,CYP2E1,CYP2R1,CYP3A4,DDX39B,EDN1,EGFR,ERBB2,ERCC2,ESR1,FADS1,FLOT1,FOS,FOXP3,FTO,FUT2,GATA2,GCKR,GLS,GNPDA2,GPX1,GSTA1,GSTM1,GSTM3,GSTO1,GSTP1,GSTT1,HIST1H4A,HIST1H4B,HIST1H4C,HIST1H4D,HIST1H4E,HIST1H4F,HIST1H4H,HIST1H4I,HIST1H4J,HIST1H4K,HIST1H4L,HIST…	GO:1901576
innate immune response in mucosa	0.000122992	HIST1H2BC,HIST1H2BE,HIST1H2BF,HIST1H2BG,HIST1H2BI,NOS2	GO:0002227
positive regulation of vascular endothelial growth factor production	0.000122992	C3,C5,IL1A,IL1B,PTGS2,TGFB1	GO:0010575
positive regulation of heart contraction	0.000122992	ADRB1,ATP2A2,EDN1,NPPA,PDE4D,TGFB2	GO:0045823
vasoconstriction	0.000125331	ACE,ADRA1B,AGT,BDKRB2,EDN1,EDNRA,TBXA2R	GO:0042310
humoral immune response	0.000125346	C3,C4A,C4B,C5,CCL2,CRP,CXCL8,HIST1H2BC,HIST1H2BE,HIST1H2BF,HIST1H2BG,HIST1H2BI,HLA-DQB1,HLA-E,IFNG,IL6,MBL2	GO:0006959
regulation of gliogenesis	0.000126799	AGER,CCR2,CX3CR1,IL1B,IL6,P2RY12,TGFB1,TNF	GO:0014013
regulation of MAP kinase activity	0.000130526	C5,CD40,EDN1,EGFR,ERBB2,GSTP1,IL1B,IRAK1,KIT,MAPK1,NOD2,PTPN22,TGFB1,TGFBR1,TLR4,TLR9,TNF,VEGFA	GO:0043405
myeloid cell activation involved in immune response	0.000131222	ARG1,C3,CAT,CCR2,CD14,CHI3L1,CHIT1,CSNK2B,CTSB,CYBA,GSTP1,HP,HSPA1B,KIT,MAPK1,MIF,MMP9,MPO,NFKB1,PECAM1,PLAUR,SELL,SERPINA1,SERPINA3,TLR2,TNFRSF1B,TUBB	GO:0002275
positive regulation of cytosolic calcium ion concentration	0.000131966	ADRA1B,BDKRB2,CCR2,CCR5,CX3CR1,EDN1,EDNRA,ESR1,GSTO1,ITPR2,NOS1,PDE4D,PDGFRA,PTGDR,PTGER4,TBXA2R,TRPV4	GO:0007204
chromatin organization	0.000133743	ESR1,FOXP3,HIST1H2BC,HIST1H2BE,HIST1H2BF,HIST1H2BG,HIST1H2BI,HIST1H4A,HIST1H4B,HIST1H4C,HIST1H4D,HIST1H4E,HIST1H4F,HIST1H4H,HIST1H4I,HIST1H4J,HIST1H4K,HIST1H4L,HIST2H2BF,HIST2H4A,HIST2H4B,HIST4H4,IL1B,JAK2,MTHFR,MUC1,NOS1,PRKCA,TP53,VEGFA	GO:0006325
regulation of coagulation	0.000149088	EDN1,NOS3,PDGFRA,PLAUR,PRKCA,SELP,SERPINE1,TLR4,USF1	GO:0050818
norepinephrine-epinephrine-mediated vasodilation involved in regulation of systemic arterial blood pressure	0.000149097	ADRB1,ADRB2,ADRB3	GO:0002025
positive regulation of vitamin metabolic process	0.000149097	IFNG,IL1B,TNF	GO:0046136
positive regulation of vitamin D biosynthetic process	0.000149097	IFNG,IL1B,TNF	GO:0060557
positive regulation of calcidiol 1-monooxygenase activity	0.000149097	IFNG,IL1B,TNF	GO:0060559
cellular cation homeostasis	0.000149625	ADRA1B,ATP2A2,ATP2B1,ATP6V1G2,BDKRB2,CCL11,CCL5,CCR2,CCR5,CD40,CFTR,CX3CR1,CXCL12,EDN1,EDNRA,ESR1,GSTO1,HMOX1,ITPR2,NOS1,PDE4D,PDGFRA,PTGDR,PTGER4,SMAD3,TBXA2R,TRPV4	GO:0030003
antigen receptor-mediated signaling pathway	0.000152005	BTN2A1,BTN3A1,BTN3A2,CHUK,CSK,CTLA4,GBP1,HLA-DPB1,HLA-DQA1,HLA-DQB1,HLA-DRB1,HLA-DRB5,NFKB1,PDE4D,PTPN22,RUNX1	GO:0050851
I-kappaB phosphorylation	0.000153758	CHUK,CX3CR1,TLR2,TLR4,TLR9	GO:0007252
granulocyte macrophage colony-stimulating factor production	0.000153758	IL12B,IL18,IL1B,IL23R,TLR9	GO:0032604
positive regulation of heterotypic cell-cell adhesion	0.000153758	AGER,FLOT1,IL10,IL1B,TNF	GO:0034116
positive regulation of osteoclast differentiation	0.000153758	IFNG,IL12B,IL17A,IL23R,TNF	GO:0045672
positive regulation of innate immune response	0.000156286	CCL5,CD14,CHUK,CTSB,CYBA,FLOT1,GBP5,HLA-E,HLA-G,HSPA1B,IL12B,IRAK1,MICB,MUC1,NFKB1,NOD2,PTPN22,TIRAP,TLR2,TLR4,TLR9	GO:0045089
regulation of vesicle-mediated transport	0.000156902	APOA2,C3,C4A,C4B,CCL2,CCR2,CFTR,CSK,CYBA,FLOT1,GATA2,IFNG,IL15,IL1B,IL4,ITGB3,MAPK1,SCAMP5,SERPINE1,TLR2,TNF,VEGFA	GO:0060627
response to peptide	0.00016439	ADRB2,AGER,ATP6V1G2,ICAM1,IL1B,INS,IRF5,JAK2,LEP,NFKB1,NOD2,PPARG,PTPN22,SOCS3,STAT1,TLR4,TP53,USF1,VCAM1	GO:1901652
natural killer cell activation	0.000165956	BAG6,HLA-E,IL12B,IL18,IL23R,IL6R,LEP,MICB,PTPN22	GO:0030101
positive regulation of phospholipase activity	0.000167238	BDNF,CCL5,EDNRA,EGFR,ESR1,KIT,P2RY12,PDGFRA	GO:0010518
positive regulation of cell killing	0.000167238	ARG1,HLA-E,HLA-G,IFNG,IL12B,IL23R,MICB,NOS2	GO:0031343
positive regulation of immunoglobulin secretion	0.000194688	HLA-E,IL6,TNFRSF4,TNFSF4	GO:0051024
positive regulation of NK T cell activation	0.000194688	IL12B,IL18,IL23R,IL6R	GO:0051135
positive regulation of apoptotic cell clearance	0.000194688	C3,C4A,C4B,CCL2	GO:2000427
negative regulation of production of molecular mediator of immune response	0.000195734	APOA2,FOXP3,IL10,TGFB1,TGFB2,TNF	GO:0002701
interferon-alpha production	0.000195734	CHUK,IL10,IRF5,STAT1,TLR4,TLR9	GO:0032607
regulation of interferon-alpha production	0.000195734	CHUK,IL10,IRF5,STAT1,TLR4,TLR9	GO:0032647
metal ion homeostasis	0.000195734	ADRA1B,AGT,ATP2A2,ATP2B1,BDKRB2,CCL11,CCL5,CCR2,CCR5,CD40,CX3CR1,CXCL12,EDN1,EDNRA,ESR1,GSTO1,HMOX1,ITPR2,NOS1,PDE4D,PDGFRA,PTGDR,PTGER4,SMAD3,TBXA2R,TRPV4	GO:0055065
regulation of monocyte chemotaxis	0.000195734	AIF1,CCL5,CCR2,CXCL12,PLA2G7,SERPINE1	GO:0090025
cellular ion homeostasis	0.000199381	ADRA1B,ATP2A2,ATP2B1,ATP6V1G2,BDKRB2,CCL11,CCL5,CCR2,CCR5,CD40,CFTR,CX3CR1,CXCL12,EDN1,EDNRA,ESR1,GSTO1,HMOX1,ITPR2,NOS1,PDE4D,PDGFRA,PTGDR,PTGER4,SMAD3,TBXA2R,TRPV4	GO:0006873
regulation of endothelial cell proliferation	0.000203673	CCL11,CCL2,GATA2,HMOX1,ITGB3,LEP,PPARG,PRKCA,STAT1,TGFBR1,VEGFA	GO:0001936
regulation of wound healing	0.000203673	EDN1,MYLK,NOS3,PDGFRA,PLAUR,PRKCA,RREB1,SELP,SERPINE1,TLR4,USF1	GO:0061041
blood coagulation	0.000205444	ADORA2A,CD40,EDN1,GATA2,IL6,ITGB3,ITPR2,JAK2,MAPK1,NOS3,P2RY12,PDGFRA,PLAUR,PRKCA,SELP,SERPINE1,SH2B3,TLR4,USF1	GO:0007596
B cell proliferation	0.000207584	ATM,CD40,CTLA4,IL10,IL4,MIF,TIRAP,TLR9,TNFRSF4	GO:0042100
membrane protein ectodomain proteolysis	0.00020909	ERAP1,IFNG,IL10,IL1B,TIMP1,TNF,TNFRSF1B	GO:0006509
positive regulation of phospholipase C activity	0.00020909	BDNF,EDNRA,EGFR,ESR1,KIT,P2RY12,PDGFRA	GO:0010863
regulation of interleukin-2 production	0.00020909	CCR2,FOXP3,GBP1,IL1A,IL1B,PDE4D,RUNX1	GO:0032663
regulation of cellular extravasation	0.000213745	AGER,CCR2,CXCL12,ICAM1,PTGER4	GO:0002691
positive regulation of neuroinflammatory response	0.000213745	AGER,IL18,IL1B,IL6,TNF	GO:0150078
T cell receptor signaling pathway	0.000220525	BTN2A1,BTN3A1,BTN3A2,CHUK,CSK,GBP1,HLA-DPB1,HLA-DQA1,HLA-DQB1,HLA-DRB1,HLA-DRB5,NFKB1,PDE4D,PTPN22	GO:0050852
positive regulation of epithelial cell proliferation	0.000227303	CCL11,EGFR,ERBB2,GATA2,HMOX1,ITGB3,MMP12,NOD2,PRKCA,RREB1,TGFBR1,VEGFA	GO:0050679
regulation of neurotransmitter levels	0.000232445	CX3CR1,EDN1,FLOT1,IFNG,IL1B,JAK2,NOS1,NOS2,NOS3,NQO1,PTGS2,SLC44A4,SLC6A4,SMAD3,TLR4,TNF	GO:0001505
coagulation	0.000233961	ADORA2A,CD40,EDN1,GATA2,IL6,ITGB3,ITPR2,JAK2,MAPK1,NOS3,P2RY12,PDGFRA,PLAUR,PRKCA,SELP,SERPINE1,SH2B3,TLR4,USF1	GO:0050817
endothelial cell migration	0.000234379	AGT,CD40,CSNK2B,EDN1,GATA2,HMOX1,ITGB3,NOS3,PPARG,PRKCA,PTGS2,STAT1,TBXA2R,TGFB1,VEGFA	GO:0043542
cation homeostasis	0.000239687	ADRA1B,AGT,ATP2A2,ATP2B1,ATP6V1G2,BDKRB2,CCL11,CCL5,CCR2,CCR5,CD40,CFTR,CX3CR1,CXCL12,EDN1,EDNRA,ESR1,GSTO1,HMOX1,ITPR2,NOS1,PDE4D,PDGFRA,PTGDR,PTGER4,SMAD3,TBXA2R,TRPV4	GO:0055080
hemostasis	0.000244313	ADORA2A,CD40,EDN1,GATA2,IL6,ITGB3,ITPR2,JAK2,MAPK1,NOS3,P2RY12,PDGFRA,PLAUR,PRKCA,SELP,SERPINE1,SH2B3,TLR4,USF1	GO:0007599
tissue development	0.000251851	AGT,ATP2A2,BBS4,CCN2,CHI3L1,CRIP1,CSNK2B,CTSB,EDN1,ERCC2,FLOT1,GPX1,GSTA1,GSTM3,ICAM1,IFNG,IL13,IL1B,IL6,IL6R,ITGB3,JAK2,MBL2,MKKS,MMP12,MMP9,MTHFR,MYADM,MYLK,NOS3,NOTCH4,PDE4D,PDGFRA,PECAM1,PPARG,RREB1,RUNX1,SERPINE1,SLC44A4,SMAD3,SPP1,STAT1,TGFB1,TGFB2,TGFBR1,TGFBR2,TNF,TRPV4,VDR,VEGFA	GO:0009888
negative regulation of leukocyte activation	0.000283991	ARG1,ATM,CCR2,CTLA4,FOXP3,HLA-G,IL10,LST1,PTPN22,RUNX1,TNFSF4	GO:0002695
regulation of osteoclast differentiation	0.000290672	IFNG,IL12B,IL17A,IL23R,IL4,TLR4,TNF	GO:0045670
regulation of phospholipase C activity	0.000290672	BDNF,EDNRA,EGFR,ESR1,KIT,P2RY12,PDGFRA	GO:1900274
response to inorganic substance	0.000292236	ALOX5AP,CAT,CHUK,CRIP1,EGFR,FOS,GPX1,HMOX1,HP,IL10,IL1A,IL6,MAPK1,MMP9,NOS3,SOD2,SOD3,TNF,TNFSF4	GO:0010035
tolerance induction	0.000292957	FOXP3,HLA-E,HLA-G,IL2RA,TGFBR2	GO:0002507
oxidative demethylation	0.000292957	CYP1A2,CYP2C9,CYP2D6,CYP3A4,FTO	GO:0070989
regulation of T-helper cell differentiation	0.000299599	FOXP3,IL12B,IL18,IL23R,NLRP3,TNFSF4	GO:0045622
regulation of bone remodeling	0.000299599	IL6,ITGB3,LEP,MC4R,PRKCA,SPP1	GO:0046850
cellular response to interleukin-6	0.000299599	IL6,IL6R,JAK2,NFKB1,SOCS3,STAT1	GO:0071354
tumor necrosis factor-mediated signaling pathway	0.000301017	ACTN4,CD40,CHUK,GSTP1,HSPA1B,JAK2,LTA,NFKBIA,STAT1,TNF,TNFRSF1B,TNFRSF4,TNFSF4	GO:0033209
regulation of cellular macromolecule biosynthetic process	0.000306805	AGER,AGT,ATF6B,ATM,CCL5,CD40,CHUK,CIITA,CSF2,CX3CR1,DDX39B,EDN1,EGFR,ERBB2,ERCC2,ESR1,FADS1,FLOT1,FOS,FOXP3,FTO,GATA2,HIST1H4A,HIST1H4B,HIST1H4C,HIST1H4D,HIST1H4E,HIST1H4F,HIST1H4H,HIST1H4I,HIST1H4J,HIST1H4K,HIST1H4L,HIST2H4A,HIST2H4B,HIST4H4,HMOX1,HSPA1B,IFNG,IL10,IL17A,IL18,IL1B,IL4,IL6,INS,INSIG2,IRAK1,IRF5,KIT,MAPK1,MMP12,MUC1,NFKB1,NFKBIA,NLRP12,NLRP3,NOD2,NOS1,NOTCH4,NR3C1,PPARG,PPP1R15A,RR…	GO:2000112
inorganic ion homeostasis	0.0003146	ADRA1B,AGT,ATP2A2,ATP2B1,ATP6V1G2,BDKRB2,CCL11,CCL5,CCR2,CCR5,CD40,CFTR,CX3CR1,CXCL12,EDN1,EDNRA,ESR1,GSTO1,HMOX1,ITPR2,NOS1,PDE4D,PDGFRA,PTGDR,PTGER4,SMAD3,TBXA2R,TRPV4	GO:0098771
JNK cascade	0.000316778	AGER,CCN2,EDN1,EGFR,GSTP1,IL1B,IL1RN,IRAK1,NOD2,PTGER4,PTPN22,TIRAP,TLR9,TNF	GO:0007254
positive regulation of protein complex assembly	0.000316778	ATM,CCL11,CSF2,ERCC2,ESR1,GBP5,HSPA1B,IFNG,IL5,MMP1,P2RY12,TGFB1,TLR4,TNF,TP53,VEGFA	GO:0031334
antigen processing and presentation of endogenous peptide antigen	0.000326908	ERAP1,HLA-E,HLA-G,TAP1	GO:0002483
arginine catabolic process	0.000326908	ARG1,NOS1,NOS2,NOS3	GO:0006527
antigen processing and presentation of endogenous peptide antigen via MHC class I	0.000326908	ERAP1,HLA-E,HLA-G,TAP1	GO:0019885
positive regulation of smooth muscle cell apoptotic process	0.000326908	IFNG,IL12B,PPARG,SOD2	GO:0034393
interleukin-23-mediated signaling pathway	0.000326908	IL12B,IL23R,JAK2,STAT4	GO:0038155
positive regulation of interleukin-8 biosynthetic process	0.000326908	APOA2,TLR4,TLR9,TNF	GO:0045416
immunoglobulin secretion	0.000326908	HLA-E,IL6,TNFRSF4,TNFSF4	GO:0048305
regulation of immunoglobulin secretion	0.000326908	HLA-E,IL6,TNFRSF4,TNFSF4	GO:0051023
omega-hydroxylase P450 pathway	0.000326908	CYP1A1,CYP1A2,CYP2C19,CYP2C9	GO:0097267
neutrophil degranulation	0.000330142	ARG1,C3,CAT,CD14,CHI3L1,CHIT1,CSNK2B,CTSB,CYBA,GSTP1,HP,HSPA1B,MAPK1,MIF,MMP9,MPO,NFKB1,PECAM1,PLAUR,SELL,SERPINA1,SERPINA3,TLR2,TNFRSF1B,TUBB	GO:0043312
regulation of system process	0.000331787	ACE,ADRA1B,ADRB1,ADRB2,AGER,AGT,ATP2A2,ATP2B1,BDKRB2,CACNB4,EDN1,GSTO1,IL1B,ITPR2,NOS1,NOS3,NPPA,PDE4D,PRKCA,SLC22A5,TBXA2R,TGFB2	GO:0044057
positive regulation of epithelial to mesenchymal transition	0.000333894	IL1B,IL6,SMAD3,TGFB1,TGFB2,TGFBR1,TGFBR2	GO:0010718
negative regulation of cellular biosynthetic process	0.000335297	CIITA,CSF2,EDN1,ESR1,FOXP3,FTO,HIST1H4A,HIST1H4B,HIST1H4C,HIST1H4D,HIST1H4E,HIST1H4F,HIST1H4H,HIST1H4I,HIST1H4J,HIST1H4K,HIST1H4L,HIST2H4A,HIST2H4B,HIST4H4,HSPA1B,IFNG,IL10,IL4,IL6,INS,MUC1,NFKB1,NLRP12,NOTCH4,NR3C1,PPARG,RREB1,RUNX1,RXRA,SMAD3,STAT1,STN1,TGFB1,TNF,TNFRSF4,TNFSF4,TP53,VDR,VEGFA,ZNF219	GO:0031327
antigen processing and presentation of peptide antigen	0.000353202	ACE,CHUK,CYBA,ERAP1,FCGR1A,FCGR1B,HLA-DPB1,HLA-DQA1,HLA-DQB1,HLA-DRB1,HLA-DRB5,HLA-E,HLA-G,TAP1	GO:0048002
organic acid biosynthetic process	0.00035453	ALOX5AP,CYP1A1,CYP1A2,CYP2C9,CYP2D6,CYP2E1,CYP3A4,EDN1,FADS1,GCKR,GLS,IL1B,INS,LTC4S,MIF,MTHFR,NFKB1,PTGES,PTGS1,PTGS2,TGFB1	GO:0016053
carboxylic acid biosynthetic process	0.00035453	ALOX5AP,CYP1A1,CYP1A2,CYP2C9,CYP2D6,CYP2E1,CYP3A4,EDN1,FADS1,GCKR,GLS,IL1B,INS,LTC4S,MIF,MTHFR,NFKB1,PTGES,PTGS1,PTGS2,TGFB1	GO:0046394
negative regulation of lymphocyte activation	0.000357129	ARG1,ATM,CTLA4,FOXP3,HLA-G,IL10,LST1,PTPN22,RUNX1,TNFSF4	GO:0051250
regulation of interleukin-1 beta production	0.000358197	AGER,CX3CR1,GSTP1,MEFV,NLRP12,NLRP3,NOD2,TLR4	GO:0032651
negative regulation of interleukin-6 production	0.000360965	IL10,NLRP12,PTPN22,TLR4,TLR9,TNF	GO:0032715
cellular detoxification	0.000360965	GSTM1,GSTM3,NOS3,SOD2,SOD3,TNF	GO:1990748
neutrophil activation involved in immune response	0.000361742	ARG1,C3,CAT,CD14,CHI3L1,CHIT1,CSNK2B,CTSB,CYBA,GSTP1,HP,HSPA1B,MAPK1,MIF,MMP9,MPO,NFKB1,PECAM1,PLAUR,SELL,SERPINA1,SERPINA3,TLR2,TNFRSF1B,TUBB	GO:0002283
negative regulation of protein metabolic process	0.00036866	AGT,BAG6,EDN1,EGFR,FOXP3,FTO,GBP1,GPX1,GSTP1,HSPA1B,IL10,IL1B,IL6,INS,ITGB3,MMP9,MYADM,NFKB1,NLRP12,NOTCH4,PDE4D,PLAUR,PPP1R15A,PTPN22,SERPINA1,SERPINA3,SERPINE1,SOCS3,TGFB1,TIMP1,TLR4,TNF,USP4,VEGFA	GO:0051248
blood vessel remodeling	0.00038386	ACE,AGT,CCR2,NOS3,TGFB1	GO:0001974
maintenance of gastrointestinal epithelium	0.00038386	NOD2,SERPINA3,SLC22A5,TLR4,TLR9	GO:0030277
positive regulation of T-helper cell differentiation	0.00038386	IL12B,IL18,IL23R,NLRP3,TNFSF4	GO:0045624
interleukin-6-mediated signaling pathway	0.00038386	IL6,IL6R,JAK2,SOCS3,STAT1	GO:0070102
regulation of I-kappaB kinase/NF-kappaB signaling	0.000384668	CD40,CHUK,CX3CR1,ESR1,GSTP1,HMOX1,IL1B,IL1RN,IRAK1,NLRP12,NOD2,STAT1,TIRAP,TLR9,TNF	GO:0043122
glutathione metabolic process	0.000384974	GPX1,GSTA1,GSTM1,GSTM3,GSTP1,GSTT1,PTGES	GO:0006749
terpenoid metabolic process	0.000386838	ADH1B,ADH1C,APOA2,CYP1A2,CYP2C19,CYP2C9,CYP2D6,CYP2E1,CYP3A4,UGT1A1	GO:0006721
B cell mediated immunity	0.000401728	CRP,HLA-DQB1,HLA-E,HLA-G,IL10,IL4,TGFB1,TNFSF4	GO:0019724
endothelial cell proliferation	0.000409802	CCL11,CCL2,GATA2,HMOX1,ITGB3,LEP,PPARG,PRKCA,STAT1,TGFBR1,VEGFA	GO:0001935
response to nitrogen compound	0.000409802	ADRB2,AGER,ATP6V1G2,BAG6,CFTR,FLOT1,GSTM1,GSTM3,ICAM1,IL1B,IL6,INS,IRF5,JAK2,LEP,MAPK1,NFKB1,NOD2,P2RY12,PDE3A,PPARG,PTPN22,RNF5,SOCS3,STAT1,TLR4,TNFSF4,TP53,USF1,VCAM1	GO:1901698
positive regulation of stress-activated MAPK cascade	0.000423042	AGER,CCN2,EDN1,IL1B,IL1RN,LEP,NOD2,TGFB2,TIRAP,TLR9,TNF,VEGFA	GO:0032874
regulation of protein complex assembly	0.000424792	ATM,CCL11,CSF2,ERCC2,ESR1,GBP5,HSPA1B,IFNG,IL5,INS,MEFV,MMP1,MYADM,P2RY12,PTGER4,SELP,TGFB1,TLR4,TNF,TP53,VEGFA	GO:0043254
antigen processing and presentation	0.000426775	ACE,CHUK,CYBA,ERAP1,FCGR1A,FCGR1B,HLA-DPB1,HLA-DQA1,HLA-DQB1,HLA-DRB1,HLA-DRB5,HLA-E,HLA-G,NOD2,TAP1	GO:0019882
cytokine production involved in inflammatory response	0.000435261	GBP5,LEP,MEFV,NOD2,NOS2,TLR4	GO:0002534
regulation of cytokine production involved in inflammatory response	0.000435261	GBP5,LEP,MEFV,NOD2,NOS2,TLR4	GO:1900015
gliogenesis	0.000441089	AGER,CCL2,CCR2,CX3CR1,IL1B,IL6,P2RY12,TGFB1,TGFB2,TLR2,TNF	GO:0042063
positive regulation of stress-activated protein kinase signaling cascade	0.000451703	AGER,CCN2,EDN1,IL1B,IL1RN,LEP,NOD2,TGFB2,TIRAP,TLR9,TNF,VEGFA	GO:0070304
defense response to Gram-negative bacterium	0.000467694	IL12B,IL23R,IL6,IL6R,NOS2,SELP,SERPINE1,TLR4,TLR9	GO:0050829
urogenital system development	0.000488525	ACE,AGT,BAG6,COL4A3,CRIP1,IL6R,MMP9,PDGFRA,PECAM1,STAT1,TGFB2,TGFBR1,VEGFA	GO:0001655
regulation of epithelial cell differentiation	0.000500811	IFNG,IL13,IL1B,MMP9,NOTCH4,RUNX1,SERPINE1,STAT1,TNF,VDR	GO:0030856
epoxygenase P450 pathway	0.00050226	CYP1A1,CYP1A2,CYP2C19,CYP2C9,CYP2E1	GO:0019373
ion homeostasis	0.00050226	ADRA1B,AGT,ATP2A2,ATP2B1,ATP6V1G2,BDKRB2,CCL11,CCL5,CCR2,CCR5,CD40,CFTR,CX3CR1,CXCL12,EDN1,EDNRA,ESR1,GSTO1,HMOX1,INS,ITPR2,NOS1,PDE4D,PDGFRA,PTGDR,PTGER4,SMAD3,TBXA2R,TRPV4	GO:0050801
regulation of toll-like receptor signaling pathway	0.000505514	CD14,CYBA,FLOT1,PTPN22,TIRAP,TLR2,TLR4,TLR9	GO:0034121
negative regulation of transcription, DNA-templated	0.000505514	CIITA,CSF2,EDN1,ESR1,FOXP3,HIST1H4A,HIST1H4B,HIST1H4C,HIST1H4D,HIST1H4E,HIST1H4F,HIST1H4H,HIST1H4I,HIST1H4J,HIST1H4K,HIST1H4L,HIST2H4A,HIST2H4B,HIST4H4,HSPA1B,IFNG,IL4,MUC1,NFKB1,NR3C1,PPARG,RREB1,RUNX1,RXRA,SMAD3,STAT1,TGFB1,TNF,TNFRSF4,TNFSF4,TP53,VDR,VEGFA,ZNF219	GO:0045892
positive regulation of lipase activity	0.000505514	BDNF,CCL5,EDNRA,EGFR,ESR1,KIT,P2RY12,PDGFRA	GO:0060193
positive regulation of leukocyte mediated cytotoxicity	0.000510144	ARG1,HLA-E,HLA-G,IL12B,IL23R,MICB,NOS2	GO:0001912
regulation of tolerance induction	0.000510144	FOXP3,HLA-G,IL2RA,TGFBR2	GO:0002643
regulation of lipid transport	0.000510144	AGT,APOA2,IL1B,ITGB3,NFKB1,NFKBIA,PON1,PPARG,SPP1	GO:0032368
negative regulation of mononuclear cell proliferation	0.000510144	ARG1,ATM,CTLA4,FOXP3,HLA-G,IL10,LST1	GO:0032945
regulation of chemokine biosynthetic process	0.000510144	AGER,HMOX1,IL6,TNF	GO:0045073
negative regulation of lymphocyte proliferation	0.000510144	ARG1,ATM,CTLA4,FOXP3,HLA-G,IL10,LST1	GO:0050672
regulation of NK T cell activation	0.000510144	IL12B,IL18,IL23R,IL6R	GO:0051133
regulation of apoptotic cell clearance	0.000510144	C3,C4A,C4B,CCL2	GO:2000425
kidney development	0.000511263	ACE,AGT,BAG6,COL4A3,IL6R,MMP9,PDGFRA,PECAM1,STAT1,TGFB2,TGFBR1,VEGFA	GO:0001822
tonic smooth muscle contraction	0.0005164	EDN1,EDNRA,MYLK	GO:0014820
regulation of guanylate cyclase activity	0.0005164	NOS1,NOS2,NOS3	GO:0031282
positive regulation of guanylate cyclase activity	0.0005164	NOS1,NOS2,NOS3	GO:0031284
negative regulation of appetite by leptin-mediated signaling pathway	0.0005164	BBS4,LEP,MKKS	GO:0038108
regulation of activated T cell proliferation	0.0005164	AGER,FOXP3,IL12B,IL18,IL23R,IL6R	GO:0046006
negative regulation of extrinsic apoptotic signaling pathway via death domain receptors	0.0005164	FAS,GPX1,HMOX1,ICAM1,NOS3,SERPINE1	GO:1902042
peptidyl-serine phosphorylation	0.00052648	ATM,CHUK,EGFR,IFNG,IL6,MAPK1,MIF,NOS1,PDE4D,PRKCA,RICTOR,TGFB1,TGFBR1,TGFBR2,TNF,VEGFA	GO:0018105
negative regulation of nucleic acid-templated transcription	0.000531798	CIITA,CSF2,EDN1,ESR1,FOXP3,HIST1H4A,HIST1H4B,HIST1H4C,HIST1H4D,HIST1H4E,HIST1H4F,HIST1H4H,HIST1H4I,HIST1H4J,HIST1H4K,HIST1H4L,HIST2H4A,HIST2H4B,HIST4H4,HSPA1B,IFNG,IL4,MUC1,NFKB1,NR3C1,PPARG,RREB1,RUNX1,RXRA,SMAD3,STAT1,TGFB1,TNF,TNFRSF4,TNFSF4,TP53,VDR,VEGFA,ZNF219	GO:1903507
interleukin-1-mediated signaling pathway	0.000533806	CHUK,IL1A,IL1B,IL1R1,IL1RN,IL6,IRAK1,NFKB1,NFKBIA,NOD2	GO:0070498
negative regulation of RNA biosynthetic process	0.000542952	CIITA,CSF2,EDN1,ESR1,FOXP3,HIST1H4A,HIST1H4B,HIST1H4C,HIST1H4D,HIST1H4E,HIST1H4F,HIST1H4H,HIST1H4I,HIST1H4J,HIST1H4K,HIST1H4L,HIST2H4A,HIST2H4B,HIST4H4,HSPA1B,IFNG,IL4,MUC1,NFKB1,NR3C1,PPARG,RREB1,RUNX1,RXRA,SMAD3,STAT1,TGFB1,TNF,TNFRSF4,TNFSF4,TP53,VDR,VEGFA,ZNF219	GO:1902679
regulation of phospholipase activity	0.000558102	BDNF,CCL5,EDNRA,EGFR,ESR1,KIT,P2RY12,PDGFRA	GO:0010517
cellular response to organic cyclic compound	0.000566625	CCL2,CCL5,CFTR,CYP1A1,CYP24A1,EGFR,ESR1,FLOT1,IL18,IL1B,MAPK1,NR3C1,P2RY12,PDE3A,RUNX1,SPP1,TGFB1,TNF,VDR	GO:0071407
protein localization	0.000573326	AGER,AIF1,APOA2,ATP6V1G2,BAG6,BBS1,BBS4,BDNF,BTN3A1,BTN3A2,C5,CAT,CCHCR1,CCL5,CD14,CFTR,CHI3L1,CHUK,CRP,CSK,DDX39B,EGFR,ERBB2,ESR1,FLOT1,FOXP3,GBP1,GBP2,GBP5,GCKR,HLA-E,IFNG,IL10,IL10RA,IL1A,IL1B,IL6,INS,ITPR2,LEP,MIF,MMP12,MYADM,NFKBIA,NLRP12,NLRP3,NOD2,NOS2,PARD3B,PPARG,PPP1R15A,PRKCA,PTGER4,PTPN22,S100A10,SCAMP2,SCAMP5,SMAD3,TGFB1,TGFB2,TLR2,TLR4,TNF,TNFRSF1B,TNFRSF4,TNFSF4,TP53,USP4	GO:0008104
response to virus	0.000578123	CCL11,CCL5,CHUK,CXCL12,FOXP3,IFNG,IL12B,IL23R,IL6,MICB,MX2,OAS2,STAT1,TLR9,TNF,TNFSF4	GO:0009615
response to antibiotic	0.000582781	CAT,CFTR,CIITA,CRIP1,GPX1,HMOX1,HP,IL10,IL6,JAK2,TP53	GO:0046677
maintenance of location	0.000618616	BBS4,C3,CCR5,CRP,FTO,GSTO1,IL10,IL1B,IL6,ITGB3,ITPR2,NFKB1,NFKBIA,NOS1,PDE4D,PPARG,TNF	GO:0051235
cellular chemical homeostasis	0.000621363	ADRA1B,AGER,ATP2A2,ATP2B1,ATP6V1G2,BDKRB2,CCL11,CCL5,CCR2,CCR5,CD40,CFTR,CX3CR1,CXCL12,EDN1,EDNRA,ESR1,GSTO1,HMOX1,ITPR2,NOS1,PDE4D,PDGFRA,PTGDR,PTGER4,SMAD3,TBXA2R,TRPV4	GO:0055082
antibiotic metabolic process	0.000627074	ADH1B,ADH1C,ALDH2,CAT,CYBA,GNPDA2,GPX1,HP,MPO,SDHA,SDHD	GO:0016999
homeostasis of number of cells	0.000628374	FOXP3,HMOX1,HSPA1B,IL6,JAK2,KIT,NOS3,STAT1,TNFRSF4,VEGFA	GO:0048872
small molecule biosynthetic process	0.000629427	ADA,ALOX5AP,CYP1A1,CYP1A2,CYP2C9,CYP2D6,CYP2E1,CYP2R1,CYP3A4,EDN1,FADS1,GCKR,GLS,GPX1,IFNG,IL1B,INS,LTC4S,MIF,MTHFR,NFKB1,PDE4D,PTGES,PTGS1,PTGS2,TGFB1,TNF,UPP1,VDR	GO:0044283
cellular response to external stimulus	0.000631173	CD40,CLEC16A,CYP24A1,FADS1,FAS,IL1B,MAPK1,NFKB1,P2RY12,PTGER4,TLR4,TP53,USF1,VCAM1,VDR	GO:0071496
prostaglandin biosynthetic process	0.000634428	EDN1,MIF,PTGES,PTGS1,PTGS2	GO:0001516
prostanoid biosynthetic process	0.000634428	EDN1,MIF,PTGES,PTGS1,PTGS2	GO:0046457
regulation of transporter activity	0.000736063	ABCB1,ACTN4,ADRB2,APOA2,CACNB4,CFTR,GSTO1,INS,MMP9,NOS1,NPPA,PDE4D,PON1,PPARG,TLR9	GO:0032409
cell redox homeostasis	0.000736063	CYBA,GPX1,MPO,NOS1,NOS2,NOS3	GO:0045454
negative regulation of leukocyte cell-cell adhesion	0.000737226	ARG1,CTLA4,CXCL12,FOXP3,HLA-G,IL10,PTPN22,RUNX1,TNFSF4	GO:1903038
bone remodeling	0.000759825	IL6,ITGB3,LEP,MC4R,PRKCA,SPP1,TGFB1	GO:0046849
regulation of cytokine secretion involved in immune response	0.000761835	APOA2,IL10,TNF,TNFRSF1B	GO:0002739
detection of molecule of bacterial origin	0.000761835	C4B,NOD2,TLR2,TLR4	GO:0032490
NK T cell activation	0.000761835	IL12B,IL18,IL23R,IL6R	GO:0051132
regulation of brown fat cell differentiation	0.000761835	FTO,INS,LEP,PTGS2	GO:0090335
hormone secretion	0.000787016	AGT,CCL5,CFTR,EDN1,IFNG,IL1B,IL6,INS,ITPR2,NOS2,PRKCA,SLC44A4,SPP1,TNF	GO:0046879
glial cell migration	0.00080369	CCL2,CCR2,CX3CR1,P2RY12,TGFB2	GO:0008347
glutamine family amino acid catabolic process	0.00080369	ARG1,GLS,NOS1,NOS2,NOS3	GO:0009065
detection of biotic stimulus	0.00080369	C4B,NLRP3,NOD2,TLR2,TLR4	GO:0009595
epithelial structure maintenance	0.00080369	NOD2,SERPINA3,SLC22A5,TLR4,TLR9	GO:0010669
positive regulation of interferon-alpha production	0.00080369	CHUK,IRF5,STAT1,TLR4,TLR9	GO:0032727
positive regulation of interleukin-2 production	0.00080369	CCR2,IL1A,IL1B,PDE4D,RUNX1	GO:0032743
receptor biosynthetic process	0.00080369	EDN1,IL10,ITGB3,PPARG,TNF	GO:0032800
positive regulation of activated T cell proliferation	0.00080369	AGER,IL12B,IL18,IL23R,IL6R	GO:0042104
regulation of lipase activity	0.00080369	APOA2,BDNF,CCL5,EDNRA,EGFR,ESR1,KIT,P2RY12,PDGFRA	GO:0060191
mucosal immune response	0.000862768	HIST1H2BC,HIST1H2BE,HIST1H2BF,HIST1H2BG,HIST1H2BI,NOS2	GO:0002385
platelet degranulation	0.000884843	ACTN4,ITGB3,PECAM1,SELP,SERPINA1,SERPINA3,SERPINE1,TGFB1,TGFB2,TIMP1,VEGFA	GO:0002576
pattern recognition receptor signaling pathway	0.000906459	CD14,CHUK,CTSB,CYBA,FLOT1,HSPA1B,IRAK1,NOD2,PTPN22,TIRAP,TLR2,TLR4,TLR9	GO:0002221
negative regulation of gene expression	0.000926711	ATM,CIITA,CSF2,DXO,EDN1,EGFR,ESR1,FOXP3,FTO,GATA2,HIST1H4A,HIST1H4B,HIST1H4C,HIST1H4D,HIST1H4E,HIST1H4F,HIST1H4H,HIST1H4I,HIST1H4J,HIST1H4K,HIST1H4L,HIST2H4A,HIST2H4B,HIST4H4,HSPA1B,IFNG,IL4,MIF,MUC1,MYADM,NFKB1,NOS2,NOTCH4,NR3C1,PPARG,PRKCA,PTPN22,RREB1,RUNX1,RXRA,SERPINE1,SKIV2L,SMAD3,STAT1,TGFB1,TGFB2,TIRAP,TNF,TNFRSF4,TNFSF4,TP53,VDR,VEGFA,ZNF219	GO:0010629
double-strand break repair	0.000931026	ATM,HIST1H4A,HIST1H4B,HIST1H4C,HIST1H4D,HIST1H4E,HIST1H4F,HIST1H4H,HIST1H4I,HIST1H4J,HIST1H4K,HIST1H4L,HIST2H4A,HIST2H4B,HIST4H4	GO:0006302
catabolic process	0.000940224	ACE,ADA,ADRB2,APOA2,ARG1,ATM,ATP6V1G2,BAG6,CAT,CHIT1,CLEC16A,COMT,CSNK2B,CTSB,CYP1A2,CYP24A1,CYP2C19,CYP2C9,CYP2D6,CYP2E1,CYP2R1,CYP3A4,DXO,EGFR,ERAP1,FTO,FUT2,GCKR,GLS,GNPDA2,GPX1,GSTM1,GSTM3,GSTO1,HMOX1,HP,HSPA1B,IDS,IFNG,IL10,IL10RA,IL1B,IL4,INS,LEP,MEFV,MMP1,MMP12,MMP9,MPO,NOS1,NOS2,NOS3,PDE4D,PON1,PON2,PRKCA,PTPN22,RNF5,SKIV2L,SPP1,TGFB1,TIMP1,TIRAP,TNF,TNFRSF1B,TP53,UBE2L6,UGT1A1,UPP1	GO:0009056
hormone transport	0.000964226	AGT,CCL5,CFTR,EDN1,IFNG,IL1B,IL6,INS,ITPR2,NOS2,PRKCA,SLC44A4,SPP1,TNF	GO:0009914
T cell mediated cytotoxicity	0.00100905	AGER,HLA-E,HLA-G,IL12B,IL23R,MICB	GO:0001913
positive regulation of acute inflammatory response	0.00100905	HLA-E,IL1B,IL6,PTGS2,TNF	GO:0002675
negative regulation of epithelial cell differentiation	0.00100905	IFNG,IL13,MMP9,NOTCH4,STAT1	GO:0030857
icosanoid secretion	0.00100905	ACE,BDKRB2,IL1B,LEP,NOS2	GO:0032309
regulation of bone resorption	0.00100905	IL6,ITGB3,MC4R,PRKCA,SPP1	GO:0045124
positive regulation of steroid metabolic process	0.00100905	AGT,APOA2,IFNG,IL1B,TNF	GO:0045940
regulation of JNK cascade	0.00100905	AGER,CCN2,EDN1,EGFR,GSTP1,IL1B,IL1RN,NOD2,PTPN22,TIRAP,TLR9,TNF	GO:0046328
renal system development	0.00100905	ACE,AGT,BAG6,COL4A3,IL6R,MMP9,PDGFRA,PECAM1,STAT1,TGFB2,TGFBR1,VEGFA	GO:0072001
hormone biosynthetic process	0.00104635	CYP21A2,CYP2R1,IFNG,IL1B,NFKB1,SLC44A4,TNF,VDR	GO:0042446
embryonic organ development	0.00106519	BBS4,CXCL8,IL3,KIT,MKKS,PDGFRA,SLC44A4,TGFB1,TGFB2,TGFBR1,TGFBR2,TNF,VEGFA	GO:0048568
positive regulation of muscle cell apoptotic process	0.00109046	IFNG,IL12B,PPARG,SOD2	GO:0010661
low-density lipoprotein particle remodeling	0.00109046	AGT,APOA2,MPO,PLA2G7	GO:0034374
embryonic hemopoiesis	0.00109046	IL3,KIT,TGFBR2,VEGFA	GO:0035162
cellular catabolic process	0.00113923	ACE,ADA,ADRB2,APOA2,ARG1,ATM,ATP6V1G2,BAG6,CAT,CHIT1,CLEC16A,COMT,CSNK2B,CTSB,CYP1A2,CYP24A1,CYP2C19,CYP2C9,CYP2D6,CYP2E1,CYP2R1,CYP3A4,DXO,ERAP1,FTO,GCKR,GLS,GNPDA2,GPX1,GSTM1,GSTM3,GSTO1,HMOX1,HP,HSPA1B,IDS,IFNG,IL10,IL10RA,IL1B,IL4,INS,LEP,MEFV,MMP12,MPO,NOS1,NOS2,NOS3,PDE4D,PON1,PON2,PRKCA,PTPN22,RNF5,SKIV2L,TGFB1,TIMP1,TIRAP,TNF,TNFRSF1B,TP53,UBE2L6,UGT1A1,UPP1	GO:0044248
platelet activation	0.00114999	CD40,IL6,ITGB3,ITPR2,MAPK1,NOS3,P2RY12,PDGFRA,PRKCA,SELP,TLR4	GO:0030168
small molecule metabolic process	0.00114999	ADA,ADH1B,ADH1C,ALDH2,ALOX5AP,APOA2,ARG1,CYP1A1,CYP1A2,CYP24A1,CYP2C19,CYP2C9,CYP2D6,CYP2E1,CYP2R1,CYP3A4,EDN1,EPHX1,FADS1,FADS2,FUT2,GC,GCKR,GLS,GNPDA2,GPX1,GSTA1,GSTO1,GSTP1,HSPA1B,IDS,IFNG,IL1B,IL4,INS,LTC4S,MIF,MTHFR,NFKB1,NOS1,NOS2,NOS3,NPPA,NQO1,PDE4D,PON1,PON2,PPARG,PTGES,PTGS1,PTGS2,RXRA,SDHA,SDHD,TGFB1,TNF,UGT1A1,UPP1,VDR	GO:0044281
response to ketone	0.00115352	CFTR,CSNK2B,NR3C1,PTGER4,SPP1,TGFB1,TGFB2,TNFSF4	GO:1901654
negative regulation of cellular protein metabolic process	0.00115889	AGT,BAG6,EDN1,FOXP3,FTO,GBP1,GPX1,GSTP1,HSPA1B,IL10,IL1B,INS,MMP9,MYADM,NFKB1,NLRP12,NOTCH4,PDE4D,PLAUR,PPP1R15A,PTPN22,SERPINA1,SERPINA3,SERPINE1,SOCS3,TGFB1,TIMP1,TLR4,TNF,USP4,VEGFA	GO:0032269
monocarboxylic acid biosynthetic process	0.00117813	ALOX5AP,CYP1A1,CYP1A2,CYP2C9,CYP2D6,CYP2E1,CYP3A4,EDN1,FADS1,GCKR,INS,LTC4S,MIF,PTGES,PTGS1,PTGS2	GO:0072330
cellular response to peptide	0.00117813	ADRB2,AGER,ATP6V1G2,ICAM1,IL1B,INS,JAK2,NFKB1,NOD2,PPARG,PTPN22,SOCS3,TLR4,TP53,USF1,VCAM1	GO:1901653
negative regulation of cytokine secretion involved in immune response	0.00118024	APOA2,IL10,TNF	GO:0002740
positive regulation of blood pressure by epinephrine-norepinephrine	0.00118024	ADRA1B,ADRB1,PDE4D	GO:0003321
alkaloid metabolic process	0.00118024	CYP1A2,CYP2D6,CYP3A4	GO:0009820
positive regulation of interleukin-23 production	0.00118024	CSF2,IFNG,IL17A	GO:0032747
T-helper 1 cell cytokine production	0.00118024	IL18,IL1B,IL1R1	GO:0035744
positive regulation of vascular permeability	0.00118024	PDE3A,TGFB1,TRPV4	GO:0043117
positive regulation of glial cell proliferation	0.00118024	IL1B,IL6,TNF	GO:0060252
positive regulation of epithelial to mesenchymal transition involved in endocardial cushion formation	0.00118024	TGFB2,TGFBR1,TGFBR2	GO:1905007
regulation of T-helper 1 cell cytokine production	0.00118024	IL18,IL1B,IL1R1	GO:2000554
positive regulation of T-helper 1 cell cytokine production	0.00118024	IL18,IL1B,IL1R1	GO:2000556
toll-like receptor signaling pathway	0.0012132	CD14,CHUK,CTSB,CYBA,FLOT1,IRAK1,PTPN22,TIRAP,TLR2,TLR4,TLR9	GO:0002224
peptidyl-serine modification	0.00121861	ATM,CHUK,EGFR,IFNG,IL6,MAPK1,MIF,NOS1,PDE4D,PRKCA,RICTOR,TGFB1,TGFBR1,TGFBR2,TNF,VEGFA	GO:0018209
muscle adaptation	0.00121891	AGT,CYBA,EDN1,HMOX1,IL1B,NOS3,PRKCA	GO:0043500
positive regulation of interleukin-10 production	0.00122958	IL12B,NOD2,TLR4,TLR9,TNFSF4	GO:0032733
adenylate cyclase-activating adrenergic receptor signaling pathway	0.00122958	ADRA1B,ADRB1,ADRB2,ADRB3,PDE4D	GO:0071880
negative regulation of signal transduction in absence of ligand	0.00122958	CSF2,HSPA1B,IL1A,IL1B,TNF	GO:1901099
negative regulation of extrinsic apoptotic signaling pathway in absence of ligand	0.00122958	CSF2,HSPA1B,IL1A,IL1B,TNF	GO:2001240
negative regulation of RNA metabolic process	0.00131193	CIITA,CSF2,EDN1,ESR1,FOXP3,HIST1H4A,HIST1H4B,HIST1H4C,HIST1H4D,HIST1H4E,HIST1H4F,HIST1H4H,HIST1H4I,HIST1H4J,HIST1H4K,HIST1H4L,HIST2H4A,HIST2H4B,HIST4H4,HSPA1B,IFNG,IL4,MUC1,NFKB1,NR3C1,PPARG,RREB1,RUNX1,RXRA,SMAD3,STAT1,TGFB1,TIRAP,TNF,TNFRSF4,TNFSF4,TP53,VDR,VEGFA,ZNF219	GO:0051253
antigen processing and presentation of peptide antigen via MHC class I	0.00131337	ACE,CHUK,CYBA,ERAP1,FCGR1A,FCGR1B,HLA-E,HLA-G,TAP1	GO:0002474
isoprenoid metabolic process	0.00131337	ADH1B,ADH1C,APOA2,CYP1A2,CYP2C19,CYP2C9,CYP2D6,CYP2E1,CYP3A4,UGT1A1	GO:0006720
negative regulation of cell migration	0.00133987	AIF1,C5,CCL2,CSNK2B,CXCL12,HMOX1,IL4,MIF,PPARG,PTGER4,SERPINE1,TBXA2R,TGFB1,TIMP1	GO:0030336
negative regulation of leukocyte migration	0.00135002	C5,CCL2,CXCL12,HMOX1,MIF,PTGER4	GO:0002686
granulocyte migration	0.00141233	CCL11,CCL2,CCL5,CXCL8,EDN1,IL1B,IL1RN,PECAM1,PTGER4,TGFB2,TIRAP	GO:0097530
endothelium development	0.00142605	CSNK2B,GSTM3,ICAM1,IL1B,MYADM,NOTCH4,PDE4D,PECAM1,TNF	GO:0003158
negative regulation of macrophage derived foam cell differentiation	0.00149858	CRP,ITGB3,NFKBIA,PPARG	GO:0010745
regulation of interleukin-8 biosynthetic process	0.00149858	APOA2,TLR4,TLR9,TNF	GO:0045414
regulation of cysteine-type endopeptidase activity involved in apoptotic signaling pathway	0.00149858	FAS,JAK2,MMP9,PLAUR	GO:2001267
regulation of hormone biosynthetic process	0.0015066	IFNG,IL1B,NFKB1,TNF,VDR	GO:0046885
icosanoid transport	0.0015066	ACE,BDKRB2,IL1B,LEP,NOS2	GO:0071715
fatty acid derivative transport	0.0015066	ACE,BDKRB2,IL1B,LEP,NOS2	GO:1901571
negative regulation of endothelial cell apoptotic process	0.0015066	GATA2,ICAM1,IL10,IL13,IL4,SERPINE1	GO:2000352
negative regulation of T cell activation	0.00151295	ARG1,CTLA4,FOXP3,HLA-G,IL10,PTPN22,RUNX1,TNFSF4	GO:0050868
negative regulation of cellular macromolecule biosynthetic process	0.00157301	CIITA,CSF2,EDN1,ESR1,FOXP3,FTO,HIST1H4A,HIST1H4B,HIST1H4C,HIST1H4D,HIST1H4E,HIST1H4F,HIST1H4H,HIST1H4I,HIST1H4J,HIST1H4K,HIST1H4L,HIST2H4A,HIST2H4B,HIST4H4,HSPA1B,IFNG,IL4,MUC1,NFKB1,NOTCH4,NR3C1,PPARG,RREB1,RUNX1,RXRA,SMAD3,STAT1,STN1,TGFB1,TNF,TNFRSF4,TNFSF4,TP53,VDR,VEGFA,ZNF219	GO:2000113
lipid transport	0.00157997	ABCB1,ACE,AGT,APOA2,BDKRB2,IL1B,ITGB3,LEP,NFKB1,NFKBIA,NOS2,PON1,PPARG,RXRA,SPP1	GO:0006869
negative regulation of catalytic activity	0.00158627	AGT,APOA2,CCR2,GCKR,GPX1,GSTP1,HP,IL1B,INS,MMP9,NFKB1,NOS1,PLAUR,PPP1R15A,PTPN22,SERPINA1,SERPINA3,SERPINE1,TGFB2,TIMP1,TLR9,TNF,TP53,VEGFA	GO:0043086
response to organonitrogen compound	0.00160537	ADRB2,AGER,ATP6V1G2,BAG6,CFTR,ICAM1,IL1B,IL6,INS,IRF5,JAK2,LEP,MAPK1,NFKB1,NOD2,P2RY12,PDE3A,PPARG,PTPN22,RNF5,SOCS3,STAT1,TLR4,TP53,USF1,VCAM1	GO:0010243
nitrogen compound metabolic process	0.00170753	ACE,ACTN4,ADA,ADORA2A,ADRA1B,ADRB2,ADRB3,AGER,AGT,APOA2,ARG1,ATF6B,ATM,BAG6,BDNF,C3,C4A,C4B,C5,CCL11,CCL2,CCL5,CCN2,CCR2,CCR5,CD40,CFTR,CHI3L1,CHIT1,CHUK,CIITA,CMA1,COL4A3,COMT,CRP,CSF2,CSK,CSNK2B,CTSB,CX3CR1,CYP1A2,CYP2C9,CYP2D6,CYP3A4,DDX39B,DXO,EDN1,EGFR,ERAP1,ERBB2,ERCC2,ESR1,FADS1,FAS,FLOT1,FOS,FOXP3,FTO,FUT2,GATA2,GBP1,GCKR,GLS,GNPDA2,GPX1,GSTA1,GSTM1,GSTM3,GSTO1,GSTP1,GSTT1,HIST1H2BC,HIST1…	GO:0006807
ER-nucleus signaling pathway	0.00179904	ATF6B,CCL2,CXCL8,INSIG2,PPP1R15A,TP53	GO:0006984
regulation of cell adhesion mediated by integrin	0.00179904	ADA,CCL5,MUC1,P2RY12,SERPINE1,TGFB2	GO:0033628
regulation of nitric-oxide synthase activity	0.00179904	EGFR,IL1B,INS,LEP,NOS3,TNF	GO:0050999
regulation of T cell mediated cytotoxicity	0.00183065	AGER,HLA-E,HLA-G,IL12B,IL23R	GO:0001914
macrophage differentiation	0.00183065	MMP9,PRKCA,TGFB1,TLR2,VEGFA	GO:0030225
adrenergic receptor signaling pathway	0.00183065	ADRA1B,ADRB1,ADRB2,ADRB3,PDE4D	GO:0071875
regulation of cysteine-type endopeptidase activity	0.00186036	COL4A3,FAS,GPX1,JAK2,MEFV,MMP9,NLRP12,NLRP3,PLAUR,PPARG,SMAD3,TNF,VEGFA	GO:2000116
immunoglobulin mediated immune response	0.00191027	CRP,HLA-DQB1,HLA-E,IL10,IL4,TGFB1,TNFSF4	GO:0016064
negative regulation of NF-kappaB transcription factor activity	0.00199553	CHUK,FOXP3,IL10,IRAK1,NFKBIA,NLRP12,NLRP3,TLR9	GO:0032088
regulation of protein serine/threonine kinase activity	0.00200388	ADRB2,C5,CD40,EDN1,EGFR,ERBB2,GSTP1,IFNG,IL1B,IRAK1,KIT,MAPK1,NOD2,PTPN22,TGFB1,TGFBR1,TLR4,TLR9,TNF,VEGFA	GO:0071900
negative regulation of chemokine production	0.00201342	GSTP1,IL10,IL6,MEFV	GO:0032682
smooth muscle cell apoptotic process	0.00201342	IFNG,IL12B,PPARG,SOD2	GO:0034390
regulation of smooth muscle cell apoptotic process	0.00201342	IFNG,IL12B,PPARG,SOD2	GO:0034391
interleukin-2 biosynthetic process	0.00201342	FOXP3,IL18,IL1A,IL1B	GO:0042094
interleukin-8 biosynthetic process	0.00201342	APOA2,TLR4,TLR9,TNF	GO:0042228
regulation of interleukin-6 biosynthetic process	0.00201342	AGER,NLRP12,TIRAP,TNF	GO:0045408
regulation of interferon-beta production	0.00205291	FLOT1,IRF5,TIRAP,TLR2,TLR4,TLR9	GO:0032648
regulation of cysteine-type endopeptidase activity involved in apoptotic process	0.00207079	COL4A3,FAS,GPX1,JAK2,MMP9,NLRP12,NLRP3,PLAUR,PPARG,SMAD3,TNF,VEGFA	GO:0043281
positive regulation of small molecule metabolic process	0.00209267	IFNG,IL1B,INS,NFKB1,NOS1,NOS2,NOS3,PTGS2,TNF	GO:0062013
adenylate cyclase-activating G protein-coupled receptor signaling pathway	0.00211365	ADORA2A,ADRA1B,ADRB1,ADRB2,ADRB3,MC4R,PDE4D,PRKCA,PTGDR,PTGER4,TBXA2R	GO:0007189
heart contraction	0.00213021	ACE,ADRB1,AGT,ATP2A2,ATP2B1,CACNB4,EDN1,GPX1,GSTO1,ITPR2,NOS1,NPPA,PDE4D,TGFB2	GO:0060047
negative regulation of hydrolase activity	0.00215149	AGT,APOA2,GPX1,MMP9,NOS1,PLAUR,PPP1R15A,SERPINA1,SERPINA3,SERPINE1,TGFB2,TIMP1,TLR9,TNF,TP53,VEGFA	GO:0051346
fever generation	0.00218031	IL1B,PTGS2,TNF	GO:0001660
negative regulation of acute inflammatory response	0.00218031	GSTP1,INS,NLRP3	GO:0002674
regulation of nitric oxide mediated signal transduction	0.00218031	EGFR,INS,VEGFA	GO:0010749
regulation of fever generation	0.00218031	IL1B,PTGS2,TNF	GO:0031620
positive regulation of fever generation	0.00218031	IL1B,PTGS2,TNF	GO:0031622
response to peptidoglycan	0.00218031	IL6,IRF5,NOD2	GO:0032494
positive regulation of toll-like receptor 3 signaling pathway	0.00218031	FLOT1,PTPN22,TIRAP	GO:0034141
positive regulation of memory T cell differentiation	0.00218031	IL12B,IL23R,TNFSF4	GO:0043382
positive regulation of T-helper 2 cell differentiation	0.00218031	IL18,NLRP3,TNFSF4	GO:0045630
response to bacterial lipopeptide	0.00218031	CD14,TIRAP,TLR2	GO:0070339
response to lipoteichoic acid	0.00218031	CD14,TIRAP,TLR2	GO:0070391
cellular response to bacterial lipoprotein	0.00218031	CD14,TIRAP,TLR2	GO:0071220
cellular response to bacterial lipopeptide	0.00218031	CD14,TIRAP,TLR2	GO:0071221
cellular response to lipoteichoic acid	0.00218031	CD14,TIRAP,TLR2	GO:0071223
positive regulation of podosome assembly	0.00218031	CSF2,IL5,TNF	GO:0071803
regulation of extracellular matrix assembly	0.00218031	AGT,SMAD3,TGFB1	GO:1901201
regulation of epithelial to mesenchymal transition involved in endocardial cushion formation	0.00218031	TGFB1,TGFB2,TGFBR1,TGFBR2	GO:1905005
regulation of macrophage migration	0.00218031	C5,CCL5,CX3CR1,MIF,P2RY12	GO:1905521
gland development	0.00218791	CRIP1,CSNK2B,GPX1,JAK2,NOTCH4,OAS2,RREB1,TGFB1,TGFB2,TGFBR1,VEGFA	GO:0048732
negative regulation of nucleobase-containing compound metabolic process	0.00221126	ATM,CIITA,CSF2,EDN1,ESR1,FOXP3,HIST1H4A,HIST1H4B,HIST1H4C,HIST1H4D,HIST1H4E,HIST1H4F,HIST1H4H,HIST1H4I,HIST1H4J,HIST1H4K,HIST1H4L,HIST2H4A,HIST2H4B,HIST4H4,HSPA1B,IFNG,IL4,MUC1,NFKB1,NR3C1,PPARG,RREB1,RUNX1,RXRA,SMAD3,STAT1,STN1,TGFB1,TIRAP,TNF,TNFRSF4,TNFSF4,TP53,VDR,VEGFA,ZNF219	GO:0045934
neutrophil migration	0.00221571	CCL11,CCL2,CCL5,CXCL8,EDN1,IL1B,IL1RN,PECAM1,TGFB2,TIRAP	GO:1990266
cyclic-nucleotide-mediated signaling	0.00226369	ADORA2A,ADRA1B,ADRB1,ADRB2,ADRB3,MC4R,NPPA,PDE3A,PDE4D,PRKCA,PTGDR,PTGER4,TBXA2R	GO:0019935
response to extracellular stimulus	0.00227838	BBS4,CLEC16A,CYP24A1,FADS1,FAS,LEP,MAPK1,MKKS,P2RY12,PPARG,SPP1,TP53,USF1,VCAM1,VDR	GO:0009991
negative regulation of cell motility	0.00229072	AIF1,C5,CCL2,CSNK2B,CXCL12,HMOX1,IL4,MIF,PPARG,PTGER4,SERPINE1,TBXA2R,TGFB1,TIMP1	GO:2000146
antibacterial humoral response	0.00229863	HIST1H2BC,HIST1H2BE,HIST1H2BF,HIST1H2BG,HIST1H2BI,HLA-E	GO:0019731
extracellular matrix disassembly	0.00231423	CMA1,FLOT1,IL6,MMP1,MMP12,MMP9,TGFB1,TIMP1	GO:0022617
negative regulation of intrinsic apoptotic signaling pathway	0.00231423	CXCL12,HSPA1B,INS,MIF,MMP9,MUC1,PLAUR,SOD2	GO:2001243
calcium ion transport	0.00231892	ATP2A2,ATP2B1,CACNB4,CCL2,CCL5,CCR5,CXCL12,GSTO1,IL16,ITPR2,MYLK,NOS1,NPPA,PDE4D,TLR9,TRPM8,TRPV4	GO:0006816
cellular response to organonitrogen compound	0.00236713	ADRB2,AGER,ATP6V1G2,CFTR,ICAM1,IL1B,INS,JAK2,MAPK1,NFKB1,NOD2,P2RY12,PDE3A,PPARG,PTPN22,SOCS3,TLR4,TP53,USF1,VCAM1	GO:0071417
cellular response to toxic substance	0.00237694	GSTM1,GSTM3,IL10,IL6,NFKB1,NOS3,SOD2,SOD3,TNF	GO:0097237
negative regulation of DNA-binding transcription factor activity	0.00244815	CHUK,ESR1,FOXP3,IL10,IRAK1,NFKBIA,NLRP12,NLRP3,TLR9,TNFRSF4,TNFSF4	GO:0043433
antigen processing and presentation of exogenous peptide antigen	0.00250762	CHUK,CYBA,FCGR1A,FCGR1B,HLA-DPB1,HLA-DQA1,HLA-DQB1,HLA-DRB1,HLA-DRB5,HLA-E,HLA-G,TAP1	GO:0002478
regulation of immunoglobulin mediated immune response	0.00255309	HLA-E,IL10,IL4,TGFB1,TNFSF4	GO:0002889
regulation of platelet activation	0.00255309	NOS3,PDGFRA,PRKCA,SELP,TLR4	GO:0010543
regulation of vasoconstriction	0.00255309	ACE,ADRA1B,AGT,BDKRB2,TBXA2R	GO:0019229
positive regulation of B cell proliferation	0.00255309	IL4,MIF,TIRAP,TLR9,TNFRSF4	GO:0030890
positive regulation of interferon-beta production	0.00255309	FLOT1,IRF5,TLR2,TLR4,TLR9	GO:0032728
cellular response to cadmium ion	0.00255309	CHUK,EGFR,FOS,MAPK1,MMP9	GO:0071276
dendritic cell differentiation	0.00255309	AGER,CSF2,HLA-G,IL4,TGFBR2	GO:0097028
regulation of extrinsic apoptotic signaling pathway in absence of ligand	0.00255309	CSF2,HSPA1B,IL1A,IL1B,TNF	GO:2001239
alpha-beta T cell lineage commitment	0.00257226	FOXP3,IL12B,IL23R,IL6	GO:0002363
antigen processing and presentation of endogenous antigen	0.00257226	ERAP1,HLA-E,HLA-G,TAP1	GO:0019883
interleukin-6 biosynthetic process	0.00257226	AGER,NLRP12,TIRAP,TNF	GO:0042226
tumor necrosis factor biosynthetic process	0.00257226	AGER,CCR2,CX3CR1,TLR4	GO:0042533
regulation of tumor necrosis factor biosynthetic process	0.00257226	AGER,CCR2,CX3CR1,TLR4	GO:0042534
CD4-positive, alpha-beta T cell lineage commitment	0.00257226	FOXP3,IL12B,IL23R,IL6	GO:0043373
positive regulation of membrane protein ectodomain proteolysis	0.00257226	IFNG,IL1B,TNF,TNFRSF1B	GO:0051044
endothelial cell development	0.00257515	GSTM3,ICAM1,IL1B,MYADM,PDE4D,TNF	GO:0001885
heart process	0.00257515	ACE,ADRB1,AGT,ATP2A2,ATP2B1,CACNB4,EDN1,GPX1,GSTO1,ITPR2,NOS1,NPPA,PDE4D,TGFB2	GO:0003015
interferon-beta production	0.00257515	FLOT1,IRF5,TIRAP,TLR2,TLR4,TLR9	GO:0032608
positive regulation of wound healing	0.00257515	MYLK,RREB1,SELP,SERPINE1,TLR4,USF1	GO:0090303
cellular nitrogen compound biosynthetic process	0.00261341	ACTN4,ADA,AGER,AGT,ARG1,ATF6B,ATM,CCL5,CCN2,CD40,CHUK,CIITA,CSF2,CX3CR1,DDX39B,EDN1,EGFR,ERBB2,ERCC2,ESR1,FADS1,FLOT1,FOS,FOXP3,FTO,GATA2,GCKR,GNPDA2,GPX1,HIST1H4A,HIST1H4B,HIST1H4C,HIST1H4D,HIST1H4E,HIST1H4F,HIST1H4H,HIST1H4I,HIST1H4J,HIST1H4K,HIST1H4L,HIST2H4A,HIST2H4B,HIST4H4,HMOX1,HSPA1B,IFNG,IL10,IL17A,IL18,IL1B,IL4,IL6,INS,INSIG2,IRAK1,IRF5,JAK2,KIT,MAPK1,MMP12,MUC1,NFKB1,NFKBIA,NLRP12,NLRP…	GO:0044271
cell adhesion mediated by integrin	0.00278839	ADA,CCL5,ITGB3,MUC1,P2RY12,SERPINE1,TGFB2	GO:0033627
positive regulation of organelle organization	0.0028059	ADRB2,ATM,BBS4,CCL11,CCN2,CSF2,EDN1,FOXP3,HSPA1B,IL1A,IL1B,IL5,INS,MAPK1,MMP9,MUC1,NOS1,PLAUR,S100A10,TGFBR1,TNF,TP53,TRPV4,VEGFA	GO:0010638
detoxification	0.00292794	GSTM1,GSTM3,NOS3,SOD2,SOD3,TNF	GO:0098754
regulation of extrinsic apoptotic signaling pathway via death domain receptors	0.00292794	FAS,GPX1,HMOX1,ICAM1,NOS3,SERPINE1	GO:1902041
regulation of B cell mediated immunity	0.0030073	HLA-E,IL10,IL4,TGFB1,TNFSF4	GO:0002712
positive regulation of phosphatidylinositol 3-kinase activity	0.0030073	KIT,NOD2,P2RY12,PDGFRA,TGFB1	GO:0043552
muscle system process	0.00306861	ADRA1B,ADRB2,AGT,ATP2A2,BDKRB2,CYBA,EDN1,EDNRA,GSTO1,HMOX1,IL1B,MYLK,NOS1,NOS3,NPPA,PDE4D,PRKCA	GO:0003012
osteoclast differentiation	0.00307337	IFNG,IL12B,IL17A,IL23R,IL4,TLR4,TNF	GO:0030316
epithelium development	0.00307337	AGT,BBS4,CSNK2B,CTSB,ERCC2,GPX1,GSTA1,GSTM3,ICAM1,IFNG,IL13,IL1B,JAK2,MKKS,MMP12,MMP9,MTHFR,MYADM,NOTCH4,PDE4D,PECAM1,PPARG,RREB1,RUNX1,SERPINE1,SLC44A4,STAT1,TGFB1,TGFB2,TGFBR2,TNF,VDR,VEGFA	GO:0060429
antigen processing and presentation of exogenous antigen	0.00318643	CHUK,CYBA,FCGR1A,FCGR1B,HLA-DPB1,HLA-DQA1,HLA-DQB1,HLA-DRB1,HLA-DRB5,HLA-E,HLA-G,TAP1	GO:0019884
cell-cell junction organization	0.00318643	ACE,AGT,MYADM,PRKCA,RUNX1,SMAD3,TGFB1,TGFB2,TGFBR1,TNF,TRPV4	GO:0045216
regulation of hormone secretion	0.00318643	AGT,CCL5,CFTR,EDN1,IFNG,IL1B,INS,ITPR2,NOS2,PRKCA,SPP1,TNF	GO:0046883
type I interferon signaling pathway	0.00318643	GBP2,HLA-E,HLA-G,IRAK1,IRF5,MX2,OAS2,STAT1	GO:0060337
cellular response to type I interferon	0.00318643	GBP2,HLA-E,HLA-G,IRAK1,IRF5,MX2,OAS2,STAT1	GO:0071357
fatty acid derivative biosynthetic process	0.00318643	ALOX5AP,EDN1,FADS1,LTC4S,MIF,PTGES,PTGS1,PTGS2	GO:1901570
cAMP-mediated signaling	0.00318685	ADORA2A,ADRA1B,ADRB1,ADRB2,ADRB3,MC4R,PDE3A,PDE4D,PRKCA,PTGDR,PTGER4,TBXA2R	GO:0019933
protein homooligomerization	0.00318685	ALOX5AP,CAT,FLOT1,GBP1,GBP5,GLS,HLA-G,HMOX1,LY6G5B,LY6G6C,MIF,RXRA,SOD2,TP53	GO:0051260
epithelial tube morphogenesis	0.00318685	AGT,BBS4,CSNK2B,MKKS,MTHFR,NOTCH4,TGFB1,TGFB2,TGFBR2,TNF,VEGFA	GO:0060562
T cell lineage commitment	0.00327991	FOXP3,IL12B,IL23R,IL6	GO:0002360
positive regulation of macrophage derived foam cell differentiation	0.00327991	AGT,CSF2,IL18,NFKB1	GO:0010744
removal of superoxide radicals	0.00327991	NOS3,SOD2,SOD3,TNF	GO:0019430
interleukin-13 production	0.00327991	HLA-E,IL18,IL4,TNFSF4	GO:0032616
negative regulation of interleukin-10 production	0.00327991	AGER,FOXP3,IL12B,IL23R	GO:0032693
CD4-positive or CD8-positive, alpha-beta T cell lineage commitment	0.00327991	FOXP3,IL12B,IL23R,IL6	GO:0043369
linoleic acid metabolic process	0.00327991	FADS1,FADS2,GSTA1,GSTP1	GO:0043651
negative regulation of lipid catabolic process	0.00327991	APOA2,IL1B,INS,TNF	GO:0050995
regulation of production of miRNAs involved in gene silencing by miRNA	0.00327991	EGFR,ESR1,TGFB1,TP53	GO:1903798
embryo development	0.00342027	BAG6,BBS4,CXCL8,IL10,IL1RN,IL3,ITGB3,KIT,MKKS,MMP9,MTHFR,MYADM,PDGFRA,RICTOR,SLC44A4,TGFB1,TGFB2,TGFBR1,TGFBR2,TNF,VEGFA	GO:0009790
response to nutrient levels	0.00345338	BBS4,CLEC16A,CYP24A1,FADS1,FAS,LEP,MAPK1,MKKS,P2RY12,PPARG,SPP1,TP53,USF1,VDR	GO:0031667
prostanoid metabolic process	0.00348928	EDN1,MIF,PTGES,PTGS1,PTGS2	GO:0006692
prostaglandin metabolic process	0.00348928	EDN1,MIF,PTGES,PTGS1,PTGS2	GO:0006693
positive regulation of ion transport	0.00348928	ABCB1,ACTN4,ADRB2,CCL2,CCL5,CFTR,CXCL12,GSTO1,IL1B,MYLK,NOS1,NPPA	GO:0043270
negative regulation of epithelial cell apoptotic process	0.00348928	GATA2,ICAM1,IL10,IL13,IL4,SERPINE1	GO:1904036
lipid biosynthetic process	0.0034923	ALOX5AP,APOA2,C3,CSNK2B,CYP1A1,CYP1A2,CYP21A2,CYP2C9,CYP2D6,CYP2E1,CYP2R1,CYP3A4,EDN1,FADS1,IFNG,IL1B,INS,LTC4S,MIF,NFKB1,PTGES,PTGS1,PTGS2,SLC44A4,TNF,VDR	GO:0008610
heat generation	0.0034923	IL1B,PTGS2,TNF	GO:0031649
regulation of heat generation	0.0034923	IL1B,PTGS2,TNF	GO:0031650
positive regulation of heat generation	0.0034923	IL1B,PTGS2,TNF	GO:0031652
response to bacterial lipoprotein	0.0034923	CD14,TIRAP,TLR2	GO:0032493
regulation of toll-like receptor 3 signaling pathway	0.0034923	FLOT1,PTPN22,TIRAP	GO:0034139
monocyte extravasation	0.0034923	AGER,CCR2,PECAM1	GO:0035696
xenobiotic catabolic process	0.0034923	GSTM1,GSTM3,GSTO1	GO:0042178
memory T cell differentiation	0.0034923	IL12B,IL23R,TNFSF4	GO:0043379
regulation of memory T cell differentiation	0.0034923	IL12B,IL23R,TNFSF4	GO:0043380
positive regulation of chemokine biosynthetic process	0.0034923	AGER,HMOX1,TNF	GO:0045080
positive regulation of cardiac epithelial to mesenchymal transition	0.0034923	TGFB2,TGFBR1,TGFBR2	GO:0062043
regulation of muscle system process	0.0034923	ADRA1B,ADRB2,AGT,ATP2A2,EDN1,GSTO1,NOS1,NOS3,NPPA,PDE4D,PRKCA	GO:0090257
inflammatory response to wounding	0.0034923	CCR2,HMOX1,TGFB1	GO:0090594
immunological memory formation process	0.0034923	IL12B,IL23R,TNFSF4	GO:0090715
positive regulation of response to wounding	0.00363364	MYLK,RREB1,SELP,SERPINE1,TLR4,USF1	GO:1903036
organic hydroxy compound metabolic process	0.00375357	ADH1B,ADH1C,ALDH2,APOA2,COMT,CYP1A1,CYP21A2,CYP24A1,CYP2R1,CYP3A4,GC,IFNG,IL1B,IL4,NFKB1,RXRA,TGFB2,TNF,VDR	GO:1901615
cellular response to DNA damage stimulus	0.003778	ATM,BAG6,CRIP1,CTLA4,CXCL12,DDX39B,EGFR,ERCC2,FTO,HIST1H4A,HIST1H4B,HIST1H4C,HIST1H4D,HIST1H4E,HIST1H4F,HIST1H4H,HIST1H4I,HIST1H4J,HIST1H4K,HIST1H4L,HIST2H4A,HIST2H4B,HIST4H4,IER3,MIF,MSH5,MUC1,PPP1R15A,TP53,UBE2L6	GO:0006974
bone resorption	0.00404007	IL6,ITGB3,MC4R,PRKCA,SPP1	GO:0045453
response to cadmium ion	0.00404007	CHUK,EGFR,FOS,MAPK1,MMP9	GO:0046686
regulation of extracellular matrix organization	0.00404007	AGT,IL6,SMAD3,TGFB1,TNFRSF1B	GO:1903053
cellular response to amyloid-beta	0.00404007	ADRB2,AGER,ICAM1,TLR4,VCAM1	GO:1904646
response to superoxide	0.00407725	NOS3,SOD2,SOD3,TNF	GO:0000303
positive regulation of B cell mediated immunity	0.00407725	HLA-E,IL4,TGFB1,TNFSF4	GO:0002714
positive regulation of immunoglobulin mediated immune response	0.00407725	HLA-E,IL4,TGFB1,TNFSF4	GO:0002891
arginine metabolic process	0.00407725	ARG1,NOS1,NOS2,NOS3	GO:0006525
negative regulation of blood coagulation	0.00407725	EDN1,NOS3,PDGFRA,PLAUR,SERPINE1,USF1	GO:0030195
negative regulation of cell killing	0.00407725	HLA-E,HLA-G,IL13,IL4	GO:0031342
regulation of isotype switching	0.00407725	IL10,IL4,TGFB1,TNFSF4	GO:0045191
brown fat cell differentiation	0.00407725	FTO,INS,LEP,PTGS2	GO:0050873
regulation of production of small RNA involved in gene silencing by RNA	0.00407725	EGFR,ESR1,TGFB1,TP53	GO:0070920
cellular response to oxygen radical	0.00407725	NOS3,SOD2,SOD3,TNF	GO:0071450
cellular response to superoxide	0.00407725	NOS3,SOD2,SOD3,TNF	GO:0071451
negative regulation of hemostasis	0.00407725	EDN1,NOS3,PDGFRA,PLAUR,SERPINE1,USF1	GO:1900047
negative regulation of catabolic process	0.00416155	APOA2,BAG6,CLEC16A,EGFR,HP,IL10,IL10RA,IL1B,INS,LEP,PTPN22,TIMP1,TIRAP,TNF	GO:0009895
response to type I interferon	0.00423101	GBP2,HLA-E,HLA-G,IRAK1,IRF5,MX2,OAS2,STAT1	GO:0034340
positive regulation of cell growth	0.00425551	BDNF,EDN1,EGFR,ERBB2,INS,SLC44A4,TGFB2,TGFBR1,VEGFA	GO:0030307
cellular response to nitrogen compound	0.00432749	ADRB2,AGER,ATP6V1G2,CFTR,FLOT1,ICAM1,IL1B,INS,JAK2,MAPK1,NFKB1,NOD2,P2RY12,PDE3A,PPARG,PTPN22,SOCS3,TLR4,TP53,USF1,VCAM1	GO:1901699
extrinsic apoptotic signaling pathway via death domain receptors	0.00432761	FAS,GPX1,HMOX1,ICAM1,NOS3,SERPINE1,TNF	GO:0008625
leukocyte apoptotic process	0.00432761	CCL5,CXCL12,IL10,IL6,NOD2,TNFRSF4,TP53	GO:0071887
chromosome organization	0.00441606	ATM,BAG6,ERCC2,ESR1,FOXP3,HIST1H2BC,HIST1H2BE,HIST1H2BF,HIST1H2BG,HIST1H2BI,HIST1H4A,HIST1H4B,HIST1H4C,HIST1H4D,HIST1H4E,HIST1H4F,HIST1H4H,HIST1H4I,HIST1H4J,HIST1H4K,HIST1H4L,HIST2H2BF,HIST2H4A,HIST2H4B,HIST4H4,IL1B,JAK2,MAPK1,MSH5,MTHFR,MUC1,NOS1,PRKCA,STN1,TP53,VEGFA	GO:0051276
regulation of hormone metabolic process	0.00464951	IFNG,IL1B,NFKB1,TNF,VDR	GO:0032350
negative regulation of fat cell differentiation	0.00464951	GATA2,IL6,SMAD3,TGFB1,TNF	GO:0045599
interleukin-6 secretion	0.00464951	AIF1,LEP,NOS2,PTPN22,TNF	GO:0072604
chemokine-mediated signaling pathway	0.0047336	CCL11,CCL2,CCL5,CCR2,CXCL12,CXCL8,EDN1	GO:0070098
negative regulation of leukocyte differentiation	0.0047336	CTLA4,FOXP3,HLA-G,IL4,RUNX1,TLR4,TNFSF4	GO:1902106
proteolysis	0.00489779	ACE,ADRB2,AGER,AGT,BAG6,C3,C4A,C4B,C5,CFTR,CMA1,COL4A3,CTSB,ERAP1,ESR1,FAS,GPX1,HSPA1B,IFNG,IL10,IL1B,INS,JAK2,MEFV,MMP1,MMP12,MMP9,NFKB1,NFKBIA,NLRP12,NLRP3,PLAUR,PPARG,RNF5,SERPINA1,SERPINA3,SERPINE1,SMAD3,TGFB1,TGFBR1,TIMP1,TNF,TNFRSF1B,TP53,UBE2L6,USP4,VEGFA	GO:0006508
negative regulation of inflammatory response	0.00490974	GSTP1,IL10,IL4,INS,MEFV,NLRP12,NLRP3,PTGER4	GO:0050728
regulation of renal output by angiotensin	0.00501703	ACE,AGT	GO:0002019
hepatic immune response	0.00501703	IL6,IL6R	GO:0002384
positive regulation of T cell tolerance induction	0.00501703	HLA-G,TGFBR2	GO:0002666
smooth muscle hyperplasia	0.00501703	HMOX1,NOS3	GO:0014806
muscle hyperplasia	0.00501703	HMOX1,NOS3	GO:0014900
negative regulation of growth of symbiont in host	0.00501703	MBL2,TIRAP	GO:0044130
negative regulation of coagulation	0.00501703	EDN1,NOS3,PDGFRA,PLAUR,SERPINE1,USF1	GO:0050819
cofactor catabolic process	0.00501703	CAT,GPX1,HMOX1,HP,MPO,UGT1A1	GO:0051187
regulation of cholesterol transporter activity	0.00501703	APOA2,PPARG	GO:0060694
cellular response to mechanical stimulus	0.00501703	CD40,FAS,IL1B,NFKB1,PTGER4,TLR4	GO:0071260
regulation of complement-dependent cytotoxicity	0.00501703	IL10,IL13,IL4,TGFB2	GO:1903659
negative regulation of complement-dependent cytotoxicity	0.00501703	IL13,IL4	GO:1903660
positive regulation of monocyte extravasation	0.00501703	AGER,CCR2	GO:2000439
response to oxygen radical	0.00501783	NOS3,SOD2,SOD3,TNF	GO:0000305
negative regulation of interleukin-1 beta production	0.00501783	CX3CR1,GSTP1,MEFV,NLRP3	GO:0032691
cell junction organization	0.00501783	ACE,AGT,CSK,FLOT1,MYADM,PRKCA,RUNX1,S100A10,SMAD3,TGFB1,TGFB2,TGFBR1,TNF,TRPV4,VEGFA	GO:0034330
response to cholesterol	0.00501783	CCR5,TGFB1,TGFBR1,TGFBR2	GO:0070723
positive regulation of cell migration involved in sprouting angiogenesis	0.00501783	GATA2,HMOX1,PTGS2,VEGFA	GO:0090050
detection of external biotic stimulus	0.00501783	C4B,NOD2,TLR2,TLR4	GO:0098581
positive regulation of cellular extravasation	0.00523264	AGER,CCR2,ICAM1	GO:0002693
negative regulation of response to food	0.00523264	BBS4,LEP,MKKS	GO:0032096
negative regulation of appetite	0.00523264	BBS4,LEP,MKKS	GO:0032099
prostaglandin secretion	0.00523264	IL1B,LEP,NOS2	GO:0032310
leptin-mediated signaling pathway	0.00523264	BBS4,LEP,MKKS	GO:0033210
regulation of MHC class II biosynthetic process	0.00523264	CIITA,IL10,IL4	GO:0045346
regulation of T-helper 2 cell differentiation	0.00523264	IL18,NLRP3,TNFSF4	GO:0045628
regulation of cardiac epithelial to mesenchymal transition	0.00523264	TGFB1,TGFB2,TGFBR1,TGFBR2	GO:0062042
regulation of systemic arterial blood pressure by hormone	0.00526001	ACE,AGT,CMA1,EDN1,NOS3	GO:0001990
immunoglobulin production involved in immunoglobulin mediated immune response	0.00526001	HLA-DQB1,IL10,IL4,TGFB1,TNFSF4	GO:0002381
toll-like receptor 4 signaling pathway	0.00526001	CD14,FLOT1,IRAK1,PTPN22,TIRAP,TLR4	GO:0034142
regulation of cell migration involved in sprouting angiogenesis	0.00526001	GATA2,HMOX1,PTGS2,TBXA2R,VEGFA	GO:0090049
positive regulation of lipid kinase activity	0.00526001	KIT,NOD2,P2RY12,PDGFRA,TGFB1	GO:0090218
cell-cell signaling	0.00529993	ADORA1,ADORA2A,ADRA1B,AGER,AGT,BDNF,CACNB4,CCL2,CCL5,CCR2,CCR5,CFTR,CX3CR1,EDN1,EGFR,ESR1,FADS1,FLOT1,FOXP3,IFNG,IL15,IL17A,IL18,IL1B,IL3,IL6,INS,ITPR2,KIF1B,LTA,MAPK1,NFKB1,NOS1,NOS2,NQO1,PRKCA,PTPRD,RUNX1,SLC44A4,SPP1,TGFB2,TLR2,TNF	GO:0007267
natural killer cell mediated cytotoxicity	0.00551245	HLA-E,HLA-G,IL12B,LEP,MICB,TUBB	GO:0042267
regulation of cardiac conduction	0.00551966	AGT,ATP2A2,ATP2B1,ITPR2,NOS1,NPPA,PDE4D	GO:1903779
tissue morphogenesis	0.00556745	AGT,BBS4,CSNK2B,ITGB3,MBL2,MKKS,MMP12,MTHFR,MYLK,NOS3,NOTCH4,RREB1,STAT1,TGFB1,TGFB2,TGFBR1,TGFBR2,TNF,VEGFA	GO:0048729
regulation of peptidyl-serine phosphorylation	0.00573438	EGFR,IFNG,IL6,MIF,NOS1,PDE4D,TGFB1,TNF,VEGFA	GO:0033135
negative regulation of angiogenesis	0.00598268	CCR2,COL4A3,HLA-G,PPARG,SERPINE1,STAT1,TBXA2R,TGFB2	GO:0016525
neutrophil chemotaxis	0.00598268	CCL11,CCL2,CCL5,CXCL8,EDN1,IL1B,IL1RN,TGFB2,TIRAP	GO:0030593
peptide hormone secretion	0.00598334	CCL5,CFTR,EDN1,IFNG,IL1B,IL6,INS,ITPR2,NOS2,PRKCA,TNF	GO:0030072
MyD88-dependent toll-like receptor signaling pathway	0.00604722	CD14,IRAK1,TIRAP,TLR2,TLR4	GO:0002755
regulation of p38MAPK cascade	0.00604722	AGER,IL1B,LEP,PTPN22,VEGFA	GO:1900744
regulation of binding	0.00607471	ADRB2,ADRB3,BDNF,CSNK2B,CYP2D6,FLOT1,IFNG,IL10,JAK2,MMP9,NFKBIA,PLAUR,PON1,PPARG,TGFB1,TIRAP	GO:0051098
positive regulation of T cell mediated cytotoxicity	0.00612288	HLA-E,HLA-G,IL12B,IL23R	GO:0001916
myeloid leukocyte cytokine production	0.00612288	HLA-G,KIT,TGFB1,TGFB2	GO:0061082
innate immune response-activating signal transduction	0.00629503	CD14,CHUK,CTSB,CYBA,FLOT1,HSPA1B,IRAK1,MUC1,NFKB1,NOD2,PTPN22,TIRAP,TLR2,TLR4,TLR9	GO:0002758
positive regulation of peptidyl-serine phosphorylation	0.00640341	EGFR,IFNG,IL6,MIF,NOS1,TGFB1,TNF,VEGFA	GO:0033138
negative regulation of cellular component movement	0.00653303	AIF1,C5,CCL2,CSNK2B,CXCL12,HMOX1,IL4,MIF,PPARG,PTGER4,SERPINE1,TBXA2R,TGFB1,TIMP1	GO:0051271
reproductive structure development	0.0067521	CRIP1,KIT,LEP,MKKS,PDGFRA,PPARG,SPP1,TGFB2,VDR,VEGFA	GO:0048608
reproductive system development	0.0067521	CRIP1,KIT,LEP,MKKS,PDGFRA,PPARG,SPP1,TGFB2,VDR,VEGFA	GO:0061458
mammary gland development	0.006767	GPX1,JAK2,NOTCH4,OAS2,RREB1,VEGFA	GO:0030879
negative regulation of blood vessel morphogenesis	0.00686334	CCR2,COL4A3,HLA-G,PPARG,SERPINE1,STAT1,TBXA2R,TGFB2	GO:2000181
intrinsic apoptotic signaling pathway	0.00687099	ATM,BAG6,CRIP1,CXCL12,HSPA1B,INS,MIF,MMP9,MUC1,PLAUR,PPP1R15A,SOD2,TP53	GO:0097193
response to glucocorticoid	0.00690534	IL10,IL1RN,IL6,NR3C1,TNF	GO:0051384
antigen processing and presentation of exogenous peptide antigen via MHC class I, TAP-dependent	0.00707218	CHUK,CYBA,FCGR1A,FCGR1B,HLA-E,HLA-G,TAP1	GO:0002479
divalent metal ion transport	0.00714929	ATP2A2,ATP2B1,CACNB4,CCL2,CCL5,CCR5,CXCL12,GSTO1,IL16,ITPR2,MYLK,NOS1,NPPA,PDE4D,TLR9,TRPM8,TRPV4	GO:0070838
divalent inorganic cation transport	0.00714929	ATP2A2,ATP2B1,CACNB4,CCL2,CCL5,CCR5,CXCL12,GSTO1,IL16,ITPR2,MYLK,NOS1,NPPA,PDE4D,TLR9,TRPM8,TRPV4	GO:0072511
regulation of calcium ion transport	0.00723847	CACNB4,CCL2,CCL5,CXCL12,GSTO1,IL16,MYLK,NOS1,NPPA,PDE4D,TLR9	GO:0051924
positive regulation of JNK cascade	0.00728085	AGER,CCN2,EDN1,IL1B,IL1RN,NOD2,TIRAP,TLR9,TNF	GO:0046330
regulation of DNA binding	0.00733135	CSNK2B,IFNG,JAK2,MMP9,NFKBIA,PLAUR,PPARG,TGFB1	GO:0051101
positive regulation of blood coagulation	0.00741145	SELP,SERPINE1,TLR4,USF1	GO:0030194
embryonic digestive tract development	0.00741145	CXCL8,PDGFRA,TGFB2,TNF	GO:0048566
positive regulation of coagulation	0.00741145	SELP,SERPINE1,TLR4,USF1	GO:0050820
cellular oxidant detoxification	0.00741145	NOS3,SOD2,SOD3,TNF	GO:0098869
positive regulation of hemostasis	0.00741145	SELP,SERPINE1,TLR4,USF1	GO:1900048
natural killer cell mediated immunity	0.00743052	HLA-E,HLA-G,IL12B,LEP,MICB,TUBB	GO:0002228
glial cell apoptotic process	0.00744368	CCL2,PRKCA,TP53	GO:0034349
T-helper 2 cell differentiation	0.00744368	IL18,NLRP3,TNFSF4	GO:0045064
MHC class II biosynthetic process	0.00744368	CIITA,IL10,IL4	GO:0045342
positive regulation of interleukin-6 biosynthetic process	0.00744368	AGER,TIRAP,TNF	GO:0045410
positive regulation of hormone biosynthetic process	0.00744368	IFNG,IL1B,TNF	GO:0046886
regulation of podosome assembly	0.00744368	CSF2,IL5,TNF	GO:0071801
immunological memory process	0.00744368	IL12B,IL23R,TNFSF4	GO:0090713
positive regulation of blood vessel endothelial cell proliferation involved in sprouting angiogenesis	0.00744368	GATA2,HMOX1,VEGFA	GO:1903589
cellular response to growth factor stimulus	0.00754744	AGT,BDNF,CCL2,CCL5,CXCL8,EGFR,ERBB2,FOS,HSPA1B,IL1B,ITGB3,MAPK1,NOS1,NR3C1,PDE3A,PDGFRA,SMAD3,TGFB1,TGFB2,TGFBR1,TGFBR2,VEGFA	GO:0071363
DNA repair	0.00756519	ATM,EGFR,ERCC2,FTO,HIST1H4A,HIST1H4B,HIST1H4C,HIST1H4D,HIST1H4E,HIST1H4F,HIST1H4H,HIST1H4I,HIST1H4J,HIST1H4K,HIST1H4L,HIST2H4A,HIST2H4B,HIST4H4,MSH5,TP53,UBE2L6	GO:0006281
G protein-coupled receptor signaling pathway, coupled to cyclic nucleotide second messenger	0.0076577	ADORA2A,ADRA1B,ADRB1,ADRB2,ADRB3,AGT,CCL2,MC4R,P2RY12,PDE4D,PRKCA,PTGDR,PTGER4,TBXA2R	GO:0007187
regulation of steroid metabolic process	0.00775505	AGT,APOA2,IFNG,IL1B,NFKB1,TNF,UGT1A1,VDR	GO:0019218
apoptotic cell clearance	0.00775505	C3,C4A,C4B,CCL2,ITGB3	GO:0043277
establishment of endothelial barrier	0.00775505	ICAM1,IL1B,MYADM,PDE4D,TNF	GO:0061028
response to amyloid-beta	0.00775505	ADRB2,AGER,ICAM1,TLR4,VCAM1	GO:1904645
positive regulation of endopeptidase activity	0.00777976	AGER,COL4A3,FAS,JAK2,MEFV,NLRP12,NLRP3,PPARG,SMAD3,TNF	GO:0010950
positive regulation of I-kappaB kinase/NF-kappaB signaling	0.00784235	CD40,CHUK,CX3CR1,HMOX1,IL1B,IL1RN,IRAK1,NOD2,TIRAP,TLR9,TNF	GO:0043123
positive regulation of cell development	0.00790434	AGER,BDNF,CCR2,CX3CR1,EDN1,IL1B,IL6,MYADM,P2RY12,PDE3A,PTPRD,RREB1,S100A10,TGFB1,TNF,VEGFA	GO:0010720
smooth muscle contraction	0.0081148	ADRA1B,ADRB2,BDKRB2,EDN1,EDNRA,MYLK	GO:0006939
response to chemokine	0.00815982	CCL11,CCL2,CCL5,CCR2,CXCL12,CXCL8,EDN1	GO:1990868
cellular response to chemokine	0.00815982	CCL11,CCL2,CCL5,CCR2,CXCL12,CXCL8,EDN1	GO:1990869
regulation of heart contraction	0.00821749	ADRB1,AGT,ATP2A2,ATP2B1,CACNB4,EDN1,GSTO1,ITPR2,NOS1,NPPA,PDE4D,TGFB2	GO:0008016
positive regulation of endothelial cell proliferation	0.00879546	CCL11,GATA2,HMOX1,ITGB3,PRKCA,TGFBR1,VEGFA	GO:0001938
regulation of epithelial to mesenchymal transition	0.00879546	IL1B,IL6,SMAD3,TGFB1,TGFB2,TGFBR1,TGFBR2	GO:0010717
smooth muscle cell migration	0.00879546	ACE,AIF1,CCL5,ITGB3,SERPINE1	GO:0014909
regulation of interleukin-4 production	0.00879546	FOXP3,HLA-E,NLRP3,TNFSF4	GO:0032673
integrin activation	0.00879546	CXCL12,P2RY12,PTGER4,SELP	GO:0033622
response to nicotine	0.00879546	HMOX1,MAPK1,NFKB1,TNF	GO:0035094
protein kinase C signaling	0.00879546	CD40,FLOT1,MYADM,VEGFA	GO:0070528
regulation of cell junction assembly	0.00879546	ACE,AGT,FLOT1,RUNX1,S100A10,TNF,VEGFA	GO:1901888
digestive system process	0.00889116	LEP,NOD2,SERPINA3,SLC22A5,TLR4,TLR9	GO:0022600
activation of cysteine-type endopeptidase activity involved in apoptotic process	0.00951187	COL4A3,FAS,JAK2,NLRP12,PPARG,SMAD3,TNF	GO:0006919
antigen processing and presentation of exogenous peptide antigen via MHC class I	0.00951187	CHUK,CYBA,FCGR1A,FCGR1B,HLA-E,HLA-G,TAP1	GO:0042590
regulation of intrinsic apoptotic signaling pathway	0.00956055	CXCL12,HSPA1B,INS,MIF,MMP9,MUC1,PLAUR,SOD2,TP53	GO:2001242
cellular macromolecule metabolic process	0.00956788	ACE,ADORA2A,ADRA1B,ADRB2,ADRB3,AGER,AGT,APOA2,ATF6B,ATM,BAG6,BDNF,C3,C4A,C4B,C5,CCL11,CCL2,CCL5,CCN2,CCR5,CD40,CFTR,CHI3L1,CHUK,CIITA,COL4A3,CSF2,CSK,CSNK2B,CTSB,CX3CR1,CXCL8,DDX39B,DXO,EDN1,EGFR,ERBB2,ERCC2,ESR1,FADS1,FAS,FLOT1,FOS,FOXP3,FTO,FUT2,GATA2,GBP1,GPX1,GSTP1,HIST1H2BC,HIST1H2BE,HIST1H2BF,HIST1H2BG,HIST1H2BI,HIST1H4A,HIST1H4B,HIST1H4C,HIST1H4D,HIST1H4E,HIST1H4F,HIST1H4H,HIST1H4I,HIST1H4…	GO:0044260
negative regulation of locomotion	0.00961234	AIF1,C5,CCL2,CSNK2B,CXCL12,HMOX1,IL4,MIF,PPARG,PTGER4,SERPINE1,TBXA2R,TGFB1,TIMP1	GO:0040013
positive regulation of proteolysis	0.00968869	AGER,BAG6,COL4A3,FAS,HSPA1B,IFNG,IL1B,JAK2,MEFV,NLRP12,NLRP3,PPARG,SMAD3,TNF,TNFRSF1B	GO:0045862
regulation of leukocyte apoptotic process	0.00975806	CCL5,CXCL12,IL10,NOD2,TNFRSF4,TP53	GO:2000106
regulation of transcription by RNA polymerase II	0.0100529	ATF6B,ATM,CD40,CHUK,CIITA,EDN1,EGFR,ERBB2,ERCC2,ESR1,FOS,FOXP3,GATA2,HMOX1,HSPA1B,IFNG,IL17A,IL18,IL1B,IL4,IL6,INSIG2,IRF5,KIT,MMP12,MUC1,NFKB1,NFKBIA,NLRP3,NOD2,NOS1,NOTCH4,NR3C1,PPARG,RREB1,RUNX1,RXRA,SERPINE1,SMAD3,SOD2,STAT1,TGFB1,TGFB2,TLR2,TLR4,TLR9,TNF,TP53,USF1,VDR,VEGFA,ZNF219	GO:0006357
opsonization	0.0100529	C4B,CRP,MBL2	GO:0008228
UV protection	0.0100529	CAT,ERCC2,GPX1	GO:0009650
prostaglandin transport	0.0100529	IL1B,LEP,NOS2	GO:0015732
protein nitrosylation	0.0100529	ACE,NOS1,NOS2	GO:0017014
peptidyl-cysteine S-nitrosylation	0.0100529	ACE,NOS1,NOS2	GO:0018119
negative regulation of response to extracellular stimulus	0.0100529	BBS4,LEP,MKKS	GO:0032105
negative regulation of response to nutrient levels	0.0100529	BBS4,LEP,MKKS	GO:0032108
positive regulation of interleukin-13 production	0.0100529	HLA-E,IL4,TNFSF4	GO:0032736
negative regulation of heterotypic cell-cell adhesion	0.0100529	IL10,IL1RN,MYADM	GO:0034115
T-helper 2 cell cytokine production	0.0100529	IL4,IL6,NLRP3	GO:0035745
cellular response to leptin stimulus	0.0100529	BBS4,LEP,MKKS	GO:0044320
positive regulation of regulatory T cell differentiation	0.0100529	FOXP3,HLA-G,IFNG	GO:0045591
positive regulation of bone resorption	0.0100529	MC4R,PRKCA,SPP1	GO:0045780
positive regulation of bone remodeling	0.0100529	MC4R,PRKCA,SPP1	GO:0046852
induction of positive chemotaxis	0.0100529	CXCL12,CXCL8,VEGFA	GO:0050930
positive regulation of killing of cells of other organism	0.0100529	ARG1,IFNG,NOS2	GO:0051712
nucleotide-binding oligomerization domain containing 2 signaling pathway	0.0100529	HSPA1B,NOD2,PTPN22	GO:0070431
cell-cell adhesion involved in gastrulation	0.0100529	IL10,IL1RN,MYADM	GO:0070586
regulation of cell-cell adhesion involved in gastrulation	0.0100529	IL10,IL1RN,MYADM	GO:0070587
positive regulation of chemokine secretion	0.0100529	AIF1,C5,TNF	GO:0090197
positive regulation of production of miRNAs involved in gene silencing by miRNA	0.0100529	EGFR,TGFB1,TP53	GO:1903800
regulation of glial cell migration	0.0100529	CCR2,CX3CR1,P2RY12	GO:1903975
myeloid cell homeostasis	0.0100632	HMOX1,HSPA1B,IL6,JAK2,KIT,STAT1,VEGFA	GO:0002262
collagen metabolic process	0.0100632	CIITA,CTSB,IL6,MMP1,MMP12,MMP9,TGFB1	GO:0032963
steroid catabolic process	0.0102487	CYP1A2,CYP24A1,CYP3A4,SPP1	GO:0006706
interleukin-4 production	0.0102487	FOXP3,HLA-E,NLRP3,TNFSF4	GO:0032633
positive regulation of histone acetylation	0.0102487	FOXP3,IL1B,MUC1,NOS1	GO:0035066
response to sterol	0.0102487	CCR5,TGFB1,TGFBR1,TGFBR2	GO:0036314
regulation of vascular permeability	0.0102487	BDKRB2,PDE3A,TGFB1,TRPV4	GO:0043114
positive T cell selection	0.0102487	FOXP3,IL12B,IL23R,IL6	GO:0043368
T-helper 17 cell differentiation	0.0102487	FOXP3,IL12B,IL23R,IL6	GO:0072539
regulation of superoxide metabolic process	0.0102487	CRP,GSTP1,TGFB1,TNF	GO:0090322
endocrine process	0.0104699	ACE,AGT,CMA1,EDN1,IL1B,NOS3	GO:0050886
intrinsic apoptotic signaling pathway in response to DNA damage	0.010784	ATM,BAG6,CRIP1,CXCL12,MIF,MUC1,TP53	GO:0008630
endothelial cell differentiation	0.010784	GSTM3,ICAM1,IL1B,MYADM,NOTCH4,PDE4D,TNF	GO:0045446
positive regulation of growth	0.010784	BDNF,EDN1,EGFR,ERBB2,INS,LEP,SLC44A4,TGFB2,TGFBR1,VEGFA	GO:0045927
response to corticosteroid	0.0108522	IL10,IL1RN,IL6,NR3C1,TNF	GO:0031960
p38MAPK cascade	0.0108522	AGER,IL1B,LEP,PTPN22,VEGFA	GO:0038066
regulation of natural killer cell mediated cytotoxicity	0.0108522	HLA-E,HLA-G,IL12B,LEP,MICB	GO:0042269
regulation of phosphatidylinositol 3-kinase activity	0.0108522	KIT,NOD2,P2RY12,PDGFRA,TGFB1	GO:0043551
regulation of kidney development	0.0108522	AGT,IL6R,MMP9,STAT1,VEGFA	GO:0090183
cell-cell adhesion via plasma-membrane adhesion molecules	0.0109589	ICAM1,IL10,IL1RN,MYADM,PECAM1,PTPRD,SELL,SELP,TGFB2,TGFBR2,VCAM1	GO:0098742
negative regulation of endopeptidase activity	0.0109713	AGT,GPX1,MMP9,PLAUR,SERPINA1,SERPINA3,SERPINE1,TIMP1,VEGFA	GO:0010951
positive regulation of cysteine-type endopeptidase activity	0.0109713	COL4A3,FAS,JAK2,MEFV,NLRP12,NLRP3,PPARG,SMAD3,TNF	GO:2001056
organic cyclic compound metabolic process	0.0110555	ACTN4,ADA,AGER,AGT,APOA2,ATF6B,ATM,CCL5,CCN2,CD40,CHUK,CIITA,COMT,CSF2,CX3CR1,CYP1A1,CYP1A2,CYP21A2,CYP24A1,CYP2C19,CYP2C9,CYP2D6,CYP2E1,CYP2R1,CYP3A4,DDX39B,DXO,EDN1,EGFR,EPHX1,ERBB2,ERCC2,ESR1,FADS1,FLOT1,FOS,FOXP3,FTO,GATA2,GC,GCKR,GNPDA2,GPX1,GSTM1,GSTM3,HIST1H4A,HIST1H4B,HIST1H4C,HIST1H4D,HIST1H4E,HIST1H4F,HIST1H4H,HIST1H4I,HIST1H4J,HIST1H4K,HIST1H4L,HIST2H4A,HIST2H4B,HIST4H4,HMOX1,HSPA1B,IF…	GO:1901360
regulation of growth	0.0111299	AGT,BDNF,EDN1,EGFR,ERBB2,HSPA1B,INS,LEP,MBL2,SLC44A4,SLC6A4,SMAD3,TGFB1,TGFB2,TGFBR1,TIRAP,TP53,VEGFA	GO:0040008
positive regulation of peptidase activity	0.0112572	AGER,COL4A3,FAS,JAK2,MEFV,NLRP12,NLRP3,PPARG,SMAD3,TNF	GO:0010952
response to growth factor	0.0112781	AGT,BDNF,CCL2,CCL5,CXCL8,EGFR,ERBB2,FOS,HSPA1B,IL1B,ITGB3,MAPK1,NOS1,NR3C1,PDE3A,PDGFRA,SMAD3,TGFB1,TGFB2,TGFBR1,TGFBR2,VEGFA	GO:0070848
digestion	0.01152	CHIT1,LEP,NOD2,SERPINA3,SLC22A5,TLR4,TLR9	GO:0007586
positive regulation of transporter activity	0.01152	ABCB1,ACTN4,ADRB2,CFTR,GSTO1,NPPA,PON1	GO:0032411
activation of innate immune response	0.0118673	CD14,CHUK,CTSB,CYBA,FLOT1,HSPA1B,IRAK1,MUC1,NFKB1,NOD2,PTPN22,TIRAP,TLR2,TLR4,TLR9	GO:0002218
positive regulation of monooxygenase activity	0.0120008	IFNG,IL1B,INS,TNF	GO:0032770
negative regulation of cytokine biosynthetic process	0.0120008	FOXP3,IL10,IL6,NLRP12	GO:0042036
positive regulation of p38MAPK cascade	0.0120008	AGER,IL1B,LEP,VEGFA	GO:1900745
regulation of interleukin-8 secretion	0.0120008	CD14,CRP,PTPN22,TLR2	GO:2000482
regulation of natural killer cell mediated immunity	0.012089	HLA-E,HLA-G,IL12B,LEP,MICB	GO:0002715
positive regulation of interleukin-1 beta production	0.012089	AGER,NLRP12,NLRP3,NOD2,TLR4	GO:0032731
cellular response to ketone	0.012089	CFTR,NR3C1,PTGER4,SPP1,TNFSF4	GO:1901655
enzyme linked receptor protein signaling pathway	0.0124673	ADRB2,AGT,ATP6V1G2,BDKRB2,BDNF,CSNK2B,CYBA,EGFR,ERBB2,FOS,HSPA1B,IL1B,INS,IRAK1,ITGB3,JAK2,KIT,MAPK1,MMP9,NPPA,PDGFRA,PLAUR,PRKCA,PTPRD,SMAD3,SOCS3,TGFB1,TGFB2,TGFBR1,TGFBR2,VEGFA	GO:0007167
gene expression	0.0125608	ACE,AGER,AGT,AIF1,ATF6B,ATM,C3,C4A,C4B,C5,CCL5,CCN2,CD40,CHUK,CIITA,CMA1,CRIP1,CRP,CSF2,CX3CR1,DDX39B,DXO,EDN1,EGFR,ERBB2,ERCC2,ESR1,FADS1,FLOT1,FOS,FOXP3,FTO,GATA2,GPX1,HIST1H4A,HIST1H4B,HIST1H4C,HIST1H4D,HIST1H4E,HIST1H4F,HIST1H4H,HIST1H4I,HIST1H4J,HIST1H4K,HIST1H4L,HIST2H4A,HIST2H4B,HIST4H4,HMOX1,HSPA1B,IFNG,IL10,IL13,IL17A,IL18,IL1A,IL1B,IL4,IL6,INS,INSIG2,IRAK1,IRF5,KIT,MAPK1,MIF,MMP12,MUC1,…	GO:0010467
positive regulation of heart rate by epinephrine-norepinephrine	0.0127258	ADRB1,PDE4D	GO:0001996
positive regulation of mesenchymal cell proliferation	0.0127258	STAT1,TGFBR2,VEGFA	GO:0002053
antigen processing and presentation of endogenous peptide antigen via MHC class I via ER pathway	0.0127258	HLA-E,HLA-G	GO:0002484
antigen processing and presentation of endogenous peptide antigen via MHC class I via ER pathway, TAP-independent	0.0127258	HLA-E,HLA-G	GO:0002486
B cell tolerance induction	0.0127258	HLA-G,TGFBR2	GO:0002514
alkaloid catabolic process	0.0127258	CYP2D6,CYP3A4	GO:0009822
positive regulation of nitric oxide mediated signal transduction	0.0127258	EGFR,INS	GO:0010750
regulation of macrophage cytokine production	0.0127258	HLA-G,TGFB1,TGFB2	GO:0010935
artery smooth muscle contraction	0.0127258	EDN1,EDNRA	GO:0014824
nitrobenzene metabolic process	0.0127258	GSTM1,GSTM3	GO:0018916
evasion or tolerance of host defenses by virus	0.0127258	SMAD3,TGFB1	GO:0019049
cyclooxygenase pathway	0.0127258	PTGES,PTGS1,PTGS2	GO:0019371
negative regulation of B cell proliferation	0.0127258	ATM,CTLA4,IL10	GO:0030889
regulation of CD4-positive, CD25-positive, alpha-beta regulatory T cell differentiation	0.0127258	FOXP3,IFNG	GO:0032829
positive regulation of CD4-positive, CD25-positive, alpha-beta regulatory T cell differentiation	0.0127258	FOXP3,IFNG	GO:0032831
negative regulation of collagen biosynthetic process	0.0127258	CIITA,IL6	GO:0032966
VEGF-activated platelet-derived growth factor receptor signaling pathway	0.0127258	PDGFRA,VEGFA	GO:0038086
positive regulation of cell proliferation by VEGF-activated platelet derived growth factor receptor signaling pathway	0.0127258	PDGFRA,VEGFA	GO:0038091
toll-like receptor TLR1:TLR2 signaling pathway	0.0127258	CD14,TLR2	GO:0038123
positive regulation of tumor necrosis factor biosynthetic process	0.0127258	AGER,CCR2,TLR4	GO:0042535
myeloid dendritic cell differentiation	0.0127258	CSF2,IL4,TGFBR2	GO:0043011
growth of symbiont in host	0.0127258	MBL2,TIRAP	GO:0044117
regulation of growth of symbiont in host	0.0127258	MBL2,TIRAP	GO:0044126
negative regulation of growth of symbiont involved in interaction with host	0.0127258	MBL2,TIRAP	GO:0044146
avoidance of host defenses	0.0127258	SMAD3,TGFB1	GO:0044413
evasion or tolerance of host defenses	0.0127258	SMAD3,TGFB1	GO:0044415
NLRP3 inflammasome complex assembly	0.0127258	GBP5,MEFV,TLR4	GO:0044546
negative regulation of regulatory T cell differentiation	0.0127258	CTLA4,TNFSF4	GO:0045590
positive regulation of isotype switching to IgE isotypes	0.0127258	IL4,TNFSF4	GO:0048295
negative regulation of nitric-oxide synthase biosynthetic process	0.0127258	EDN1,GSTP1	GO:0051771
avoidance of defenses of other organism involved in symbiotic interaction	0.0127258	SMAD3,TGFB1	GO:0051832
evasion or tolerance of defenses of other organism involved in symbiotic interaction	0.0127258	SMAD3,TGFB1	GO:0051834
regulation of prostaglandin-endoperoxide synthase activity	0.0127258	EDN1,NOD2	GO:0060584
positive regulation of prostaglandin-endoperoxide synthase activity	0.0127258	EDN1,NOD2	GO:0060585
negative regulation of gene silencing by miRNA	0.0127258	ESR1,PPARG,TGFB1	GO:0060965
cellular detoxification of nitrogen compound	0.0127258	GSTM1,GSTM3	GO:0070458
interleukin-35-mediated signaling pathway	0.0127258	JAK2,STAT1,STAT4	GO:0070757
granulocyte chemotaxis	0.0127258	CCL11,CCL2,CCL5,CXCL8,EDN1,IL1B,IL1RN,TGFB2,TIRAP	GO:0071621
response to triacyl bacterial lipopeptide	0.0127258	CD14,TLR2	GO:0071725
cellular response to triacyl bacterial lipopeptide	0.0127258	CD14,TLR2	GO:0071727
regulation of protein kinase C signaling	0.0127258	CD40,MYADM,VEGFA	GO:0090036
regulation of chemokine secretion	0.0127258	AIF1,C5,TNF	GO:0090196
positive regulation of fibroblast growth factor production	0.0127258	AIF1,PTGS2	GO:0090271
replicative senescence	0.0127258	ATM,SERPINE1,TP53	GO:0090399
complement-dependent cytotoxicity	0.0127258	IL10,IL13,IL4,TGFB2	GO:0097278
regulation of lipid transporter activity	0.0127258	APOA2,PPARG	GO:0110112
positive regulation of cytokine production involved in inflammatory response	0.0127258	GBP5,NOD2,TLR4	GO:1900017
positive regulation of peptidyl-tyrosine autophosphorylation	0.0127258	ACE,VEGFA	GO:1900086
regulation of NLRP3 inflammasome complex assembly	0.0127258	GBP5,MEFV,TLR4	GO:1900225
negative regulation of vasculature development	0.0127258	CCR2,COL4A3,HLA-G,PPARG,SERPINE1,STAT1,TBXA2R,TGFB2	GO:1901343
positive regulation of anion channel activity	0.0127258	ABCB1,CFTR	GO:1901529
positive regulation of protein K63-linked ubiquitination	0.0127258	NOD2,PTPN22	GO:1902523
positive regulation of response to macrophage colony-stimulating factor	0.0127258	TLR2,TLR4	GO:1903971
positive regulation of cellular response to macrophage colony-stimulating factor stimulus	0.0127258	TLR2,TLR4	GO:1903974
regulation of monocyte extravasation	0.0127258	AGER,CCR2	GO:2000437
negative regulation of epithelial cell differentiation involved in kidney development	0.0127258	MMP9,STAT1	GO:2000697
regulation of protein localization to plasma membrane	0.012747	CSK,EGFR,GBP1,IFNG,INS,TGFB1,TNF	GO:1903076
regulation of transmembrane transporter activity	0.0129873	ABCB1,ACTN4,ADRB2,CACNB4,CFTR,GSTO1,INS,MMP9,NOS1,NPPA,PDE4D,TLR9	GO:0022898
positive regulation of phospholipid metabolic process	0.0130033	KIT,NOD2,P2RY12,PDGFRA,TGFB1	GO:1903727
embryo implantation	0.0134839	IL1B,SCGB1A1,SPP1,TIMP1	GO:0007566
regulation of muscle cell apoptotic process	0.0134839	IFNG,IL12B,PPARG,SOD2	GO:0010660
hydrogen peroxide catabolic process	0.0134839	CAT,GPX1,HP,MPO	GO:0042744
T-helper 17 type immune response	0.0134839	FOXP3,IL12B,IL23R,IL6	GO:0072538
eosinophil migration	0.0134839	CCL11,CCL2,CCL5,PTGER4	GO:0072677
tube formation	0.0140856	BBS4,MTHFR,SDCCAG8,TGFB1,TGFB2,VEGFA	GO:0035148
macrophage activation	0.0140856	AGER,AIF1,IL6,MIF,TLR4,TNF	GO:0042116
positive regulation of lipid localization	0.0140856	C3,IL1B,NFKB1,NFKBIA,PON1,SPP1	GO:1905954
regulation of sterol transport	0.0144527	APOA2,NFKB1,NFKBIA,PON1,PPARG	GO:0032371
regulation of cholesterol transport	0.0144527	APOA2,NFKB1,NFKBIA,PON1,PPARG	GO:0032374
positive regulation of interleukin-1 production	0.0144527	AGER,NLRP12,NLRP3,NOD2,TLR4	GO:0032732
response to alcohol	0.0145915	CCR5,CFTR,PTGER4,TGFB1,TGFBR1,TGFBR2,TNFSF4	GO:0097305
cell cycle arrest	0.015115	ATM,CXCL8,IFNG,IL12B,MIF,MUC1,PPP1R15A,SMAD3,TGFB1,TGFB2,TGFBR1,TP53	GO:0007050
negative regulation of wound healing	0.0152941	EDN1,NOS3,PDGFRA,PLAUR,SERPINE1,USF1	GO:0061045
adenylate cyclase-modulating G protein-coupled receptor signaling pathway	0.0153439	ADORA2A,ADRA1B,ADRB1,ADRB2,ADRB3,MC4R,P2RY12,PDE4D,PRKCA,PTGDR,PTGER4,TBXA2R	GO:0007188
macromolecule biosynthetic process	0.0153498	ACTN4,AGER,AGT,APOA2,ATF6B,ATM,CCL2,CCL5,CCN2,CCR2,CD40,CHUK,CIITA,CMA1,CSF2,CX3CR1,DDX39B,EDN1,EGFR,ERBB2,ERCC2,ESR1,FADS1,FLOT1,FOS,FOXP3,FTO,FUT2,GATA2,GSTP1,HIST1H4A,HIST1H4B,HIST1H4C,HIST1H4D,HIST1H4E,HIST1H4F,HIST1H4H,HIST1H4I,HIST1H4J,HIST1H4K,HIST1H4L,HIST2H4A,HIST2H4B,HIST4H4,HMOX1,HSPA1B,IFNG,IL10,IL12B,IL17A,IL18,IL1A,IL1B,IL4,IL6,INS,INSIG2,IRAK1,IRF5,ITGB3,JAK2,KIT,MAPK1,MMP12,MUC1,N…	GO:0009059
regulation of multi-organism process	0.0153498	ARG1,CCL5,CXCL8,CYBA,IFNG,IL12B,IL23R,MBL2,MICB,NOS2,PDE3A,PRKCA,STAT1,TIMP1,TIRAP,TNF	GO:0043900
microglial cell activation	0.0156178	AGER,AIF1,IL6,TNF	GO:0001774
leukocyte activation involved in inflammatory response	0.0156178	AGER,AIF1,IL6,TNF	GO:0002269
cellular response to drug	0.0156178	CFTR,IL10,IL1B,IL6,MAPK1,NFKB1,NOD2,NR3C1,P2RY12,PTPN22,TNF,TP53	GO:0035690
negative regulation of proteolysis	0.0156178	AGT,BAG6,GPX1,IL10,INS,MMP9,PLAUR,SERPINA1,SERPINA3,SERPINE1,TIMP1,VEGFA	GO:0045861
positive regulation of cell junction assembly	0.0156178	AGT,FLOT1,S100A10,VEGFA	GO:1901890
positive regulation of peptidyl-lysine acetylation	0.0156178	FOXP3,IL1B,MUC1,NOS1	GO:2000758
response to heat	0.0158574	ATM,HMOX1,HSPA1B,IL1A,MAPK1,MICB,NOS1,NOS3,TRPV4	GO:0009408
positive regulation of cysteine-type endopeptidase activity involved in apoptotic process	0.015949	COL4A3,FAS,JAK2,NLRP12,NLRP3,PPARG,SMAD3,TNF	GO:0043280
hydrogen peroxide metabolic process	0.0159563	CAT,CYBA,GPX1,HP,MPO	GO:0042743
negative regulation of innate immune response	0.0159563	ARG1,HLA-E,HLA-G,INS,PPARG	GO:0045824
epithelial to mesenchymal transition involved in endocardial cushion formation	0.0161762	TGFB1,TGFB2,TGFBR1,TGFBR2	GO:0003198
ethanol oxidation	0.0161762	ADH1B,ADH1C,ALDH2	GO:0006069
macrophage cytokine production	0.0161762	HLA-G,TGFB1,TGFB2	GO:0010934
positive regulation of vascular endothelial growth factor receptor signaling pathway	0.0161762	IL1B,ITGB3,VEGFA	GO:0030949
positive regulation of superoxide anion generation	0.0161762	CRP,GSTP1,TGFB1	GO:0032930
response to leptin	0.0161762	BBS4,LEP,MKKS	GO:0044321
positive regulation of isotype switching	0.0161762	IL4,TGFB1,TNFSF4	GO:0045830
regulation of killing of cells of other organism	0.0161762	ARG1,IFNG,NOS2	GO:0051709
negative regulation of posttranscriptional gene silencing	0.0161762	ESR1,PPARG,TGFB1	GO:0060149
regulation of glial cell proliferation	0.0161762	IL1B,IL6,TNF	GO:0060251
negative regulation of gene silencing by RNA	0.0161762	ESR1,PPARG,TGFB1	GO:0060967
positive regulation of lymphocyte apoptotic process	0.0161762	CCL5,IL10,TP53	GO:0070230
T-helper 17 cell lineage commitment	0.0161762	IL12B,IL23R,IL6	GO:0072540
chemokine secretion	0.0161762	AIF1,C5,TNF	GO:0090195
regulation of leukocyte adhesion to vascular endothelial cell	0.0161762	CXCL12,IRAK1,TNF	GO:1904994
negative regulation of peptidase activity	0.0164929	AGT,GPX1,MMP9,PLAUR,SERPINA1,SERPINA3,SERPINE1,TIMP1,VEGFA	GO:0010466
signal transduction in absence of ligand	0.0175276	CSF2,HSPA1B,IL1A,IL1B,TNF	GO:0038034
extrinsic apoptotic signaling pathway in absence of ligand	0.0175276	CSF2,HSPA1B,IL1A,IL1B,TNF	GO:0097192
regulation of substrate adhesion-dependent cell spreading	0.0175276	ACTN4,GBP1,MYADM,RREB1,S100A10	GO:1900024
response to temperature stimulus	0.0176234	ATM,HMOX1,HSPA1B,IL1A,MAPK1,MICB,NFKBIA,NOS1,NOS3,TRPV4	GO:0009266
muscle cell apoptotic process	0.0177833	IFNG,IL12B,PPARG,SOD2	GO:0010657
superoxide anion generation	0.0177833	CRP,CYBA,GSTP1,TGFB1	GO:0042554
positive regulation of DNA recombination	0.0177833	ERCC2,IL4,TGFB1,TNFSF4	GO:0045911
cranial skeletal system development	0.0177833	PDGFRA,TGFB2,TGFBR1,TGFBR2	GO:1904888
positive regulation of T cell migration	0.0177833	AIF1,CCL5,CCR2,CXCL12	GO:2000406
positive regulation of binding	0.0181609	BDNF,FLOT1,IFNG,MMP9,PLAUR,PON1,PPARG,TGFB1,TIRAP	GO:0051099
response to nutrient	0.0190642	CYP24A1,P2RY12,PPARG,SPP1,USF1,VDR	GO:0007584
response to hydrogen peroxide	0.0190642	CAT,GPX1,HMOX1,HP,IL10,IL6	GO:0042542
negative regulation of lipid metabolic process	0.0190642	APOA2,IL1B,INS,NFKB1,TNF,UGT1A1	GO:0045833
negative regulation of cytokine-mediated signaling pathway	0.0192645	ARG1,GSTP1,IL1RN,IL6,PPARG	GO:0001960
muscle cell migration	0.0192645	ACE,AIF1,CCL5,ITGB3,SERPINE1	GO:0014812
antibiotic catabolic process	0.0192645	CAT,GNPDA2,GPX1,HP,MPO	GO:0017001
regulation of macrophage activation	0.0192645	AGER,IL6,MIF,TLR4,TNF	GO:0043030
embryonic morphogenesis	0.019614	BBS4,IL10,IL1RN,ITGB3,MKKS,MMP9,MTHFR,MYADM,PDGFRA,SLC44A4,TGFB1,TGFB2,TGFBR1,TGFBR2	GO:0048598
regulation of insulin secretion	0.0196393	CCL5,CFTR,IFNG,IL1B,ITPR2,NOS2,PRKCA,TNF	GO:0050796
regulation of peptide hormone secretion	0.0199568	CCL5,CFTR,IFNG,IL1B,INS,ITPR2,NOS2,PRKCA,TNF	GO:0090276
endocardial cushion morphogenesis	0.0201868	NOS3,TGFB1,TGFB2,TGFBR1,TGFBR2	GO:0003203
hyaluronan biosynthetic process	0.0201868	IL1B,NFKB1,TGFB1	GO:0030213
regulation of cyclase activity	0.0201868	CCR2,NOS1,NOS2,NOS3	GO:0031279
regulation of response to food	0.0201868	BBS4,LEP,MKKS	GO:0032095
regulation of appetite	0.0201868	BBS4,LEP,MKKS	GO:0032098
positive regulation of hormone metabolic process	0.0201868	IFNG,IL1B,TNF	GO:0032352
response to muramyl dipeptide	0.0201868	IRF5,NOD2,PTPN22	GO:0032495
regulation of integrin activation	0.0201868	P2RY12,PTGER4,SELP	GO:0033623
protein-lipid complex remodeling	0.0201868	AGT,APOA2,MPO,PLA2G7,PON1	GO:0034368
plasma lipoprotein particle remodeling	0.0201868	AGT,APOA2,MPO,PLA2G7,PON1	GO:0034369
regulation of interleukin-2 biosynthetic process	0.0201868	FOXP3,IL1A,IL1B	GO:0045076
macrophage chemotaxis	0.0201868	C5,CCL2,CCL5,MIF	GO:0048246
podosome assembly	0.0201868	CSF2,IL5,TNF	GO:0071800
detection of other organism	0.0201868	NOD2,TLR2,TLR4	GO:0098543
regulation of blood vessel endothelial cell proliferation involved in sprouting angiogenesis	0.0201868	GATA2,HMOX1,VEGFA	GO:1903587
positive regulation of epithelial cell apoptotic process	0.0201868	CCL2,CD40,HLA-G,IL6	GO:1904037
regulation of cardiocyte differentiation	0.0201868	EDN1,EGFR,TGFB1,TGFB2	GO:1905207
fatty acid transport	0.0202774	ACE,BDKRB2,IL1B,LEP,NOS2,PPARG	GO:0015908
acid secretion	0.0202774	ACE,BDKRB2,GLS,IL1B,LEP,NOS2	GO:0046717
protein homotetramerization	0.0202774	CAT,GBP5,GLS,RXRA,SOD2,TP53	GO:0051289
nephron development	0.0209108	AGT,COL4A3,IL6R,PDGFRA,PECAM1,STAT1,VEGFA	GO:0072006
RNA metabolic process	0.0209174	ACTN4,AGER,AGT,ATF6B,ATM,CCL5,CCN2,CD40,CHUK,CIITA,CSF2,CX3CR1,DDX39B,DXO,EDN1,EGFR,ERBB2,ERCC2,ESR1,FADS1,FLOT1,FOS,FOXP3,FTO,GATA2,HIST1H4A,HIST1H4B,HIST1H4C,HIST1H4D,HIST1H4E,HIST1H4F,HIST1H4H,HIST1H4I,HIST1H4J,HIST1H4K,HIST1H4L,HIST2H4A,HIST2H4B,HIST4H4,HMOX1,HSPA1B,IFNG,IL10,IL17A,IL18,IL1B,IL4,IL6,INS,INSIG2,IRAK1,IRF5,KIT,MAPK1,MMP12,MUC1,NFKB1,NFKBIA,NLRP12,NLRP3,NOD2,NOS1,NOTCH4,NPPA,NR3…	GO:0016070
production of miRNAs involved in gene silencing by miRNA	0.020947	EGFR,ESR1,SMAD3,TGFB1,TP53	GO:0035196
cellular response to hormone stimulus	0.0222095	ATP6V1G2,BBS4,CSNK2B,CTSB,EGFR,ESR1,IL1B,INS,JAK2,LEP,MKKS,NFKB1,NR3C1,PPARG,PTGER4,RUNX1,SOCS3,SPP1,TNFSF4,USF1	GO:0032870
regulation of blood volume by renin-angiotensin	0.022693	ACE,AGT	GO:0002016
somatic recombination of immunoglobulin genes involved in immune response	0.022693	IL10,IL4,TGFB1,TNFSF4	GO:0002204
somatic diversification of immunoglobulins involved in immune response	0.022693	IL10,IL4,TGFB1,TNFSF4	GO:0002208
wound healing involved in inflammatory response	0.022693	HMOX1,TGFB1	GO:0002246
CD4-positive, CD25-positive, alpha-beta regulatory T cell differentiation	0.022693	FOXP3,IFNG	GO:0002361
antigen processing and presentation of peptide antigen via MHC class Ib	0.022693	HLA-E,HLA-G	GO:0002428
antigen processing and presentation of endogenous peptide antigen via MHC class Ib	0.022693	HLA-E,HLA-G	GO:0002476
heart valve development	0.022693	NOS3,TGFB1,TGFB2,TGFBR2,TNFRSF1B	GO:0003170
endocardial cushion fusion	0.022693	TGFB2,TGFBR2	GO:0003274
mitochondrial electron transport, succinate to ubiquinone	0.022693	SDHA,SDHD	GO:0006121
activation of phospholipase C activity	0.022693	BDNF,EDNRA,EGFR,P2RY12	GO:0007202
negative regulation of collagen metabolic process	0.022693	CIITA,IL6	GO:0010713
microglia differentiation	0.022693	TGFB1,TLR2	GO:0014004
positive regulation of nucleotide biosynthetic process	0.022693	INS,NOS1,NOS2,NOS3	GO:0030810
positive regulation of interleukin-18 production	0.022693	TLR2,TLR9	GO:0032741
protein-containing complex remodeling	0.022693	AGT,APOA2,MPO,PLA2G7,PON1	GO:0034367
positive regulation of transmembrane transport	0.022693	ABCB1,ACTN4,ADRB2,C3,CFTR,GSTO1,INS,NOS1,NPPA	GO:0034764
toll-like receptor TLR6:TLR2 signaling pathway	0.022693	CD14,TLR2	GO:0038124
protection from natural killer cell mediated cytotoxicity	0.022693	HLA-E,HLA-G	GO:0042270
positive regulation of DNA binding	0.022693	IFNG,MMP9,PLAUR,PPARG,TGFB1	GO:0043388
regulation of lipid kinase activity	0.022693	KIT,NOD2,P2RY12,PDGFRA,TGFB1	GO:0043550
astrocyte cell migration	0.022693	CCL2,CCR2	GO:0043615
growth involved in symbiotic interaction	0.022693	MBL2,TIRAP	GO:0044110
growth of symbiont involved in interaction with host	0.022693	MBL2,TIRAP	GO:0044116
modulation of growth of symbiont involved in interaction with host	0.022693	MBL2,TIRAP	GO:0044144
T cell selection	0.022693	FOXP3,IL12B,IL23R,IL6	GO:0045058
isotype switching	0.022693	IL10,IL4,TGFB1,TNFSF4	GO:0045190
isotype switching to IgE isotypes	0.022693	IL4,TNFSF4	GO:0048289
regulation of isotype switching to IgE isotypes	0.022693	IL4,TNFSF4	GO:0048293
interleukin-1 beta secretion	0.022693	GBP5,NLRP12,NLRP3,NOD2,TLR4	GO:0050702
positive regulation of NK T cell proliferation	0.022693	IL12B,IL18	GO:0051142
serotonin uptake	0.022693	NOS1,SLC6A4	GO:0051610
response to defenses of other organism involved in symbiotic interaction	0.022693	SMAD3,TGFB1	GO:0052173
response to host defenses	0.022693	SMAD3,TGFB1	GO:0052200
positive regulation of cell adhesion molecule production	0.022693	FLOT1,IL1B	GO:0060355
glial cell activation	0.022693	AGER,AIF1,IL6,TNF	GO:0061900
regulation of nucleotide-binding oligomerization domain containing 2 signaling pathway	0.022693	HSPA1B,PTPN22	GO:0070432
cellular response to nicotine	0.022693	NFKB1,TNF	GO:0071316
response to diacyl bacterial lipopeptide	0.022693	CD14,TLR2	GO:0071724
cellular response to diacyl bacterial lipopeptide	0.022693	CD14,TLR2	GO:0071726
T cell extravasation	0.022693	CCL2,CCR2	GO:0072683
response to host	0.022693	SMAD3,TGFB1	GO:0075136
fibroblast growth factor production	0.022693	AIF1,PTGS2	GO:0090269
regulation of fibroblast growth factor production	0.022693	AIF1,PTGS2	GO:0090270
regulation of peptidyl-tyrosine autophosphorylation	0.022693	ACE,VEGFA	GO:1900084
positive regulation of purine nucleotide biosynthetic process	0.022693	INS,NOS1,NOS2,NOS3	GO:1900373
positive regulation of extracellular matrix assembly	0.022693	SMAD3,TGFB1	GO:1901203
regulation of gap junction assembly	0.022693	ACE,AGT	GO:1903596
positive regulation of anion transmembrane transport	0.022693	ABCB1,CFTR	GO:1903961
negative regulation of vascular endothelial cell proliferation	0.022693	CCL2,PPARG	GO:1905563
positive regulation of T-helper 17 cell lineage commitment	0.022693	IL12B,IL23R	GO:2000330
positive regulation of chemokine (C-X-C motif) ligand 2 production	0.022693	TIRAP,TNF	GO:2000343
negative regulation of interleukin-1-mediated signaling pathway	0.022693	IL1RN,IL6	GO:2000660
behavior	0.0227672	AGER,BBS4,BDNF,CX3CR1,EGFR,INS,LEP,MAPK1,MKKS,SLC6A4,TLR2,TP53	GO:0007610
complement activation	0.0227702	C3,C4A,C4B,C5,CRP,MBL2	GO:0006956
erythrocyte homeostasis	0.0227702	HMOX1,HSPA1B,JAK2,KIT,STAT1,VEGFA	GO:0034101
signal release	0.0232731	AGT,CCL5,CFTR,EDN1,IFNG,IL1B,IL6,INS,ITPR2,NOS2,PRKCA,SLC44A4,SPP1,TNF	GO:0023061
macromolecule metabolic process	0.02362	ACE,ACTN4,ADORA2A,ADRA1B,ADRB2,ADRB3,AGER,AGT,AIF1,APOA2,ATF6B,ATM,BAG6,BDNF,C3,C4A,C4B,C5,CCL11,CCL2,CCL5,CCN2,CCR2,CCR5,CD40,CFTR,CHI3L1,CHIT1,CHUK,CIITA,CMA1,COL4A3,CRIP1,CRP,CSF2,CSK,CSNK2B,CTSB,CX3CR1,CXCL8,DDX39B,DXO,EDN1,EGFR,ERAP1,ERBB2,ERCC2,ESR1,FADS1,FAS,FLOT1,FOS,FOXP3,FTO,FUT2,GATA2,GBP1,GPX1,GSTP1,HIST1H2BC,HIST1H2BE,HIST1H2BF,HIST1H2BG,HIST1H2BI,HIST1H4A,HIST1H4B,HIST1H4C,HIST1H4D,…	GO:0043170
T-helper cell lineage commitment	0.0241297	IL12B,IL23R,IL6	GO:0002295
positive regulation of steroid biosynthetic process	0.0241297	IFNG,IL1B,TNF	GO:0010893
positive regulation of cyclase activity	0.0241297	NOS1,NOS2,NOS3	GO:0031281
regulation of superoxide anion generation	0.0241297	CRP,GSTP1,TGFB1	GO:0032928
toll-like receptor 2 signaling pathway	0.0241297	CYBA,IRAK1,TIRAP	GO:0034134
positive regulation of lyase activity	0.0241297	NOS1,NOS2,NOS3	GO:0051349
interferon-gamma secretion	0.0241297	BTN3A1,BTN3A2,PTPN22	GO:0072643
regulation of T-helper 17 cell differentiation	0.0241297	FOXP3,IL12B,IL23R	GO:2000319
regulation of protein localization to cell periphery	0.0241872	CSK,EGFR,GBP1,IFNG,INS,TGFB1,TNF	GO:1904375
cell migration involved in sprouting angiogenesis	0.0243245	GATA2,HMOX1,PTGS2,TBXA2R,VEGFA	GO:0002042
regulation of calcium ion transmembrane transporter activity	0.0243504	CACNB4,GSTO1,NOS1,NPPA,PDE4D,TLR9	GO:1901019
positive regulation of natural killer cell mediated immunity	0.0250817	HLA-E,HLA-G,IL12B,MICB	GO:0002717
negative regulation of T cell differentiation	0.0250817	CTLA4,FOXP3,RUNX1,TNFSF4	GO:0045581
regulation of lyase activity	0.0250817	CCR2,NOS1,NOS2,NOS3	GO:0051339
negative regulation of leukocyte apoptotic process	0.0250817	CCL5,CXCL12,NOD2,TNFRSF4	GO:2000107
regulation of cell growth	0.0260898	AGT,BDNF,EDN1,EGFR,ERBB2,HSPA1B,INS,SLC44A4,SMAD3,TGFB1,TGFB2,TGFBR1,TP53,VEGFA	GO:0001558
negative regulation of response to wounding	0.026121	EDN1,NOS3,PDGFRA,PLAUR,SERPINE1,USF1	GO:1903035
regulation of protein localization to membrane	0.0262181	CSK,EGFR,ERBB2,GBP1,IFNG,INS,TGFB1,TNF,TP53	GO:1905475
cellular response to extracellular stimulus	0.0264734	CLEC16A,CYP24A1,FADS1,FAS,MAPK1,P2RY12,TP53,USF1,VCAM1,VDR	GO:0031668
lung development	0.026504	BAG6,CHI3L1,IL13,TNF,VEGFA	GO:0030324
positive regulation of nucleocytoplasmic transport	0.026504	IFNG,IL1B,SMAD3,TGFB1,TP53	GO:0046824
negative regulation of response to cytokine stimulus	0.026504	ARG1,GSTP1,IL1RN,IL6,PPARG	GO:0060761
cell development	0.0270712	ACTN4,AGER,BBS4,BDNF,C3,CCR2,CFTR,CX3CR1,CXCL12,EDN1,GATA2,GBP1,GSTM3,ICAM1,IL1B,IL6,INS,ITGB3,KIT,LST1,MAPK1,MBL2,MKKS,MYADM,P2RY12,PDE3A,PDE4D,PDGFRA,PPARG,PRKCA,PTPRD,RREB1,RUNX1,S100A10,SLC44A4,TGFB1,TGFB2,TLR2,TNF,TRPV4,VEGFA	GO:0048468
regulation of actomyosin structure organization	0.0279652	ALMS1,CCN2,EDN1,PTGER4,S100A10,TGFBR1	GO:0110020
response to UV	0.0282299	CAT,CRIP1,EGFR,ERCC2,GPX1,IL12B,TP53,USF1	GO:0009411
regulation of smooth muscle cell migration	0.0282299	ACE,AIF1,CCL5,SERPINE1	GO:0014910
somatic recombination of immunoglobulin gene segments	0.0282299	IL10,IL4,TGFB1,TNFSF4	GO:0016447
positive regulation of interleukin-1 beta secretion	0.0282299	NLRP12,NLRP3,NOD2,TLR4	GO:0050718
necroptotic process	0.0282299	CD14,FAS,TLR4,TNF	GO:0070266
regulation of transmembrane transport	0.0282366	ABCB1,ACTN4,ADRB2,C3,CACNB4,CFTR,GSTO1,IL1B,INS,LEP,MMP9,NOS1,NPPA,PDE4D,TLR9	GO:0034762
transcription by RNA polymerase II	0.0285949	ATF6B,ATM,CCN2,CD40,CHUK,CIITA,EDN1,EGFR,ERBB2,ERCC2,ESR1,FOS,FOXP3,GATA2,HMOX1,HSPA1B,IFNG,IL17A,IL18,IL1B,IL4,IL6,INSIG2,IRF5,KIT,MMP12,MUC1,NFKB1,NFKBIA,NLRP3,NOD2,NOS1,NOTCH4,NPPA,NR3C1,PPARG,RREB1,RUNX1,RXRA,SERPINE1,SMAD3,SOD2,STAT1,TGFB1,TGFB2,TLR2,TLR4,TLR9,TNF,TP53,USF1,VDR,VEGFA,ZNF219	GO:0006366
dsRNA processing	0.0288124	EGFR,ESR1,SMAD3,TGFB1,TP53	GO:0031050
regulation of fibroblast proliferation	0.0288124	AGT,GSTP1,MIF,PDGFRA,TP53	GO:0048145
production of small RNA involved in gene silencing by RNA	0.0288124	EGFR,ESR1,SMAD3,TGFB1,TP53	GO:0070918
branching involved in blood vessel morphogenesis	0.029025	NOTCH4,TGFBR2,VEGFA	GO:0001569
regulation of mesenchymal cell proliferation	0.029025	STAT1,TGFBR2,VEGFA	GO:0010464
sequestering of triglyceride	0.029025	IL1B,PPARG,TNF	GO:0030730
regulation of interleukin-13 production	0.029025	HLA-E,IL4,TNFSF4	GO:0032656
response to vitamin D	0.029025	CYP24A1,SPP1,VDR	GO:0033280
peroxisome proliferator activated receptor signaling pathway	0.029025	ACTN4,PPARG,RXRA	GO:0035357
interferon-gamma biosynthetic process	0.029025	IL12B,IL18,TLR9	GO:0042095
benzene-containing compound metabolic process	0.029025	CYP2E1,GSTM1,GSTM3	GO:0042537
negative regulation of CD4-positive, alpha-beta T cell differentiation	0.029025	FOXP3,RUNX1,TNFSF4	GO:0043371
astrocyte activation	0.029025	AGER,IL6,TNF	GO:0048143
negative regulation of vascular smooth muscle cell proliferation	0.029025	IL10,PPARG,SOD2	GO:1904706
protein autophosphorylation	0.029336	ACE,ATM,EGFR,ERBB2,INS,IRAK1,JAK2,KIT,NLRP12,PDGFRA,VEGFA	GO:0046777
regulation of ion transmembrane transporter activity	0.0304312	ABCB1,ACTN4,ADRB2,CACNB4,CFTR,GSTO1,MMP9,NOS1,NPPA,PDE4D,TLR9	GO:0032412
morphogenesis of an epithelium	0.0306922	AGT,BBS4,CSNK2B,MKKS,MMP12,MTHFR,NOTCH4,RREB1,STAT1,TGFB1,TGFB2,TGFBR2,TNF,VEGFA	GO:0002009
activation of MAPK activity	0.0308516	C5,IL1B,IRAK1,KIT,MAPK1,NOD2,TLR4,TNF	GO:0000187
cellular defense response	0.0310789	ADORA2A,CCR5,CX3CR1,HLA-G,TNFRSF4	GO:0006968
respiratory tube development	0.0310789	BAG6,CHI3L1,IL13,TNF,VEGFA	GO:0030323
fibroblast proliferation	0.0310789	AGT,GSTP1,MIF,PDGFRA,TP53	GO:0048144
interleukin-1 secretion	0.0310789	GBP5,NLRP12,NLRP3,NOD2,TLR4	GO:0050701
T cell migration	0.0310789	AIF1,CCL2,CCL5,CCR2,CXCL12	GO:0072678
positive regulation of animal organ morphogenesis	0.0310789	AGT,TGFB2,TGFBR1,TGFBR2,VEGFA	GO:0110110
negative regulation of blood vessel endothelial cell migration	0.0313073	CSNK2B,PPARG,TBXA2R,TGFB1	GO:0043537
regulation of defense response to virus by host	0.0313073	IL12B,IL23R,MICB,STAT1	GO:0050691
sarcoplasmic reticulum calcium ion transport	0.0313073	ATP2A2,CCR5,GSTO1,PDE4D	GO:0070296
positive regulation of lymphocyte migration	0.0313073	AIF1,CCL5,CCR2,CXCL12	GO:2000403
positive regulation of ion transmembrane transporter activity	0.0314978	ABCB1,ACTN4,ADRB2,CFTR,GSTO1,NPPA	GO:0032414
developmental process involved in reproduction	0.0331319	BBS4,CFTR,CRIP1,KIT,LEP,MKKS,PDE3A,PDGFRA,PPARG,SPP1,TGFB2,VDR,VEGFA	GO:0003006
regulation of cell-substrate adhesion	0.0334825	ACTN4,GBP1,JAK2,MMP12,MYADM,RREB1,S100A10,SERPINE1,VEGFA	GO:0010810
substrate adhesion-dependent cell spreading	0.0336795	ACTN4,GBP1,ITGB3,MYADM,RREB1,S100A10	GO:0034446
release of cytochrome c from mitochondria	0.0337036	GPX1,MMP9,PLAUR,SOD2,TP53	GO:0001836
transcription initiation from RNA polymerase II promoter	0.0342147	CCN2,ERCC2,ESR1,NOTCH4,NPPA,NR3C1,PPARG,RXRA,TP53,VDR	GO:0006367
negative regulation of leukocyte chemotaxis	0.0344999	C5,CCL2,MIF	GO:0002689
activation of NF-kappaB-inducing kinase activity	0.0344999	CHI3L1,IRAK1,TIRAP	GO:0007250
glial cell proliferation	0.0344999	IL1B,IL6,TNF	GO:0014009
toll-like receptor 3 signaling pathway	0.0344999	FLOT1,PTPN22,TIRAP	GO:0034138
embryonic cranial skeleton morphogenesis	0.0344999	PDGFRA,TGFBR1,TGFBR2	GO:0048701
positive regulation of positive chemotaxis	0.0344999	CXCL12,CXCL8,VEGFA	GO:0050927
glomerulus vasculature development	0.0344999	IL6R,PDGFRA,PECAM1	GO:0072012
extracellular matrix assembly	0.0344999	AGT,SMAD3,TGFB1	GO:0085029
regulation of receptor binding	0.0344999	BDNF,IL10,MMP9	GO:1900120
positive regulation of alcohol biosynthetic process	0.0344999	IFNG,IL1B,TNF	GO:1902932
regulation of T-helper 17 type immune response	0.0344999	FOXP3,IL12B,IL23R	GO:2000316
positive regulation of endothelial cell apoptotic process	0.0344999	CCL2,CD40,HLA-G	GO:2000353
receptor metabolic process	0.0346419	CXCL8,EDN1,FLOT1,IL10,ITGB3,PPARG,TGFB1,TNF,VEGFA	GO:0043112
positive regulation of transcription from RNA polymerase II promoter in response to stress	0.0347405	ATF6B,MUC1,TP53,VEGFA	GO:0036003
positive regulation of interleukin-1 secretion	0.0347405	NLRP12,NLRP3,NOD2,TLR4	GO:0050716
programmed necrotic cell death	0.0347405	CD14,FAS,TLR4,TNF	GO:0097300
antigen processing and presentation of exogenous peptide antigen via MHC class I, TAP-independent	0.0347666	HLA-E,HLA-G	GO:0002480
chronic inflammatory response	0.0347666	CCL5,TNF	GO:0002544
positive regulation of tolerance induction	0.0347666	HLA-G,TGFBR2	GO:0002645
regulation of systemic arterial blood pressure by endothelin	0.0347666	EDN1,NOS3	GO:0003100
membranous septum morphogenesis	0.0347666	TGFB2,TGFBR2	GO:0003149
positive regulation of platelet activation	0.0347666	SELP,TLR4	GO:0010572
negative regulation of macrophage chemotaxis	0.0347666	C5,MIF	GO:0010760
negative regulation of macrophage cytokine production	0.0347666	TGFB1,TGFB2	GO:0010936
membrane to membrane docking	0.0347666	ICAM1,VCAM1	GO:0022614
positive regulation of MHC class I biosynthetic process	0.0347666	CIITA,NLRP12	GO:0045345
positive regulation of MHC class II biosynthetic process	0.0347666	CIITA,IL4	GO:0045348
interferon-alpha biosynthetic process	0.0347666	IL10,TLR9	GO:0045349
type I interferon biosynthetic process	0.0347666	IL10,TLR9	GO:0045351
regulation of interferon-alpha biosynthetic process	0.0347666	IL10,TLR9	GO:0045354
negative regulation of cytolysis	0.0347666	CSF2,TGFB1	GO:0045918
regulation of NK T cell proliferation	0.0347666	IL12B,IL18	GO:0051140
detoxification of nitrogen compound	0.0347666	GSTM1,GSTM3	GO:0051410
regulation of cell adhesion molecule production	0.0347666	FLOT1,IL1B	GO:0060353
intestinal epithelial structure maintenance	0.0347666	SLC22A5,TLR4	GO:0060729
coronary artery morphogenesis	0.0347666	TGFBR1,VEGFA	GO:0060982
cell adhesion involved in heart morphogenesis	0.0347666	TGFB2,TGFBR2	GO:0061343
cellular hypotonic response	0.0347666	MYLK,TRPV4	GO:0071476
regulation of response to macrophage colony-stimulating factor	0.0347666	TLR2,TLR4	GO:1903969
regulation of cellular response to macrophage colony-stimulating factor stimulus	0.0347666	TLR2,TLR4	GO:1903972
positive regulation of vascular associated smooth muscle cell apoptotic process	0.0347666	PPARG,SOD2	GO:1905461
positive regulation of T-helper 2 cell cytokine production	0.0347666	IL6,NLRP3	GO:2000553
regulation of interleukin-1-mediated signaling pathway	0.0347666	IL1RN,IL6	GO:2000659
negative regulation of cysteine-type endopeptidase activity involved in apoptotic signaling pathway	0.0347666	MMP9,PLAUR	GO:2001268
female pregnancy	0.0349396	IL1B,NPPA,SCGB1A1,SPP1,TIMP1,VDR	GO:0007565
regulation of nucleocytoplasmic transport	0.0349396	IFNG,IL1B,MX2,SMAD3,TGFB1,TP53	GO:0046822
regulation of receptor-mediated endocytosis	0.0349396	C3,FLOT1,IL4,ITGB3,SERPINE1,VEGFA	GO:0048259
negative regulation of epithelial cell proliferation	0.0349396	CCL2,PPARG,STAT1,TGFB1,TGFB2,VDR	GO:0050680
antimicrobial humoral immune response mediated by antimicrobial peptide	0.0349396	CXCL8,HIST1H2BC,HIST1H2BE,HIST1H2BF,HIST1H2BG,HIST1H2BI	GO:0061844
calcium ion transmembrane transport	0.0350384	ATP2A2,CACNB4,CCR5,GSTO1,ITPR2,NOS1,NPPA,PDE4D,TLR9,TRPM8,TRPV4	GO:0070588
regulation of cellular response to oxidative stress	0.0355199	IL10,INS,SOD2,TLR4,TNF	GO:1900407
regulation of lymphocyte migration	0.0355199	AIF1,CCL2,CCL5,CCR2,CXCL12	GO:2000401
organic hydroxy compound transport	0.0358417	AGT,APOA2,NFKB1,NFKBIA,NOS1,PON1,PPARG,RXRA,SLC6A4,SPP1	GO:0015850
peptidyl-threonine phosphorylation	0.0362206	CHI3L1,CSNK2B,MAPK1,PRKCA,TGFB1,TGFBR1,TGFBR2	GO:0018107
regulation of organelle organization	0.0370445	ADRB2,ALMS1,ATM,BBS4,CCL11,CCN2,CLEC16A,CSF2,CXCL12,EDN1,FOXP3,GPX1,HSPA1B,IL1A,IL1B,IL5,INS,MAPK1,MMP9,MTHFR,MUC1,MYADM,NOS1,PDGFRA,PLAUR,PTGER4,RICTOR,S100A10,STN1,TGFBR1,TNF,TP53,TRPV4,VEGFA	GO:0033043
receptor-mediated endocytosis	0.0374866	ADRB2,ADRB3,C3,CXCL8,FCGR1A,FCGR1B,FLOT1,HP,IL4,ITGB3,SERPINE1,VEGFA	GO:0006898
negative regulation of leukocyte mediated immunity	0.0378687	CCR2,FOXP3,HLA-E,HLA-G	GO:0002704
endocardial cushion development	0.0378687	NOS3,TGFB1,TGFB2,TGFBR1,TGFBR2	GO:0003197
intrinsic apoptotic signaling pathway in response to DNA damage by p53 class mediator	0.0378687	BAG6,MIF,MUC1,TP53	GO:0042771
positive regulation of protein acetylation	0.0378687	FOXP3,IL1B,MUC1,NOS1	GO:1901985
positive regulation of sprouting angiogenesis	0.0378687	GATA2,HMOX1,PTGS2,VEGFA	GO:1903672
glutamine family amino acid metabolic process	0.0383481	ARG1,GLS,NOS1,NOS2,NOS3	GO:0009064
organ growth	0.0395302	EDN1,LEP,MBL2,SLC6A4,TGFB2,TGFBR1	GO:0035265
regulation of response to extracellular stimulus	0.0397609	BBS4,LEP,MKKS	GO:0032104
regulation of response to nutrient levels	0.0397609	BBS4,LEP,MKKS	GO:0032107
negative regulation of interleukin-8 production	0.0397609	IL10,PTPN22,TLR9	GO:0032717
positive regulation of interleukin-4 production	0.0397609	HLA-E,NLRP3,TNFSF4	GO:0032753
positive regulation of cell adhesion mediated by integrin	0.0397609	CCL5,P2RY12,TGFB2	GO:0033630
brain morphogenesis	0.0397609	BBS4,MKKS,SLC6A4	GO:0048854
regulation of positive chemotaxis	0.0397609	CXCL12,CXCL8,VEGFA	GO:0050926
renal system vasculature development	0.0397609	IL6R,PDGFRA,PECAM1	GO:0061437
kidney vasculature development	0.0397609	IL6R,PDGFRA,PECAM1	GO:0061440
positive regulation of extracellular matrix organization	0.0397609	IL6,SMAD3,TGFB1	GO:1903055
positive regulation of cardiocyte differentiation	0.0397609	EDN1,TGFB1,TGFB2	GO:1905209
insulin secretion	0.041047	CCL5,CFTR,IFNG,IL1B,ITPR2,NOS2,PRKCA,TNF	GO:0030073
ERBB signaling pathway	0.041047	AGT,EGFR,ERBB2,MAPK1,MMP9,PLAUR,PRKCA,TGFB1	GO:0038127
neural tube closure	0.0417188	BBS4,MTHFR,TGFB1,TGFB2	GO:0001843
tube closure	0.0417188	BBS4,MTHFR,TGFB1,TGFB2	GO:0060606
regulation of lymphocyte apoptotic process	0.0417188	CCL5,IL10,TNFRSF4,TP53	GO:0070228
nucleotide-binding oligomerization domain containing signaling pathway	0.0417188	HSPA1B,IRAK1,NOD2,PTPN22	GO:0070423
regulation of vascular smooth muscle cell proliferation	0.0417188	IL10,MMP9,PPARG,SOD2	GO:1904705
vascular smooth muscle cell proliferation	0.0417188	IL10,MMP9,PPARG,SOD2	GO:1990874
response to endoplasmic reticulum stress	0.043755	ATF6B,ATP2A2,BAG6,CCL2,CFTR,CXCL8,FLOT1,HSPA1B,PPP1R15A,RNF5,SCAMP5,TP53	GO:0034976
cellular response to nutrient levels	0.0446259	CLEC16A,CYP24A1,FADS1,FAS,MAPK1,P2RY12,TP53,USF1,VDR	GO:0031669
intracellular receptor signaling pathway	0.0453146	ACTN4,CYP24A1,ESR1,HSPA1B,IRAK1,NOD2,PPARG,PTPN22,RUNX1,RXRA,VDR	GO:0030522
protein localization to plasma membrane	0.0453146	BBS1,CSK,EGFR,FLOT1,GBP1,IFNG,INS,MYADM,S100A10,TGFB1,TNF	GO:0072659
somatic diversification of immune receptors via germline recombination within a single locus	0.0459261	IL10,IL4,TGFB1,TNFSF4	GO:0002562
positive regulation of response to biotic stimulus	0.0459261	ARG1,CYBA,IL12B,PRKCA	GO:0002833
somatic cell DNA recombination	0.0459261	IL10,IL4,TGFB1,TNFSF4	GO:0016444
nucleotide-binding domain, leucine rich repeat containing receptor signaling pathway	0.0459261	HSPA1B,IRAK1,NOD2,PTPN22	GO:0035872
negative regulation of T cell proliferation	0.0459261	ARG1,FOXP3,HLA-G,IL10	GO:0042130
negative regulation of I-kappaB kinase/NF-kappaB signaling	0.0459261	ESR1,GSTP1,NLRP12,STAT1	GO:0043124
negative regulation of G protein-coupled receptor signaling pathway	0.0459261	ADA,ADRB2,ADRB3,CCL5,CXCL8	GO:0045744
positive regulation of nucleotide metabolic process	0.0459261	INS,NOS1,NOS2,NOS3	GO:0045981
mesenchyme morphogenesis	0.0459261	NOS3,TGFB1,TGFB2,TGFBR1,TGFBR2	GO:0072132
positive regulation of purine nucleotide metabolic process	0.0459261	INS,NOS1,NOS2,NOS3	GO:1900544
semi-lunar valve development	0.0459261	NOS3,TGFB1,TGFB2,TNFRSF1B	GO:1905314
regulation of T cell migration	0.0459261	AIF1,CCL5,CCR2,CXCL12	GO:2000404
pulmonary valve development	0.0461572	NOS3,TGFB2,TNFRSF1B	GO:0003177
positive regulation of cardiac muscle hypertrophy	0.0461572	AGT,EDN1,PRKCA	GO:0010613
regulation of macrophage chemotaxis	0.0461572	C5,CCL5,MIF	GO:0010758
regulation of receptor biosynthetic process	0.0461572	EDN1,ITGB3,PPARG	GO:0010869
regulation of collagen biosynthetic process	0.0461572	CIITA,IL6,TGFB1	GO:0032965
PERK-mediated unfolded protein response	0.0461572	CCL2,CXCL8,PPP1R15A	GO:0036499
regulation of microglial cell activation	0.0461572	AGER,IL6,TNF	GO:1903978
response to oxygen levels	0.0463271	ADA,FAS,HMOX1,ITPR2,NOS1,PTGS2,SMAD3,TGFB2,TP53,USF1,VEGFA	GO:0070482
regulation of ion transport	0.046764	ABCB1,ACTN4,ADRB2,CACNB4,CCL2,CCL5,CFTR,CXCL12,GSTO1,IL16,IL1B,MMP9,MYLK,NOS1,NPPA,PDE4D,TLR9	GO:0043269
digestive tract development	0.0472886	CXCL8,KIT,PDGFRA,TGFB2,TNF	GO:0048565
aging	0.0483459	AGER,ATM,HLA-G,MIF,SERPINE1,SOD2,TP53	GO:0007568
cell fate commitment	0.0483459	FOXP3,GATA2,IL12B,IL23R,IL6,NOTCH4,PPARG,TGFBR1	GO:0045165
NK T cell proliferation	0.048598	IL12B,IL18	GO:0001866
negative regulation of cellular extravasation	0.048598	CXCL12,PTGER4	GO:0002692
hypotonic response	0.048598	MYLK,TRPV4	GO:0006971
positive regulation of cell fate commitment	0.048598	IL12B,IL23R	GO:0010455
negative regulation of receptor biosynthetic process	0.048598	ITGB3,PPARG	GO:0010871
transforming growth factor beta2 production	0.048598	SMAD3,TGFB2	GO:0032906
regulation of transforming growth factor beta2 production	0.048598	SMAD3,TGFB2	GO:0032909
response to testosterone	0.048598	CSNK2B,SPP1	GO:0033574
positive regulation of toll-like receptor 2 signaling pathway	0.048598	CYBA,TIRAP	GO:0034137
interleukin-1 biosynthetic process	0.048598	AGER,CMA1	GO:0042222
MHC class I biosynthetic process	0.048598	CIITA,NLRP12	GO:0045341
regulation of MHC class I biosynthetic process	0.048598	CIITA,NLRP12	GO:0045343
interleukin-1 beta biosynthetic process	0.048598	AGER,CMA1	GO:0050720
regulation of cilium movement involved in cell motility	0.048598	BBS4,MKKS	GO:0060295
regulation of cilium beat frequency involved in ciliary motility	0.048598	BBS4,MKKS	GO:0060296
necroptotic signaling pathway	0.048598	FAS,TNF	GO:0097527
positive regulation of receptor binding	0.048598	BDNF,MMP9	GO:1900122
regulation of hyaluronan biosynthetic process	0.048598	NFKB1,TGFB1	GO:1900125
positive regulation of NLRP3 inflammasome complex assembly	0.048598	GBP5,TLR4	GO:1900227
regulation of cilium-dependent cell motility	0.048598	BBS4,MKKS	GO:1902019
regulation of apoptotic process involved in morphogenesis	0.048598	TGFB2,TNFRSF1B	GO:1902337
microglial cell migration	0.048598	CX3CR1,P2RY12	GO:1904124
regulation of microglial cell migration	0.048598	CX3CR1,P2RY12	GO:1904139
regulation of apoptotic process involved in development	0.048598	TGFB2,TNFRSF1B	GO:1904748
positive regulation of vascular smooth muscle cell differentiation	0.048598	KIT,SOD2	GO:1905065
regulation of T-helper 17 cell lineage commitment	0.048598	IL12B,IL23R	GO:2000328
regulation of chemokine (C-X-C motif) ligand 2 production	0.048598	TIRAP,TNF	GO:2000341
positive regulation of CD8-positive, alpha-beta T cell activation	0.048598	HLA-E,RUNX1	GO:2001187
regulation of dendritic cell differentiation	0.048598	AGER,HLA-G	GO:2001198
regulation of chloride transport	0.048598	ABCB1,CFTR	GO:2001225
lipoxin metabolic process	0.048598	ALOX5AP,LTC4S	GO:2001300
lipoxin biosynthetic process	0.048598	ALOX5AP,LTC4S	GO:2001301
activation of adenylate cyclase activity	0.0495011	ADRB1,ADRB2,ADRB3,EDNRA	GO:0007190
negative regulation of lymphocyte differentiation	0.0495011	CTLA4,FOXP3,RUNX1,TNFSF4	GO:0045620
regulation of lipid catabolic process	0.0495011	APOA2,IL1B,INS,TNF	GO:0050994
interaction with host	0.0495269	CCR5,CXCL8,DDX39B,ITGB3,RXRA,SLC22A5,SMAD3,TGFB1	GO:0051701
positive regulation of ion transmembrane transport	0.0498105	ABCB1,ACTN4,ADRB2,CFTR,GSTO1,NOS1,NPPA	GO:0034767
demethylation	0.0498105	CYP1A2,CYP2C9,CYP2D6,CYP3A4,FTO	GO:0070988
positive regulation of organelle assembly	0.0498105	BBS4,CSF2,EDN1,IL5,TNF	GO:1902117

## Sheet: module 1
GO term	P-value	genes	ID
response to cytokine	1.55687e-42	ARG1,CCL2,CD40,CHUK,CSF2,CSNK2B,EDN1,FOS,HMOX1,HSPA1B,IFNG,IL10RA,IL12B,IL13,IL17A,IL18,IL1A,IL1B,IL1R1,IL1RN,IL22,IL23R,IL2RA,IL3,IL4,IL4R,IL5,IL5RA,IL6,IL6R,IRAK1,JAK2,KIT,LEP,LTA,NFKB1,NFKBIA,NLRP12,NOD2,NOS2,PPARG,PRKCA,PTGS2,SOCS3,STAT1,STAT4,TLR2,TLR4,TNF,TNFRSF1B,TNFRSF4,TNFSF4,TP53	GO:0034097
cellular response to cytokine stimulus	1.55687e-42	ARG1,CCL2,CD40,CHUK,CSF2,CSNK2B,EDN1,FOS,HMOX1,HSPA1B,IFNG,IL10RA,IL12B,IL13,IL17A,IL18,IL1A,IL1B,IL1R1,IL1RN,IL22,IL23R,IL2RA,IL3,IL4,IL4R,IL5,IL5RA,IL6,IL6R,IRAK1,JAK2,KIT,LEP,LTA,NFKB1,NFKBIA,NLRP12,NOD2,NOS2,PPARG,PTGS2,SOCS3,STAT1,STAT4,TLR2,TLR4,TNF,TNFRSF1B,TNFRSF4,TNFSF4,TP53	GO:0071345
cytokine-mediated signaling pathway	8.99303e-42	ARG1,CCL2,CD40,CHUK,CSF2,CSNK2B,EDN1,FOS,HMOX1,HSPA1B,IFNG,IL10RA,IL12B,IL13,IL17A,IL18,IL1A,IL1B,IL1R1,IL1RN,IL22,IL23R,IL2RA,IL3,IL4,IL4R,IL5,IL5RA,IL6,IL6R,IRAK1,JAK2,KIT,LEP,LTA,NFKB1,NFKBIA,NOD2,NOS2,PPARG,PTGS2,SOCS3,STAT1,STAT4,TNF,TNFRSF1B,TNFRSF4,TNFSF4,TP53	GO:0019221
cell surface receptor signaling pathway	6.12171e-39	AGER,ARG1,BDNF,CCL2,CD14,CD40,CHUK,CSF2,CSNK2B,CTLA4,EDN1,EGFR,ERBB2,FAS,FOS,FOXP3,GATA2,HMOX1,HSPA1B,IFNG,IL10RA,IL12B,IL13,IL17A,IL18,IL1A,IL1B,IL1R1,IL1RN,IL22,IL23R,IL2RA,IL3,IL4,IL4R,IL5,IL5RA,IL6,IL6R,IRAK1,JAK2,KIT,LEP,LTA,MAPK1,MS4A2,NFKB1,NFKBIA,NLRP12,NOD2,NOS2,NPPA,PLAUR,PPARG,PRKCA,PTGS2,SOCS3,STAT1,STAT4,TIRAP,TLR2,TLR4,TNF,TNFRSF1B,TNFRSF4,TNFSF4,TP53	GO:0007166
cellular response to organic substance	7.32814e-35	AGER,ARG1,BDNF,CCL2,CD14,CD40,CHUK,CSF2,CSNK2B,EDN1,EGFR,ERBB2,FOS,HMOX1,HSPA1B,IFNG,IL10RA,IL12B,IL13,IL17A,IL18,IL1A,IL1B,IL1R1,IL1RN,IL22,IL23R,IL2RA,IL3,IL4,IL4R,IL5,IL5RA,IL6,IL6R,IRAK1,JAK2,KIT,LEP,LTA,MAPK1,NFKB1,NFKBIA,NLRP12,NLRP3,NOD2,NOS1,NOS2,PPARG,PRKCA,PTGS2,SOCS3,STAT1,STAT4,TLR2,TLR4,TNF,TNFRSF1B,TNFRSF4,TNFSF4,TP53	GO:0071310
cellular response to chemical stimulus	1.31025e-33	AGER,ALOX5AP,ARG1,BDNF,CCL2,CD14,CD40,CHUK,CSF2,CSNK2B,EDN1,EGFR,ERBB2,FAS,FOS,HMOX1,HSPA1B,IFNG,IL10RA,IL12B,IL13,IL17A,IL18,IL1A,IL1B,IL1R1,IL1RN,IL22,IL23R,IL2RA,IL3,IL4,IL4R,IL5,IL5RA,IL6,IL6R,IRAK1,JAK2,KIT,LEP,LTA,MAPK1,NFKB1,NFKBIA,NLRP12,NLRP3,NOD2,NOS1,NOS2,PPARG,PRKCA,PTGS2,SOCS3,STAT1,STAT4,TIRAP,TLR2,TLR4,TNF,TNFRSF1B,TNFRSF4,TNFSF4,TP53	GO:0070887
response to organic substance	7.04552e-33	AGER,ARG1,BDNF,CCL2,CD14,CD40,CHUK,CSF2,CSNK2B,EDN1,EGFR,ERBB2,FOS,HMOX1,HSPA1B,IFNG,IL10RA,IL12B,IL13,IL17A,IL18,IL1A,IL1B,IL1R1,IL1RN,IL22,IL23R,IL2RA,IL3,IL4,IL4R,IL5,IL5RA,IL6,IL6R,IRAK1,JAK2,KIT,LEP,LTA,MAPK1,NFKB1,NFKBIA,NLRP12,NLRP3,NOD2,NOS1,NOS2,PPARG,PRKCA,PTGS2,SOCS3,STAT1,STAT4,TIRAP,TLR2,TLR4,TNF,TNFRSF1B,TNFRSF4,TNFSF4,TP53	GO:0010033
response to chemical	1.02559e-29	ABCB1,AGER,ALOX5AP,ARG1,BDNF,CCL2,CD14,CD40,CHUK,CSF2,CSNK2B,EDN1,EGFR,ERBB2,FAS,FOS,HMOX1,HSPA1B,IFNG,IL10RA,IL12B,IL13,IL17A,IL18,IL1A,IL1B,IL1R1,IL1RN,IL22,IL23R,IL2RA,IL3,IL4,IL4R,IL5,IL5RA,IL6,IL6R,IRAK1,JAK2,KIT,LEP,LTA,MAPK1,NFKB1,NFKBIA,NLRP12,NLRP3,NOD2,NOS1,NOS2,PLAUR,PPARG,PRKCA,PTGS2,SOCS3,STAT1,STAT4,TIRAP,TLR2,TLR4,TNF,TNFRSF1B,TNFRSF4,TNFSF4,TP53	GO:0042221
cytokine production	2.10972e-28	AGER,CD14,CHUK,CSF2,FOXP3,HMOX1,HSPA1B,IFNG,IL12B,IL17A,IL18,IL1A,IL1B,IL1R1,IL1RN,IL23R,IL4,IL6,IL6R,IRAK1,JAK2,KIT,LEP,NFKB1,NLRP12,NLRP3,NOD2,NOS2,PTGS2,STAT1,TIRAP,TLR2,TLR4,TNF,TNFRSF1B,TNFRSF4,TNFSF4	GO:0001816
regulation of cytokine production	2.53346e-28	AGER,CD14,CHUK,CSF2,FOXP3,HMOX1,HSPA1B,IFNG,IL12B,IL17A,IL18,IL1A,IL1B,IL1R1,IL1RN,IL23R,IL4,IL6,IL6R,IRAK1,JAK2,LEP,NFKB1,NLRP12,NLRP3,NOD2,NOS2,PTGS2,STAT1,TIRAP,TLR2,TLR4,TNF,TNFRSF1B,TNFRSF4,TNFSF4	GO:0001817
positive regulation of cytokine production	3.361e-27	AGER,CD14,CHUK,CSF2,HMOX1,HSPA1B,IFNG,IL12B,IL17A,IL18,IL1A,IL1B,IL1R1,IL1RN,IL23R,IL4,IL6,IL6R,IRAK1,JAK2,NFKB1,NLRP12,NLRP3,NOD2,PTGS2,STAT1,TIRAP,TLR2,TLR4,TNF,TNFSF4	GO:0001819
signal transduction	8.99054e-26	AGER,ARG1,BDNF,CCL2,CD14,CD40,CHUK,CLEC16A,CSF2,CSNK2B,CTLA4,EDN1,EGFR,ERBB2,FAS,FOS,FOXP3,GATA2,HMOX1,HSPA1B,IFNG,IL10RA,IL12B,IL13,IL17A,IL18,IL1A,IL1B,IL1R1,IL1RN,IL22,IL23R,IL2RA,IL3,IL4,IL4R,IL5,IL5RA,IL6,IL6R,IRAK1,JAK2,KIT,LEP,LTA,MAPK1,MS4A2,NFKB1,NFKBIA,NLRP12,NLRP3,NOD2,NOS1,NOS2,NPPA,PLAUR,PPARG,PRKCA,PTGS2,SH2B3,SOCS3,STAT1,STAT4,TAGAP,TIRAP,TLR2,TLR4,TNF,TNFRSF1B,TNFRSF4,TNFSF4,TP53	GO:0007165
regulation of immune system process	2.65282e-24	AGER,ARG1,CCL2,CD14,CD40,CHUK,CSF2,CTLA4,FOS,FOXP3,GATA2,HMOX1,HSPA1B,IFNG,IL12B,IL17A,IL18,IL1B,IL1R1,IL23R,IL2RA,IL4,IL6,IL6R,IRAK1,JAK2,KIT,LEP,MAPK1,MS4A2,NFKB1,NLRP3,NOD2,PPARG,PRKCA,SOCS3,STAT1,TIRAP,TLR2,TLR4,TNF,TNFRSF1B,TNFRSF4,TNFSF4	GO:0002682
regulation of response to stimulus	8.25931e-24	ABCB1,AGER,ARG1,BDNF,CCL2,CD14,CD40,CHUK,CLEC16A,CSF2,CSNK2B,CTLA4,EDN1,EGFR,ERBB2,FAS,FOS,FOXP3,GATA2,HMOX1,HSPA1B,IFNG,IL10RA,IL12B,IL18,IL1A,IL1B,IL1R1,IL1RN,IL23R,IL3,IL4,IL6,IL6R,IRAK1,JAK2,KIT,LEP,MAPK1,MS4A2,NFKB1,NFKBIA,NLRP12,NLRP3,NOD2,NOS1,NOS2,PLAUR,PPARG,PRKCA,PTGS2,SOCS3,STAT1,TAGAP,TIRAP,TLR2,TLR4,TNF,TNFRSF1B,TNFRSF4,TNFSF4,TP53	GO:0048583
cell communication	1.26205e-23	AGER,ARG1,BDNF,CCL2,CD14,CD40,CHUK,CLEC16A,CSF2,CSNK2B,CTLA4,EDN1,EGFR,ERBB2,FAS,FOS,FOXP3,GATA2,HMOX1,HSPA1B,IFNG,IL10RA,IL12B,IL13,IL17A,IL18,IL1A,IL1B,IL1R1,IL1RN,IL22,IL23R,IL2RA,IL3,IL4,IL4R,IL5,IL5RA,IL6,IL6R,IRAK1,JAK2,KIT,LEP,LTA,MAPK1,MS4A2,NFKB1,NFKBIA,NLRP12,NLRP3,NOD2,NOS1,NOS2,NPPA,PLAUR,PPARG,PRKCA,PTGS2,SH2B3,SOCS3,STAT1,STAT4,TAGAP,TIRAP,TLR2,TLR4,TNF,TNFRSF1B,TNFRSF4,TNFSF4,TP53	GO:0007154
signaling	1.26205e-23	AGER,ARG1,BDNF,CCL2,CD14,CD40,CHUK,CLEC16A,CSF2,CSNK2B,CTLA4,EDN1,EGFR,ERBB2,FAS,FOS,FOXP3,GATA2,HMOX1,HSPA1B,IFNG,IL10RA,IL12B,IL13,IL17A,IL18,IL1A,IL1B,IL1R1,IL1RN,IL22,IL23R,IL2RA,IL3,IL4,IL4R,IL5,IL5RA,IL6,IL6R,IRAK1,JAK2,KIT,LEP,LTA,MAPK1,MS4A2,NFKB1,NFKBIA,NLRP12,NLRP3,NOD2,NOS1,NOS2,NPPA,PLAUR,PPARG,PRKCA,PTGS2,SH2B3,SOCS3,STAT1,STAT4,TAGAP,TIRAP,TLR2,TLR4,TNF,TNFRSF1B,TNFRSF4,TNFSF4,TP53	GO:0023052
inflammatory response	2.52583e-23	AGER,CCL2,CD14,CHUK,FOS,HMOX1,IL12B,IL13,IL18,IL1A,IL1B,IL22,IL4,IL6,IL6R,JAK2,KIT,LEP,NFKB1,NFKBIA,NLRP12,NLRP3,NOD2,NOS2,PTGS2,TLR2,TLR4,TNF,TNFRSF1B,TNFRSF4,TNFSF4	GO:0006954
positive regulation of protein metabolic process	7.60894e-23	AGER,BDNF,CCL2,CD40,CSF2,CSNK2B,EDN1,EGFR,ERBB2,FAS,FOXP3,HMOX1,HSPA1B,IFNG,IL12B,IL18,IL1A,IL1B,IL1RN,IL23R,IL3,IL4,IL5,IL6,IL6R,IRAK1,JAK2,KIT,LEP,MAPK1,NFKBIA,NLRP12,NLRP3,NOD2,NOS1,PLAUR,PPARG,PRKCA,SOCS3,TIRAP,TLR4,TNF,TNFRSF1B,TP53	GO:0051247
regulation of multicellular organismal process	1.09425e-22	AGER,BDNF,CD14,CD40,CHUK,CSF2,CSNK2B,CTLA4,EDN1,EGFR,ERBB2,FOXP3,GATA2,HMOX1,HSPA1B,IFNG,IL12B,IL13,IL17A,IL18,IL1A,IL1B,IL1R1,IL1RN,IL23R,IL2RA,IL4,IL4R,IL6,IL6R,IRAK1,JAK2,KIT,LEP,NFKB1,NLRP12,NLRP3,NOD2,NOS1,NOS2,NPPA,PLAUR,PPARG,PRKCA,PTGS2,STAT1,TIRAP,TLR2,TLR4,TNF,TNFRSF1B,TNFRSF4,TNFSF4	GO:0051239
positive regulation of multicellular organismal process	1.09425e-22	AGER,BDNF,CD14,CD40,CHUK,CSF2,EDN1,FOXP3,GATA2,HMOX1,HSPA1B,IFNG,IL12B,IL13,IL17A,IL18,IL1A,IL1B,IL1R1,IL1RN,IL23R,IL4,IL4R,IL6,IL6R,IRAK1,JAK2,KIT,LEP,NFKB1,NLRP12,NLRP3,NOD2,NPPA,PRKCA,PTGS2,STAT1,TIRAP,TLR2,TLR4,TNF,TNFSF4	GO:0051240
response to external stimulus	1.11216e-22	AGER,ARG1,BDNF,CCL2,CD14,CD40,CHUK,CLEC16A,EDN1,FAS,FOXP3,IFNG,IL12B,IL18,IL1B,IL1RN,IL23R,IL4,IL6,IL6R,IRAK1,JAK2,KIT,LEP,MAPK1,MPO,NFKB1,NFKBIA,NLRP12,NLRP3,NOD2,NOS1,NOS2,NPPA,PLAUR,PPARG,PRKCA,PTGS2,STAT1,TIRAP,TLR2,TLR4,TNF,TNFRSF1B,TNFSF4,TP53	GO:0009605
positive regulation of intracellular signal transduction	1.49152e-22	AGER,CCL2,CD14,CD40,CHUK,CLEC16A,CSF2,EDN1,EGFR,ERBB2,HMOX1,HSPA1B,IFNG,IL10RA,IL12B,IL18,IL1B,IL1RN,IL23R,IL3,IL4,IL6,IL6R,IRAK1,JAK2,KIT,LEP,MAPK1,NLRP12,NOD2,PRKCA,SOCS3,TIRAP,TLR2,TLR4,TNF,TP53	GO:1902533
positive regulation of response to stimulus	1.78789e-22	AGER,ARG1,BDNF,CCL2,CD14,CD40,CHUK,CLEC16A,CSF2,CSNK2B,CTLA4,EDN1,EGFR,ERBB2,FAS,HMOX1,HSPA1B,IFNG,IL10RA,IL12B,IL18,IL1B,IL1R1,IL1RN,IL23R,IL3,IL4,IL6,IL6R,IRAK1,JAK2,KIT,LEP,MAPK1,NFKB1,NFKBIA,NLRP12,NLRP3,NOD2,PLAUR,PRKCA,PTGS2,SOCS3,TIRAP,TLR2,TLR4,TNF,TNFSF4,TP53	GO:0048584
positive regulation of signal transduction	6.02186e-22	AGER,BDNF,CCL2,CD14,CD40,CHUK,CLEC16A,CSF2,CSNK2B,EDN1,EGFR,ERBB2,FAS,HMOX1,HSPA1B,IFNG,IL10RA,IL12B,IL18,IL1B,IL1RN,IL23R,IL3,IL4,IL6,IL6R,IRAK1,JAK2,KIT,LEP,MAPK1,NFKB1,NLRP12,NOD2,PLAUR,PRKCA,SOCS3,TIRAP,TLR2,TLR4,TNF,TP53	GO:0009967
intracellular signal transduction	6.75579e-22	AGER,CCL2,CD14,CD40,CHUK,CLEC16A,CSF2,CSNK2B,EDN1,EGFR,ERBB2,FAS,HMOX1,HSPA1B,IFNG,IL10RA,IL12B,IL18,IL1B,IL1RN,IL23R,IL2RA,IL3,IL4,IL5,IL5RA,IL6,IL6R,IRAK1,JAK2,KIT,LEP,MAPK1,NFKB1,NFKBIA,NLRP12,NLRP3,NOD2,NOS1,NOS2,NPPA,PLAUR,PRKCA,SH2B3,SOCS3,STAT1,STAT4,TAGAP,TIRAP,TLR2,TLR4,TNF,TP53	GO:0035556
positive regulation of cellular protein metabolic process	7.09436e-22	AGER,BDNF,CCL2,CD40,CSF2,CSNK2B,EDN1,EGFR,ERBB2,FAS,FOXP3,HSPA1B,IFNG,IL12B,IL18,IL1B,IL1RN,IL23R,IL3,IL4,IL5,IL6,IL6R,IRAK1,JAK2,KIT,LEP,MAPK1,NFKBIA,NLRP12,NLRP3,NOD2,NOS1,PLAUR,PPARG,PRKCA,SOCS3,TIRAP,TLR4,TNF,TNFRSF1B,TP53	GO:0032270
regulation of intracellular signal transduction	7.34498e-22	AGER,CCL2,CD14,CD40,CHUK,CLEC16A,CSF2,CSNK2B,EDN1,EGFR,ERBB2,FAS,HMOX1,HSPA1B,IFNG,IL10RA,IL12B,IL18,IL1B,IL1RN,IL23R,IL3,IL4,IL6,IL6R,IRAK1,JAK2,KIT,LEP,MAPK1,NFKBIA,NLRP12,NLRP3,NOD2,NOS1,PLAUR,PRKCA,SOCS3,STAT1,TAGAP,TIRAP,TLR2,TLR4,TNF,TP53	GO:1902531
defense response	7.35296e-22	AGER,ARG1,CCL2,CD14,CHUK,FOS,HMOX1,HSPA1B,IFNG,IL12B,IL13,IL18,IL1A,IL1B,IL22,IL23R,IL4,IL6,IL6R,IRAK1,JAK2,KIT,LEP,MPO,NFKB1,NFKBIA,NLRP12,NLRP3,NOD2,NOS2,PPARG,PTGS2,SOCS3,STAT1,TIRAP,TLR2,TLR4,TNF,TNFRSF1B,TNFRSF4,TNFSF4	GO:0006952
immune response	1.42428e-21	AGER,ARG1,CCL2,CD14,CD40,CHUK,CSNK2B,CTLA4,FOS,FOXP3,HSPA1B,IFNG,IL12B,IL17A,IL18,IL1B,IL1R1,IL1RN,IL23R,IL2RA,IL4,IL4R,IL6,IL6R,IRAK1,JAK2,KIT,LEP,MAPK1,MPO,MS4A2,NFKB1,NLRP3,NOD2,NOS2,PLAUR,PPARG,SOCS3,STAT1,TIRAP,TLR2,TLR4,TNF,TNFRSF1B,TNFRSF4,TNFSF4	GO:0006955
regulation of immune response	1.42428e-21	AGER,ARG1,CD14,CD40,CHUK,CTLA4,FOS,FOXP3,HSPA1B,IFNG,IL12B,IL18,IL1B,IL1R1,IL23R,IL4,IL6,IL6R,IRAK1,JAK2,KIT,LEP,MAPK1,MS4A2,NFKB1,NLRP3,NOD2,PPARG,SOCS3,STAT1,TIRAP,TLR2,TLR4,TNF,TNFRSF1B,TNFSF4	GO:0050776
positive regulation of nitrogen compound metabolic process	1.42428e-21	AGER,BDNF,CCL2,CD40,CHUK,CSF2,CSNK2B,EDN1,EGFR,ERBB2,FAS,FOS,FOXP3,GATA2,HMOX1,HSPA1B,IFNG,IL12B,IL17A,IL18,IL1A,IL1B,IL1RN,IL23R,IL3,IL4,IL5,IL6,IL6R,IRAK1,JAK2,KIT,LEP,MAPK1,NFKB1,NFKBIA,NLRP12,NLRP3,NOD2,NOS1,NOS2,PLAUR,PPARG,PRKCA,PTGS2,SOCS3,STAT1,TIRAP,TLR2,TLR4,TNF,TNFRSF1B,TNFSF4,TP53	GO:0051173
regulation of signal transduction	1.72744e-21	AGER,ARG1,BDNF,CCL2,CD14,CD40,CHUK,CLEC16A,CSF2,CSNK2B,EDN1,EGFR,ERBB2,FAS,FOXP3,GATA2,HMOX1,HSPA1B,IFNG,IL10RA,IL12B,IL18,IL1A,IL1B,IL1RN,IL23R,IL3,IL4,IL6,IL6R,IRAK1,JAK2,KIT,LEP,MAPK1,NFKB1,NFKBIA,NLRP12,NLRP3,NOD2,NOS1,PLAUR,PPARG,PRKCA,SOCS3,STAT1,TAGAP,TIRAP,TLR2,TLR4,TNF,TNFRSF4,TP53	GO:0009966
immune system process	2.12597e-21	AGER,ARG1,CCL2,CD14,CD40,CHUK,CSF2,CSNK2B,CTLA4,EDN1,FOS,FOXP3,GATA2,HMOX1,HSPA1B,IFNG,IL12B,IL17A,IL18,IL1B,IL1R1,IL1RN,IL23R,IL2RA,IL3,IL4,IL4R,IL6,IL6R,IRAK1,JAK2,KIT,LEP,MAPK1,MPO,MS4A2,NFKB1,NLRP3,NOD2,NOS2,PLAUR,PPARG,PRKCA,SOCS3,STAT1,TIRAP,TLR2,TLR4,TNF,TNFRSF1B,TNFRSF4,TNFSF4	GO:0002376
cellular response to stimulus	2.20806e-21	AGER,ALOX5AP,ARG1,BDNF,CCL2,CD14,CD40,CHUK,CLEC16A,CSF2,CSNK2B,CTLA4,EDN1,EGFR,ERBB2,FAS,FOS,FOXP3,GATA2,HMOX1,HSPA1B,IFNG,IL10RA,IL12B,IL13,IL17A,IL18,IL1A,IL1B,IL1R1,IL1RN,IL22,IL23R,IL2RA,IL3,IL4,IL4R,IL5,IL5RA,IL6,IL6R,IRAK1,JAK2,KIT,LEP,LTA,MAPK1,MS4A2,NFKB1,NFKBIA,NLRP12,NLRP3,NOD2,NOS1,NOS2,NPPA,PLAUR,PPARG,PRKCA,PTGS2,SH2B3,SOCS3,STAT1,STAT4,TAGAP,TIRAP,TLR2,TLR4,TNF,TNFRSF1B,TNFRSF4,TNFS…	GO:0051716
positive regulation of protein phosphorylation	2.67937e-21	AGER,BDNF,CCL2,CD40,CSF2,CSNK2B,EDN1,EGFR,ERBB2,FAS,IFNG,IL12B,IL18,IL1B,IL1RN,IL23R,IL3,IL4,IL5,IL6,IL6R,IRAK1,JAK2,KIT,LEP,MAPK1,NOD2,NOS1,PLAUR,PRKCA,SOCS3,TIRAP,TLR4,TNF,TP53	GO:0001934
regulation of signaling	3.06686e-21	AGER,ARG1,BDNF,CCL2,CD14,CD40,CHUK,CLEC16A,CSF2,CSNK2B,EDN1,EGFR,ERBB2,FAS,FOXP3,GATA2,HMOX1,HSPA1B,IFNG,IL10RA,IL12B,IL18,IL1A,IL1B,IL1RN,IL23R,IL3,IL4,IL6,IL6R,IRAK1,JAK2,KIT,LEP,MAPK1,NFKB1,NFKBIA,NLRP12,NLRP3,NOD2,NOS1,NOS2,NPPA,PLAUR,PPARG,PRKCA,SOCS3,STAT1,TAGAP,TIRAP,TLR2,TLR4,TNF,TNFRSF4,TP53	GO:0023051
positive regulation of phosphorus metabolic process	5.59118e-21	AGER,BDNF,CCL2,CD40,CSF2,CSNK2B,EDN1,EGFR,ERBB2,FAS,IFNG,IL12B,IL18,IL1B,IL1RN,IL23R,IL3,IL4,IL5,IL6,IL6R,IRAK1,JAK2,KIT,LEP,MAPK1,NOD2,NOS1,NOS2,PLAUR,PRKCA,SOCS3,TIRAP,TLR4,TNF,TP53	GO:0010562
positive regulation of phosphate metabolic process	5.59118e-21	AGER,BDNF,CCL2,CD40,CSF2,CSNK2B,EDN1,EGFR,ERBB2,FAS,IFNG,IL12B,IL18,IL1B,IL1RN,IL23R,IL3,IL4,IL5,IL6,IL6R,IRAK1,JAK2,KIT,LEP,MAPK1,NOD2,NOS1,NOS2,PLAUR,PRKCA,SOCS3,TIRAP,TLR4,TNF,TP53	GO:0045937
positive regulation of metabolic process	6.76576e-21	AGER,BDNF,CCL2,CD40,CHUK,CSF2,CSNK2B,EDN1,EGFR,ERBB2,FAS,FOS,FOXP3,GATA2,HMOX1,HSPA1B,IFNG,IL12B,IL13,IL17A,IL18,IL1A,IL1B,IL1RN,IL23R,IL3,IL4,IL4R,IL5,IL6,IL6R,IRAK1,JAK2,KIT,LEP,MAPK1,NFKB1,NFKBIA,NLRP12,NLRP3,NOD2,NOS1,NOS2,PLAUR,PPARG,PRKCA,PTGS2,SOCS3,STAT1,TIRAP,TLR2,TLR4,TNF,TNFRSF1B,TNFSF4,TP53	GO:0009893
positive regulation of cell communication	6.76576e-21	AGER,BDNF,CCL2,CD14,CD40,CHUK,CLEC16A,CSF2,CSNK2B,EDN1,EGFR,ERBB2,FAS,HMOX1,HSPA1B,IFNG,IL10RA,IL12B,IL18,IL1B,IL1RN,IL23R,IL3,IL4,IL6,IL6R,IRAK1,JAK2,KIT,LEP,MAPK1,NFKB1,NLRP12,NOD2,PLAUR,PRKCA,SOCS3,TIRAP,TLR2,TLR4,TNF,TP53	GO:0010647
positive regulation of cellular metabolic process	7.30784e-21	AGER,BDNF,CCL2,CD40,CHUK,CSF2,CSNK2B,EDN1,EGFR,ERBB2,FAS,FOS,FOXP3,GATA2,HMOX1,HSPA1B,IFNG,IL12B,IL17A,IL18,IL1A,IL1B,IL1RN,IL23R,IL3,IL4,IL5,IL6,IL6R,IRAK1,JAK2,KIT,LEP,MAPK1,NFKB1,NFKBIA,NLRP12,NLRP3,NOD2,NOS1,NOS2,PLAUR,PPARG,PRKCA,PTGS2,SOCS3,STAT1,TIRAP,TLR2,TLR4,TNF,TNFRSF1B,TNFSF4,TP53	GO:0031325
positive regulation of signaling	7.66296e-21	AGER,BDNF,CCL2,CD14,CD40,CHUK,CLEC16A,CSF2,CSNK2B,EDN1,EGFR,ERBB2,FAS,HMOX1,HSPA1B,IFNG,IL10RA,IL12B,IL18,IL1B,IL1RN,IL23R,IL3,IL4,IL6,IL6R,IRAK1,JAK2,KIT,LEP,MAPK1,NFKB1,NLRP12,NOD2,PLAUR,PRKCA,SOCS3,TIRAP,TLR2,TLR4,TNF,TP53	GO:0023056
response to stress	8.41719e-21	ABCB1,AGER,ARG1,CCL2,CD14,CD40,CHUK,CLEC16A,CTLA4,EDN1,EGFR,ERBB2,FAS,FOS,GATA2,HMOX1,HSPA1B,IFNG,IL12B,IL13,IL18,IL1A,IL1B,IL1RN,IL22,IL23R,IL4,IL6,IL6R,IRAK1,JAK2,KIT,LEP,MAPK1,MPO,NFKB1,NFKBIA,NLRP12,NLRP3,NOD2,NOS1,NOS2,PLAUR,PPARG,PRKCA,PTGS2,SH2B3,SOCS3,STAT1,TIRAP,TLR2,TLR4,TNF,TNFRSF1B,TNFRSF4,TNFSF4,TP53	GO:0006950
regulation of cell communication	1.00266e-20	AGER,ARG1,BDNF,CCL2,CD14,CD40,CHUK,CLEC16A,CSF2,CSNK2B,EDN1,EGFR,ERBB2,FAS,FOXP3,GATA2,HMOX1,HSPA1B,IFNG,IL10RA,IL12B,IL18,IL1A,IL1B,IL1RN,IL23R,IL3,IL4,IL6,IL6R,IRAK1,JAK2,KIT,LEP,MAPK1,NFKB1,NFKBIA,NLRP12,NLRP3,NOD2,NOS1,NOS2,PLAUR,PPARG,PRKCA,SOCS3,STAT1,TAGAP,TIRAP,TLR2,TLR4,TNF,TNFRSF4,TP53	GO:0010646
positive regulation of phosphorylation	1.10213e-20	AGER,BDNF,CCL2,CD40,CSF2,CSNK2B,EDN1,EGFR,ERBB2,FAS,IFNG,IL12B,IL18,IL1B,IL1RN,IL23R,IL3,IL4,IL5,IL6,IL6R,IRAK1,JAK2,KIT,LEP,MAPK1,NOD2,NOS1,PLAUR,PRKCA,SOCS3,TIRAP,TLR4,TNF,TP53	GO:0042327
JAK-STAT cascade	1.88854e-20	CCL2,CD40,CSF2,IFNG,IL10RA,IL12B,IL18,IL23R,IL3,IL4,IL6,IL6R,JAK2,KIT,LEP,SOCS3,STAT1,STAT4,TNF	GO:0007259
regulation of DNA-binding transcription factor activity	3.21783e-20	AGER,CD40,CHUK,EDN1,FOS,FOXP3,HMOX1,HSPA1B,IL18,IL1B,IL6,IRAK1,KIT,MAPK1,NFKB1,NFKBIA,NLRP12,NLRP3,NOD2,PPARG,TIRAP,TLR2,TLR4,TNF,TNFRSF4,TNFSF4	GO:0051090
STAT cascade	3.34533e-20	CCL2,CD40,CSF2,IFNG,IL10RA,IL12B,IL18,IL23R,IL3,IL4,IL6,IL6R,JAK2,KIT,LEP,SOCS3,STAT1,STAT4,TNF	GO:0097696
regulation of defense response	4.69296e-20	AGER,ARG1,CD14,CHUK,HSPA1B,IFNG,IL12B,IL18,IL1B,IL23R,IL4,IL6,IRAK1,JAK2,LEP,NFKB1,NFKBIA,NLRP12,NLRP3,NOD2,NOS2,PPARG,PTGS2,SOCS3,STAT1,TIRAP,TLR2,TLR4,TNF,TNFRSF1B,TNFSF4	GO:0031347
response to molecule of bacterial origin	5.47466e-20	CCL2,CD14,IL18,IL1B,IL1RN,IL23R,IL6,IRAK1,JAK2,NFKB1,NLRP3,NOD2,NOS1,NOS2,PRKCA,TIRAP,TLR2,TLR4,TNF,TNFRSF1B,TNFSF4	GO:0002237
positive regulation of JAK-STAT cascade	5.67352e-20	CD40,CSF2,IFNG,IL10RA,IL12B,IL18,IL23R,IL3,IL4,IL6,IL6R,JAK2,KIT,LEP,SOCS3,TNF	GO:0046427
positive regulation of macromolecule metabolic process	9.33725e-20	AGER,BDNF,CCL2,CD40,CHUK,CSF2,CSNK2B,EDN1,EGFR,ERBB2,FAS,FOS,FOXP3,GATA2,HMOX1,HSPA1B,IFNG,IL12B,IL13,IL17A,IL18,IL1A,IL1B,IL1RN,IL23R,IL3,IL4,IL5,IL6,IL6R,IRAK1,JAK2,KIT,LEP,MAPK1,NFKB1,NFKBIA,NLRP12,NLRP3,NOD2,NOS1,PLAUR,PPARG,PRKCA,SOCS3,STAT1,TIRAP,TLR2,TLR4,TNF,TNFRSF1B,TNFSF4,TP53	GO:0010604
positive regulation of protein modification process	9.33725e-20	AGER,BDNF,CCL2,CD40,CSF2,CSNK2B,EDN1,EGFR,ERBB2,FAS,FOXP3,IFNG,IL12B,IL18,IL1B,IL1RN,IL23R,IL3,IL4,IL5,IL6,IL6R,IRAK1,JAK2,KIT,LEP,MAPK1,NOD2,NOS1,PLAUR,PRKCA,SOCS3,TIRAP,TLR4,TNF,TP53	GO:0031401
positive regulation of STAT cascade	1.09995e-19	CD40,CSF2,IFNG,IL10RA,IL12B,IL18,IL23R,IL3,IL4,IL6,IL6R,JAK2,KIT,LEP,SOCS3,TNF	GO:1904894
regulation of response to stress	1.51542e-19	ABCB1,AGER,ARG1,CD14,CHUK,EDN1,EGFR,FAS,HSPA1B,IFNG,IL12B,IL18,IL1B,IL1RN,IL23R,IL4,IL6,IRAK1,JAK2,LEP,MAPK1,NFKB1,NFKBIA,NLRP12,NLRP3,NOD2,NOS2,PLAUR,PPARG,PRKCA,PTGS2,SOCS3,STAT1,TIRAP,TLR2,TLR4,TNF,TNFRSF1B,TNFSF4	GO:0080134
response to biotic stimulus	1.65179e-19	ARG1,CCL2,CD14,CHUK,FOXP3,IFNG,IL12B,IL18,IL1B,IL1RN,IL23R,IL6,IL6R,IRAK1,JAK2,MPO,NFKB1,NLRP3,NOD2,NOS1,NOS2,PRKCA,STAT1,TIRAP,TLR2,TLR4,TNF,TNFRSF1B,TNFSF4,TP53	GO:0009607
apoptotic process	2.55977e-19	BDNF,CCL2,CD14,CD40,CSF2,CTLA4,EGFR,FAS,GATA2,HMOX1,HSPA1B,IFNG,IL12B,IL13,IL17A,IL1A,IL1B,IL2RA,IL4,IL6,IL6R,IRAK1,JAK2,LTA,MPO,NFKB1,NFKBIA,NLRP12,NLRP3,NOD2,PLAUR,PPARG,PRKCA,STAT1,TLR2,TLR4,TNF,TNFRSF1B,TNFRSF4,TP53	GO:0006915
response to lipopolysaccharide	3.5018e-19	CCL2,CD14,IL18,IL1B,IL1RN,IL23R,IL6,IRAK1,JAK2,NFKB1,NLRP3,NOD2,NOS1,NOS2,PRKCA,TIRAP,TLR4,TNF,TNFRSF1B,TNFSF4	GO:0032496
cell activation	3.65955e-19	AGER,ARG1,CCL2,CD14,CD40,CSF2,CSNK2B,CTLA4,EDN1,FOXP3,HSPA1B,IFNG,IL12B,IL17A,IL18,IL1B,IL23R,IL2RA,IL4,IL6,IL6R,KIT,LEP,MAPK1,MPO,NFKB1,NLRP3,NOD2,PLAUR,PRKCA,TIRAP,TLR2,TLR4,TNF,TNFRSF1B,TNFRSF4,TNFSF4	GO:0001775
response to stimulus	5.45264e-19	ABCB1,AGER,ALOX5AP,ARG1,BDNF,CCL2,CD14,CD40,CHUK,CLEC16A,CSF2,CSNK2B,CTLA4,EDN1,EGFR,ERBB2,FAS,FOS,FOXP3,GATA2,HMOX1,HSPA1B,IFNG,IL10RA,IL12B,IL13,IL17A,IL18,IL1A,IL1B,IL1R1,IL1RN,IL22,IL23R,IL2RA,IL3,IL4,IL4R,IL5,IL5RA,IL6,IL6R,IRAK1,JAK2,KIT,LEP,LTA,MAPK1,MPO,MS4A2,NFKB1,NFKBIA,NLRP12,NLRP3,NOD2,NOS1,NOS2,NPPA,PLAUR,PPARG,PRKCA,PTGS2,SH2B3,SOCS3,STAT1,STAT4,TAGAP,TIRAP,TLR2,TLR4,TNF,TNFRSF1B,TN…	GO:0050896
protein phosphorylation	5.85222e-19	AGER,BDNF,CCL2,CD40,CHUK,CSF2,CSNK2B,EDN1,EGFR,ERBB2,FAS,IFNG,IL12B,IL18,IL1B,IL1RN,IL23R,IL2RA,IL3,IL4,IL5,IL5RA,IL6,IL6R,IRAK1,JAK2,KIT,LEP,MAPK1,NFKB1,NLRP12,NOD2,NOS1,PLAUR,PRKCA,SOCS3,TIRAP,TLR2,TLR4,TNF,TNFRSF4,TP53	GO:0006468
response to external biotic stimulus	6.98032e-19	ARG1,CCL2,CD14,CHUK,FOXP3,IFNG,IL12B,IL18,IL1B,IL1RN,IL23R,IL6,IL6R,IRAK1,JAK2,MPO,NFKB1,NLRP3,NOD2,NOS1,NOS2,PRKCA,STAT1,TIRAP,TLR2,TLR4,TNF,TNFRSF1B,TNFSF4	GO:0043207
response to other organism	6.98032e-19	ARG1,CCL2,CD14,CHUK,FOXP3,IFNG,IL12B,IL18,IL1B,IL1RN,IL23R,IL6,IL6R,IRAK1,JAK2,MPO,NFKB1,NLRP3,NOD2,NOS1,NOS2,PRKCA,STAT1,TIRAP,TLR2,TLR4,TNF,TNFRSF1B,TNFSF4	GO:0051707
regulation of protein phosphorylation	7.89331e-19	AGER,BDNF,CCL2,CD40,CSF2,CSNK2B,EDN1,EGFR,ERBB2,FAS,IFNG,IL12B,IL18,IL1B,IL1RN,IL23R,IL3,IL4,IL5,IL6,IL6R,IRAK1,JAK2,KIT,LEP,MAPK1,NLRP12,NOD2,NOS1,PLAUR,PRKCA,SOCS3,TIRAP,TLR4,TNF,TNFRSF4,TP53	GO:0001932
leukocyte activation	8.40521e-19	AGER,ARG1,CCL2,CD14,CD40,CSF2,CSNK2B,CTLA4,EDN1,FOXP3,HSPA1B,IFNG,IL12B,IL18,IL1B,IL23R,IL2RA,IL4,IL6,IL6R,KIT,LEP,MAPK1,MPO,NFKB1,NLRP3,NOD2,PLAUR,TIRAP,TLR2,TLR4,TNF,TNFRSF1B,TNFRSF4,TNFSF4	GO:0045321
cell proliferation	8.8448e-19	ABCB1,AGER,ARG1,CCL2,CD40,CSF2,CSNK2B,CTLA4,EDN1,EGFR,ERBB2,FOXP3,GATA2,HMOX1,HSPA1B,IFNG,IL12B,IL18,IL1A,IL1B,IL23R,IL2RA,IL3,IL4,IL5RA,IL6,IL6R,JAK2,KIT,LEP,NOD2,PPARG,PRKCA,STAT1,TIRAP,TNF,TNFRSF1B,TNFRSF4,TNFSF4,TP53	GO:0008283
response to bacterium	1.08881e-18	CCL2,CD14,IL12B,IL18,IL1B,IL1RN,IL23R,IL6,IL6R,IRAK1,JAK2,MPO,NFKB1,NLRP3,NOD2,NOS1,NOS2,PRKCA,TIRAP,TLR2,TLR4,TNF,TNFRSF1B,TNFSF4	GO:0009617
regulation of protein modification process	1.2347e-18	AGER,BDNF,CCL2,CD40,CSF2,CSNK2B,EDN1,EGFR,ERBB2,FAS,FOXP3,HSPA1B,IFNG,IL12B,IL18,IL1B,IL1RN,IL23R,IL3,IL4,IL5,IL6,IL6R,IRAK1,JAK2,KIT,LEP,MAPK1,NLRP12,NOD2,NOS1,PLAUR,PRKCA,SOCS3,TIRAP,TLR4,TNF,TNFRSF4,TP53,USP4	GO:0031399
tyrosine phosphorylation of STAT protein	1.74358e-18	CD40,CSF2,IFNG,IL12B,IL18,IL23R,IL3,IL4,IL6,IL6R,JAK2,KIT,LEP,SOCS3,TNF	GO:0007260
regulation of protein metabolic process	1.98025e-18	AGER,BDNF,CCL2,CD40,CSF2,CSNK2B,EDN1,EGFR,ERBB2,FAS,FOXP3,HMOX1,HSPA1B,IFNG,IL12B,IL18,IL1A,IL1B,IL1RN,IL23R,IL3,IL4,IL5,IL6,IL6R,IRAK1,JAK2,KIT,LEP,MAPK1,NFKB1,NFKBIA,NLRP12,NLRP3,NOD2,NOS1,PLAUR,PPARG,PRKCA,SOCS3,TIRAP,TLR4,TNF,TNFRSF1B,TNFRSF4,TP53,USP4	GO:0051246
regulation of cell proliferation	3.66433e-18	AGER,ARG1,CCL2,CSF2,CSNK2B,CTLA4,EDN1,EGFR,ERBB2,FOXP3,GATA2,HMOX1,HSPA1B,IFNG,IL12B,IL18,IL1A,IL1B,IL23R,IL3,IL4,IL6,IL6R,JAK2,KIT,LEP,NOD2,PPARG,PRKCA,STAT1,TIRAP,TNF,TNFRSF1B,TNFRSF4,TNFSF4,TP53	GO:0042127
positive regulation of tyrosine phosphorylation of STAT protein	4.34974e-18	CD40,CSF2,IFNG,IL12B,IL18,IL23R,IL3,IL4,IL6,IL6R,JAK2,KIT,SOCS3,TNF	GO:0042531
regulation of cellular protein metabolic process	6.17783e-18	AGER,BDNF,CCL2,CD40,CSF2,CSNK2B,EDN1,EGFR,ERBB2,FAS,FOXP3,HSPA1B,IFNG,IL12B,IL18,IL1B,IL1RN,IL23R,IL3,IL4,IL5,IL6,IL6R,IRAK1,JAK2,KIT,LEP,MAPK1,NFKB1,NFKBIA,NLRP12,NLRP3,NOD2,NOS1,PLAUR,PPARG,PRKCA,SOCS3,TIRAP,TLR4,TNF,TNFRSF1B,TNFRSF4,TP53,USP4	GO:0032268
programmed cell death	7.43808e-18	BDNF,CCL2,CD14,CD40,CSF2,CTLA4,EGFR,FAS,GATA2,HMOX1,HSPA1B,IFNG,IL12B,IL13,IL17A,IL1A,IL1B,IL2RA,IL4,IL6,IL6R,IRAK1,JAK2,LTA,MPO,NFKB1,NFKBIA,NLRP12,NLRP3,NOD2,PLAUR,PPARG,PRKCA,STAT1,TLR2,TLR4,TNF,TNFRSF1B,TNFRSF4,TP53	GO:0012501
positive regulation of biological process	9.48998e-18	ABCB1,AGER,ARG1,BDNF,CCL2,CD14,CD40,CHUK,CLEC16A,CSF2,CSNK2B,CTLA4,EDN1,EGFR,ERBB2,FAS,FOS,FOXP3,GATA2,HMOX1,HSPA1B,IFNG,IL10RA,IL12B,IL13,IL17A,IL18,IL1A,IL1B,IL1R1,IL1RN,IL23R,IL3,IL4,IL4R,IL5,IL6,IL6R,IRAK1,JAK2,KIT,LEP,MAPK1,NFKB1,NFKBIA,NLRP12,NLRP3,NOD2,NOS1,NOS2,NPPA,PLAUR,PPARG,PRKCA,PTGS2,SOCS3,STAT1,TIRAP,TLR2,TLR4,TNF,TNFRSF1B,TNFRSF4,TNFSF4,TP53	GO:0048518
cell death	1.14536e-17	BDNF,CCL2,CD14,CD40,CSF2,CTLA4,EGFR,FAS,FOS,GATA2,HMOX1,HSPA1B,IFNG,IL12B,IL13,IL17A,IL1A,IL1B,IL2RA,IL4,IL6,IL6R,IRAK1,JAK2,LTA,MPO,NFKB1,NFKBIA,NLRP12,NLRP3,NOD2,PLAUR,PPARG,PRKCA,STAT1,TLR2,TLR4,TNF,TNFRSF1B,TNFRSF4,TP53	GO:0008219
positive regulation of molecular function	1.30683e-17	ABCB1,AGER,BDNF,CCL2,CD40,CHUK,EDN1,EGFR,ERBB2,FAS,HSPA1B,IFNG,IL12B,IL18,IL1B,IL23R,IL4,IL6,IL6R,IRAK1,JAK2,KIT,LEP,MAPK1,NFKB1,NLRP12,NLRP3,NOD2,NOS1,NOS2,NPPA,PLAUR,PPARG,TIRAP,TLR2,TLR4,TNF	GO:0044093
regulation of phosphorylation	1.83178e-17	AGER,BDNF,CCL2,CD40,CSF2,CSNK2B,EDN1,EGFR,ERBB2,FAS,IFNG,IL12B,IL18,IL1B,IL1RN,IL23R,IL3,IL4,IL5,IL6,IL6R,IRAK1,JAK2,KIT,LEP,MAPK1,NLRP12,NOD2,NOS1,PLAUR,PRKCA,SOCS3,TIRAP,TLR4,TNF,TNFRSF4,TP53	GO:0042325
regulation of cell activation	2.002e-17	AGER,ARG1,CCL2,CTLA4,FOXP3,IFNG,IL12B,IL18,IL1B,IL23R,IL2RA,IL4,IL6,IL6R,LEP,NLRP3,NOD2,PRKCA,TIRAP,TLR4,TNF,TNFRSF1B,TNFRSF4,TNFSF4	GO:0050865
response to oxygen-containing compound	2.002e-17	AGER,CCL2,CD14,CHUK,CSNK2B,EGFR,FOS,HMOX1,IL18,IL1B,IL1RN,IL23R,IL6,IRAK1,JAK2,LEP,MAPK1,NFKB1,NLRP3,NOD2,NOS1,NOS2,PPARG,PRKCA,SOCS3,STAT1,TIRAP,TLR2,TLR4,TNF,TNFRSF1B,TNFSF4,TP53	GO:1901700
cellular response to biotic stimulus	2.05259e-17	CCL2,CD14,IL18,IL1B,IL1RN,IL6,IRAK1,NFKB1,NLRP3,NOD2,PRKCA,TIRAP,TLR2,TLR4,TNF,TNFRSF1B,TNFSF4,TP53	GO:0071216
regulation of response to external stimulus	2.54462e-17	AGER,ARG1,CCL2,EDN1,IL12B,IL18,IL1B,IL23R,IL4,IL6,IL6R,JAK2,LEP,NFKBIA,NLRP12,NLRP3,NOD2,NOS2,PLAUR,PRKCA,PTGS2,STAT1,TIRAP,TLR2,TLR4,TNF,TNFRSF1B,TNFSF4	GO:0032101
regulation of tyrosine phosphorylation of STAT protein	2.89629e-17	CD40,CSF2,IFNG,IL12B,IL18,IL23R,IL3,IL4,IL6,IL6R,JAK2,KIT,SOCS3,TNF	GO:0042509
positive regulation of immune system process	3.29662e-17	AGER,ARG1,CCL2,CD14,CHUK,CTLA4,FOXP3,HSPA1B,IFNG,IL12B,IL17A,IL18,IL1B,IL1R1,IL23R,IL4,IL6,IL6R,IRAK1,LEP,MAPK1,NFKB1,NLRP3,NOD2,PRKCA,STAT1,TIRAP,TLR2,TLR4,TNF,TNFRSF4,TNFSF4	GO:0002684
positive regulation of cellular process	3.29662e-17	AGER,BDNF,CCL2,CD14,CD40,CHUK,CLEC16A,CSF2,CSNK2B,CTLA4,EDN1,EGFR,ERBB2,FAS,FOS,FOXP3,GATA2,HMOX1,HSPA1B,IFNG,IL10RA,IL12B,IL13,IL17A,IL18,IL1A,IL1B,IL1RN,IL23R,IL3,IL4,IL5,IL6,IL6R,IRAK1,JAK2,KIT,LEP,MAPK1,NFKB1,NFKBIA,NLRP12,NLRP3,NOD2,NOS1,NOS2,NPPA,PLAUR,PPARG,PRKCA,PTGS2,SOCS3,STAT1,TIRAP,TLR2,TLR4,TNF,TNFRSF1B,TNFRSF4,TNFSF4,TP53	GO:0048522
regulation of molecular function	3.58499e-17	ABCB1,AGER,BDNF,CCL2,CD40,CHUK,CSNK2B,EDN1,EGFR,ERBB2,FAS,FOS,FOXP3,HMOX1,HSPA1B,IFNG,IL12B,IL18,IL1B,IL23R,IL4,IL6,IL6R,IRAK1,JAK2,KIT,LEP,MAPK1,NFKB1,NFKBIA,NLRP12,NLRP3,NOD2,NOS1,NOS2,NPPA,PLAUR,PPARG,TIRAP,TLR2,TLR4,TNF,TNFRSF4,TNFSF4,TP53	GO:0065009
regulation of JAK-STAT cascade	4.16759e-17	CD40,CSF2,IFNG,IL10RA,IL12B,IL18,IL23R,IL3,IL4,IL6,IL6R,JAK2,KIT,LEP,SOCS3,TNF	GO:0046425
regulation of phosphate metabolic process	5.04863e-17	AGER,BDNF,CCL2,CD40,CSF2,CSNK2B,EDN1,EGFR,ERBB2,FAS,IFNG,IL12B,IL18,IL1B,IL1RN,IL23R,IL3,IL4,IL5,IL6,IL6R,IRAK1,JAK2,KIT,LEP,MAPK1,NLRP12,NOD2,NOS1,NOS2,PLAUR,PRKCA,SOCS3,TIRAP,TLR4,TNF,TNFRSF4,TP53	GO:0019220
regulation of phosphorus metabolic process	5.11681e-17	AGER,BDNF,CCL2,CD40,CSF2,CSNK2B,EDN1,EGFR,ERBB2,FAS,IFNG,IL12B,IL18,IL1B,IL1RN,IL23R,IL3,IL4,IL5,IL6,IL6R,IRAK1,JAK2,KIT,LEP,MAPK1,NLRP12,NOD2,NOS1,NOS2,PLAUR,PRKCA,SOCS3,TIRAP,TLR4,TNF,TNFRSF4,TP53	GO:0051174
positive regulation of leukocyte cell-cell adhesion	5.75293e-17	AGER,CCL2,CTLA4,FOXP3,IFNG,IL12B,IL18,IL1B,IL23R,IL4,IL6,IL6R,IRAK1,LEP,NLRP3,NOD2,TNF,TNFSF4	GO:1903039
regulation of leukocyte activation	5.75398e-17	AGER,ARG1,CCL2,CTLA4,FOXP3,IFNG,IL12B,IL18,IL1B,IL23R,IL2RA,IL4,IL6,IL6R,LEP,NLRP3,NOD2,TIRAP,TLR4,TNF,TNFRSF1B,TNFRSF4,TNFSF4	GO:0002694
positive regulation of peptidyl-tyrosine phosphorylation	6.74181e-17	BDNF,CD40,CSF2,IFNG,IL12B,IL18,IL23R,IL3,IL4,IL5,IL6,IL6R,JAK2,KIT,SOCS3,TNF,TP53	GO:0050731
regulation of STAT cascade	7.13186e-17	CD40,CSF2,IFNG,IL10RA,IL12B,IL18,IL23R,IL3,IL4,IL6,IL6R,JAK2,KIT,LEP,SOCS3,TNF	GO:1904892
cellular response to molecule of bacterial origin	8.47379e-17	CCL2,CD14,IL18,IL1B,IL1RN,IL6,IRAK1,NFKB1,NLRP3,NOD2,PRKCA,TIRAP,TLR2,TLR4,TNF,TNFRSF1B,TNFSF4	GO:0071219
hemopoiesis	1.06692e-16	AGER,CSF2,CTLA4,FOXP3,GATA2,HSPA1B,IFNG,IL12B,IL17A,IL18,IL23R,IL2RA,IL3,IL4,IL6,JAK2,KIT,LEP,NLRP3,PPARG,PRKCA,STAT1,TIRAP,TLR2,TLR4,TNF,TNFSF4	GO:0030097
leukocyte differentiation	1.82895e-16	AGER,CSF2,CTLA4,FOXP3,GATA2,IFNG,IL12B,IL17A,IL18,IL23R,IL2RA,IL4,IL6,KIT,LEP,NLRP3,PPARG,PRKCA,TLR2,TLR4,TNF,TNFSF4	GO:0002521
hematopoietic or lymphoid organ development	2.07362e-16	AGER,CSF2,CTLA4,FOXP3,GATA2,HSPA1B,IFNG,IL12B,IL17A,IL18,IL23R,IL2RA,IL3,IL4,IL6,JAK2,KIT,LEP,NLRP3,PPARG,PRKCA,STAT1,TIRAP,TLR2,TLR4,TNF,TNFSF4	GO:0048534
positive regulation of cell adhesion	2.53768e-16	AGER,CCL2,CTLA4,ERBB2,FOXP3,IFNG,IL12B,IL18,IL1B,IL23R,IL4,IL6,IL6R,IRAK1,JAK2,LEP,NLRP3,NOD2,PRKCA,TNF,TNFSF4	GO:0045785
phosphorylation	2.89913e-16	AGER,BDNF,CCL2,CD40,CHUK,CSF2,CSNK2B,EDN1,EGFR,ERBB2,FAS,IFNG,IL12B,IL18,IL1B,IL1RN,IL23R,IL2RA,IL3,IL4,IL5,IL5RA,IL6,IL6R,IRAK1,JAK2,KIT,LEP,MAPK1,NFKB1,NLRP12,NOD2,NOS1,PLAUR,PRKCA,SOCS3,TIRAP,TLR2,TLR4,TNF,TNFRSF4,TP53	GO:0016310
regulation of cell-cell adhesion	3.4788e-16	AGER,ARG1,CCL2,CTLA4,FOXP3,IFNG,IL12B,IL18,IL1B,IL1RN,IL23R,IL4,IL6,IL6R,IRAK1,LEP,NLRP3,NOD2,PRKCA,TNF,TNFSF4	GO:0022407
regulation of lymphocyte activation	3.4788e-16	AGER,ARG1,CCL2,CTLA4,FOXP3,IFNG,IL12B,IL18,IL1B,IL23R,IL2RA,IL4,IL6,IL6R,LEP,NLRP3,NOD2,TIRAP,TNFRSF1B,TNFRSF4,TNFSF4	GO:0051249
regulation of peptidyl-tyrosine phosphorylation	4.36289e-16	BDNF,CD40,CSF2,EGFR,IFNG,IL12B,IL18,IL23R,IL3,IL4,IL5,IL6,IL6R,JAK2,KIT,SOCS3,TNF,TP53	GO:0050730
positive regulation of developmental process	4.36289e-16	AGER,BDNF,CD40,CSF2,EDN1,FOXP3,GATA2,HMOX1,HSPA1B,IFNG,IL12B,IL13,IL17A,IL18,IL1A,IL1B,IL23R,IL4,IL6,IL6R,KIT,LEP,NFKB1,NLRP3,PPARG,PRKCA,PTGS2,STAT1,TNF,TNFRSF1B,TNFSF4	GO:0051094
regulation of leukocyte cell-cell adhesion	4.4748e-16	AGER,ARG1,CCL2,CTLA4,FOXP3,IFNG,IL12B,IL18,IL1B,IL23R,IL4,IL6,IL6R,IRAK1,LEP,NLRP3,NOD2,TNF,TNFSF4	GO:1903037
regulation of cell death	4.81023e-16	BDNF,CCL2,CD40,CSF2,CTLA4,EGFR,FAS,FOS,GATA2,HMOX1,HSPA1B,IFNG,IL12B,IL13,IL1A,IL1B,IL4,IL6,IRAK1,JAK2,MPO,NFKB1,NFKBIA,NLRP12,NLRP3,NOD2,PLAUR,PPARG,PRKCA,STAT1,TLR4,TNF,TNFRSF1B,TNFRSF4,TP53	GO:0010941
regulation of NIK/NF-kappaB signaling	5.2794e-16	AGER,CD14,EGFR,IL12B,IL1B,IRAK1,NFKBIA,NLRP12,NLRP3,NOD2,TIRAP,TLR2,TLR4,TNF	GO:1901222
regulation of multicellular organismal development	5.53034e-16	AGER,BDNF,CD40,CSF2,CTLA4,EDN1,EGFR,ERBB2,FOXP3,GATA2,HMOX1,HSPA1B,IFNG,IL12B,IL13,IL17A,IL18,IL1A,IL1B,IL1RN,IL23R,IL2RA,IL4,IL6,IL6R,KIT,LEP,NLRP3,PPARG,PRKCA,PTGS2,STAT1,TLR2,TLR4,TNF,TNFRSF1B,TNFSF4	GO:2000026
immune system development	7.49177e-16	AGER,CSF2,CTLA4,FOXP3,GATA2,HSPA1B,IFNG,IL12B,IL17A,IL18,IL23R,IL2RA,IL3,IL4,IL6,JAK2,KIT,LEP,NLRP3,PPARG,PRKCA,STAT1,TIRAP,TLR2,TLR4,TNF,TNFSF4	GO:0002520
regulation of T cell activation	7.64474e-16	AGER,ARG1,CCL2,CTLA4,FOXP3,IFNG,IL12B,IL18,IL1B,IL23R,IL2RA,IL4,IL6,IL6R,LEP,NLRP3,NOD2,TNFRSF1B,TNFSF4	GO:0050863
positive regulation of leukocyte activation	8.21964e-16	AGER,CCL2,CTLA4,FOXP3,IFNG,IL12B,IL18,IL1B,IL23R,IL4,IL6,IL6R,LEP,NLRP3,NOD2,TIRAP,TLR4,TNFRSF4,TNFSF4	GO:0002696
positive regulation of cell-cell adhesion	8.61096e-16	AGER,CCL2,CTLA4,FOXP3,IFNG,IL12B,IL18,IL1B,IL23R,IL4,IL6,IL6R,IRAK1,LEP,NLRP3,NOD2,TNF,TNFSF4	GO:0022409
leukocyte proliferation	9.35616e-16	AGER,ARG1,CD40,CTLA4,FOXP3,IL12B,IL18,IL1B,IL23R,IL4,IL6,IL6R,KIT,LEP,TIRAP,TNFRSF1B,TNFRSF4,TNFSF4	GO:0070661
peptidyl-tyrosine phosphorylation	9.40985e-16	BDNF,CD40,CSF2,EGFR,IFNG,IL12B,IL18,IL23R,IL3,IL4,IL5,IL6,IL6R,JAK2,KIT,LEP,SOCS3,TNF,TP53	GO:0018108
positive regulation of lymphocyte activation	1.00724e-15	AGER,CCL2,CTLA4,FOXP3,IFNG,IL12B,IL18,IL1B,IL23R,IL4,IL6,IL6R,LEP,NLRP3,NOD2,TIRAP,TNFRSF4,TNFSF4	GO:0051251
peptidyl-tyrosine modification	1.17588e-15	BDNF,CD40,CSF2,EGFR,IFNG,IL12B,IL18,IL23R,IL3,IL4,IL5,IL6,IL6R,JAK2,KIT,LEP,SOCS3,TNF,TP53	GO:0018212
regulation of localization	1.28214e-15	ABCB1,AGER,BDNF,CCL2,CD14,CD40,CHUK,CSNK2B,EDN1,EGFR,ERBB2,FOXP3,GATA2,HMOX1,HSPA1B,IFNG,IL1A,IL1B,IL4,IL6,IL6R,KIT,LEP,MAPK1,NFKB1,NFKBIA,NLRP12,NLRP3,NOD2,NOS1,NOS2,NPPA,PPARG,PRKCA,PTGS2,TIRAP,TLR2,TLR4,TNF,TNFRSF1B,TNFRSF4,TNFSF4,TP53	GO:0032879
T cell activation	1.28214e-15	AGER,ARG1,CCL2,CTLA4,FOXP3,IFNG,IL12B,IL18,IL1B,IL23R,IL2RA,IL4,IL6,IL6R,KIT,LEP,NLRP3,NOD2,TNFRSF1B,TNFRSF4,TNFSF4	GO:0042110
regulation of apoptotic process	1.55775e-15	BDNF,CCL2,CD40,CSF2,CTLA4,EGFR,FAS,GATA2,HMOX1,HSPA1B,IFNG,IL12B,IL13,IL1A,IL1B,IL4,IL6,IRAK1,JAK2,MPO,NFKB1,NFKBIA,NLRP12,NLRP3,NOD2,PLAUR,PPARG,PRKCA,STAT1,TNF,TNFRSF1B,TNFRSF4,TP53	GO:0042981
positive regulation of cell activation	1.55775e-15	AGER,CCL2,CTLA4,FOXP3,IFNG,IL12B,IL18,IL1B,IL23R,IL4,IL6,IL6R,LEP,NLRP3,NOD2,TIRAP,TLR4,TNFRSF4,TNFSF4	GO:0050867
regulation of programmed cell death	2.49655e-15	BDNF,CCL2,CD40,CSF2,CTLA4,EGFR,FAS,GATA2,HMOX1,HSPA1B,IFNG,IL12B,IL13,IL1A,IL1B,IL4,IL6,IRAK1,JAK2,MPO,NFKB1,NFKBIA,NLRP12,NLRP3,NOD2,PLAUR,PPARG,PRKCA,STAT1,TNF,TNFRSF1B,TNFRSF4,TP53	GO:0043067
regulation of response to cytokine stimulus	2.68655e-15	ARG1,CHUK,EDN1,HSPA1B,IFNG,IL1RN,IL3,IL6,IRAK1,JAK2,PPARG,SOCS3,STAT1,TLR2,TLR4,TNF	GO:0060759
regulation of developmental process	3.61916e-15	AGER,BDNF,CCL2,CD40,CSF2,CTLA4,EDN1,EGFR,ERBB2,FOXP3,GATA2,HMOX1,HSPA1B,IFNG,IL12B,IL13,IL17A,IL18,IL1A,IL1B,IL1RN,IL23R,IL2RA,IL4,IL6,IL6R,KIT,LEP,NFKB1,NFKBIA,NLRP3,PPARG,PRKCA,PTGS2,STAT1,TLR2,TLR4,TNF,TNFRSF1B,TNFSF4	GO:0050793
regulation of lymphocyte proliferation	4.14585e-15	AGER,ARG1,CTLA4,FOXP3,IL12B,IL18,IL1B,IL23R,IL4,IL6,IL6R,LEP,TIRAP,TNFRSF1B,TNFRSF4,TNFSF4	GO:0050670
regulation of mononuclear cell proliferation	4.59275e-15	AGER,ARG1,CTLA4,FOXP3,IL12B,IL18,IL1B,IL23R,IL4,IL6,IL6R,LEP,TIRAP,TNFRSF1B,TNFRSF4,TNFSF4	GO:0032944
leukocyte cell-cell adhesion	4.95765e-15	AGER,ARG1,CCL2,CTLA4,FOXP3,IFNG,IL12B,IL18,IL1B,IL23R,IL4,IL6,IL6R,IRAK1,LEP,NLRP3,NOD2,TNF,TNFSF4	GO:0007159
interleukin-6 production	5.66681e-15	AGER,IL1B,IL1RN,IL6,IL6R,LEP,NLRP12,NOD2,NOS2,TIRAP,TLR2,TLR4,TNF,TNFSF4	GO:0032635
cytokine production involved in immune response	5.91227e-15	FOXP3,IL18,IL1B,IL1R1,IL4,IL6,KIT,NLRP3,NOD2,TLR2,TNF,TNFRSF1B,TNFSF4	GO:0002367
lymphocyte proliferation	6.18933e-15	AGER,ARG1,CD40,CTLA4,FOXP3,IL12B,IL18,IL1B,IL23R,IL4,IL6,IL6R,LEP,TIRAP,TNFRSF1B,TNFRSF4,TNFSF4	GO:0046651
mononuclear cell proliferation	7.38525e-15	AGER,ARG1,CD40,CTLA4,FOXP3,IL12B,IL18,IL1B,IL23R,IL4,IL6,IL6R,LEP,TIRAP,TNFRSF1B,TNFRSF4,TNFSF4	GO:0032943
regulation of leukocyte proliferation	8.35906e-15	AGER,ARG1,CTLA4,FOXP3,IL12B,IL18,IL1B,IL23R,IL4,IL6,IL6R,LEP,TIRAP,TNFRSF1B,TNFRSF4,TNFSF4	GO:0070663
lymphocyte activation	8.90213e-15	AGER,ARG1,CCL2,CD40,CTLA4,FOXP3,IFNG,IL12B,IL18,IL1B,IL23R,IL2RA,IL4,IL6,IL6R,KIT,LEP,NLRP3,NOD2,TIRAP,TNFRSF1B,TNFRSF4,TNFSF4	GO:0046649
cytokine biosynthetic process	9.94795e-15	AGER,FOXP3,HMOX1,IL12B,IL18,IL1A,IL1B,IL4,IL6,NLRP12,TIRAP,TLR4,TNF	GO:0042089
positive regulation of T cell activation	1.00725e-14	AGER,CCL2,CTLA4,FOXP3,IFNG,IL12B,IL18,IL1B,IL23R,IL4,IL6,IL6R,LEP,NLRP3,NOD2,TNFSF4	GO:0050870
positive regulation of biosynthetic process	1.07715e-14	AGER,CCL2,CD40,CHUK,EDN1,EGFR,ERBB2,FOS,FOXP3,GATA2,HMOX1,IFNG,IL12B,IL17A,IL18,IL1A,IL1B,IL4,IL6,IRAK1,JAK2,MAPK1,NFKB1,NFKBIA,NLRP12,NLRP3,NOD2,NOS1,NOS2,PPARG,PTGS2,STAT1,TIRAP,TLR2,TLR4,TNF,TP53	GO:0009891
MAPK cascade	1.15416e-14	AGER,CCL2,CD40,CHUK,CSF2,EDN1,EGFR,ERBB2,FAS,IL18,IL1B,IL1RN,IL2RA,IL3,IL5,IL5RA,IL6,IRAK1,JAK2,KIT,LEP,MAPK1,NFKB1,NOD2,PRKCA,TIRAP,TLR4,TNF	GO:0000165
cytokine metabolic process	1.15695e-14	AGER,FOXP3,HMOX1,IL12B,IL18,IL1A,IL1B,IL4,IL6,NLRP12,TIRAP,TLR4,TNF	GO:0042107
positive regulation of DNA-binding transcription factor activity	1.23114e-14	AGER,CD40,CHUK,EDN1,HSPA1B,IL18,IL1B,IL6,IRAK1,KIT,NFKB1,NLRP3,NOD2,PPARG,TIRAP,TLR2,TLR4,TNF	GO:0051091
regulation of inflammatory response	1.38662e-14	AGER,IL12B,IL18,IL1B,IL4,IL6,JAK2,LEP,NFKBIA,NLRP12,NLRP3,NOD2,NOS2,PTGS2,TLR2,TLR4,TNF,TNFRSF1B,TNFSF4	GO:0050727
positive regulation of NIK/NF-kappaB signaling	1.66732e-14	AGER,CD14,EGFR,IL12B,IL1B,IRAK1,NLRP12,NOD2,TIRAP,TLR2,TLR4,TNF	GO:1901224
signal transduction by protein phosphorylation	1.75169e-14	AGER,CCL2,CD40,CHUK,CSF2,EDN1,EGFR,ERBB2,FAS,IL18,IL1B,IL1RN,IL2RA,IL3,IL5,IL5RA,IL6,IRAK1,JAK2,KIT,LEP,MAPK1,NFKB1,NOD2,PRKCA,TIRAP,TLR4,TNF	GO:0023014
cellular response to lipopolysaccharide	2.50591e-14	CCL2,CD14,IL18,IL1B,IL1RN,IL6,IRAK1,NFKB1,NLRP3,NOD2,PRKCA,TLR4,TNF,TNFRSF1B,TNFSF4	GO:0071222
positive regulation of catalytic activity	2.5135e-14	AGER,BDNF,CCL2,CD40,EDN1,EGFR,ERBB2,FAS,HSPA1B,IFNG,IL12B,IL18,IL1B,IL23R,IL4,IL6R,IRAK1,JAK2,KIT,LEP,MAPK1,NLRP12,NLRP3,NOD2,NOS1,NOS2,PPARG,TIRAP,TLR4,TNF	GO:0043085
regulation of transport	3.10585e-14	ABCB1,AGER,CCL2,CD14,CHUK,EDN1,ERBB2,FOXP3,GATA2,HSPA1B,IFNG,IL1A,IL1B,IL4,IL6,LEP,MAPK1,NFKB1,NFKBIA,NLRP12,NLRP3,NOD2,NOS1,NOS2,NPPA,PPARG,PRKCA,TLR2,TLR4,TNF,TNFRSF1B,TNFRSF4,TNFSF4,TP53	GO:0051049
NIK/NF-kappaB signaling	3.44266e-14	AGER,CD14,CHUK,EGFR,IL12B,IL1B,IRAK1,NFKBIA,NLRP12,NLRP3,NOD2,TIRAP,TLR2,TLR4,TNF	GO:0038061
response to lipid	3.95338e-14	CCL2,CD14,CSNK2B,EGFR,IL18,IL1B,IL1RN,IL23R,IL6,IRAK1,JAK2,NFKB1,NLRP3,NOD2,NOS1,NOS2,PPARG,PRKCA,TIRAP,TLR4,TNF,TNFRSF1B,TNFSF4	GO:0033993
phosphate-containing compound metabolic process	4.48345e-14	AGER,BDNF,CCL2,CD40,CHUK,CSF2,CSNK2B,EDN1,EGFR,ERBB2,FAS,HSPA1B,IFNG,IL12B,IL18,IL1B,IL1RN,IL23R,IL2RA,IL3,IL4,IL5,IL5RA,IL6,IL6R,IRAK1,JAK2,KIT,LEP,MAPK1,NFKB1,NLRP12,NOD2,NOS1,NOS2,NPPA,PLAUR,PRKCA,PTGS2,SOCS3,TIRAP,TLR2,TLR4,TNF,TNFRSF4,TP53	GO:0006796
phosphorus metabolic process	6.50294e-14	AGER,BDNF,CCL2,CD40,CHUK,CSF2,CSNK2B,EDN1,EGFR,ERBB2,FAS,HSPA1B,IFNG,IL12B,IL18,IL1B,IL1RN,IL23R,IL2RA,IL3,IL4,IL5,IL5RA,IL6,IL6R,IRAK1,JAK2,KIT,LEP,MAPK1,NFKB1,NLRP12,NOD2,NOS1,NOS2,NPPA,PLAUR,PRKCA,PTGS2,SOCS3,TIRAP,TLR2,TLR4,TNF,TNFRSF4,TP53	GO:0006793
regulation of cell adhesion	6.50294e-14	AGER,ARG1,CCL2,CTLA4,ERBB2,FOXP3,IFNG,IL12B,IL18,IL1B,IL1RN,IL23R,IL4,IL6,IL6R,IRAK1,JAK2,LEP,NLRP3,NOD2,PRKCA,TNF,TNFSF4	GO:0030155
positive regulation of cell proliferation	7.57928e-14	AGER,CSF2,EDN1,EGFR,ERBB2,GATA2,HMOX1,IFNG,IL12B,IL18,IL1B,IL23R,IL3,IL4,IL6,IL6R,KIT,LEP,NOD2,PRKCA,STAT1,TIRAP,TNF,TNFRSF4,TNFSF4	GO:0008284
positive regulation of cell differentiation	8.39343e-14	AGER,BDNF,CSF2,EDN1,FOXP3,HSPA1B,IFNG,IL12B,IL13,IL17A,IL18,IL1B,IL23R,IL4,IL6,IL6R,KIT,NFKB1,NLRP3,PPARG,PRKCA,PTGS2,STAT1,TNF,TNFSF4	GO:0045597
T cell proliferation	1.10023e-13	AGER,ARG1,FOXP3,IL12B,IL18,IL1B,IL23R,IL4,IL6,IL6R,LEP,TNFRSF1B,TNFRSF4,TNFSF4	GO:0042098
peptide secretion	1.49494e-13	AGER,CD14,CHUK,EDN1,FOXP3,IFNG,IL1A,IL1B,IL6,LEP,NLRP12,NLRP3,NOD2,NOS2,PRKCA,TLR2,TLR4,TNF,TNFRSF1B,TNFRSF4,TNFSF4	GO:0002790
regulation of protein secretion	1.56822e-13	AGER,CD14,CHUK,FOXP3,IFNG,IL1A,IL1B,IL6,NLRP12,NLRP3,NOD2,NOS2,PRKCA,TLR2,TLR4,TNF,TNFRSF1B,TNFRSF4,TNFSF4	GO:0050708
positive regulation of protein kinase activity	1.70441e-13	BDNF,CD40,EDN1,EGFR,ERBB2,IFNG,IL12B,IL18,IL1B,IL23R,IL4,IL6R,IRAK1,JAK2,KIT,LEP,MAPK1,NOD2,TIRAP,TLR4,TNF	GO:0045860
positive regulation of hemopoiesis	2.18125e-13	AGER,FOXP3,HSPA1B,IFNG,IL12B,IL17A,IL18,IL23R,IL4,NLRP3,PRKCA,STAT1,TNF,TNFSF4	GO:1903708
positive regulation of response to external stimulus	2.36909e-13	AGER,ARG1,IL12B,IL18,IL1B,IL6,IL6R,NFKBIA,NLRP12,NOD2,PRKCA,PTGS2,TIRAP,TLR2,TLR4,TNF,TNFSF4	GO:0032103
regulation of adaptive immune response based on somatic recombination of immune receptors built from immunoglobulin superfamily domains	2.69114e-13	AGER,FOXP3,IL12B,IL18,IL1B,IL1R1,IL23R,IL4,IL6,IL6R,NLRP3,TNFRSF1B,TNFSF4	GO:0002822
regulation of cellular metabolic process	2.88234e-13	AGER,BDNF,CCL2,CD40,CHUK,CLEC16A,CSF2,CSNK2B,EDN1,EGFR,ERBB2,FAS,FOS,FOXP3,GATA2,HMOX1,HSPA1B,IFNG,IL10RA,IL12B,IL17A,IL18,IL1A,IL1B,IL1RN,IL23R,IL3,IL4,IL5,IL6,IL6R,IRAK1,JAK2,KIT,LEP,MAPK1,NFKB1,NFKBIA,NLRP12,NLRP3,NOD2,NOS1,NOS2,PLAUR,PPARG,PRKCA,PTGS2,SOCS3,STAT1,TIRAP,TLR2,TLR4,TNF,TNFRSF1B,TNFRSF4,TNFSF4,TP53,USP4	GO:0031323
cellular response to oxygen-containing compound	3.31445e-13	AGER,CCL2,CD14,CHUK,EGFR,FOS,IL18,IL1B,IL1RN,IL6,IRAK1,JAK2,MAPK1,NFKB1,NLRP3,NOD2,PPARG,PRKCA,SOCS3,TIRAP,TLR2,TLR4,TNF,TNFRSF1B,TNFSF4,TP53	GO:1901701
regulation of T cell mediated immunity	3.48407e-13	AGER,FOXP3,IL12B,IL18,IL1B,IL1R1,IL23R,IL6,NLRP3,TNFRSF1B,TNFSF4	GO:0002709
cytokine secretion	4.28735e-13	AGER,CD14,CHUK,FOXP3,IL1A,LEP,NLRP12,NLRP3,NOD2,NOS2,TLR2,TLR4,TNF,TNFRSF1B,TNFRSF4	GO:0050663
production of molecular mediator of immune response	4.56562e-13	FOXP3,IL18,IL1B,IL1R1,IL4,IL6,KIT,NLRP3,NOD2,TLR2,TNF,TNFRSF1B,TNFRSF4,TNFSF4	GO:0002440
regulation of peptide secretion	4.57745e-13	AGER,CD14,CHUK,FOXP3,IFNG,IL1A,IL1B,IL6,NLRP12,NLRP3,NOD2,NOS2,PRKCA,TLR2,TLR4,TNF,TNFRSF1B,TNFRSF4,TNFSF4	GO:0002791
regulation of cell differentiation	4.81327e-13	AGER,BDNF,CSF2,CTLA4,EDN1,EGFR,FOXP3,GATA2,HSPA1B,IFNG,IL12B,IL13,IL17A,IL18,IL1B,IL23R,IL2RA,IL4,IL6,IL6R,KIT,LEP,NFKB1,NFKBIA,NLRP3,PPARG,PRKCA,PTGS2,STAT1,TLR4,TNF,TNFSF4	GO:0045595
positive regulation of inflammatory response	4.99779e-13	AGER,IL12B,IL18,IL1B,IL6,NFKBIA,NLRP12,NOD2,PTGS2,TLR2,TLR4,TNF,TNFSF4	GO:0050729
T cell mediated immunity	5.01032e-13	AGER,FOXP3,IL12B,IL18,IL1B,IL1R1,IL23R,IL4,IL6,NLRP3,TNFRSF1B,TNFSF4	GO:0002456
regulation of cytokine-mediated signaling pathway	5.49278e-13	ARG1,CHUK,EDN1,HSPA1B,IFNG,IL1RN,IL3,IL6,IRAK1,JAK2,PPARG,SOCS3,STAT1,TNF	GO:0001959
protein secretion	5.55154e-13	AGER,CD14,CHUK,FOXP3,IFNG,IL1A,IL1B,IL6,LEP,NLRP12,NLRP3,NOD2,NOS2,PRKCA,TLR2,TLR4,TNF,TNFRSF1B,TNFRSF4,TNFSF4	GO:0009306
positive regulation of macromolecule biosynthetic process	5.79395e-13	AGER,CCL2,CD40,CHUK,EDN1,EGFR,ERBB2,FOS,FOXP3,GATA2,HMOX1,IL12B,IL17A,IL18,IL1A,IL1B,IL4,IL6,IRAK1,JAK2,MAPK1,NFKB1,NFKBIA,NLRP12,NLRP3,NOD2,NOS1,PPARG,STAT1,TIRAP,TLR2,TLR4,TNF,TP53	GO:0010557
positive regulation of kinase activity	6.42655e-13	BDNF,CD40,EDN1,EGFR,ERBB2,IFNG,IL12B,IL18,IL1B,IL23R,IL4,IL6R,IRAK1,JAK2,KIT,LEP,MAPK1,NOD2,TIRAP,TLR4,TNF	GO:0033674
regulation of leukocyte mediated immunity	6.62952e-13	AGER,ARG1,FOXP3,IL12B,IL18,IL1B,IL1R1,IL23R,IL4,IL6,LEP,NLRP3,TNFRSF1B,TNFSF4	GO:0002703
regulation of nitrogen compound metabolic process	7.14802e-13	AGER,BDNF,CCL2,CD40,CHUK,CSF2,CSNK2B,EDN1,EGFR,ERBB2,FAS,FOS,FOXP3,GATA2,HMOX1,HSPA1B,IFNG,IL12B,IL17A,IL18,IL1A,IL1B,IL1RN,IL23R,IL3,IL4,IL5,IL6,IL6R,IRAK1,JAK2,KIT,LEP,MAPK1,NFKB1,NFKBIA,NLRP12,NLRP3,NOD2,NOS1,NOS2,PLAUR,PPARG,PRKCA,PTGS2,SOCS3,STAT1,TIRAP,TLR2,TLR4,TNF,TNFRSF1B,TNFRSF4,TNFSF4,TP53,USP4	GO:0051171
regulation of lymphocyte mediated immunity	7.93633e-13	AGER,FOXP3,IL12B,IL18,IL1B,IL1R1,IL23R,IL4,IL6,LEP,NLRP3,TNFRSF1B,TNFSF4	GO:0002706
regulation of metabolic process	7.97869e-13	AGER,BDNF,CCL2,CD40,CHUK,CLEC16A,CSF2,CSNK2B,EDN1,EGFR,ERBB2,FAS,FOS,FOXP3,GATA2,HMOX1,HSPA1B,IFNG,IL10RA,IL12B,IL13,IL17A,IL18,IL1A,IL1B,IL1RN,IL23R,IL3,IL4,IL4R,IL5,IL6,IL6R,IRAK1,JAK2,KIT,LEP,MAPK1,NFKB1,NFKBIA,NLRP12,NLRP3,NOD2,NOS1,NOS2,PLAUR,PPARG,PRKCA,PTGS2,SOCS3,STAT1,TIRAP,TLR2,TLR4,TNF,TNFRSF1B,TNFRSF4,TNFSF4,TP53,USP4	GO:0019222
positive regulation of NF-kappaB transcription factor activity	7.97869e-13	AGER,CD40,CHUK,HSPA1B,IL18,IL1B,IL6,IRAK1,NFKB1,NLRP3,NOD2,TIRAP,TLR2,TLR4,TNF	GO:0051092
regulation of T cell proliferation	8.83254e-13	AGER,ARG1,FOXP3,IL12B,IL18,IL1B,IL23R,IL4,IL6,IL6R,LEP,TNFRSF1B,TNFSF4	GO:0042129
chemokine production	8.83586e-13	AGER,HMOX1,IL18,IL1B,IL6,IL6R,TIRAP,TLR2,TLR4,TNF,TNFSF4	GO:0032602
regulation of immune effector process	9.04341e-13	AGER,ARG1,FOXP3,IFNG,IL12B,IL18,IL1B,IL1R1,IL23R,IL4,IL6,LEP,NLRP3,STAT1,TNF,TNFRSF1B,TNFRSF4,TNFSF4	GO:0002697
positive regulation of transport	1.05165e-12	ABCB1,AGER,CCL2,CD14,CHUK,EDN1,ERBB2,GATA2,IFNG,IL1A,IL1B,IL4,IL6,NFKBIA,NLRP12,NLRP3,NOD2,NOS1,NPPA,TLR2,TLR4,TNF,TNFRSF4,TNFSF4,TP53	GO:0051050
positive regulation of interleukin-6 production	1.05564e-12	AGER,IL1B,IL1RN,IL6,IL6R,NOD2,TIRAP,TLR2,TLR4,TNF,TNFSF4	GO:0032755
regulation of leukocyte differentiation	1.20389e-12	AGER,CTLA4,FOXP3,IFNG,IL12B,IL17A,IL18,IL23R,IL2RA,IL4,NLRP3,PRKCA,TLR4,TNF,TNFSF4	GO:1902105
regulation of adaptive immune response	1.38255e-12	AGER,FOXP3,IL12B,IL18,IL1B,IL1R1,IL23R,IL4,IL6,IL6R,NLRP3,TNFRSF1B,TNFSF4	GO:0002819
regulation of cellular process	1.38255e-12	AGER,ARG1,BDNF,CCL2,CD14,CD40,CHUK,CLEC16A,CSF2,CSNK2B,CTLA4,EDN1,EGFR,ERBB2,FAS,FOS,FOXP3,GATA2,HMOX1,HSPA1B,IFNG,IL10RA,IL12B,IL13,IL17A,IL18,IL1A,IL1B,IL1R1,IL1RN,IL22,IL23R,IL2RA,IL3,IL4,IL4R,IL5,IL5RA,IL6,IL6R,IRAK1,JAK2,KIT,LEP,LTA,MAPK1,MPO,MS4A2,NFKB1,NFKBIA,NLRP12,NLRP3,NOD2,NOS1,NOS2,NPPA,PLAUR,PPARG,PRKCA,PTGS2,SH2B3,SOCS3,STAT1,STAT4,TAGAP,TIRAP,TLR2,TLR4,TNF,TNFRSF1B,TNFRSF4,TNFSF4,T…	GO:0050794
cell-cell adhesion	1.43132e-12	AGER,ARG1,CCL2,CTLA4,EGFR,FOXP3,IFNG,IL12B,IL18,IL1B,IL1RN,IL23R,IL4,IL6,IL6R,IRAK1,KIT,LEP,NLRP3,NOD2,PRKCA,TNF,TNFSF4	GO:0098609
regulation of hemopoiesis	1.43132e-12	AGER,CSF2,CTLA4,FOXP3,GATA2,HSPA1B,IFNG,IL12B,IL17A,IL18,IL23R,IL2RA,IL4,NLRP3,PRKCA,STAT1,TLR4,TNF,TNFSF4	GO:1903706
negative regulation of apoptotic process	1.47547e-12	BDNF,CCL2,CSF2,EGFR,FAS,GATA2,HMOX1,HSPA1B,IL13,IL1A,IL1B,IL4,IL6,IRAK1,MPO,NFKB1,NFKBIA,NOD2,PLAUR,PRKCA,TNF,TNFRSF4,TP53	GO:0043066
positive regulation of cellular biosynthetic process	2.09559e-12	AGER,CD40,CHUK,EDN1,EGFR,ERBB2,FOS,FOXP3,GATA2,HMOX1,IFNG,IL12B,IL17A,IL18,IL1A,IL1B,IL4,IL6,IRAK1,MAPK1,NFKB1,NFKBIA,NLRP3,NOD2,NOS1,NOS2,PPARG,PTGS2,STAT1,TIRAP,TLR2,TLR4,TNF,TP53	GO:0031328
negative regulation of programmed cell death	2.30989e-12	BDNF,CCL2,CSF2,EGFR,FAS,GATA2,HMOX1,HSPA1B,IL13,IL1A,IL1B,IL4,IL6,IRAK1,MPO,NFKB1,NFKBIA,NOD2,PLAUR,PRKCA,TNF,TNFRSF4,TP53	GO:0043069
T cell cytokine production	2.57667e-12	FOXP3,IL18,IL1B,IL1R1,IL4,IL6,NLRP3,TNFRSF1B,TNFSF4	GO:0002369
regulation of primary metabolic process	2.70561e-12	AGER,BDNF,CCL2,CD40,CHUK,CSF2,CSNK2B,EDN1,EGFR,ERBB2,FAS,FOS,FOXP3,GATA2,HMOX1,HSPA1B,IFNG,IL12B,IL17A,IL18,IL1A,IL1B,IL1RN,IL23R,IL3,IL4,IL5,IL6,IL6R,IRAK1,JAK2,KIT,LEP,MAPK1,NFKB1,NFKBIA,NLRP12,NLRP3,NOD2,NOS1,NOS2,PLAUR,PPARG,PRKCA,PTGS2,SOCS3,STAT1,TIRAP,TLR2,TLR4,TNF,TNFRSF1B,TNFRSF4,TNFSF4,TP53,USP4	GO:0080090
multi-organism process	3.02762e-12	ARG1,CCL2,CD14,CHUK,FOXP3,IFNG,IL12B,IL18,IL1B,IL1RN,IL23R,IL6,IL6R,IRAK1,JAK2,KIT,LEP,MPO,NFKB1,NLRP3,NOD2,NOS1,NOS2,NPPA,PRKCA,STAT1,TIRAP,TLR2,TLR4,TNF,TNFRSF1B,TNFSF4,TP53	GO:0051704
regulation of catalytic activity	3.35166e-12	AGER,BDNF,CCL2,CD40,EDN1,EGFR,ERBB2,FAS,HSPA1B,IFNG,IL12B,IL18,IL1B,IL23R,IL4,IL6R,IRAK1,JAK2,KIT,LEP,MAPK1,NFKB1,NLRP12,NLRP3,NOD2,NOS1,NOS2,PLAUR,PPARG,TIRAP,TLR4,TNF,TNFRSF4,TP53	GO:0050790
positive regulation of defense response	3.36426e-12	AGER,ARG1,CD14,CHUK,HSPA1B,IL12B,IL18,IL1B,IL6,IRAK1,NFKB1,NFKBIA,NLRP12,NOD2,PTGS2,TIRAP,TLR2,TLR4,TNF,TNFSF4	GO:0031349
regulation of interleukin-6 production	3.36426e-12	AGER,IL1B,IL1RN,IL6,IL6R,NLRP12,NOD2,TIRAP,TLR2,TLR4,TNF,TNFSF4	GO:0032675
positive regulation of leukocyte differentiation	3.36426e-12	AGER,FOXP3,IFNG,IL12B,IL17A,IL18,IL23R,IL4,NLRP3,PRKCA,TNF,TNFSF4	GO:1902107
regulation of protein transport	3.53048e-12	AGER,CD14,CHUK,ERBB2,FOXP3,IFNG,IL1A,IL1B,IL6,NLRP12,NLRP3,NOD2,NOS2,PRKCA,TLR2,TLR4,TNF,TNFRSF1B,TNFRSF4,TNFSF4,TP53	GO:0051223
positive regulation of lymphocyte proliferation	4.34714e-12	AGER,IL12B,IL18,IL1B,IL23R,IL4,IL6,IL6R,LEP,TIRAP,TNFRSF4,TNFSF4	GO:0050671
positive regulation of mononuclear cell proliferation	4.93024e-12	AGER,IL12B,IL18,IL1B,IL23R,IL4,IL6,IL6R,LEP,TIRAP,TNFRSF4,TNFSF4	GO:0032946
myeloid cell differentiation	5.35227e-12	CSF2,GATA2,HSPA1B,IFNG,IL12B,IL17A,IL23R,IL4,JAK2,KIT,PPARG,PRKCA,STAT1,TIRAP,TLR2,TLR4,TNF	GO:0030099
regulation of cytokine biosynthetic process	5.58295e-12	AGER,FOXP3,HMOX1,IL12B,IL1A,IL1B,IL6,NLRP12,TIRAP,TLR4,TNF	GO:0042035
peptidyl-amino acid modification	6.02654e-12	BDNF,CD40,CHUK,CSF2,CSNK2B,EGFR,FOXP3,IFNG,IL12B,IL18,IL1B,IL23R,IL3,IL4,IL5,IL6,IL6R,JAK2,KIT,LEP,MAPK1,NOS1,NOS2,PRKCA,SOCS3,TNF,TP53	GO:0018193
cellular protein modification process	6.02756e-12	AGER,BDNF,CCL2,CD40,CHUK,CSF2,CSNK2B,EDN1,EGFR,ERBB2,FAS,FOXP3,HSPA1B,IFNG,IL12B,IL18,IL1B,IL1RN,IL23R,IL2RA,IL3,IL4,IL5,IL5RA,IL6,IL6R,IRAK1,JAK2,KIT,LEP,MAPK1,NFKB1,NFKBIA,NLRP12,NLRP3,NOD2,NOS1,NOS2,PLAUR,PRKCA,SOCS3,TIRAP,TLR2,TLR4,TNF,TNFRSF4,TP53,USP4	GO:0006464
protein modification process	6.02756e-12	AGER,BDNF,CCL2,CD40,CHUK,CSF2,CSNK2B,EDN1,EGFR,ERBB2,FAS,FOXP3,HSPA1B,IFNG,IL12B,IL18,IL1B,IL1RN,IL23R,IL2RA,IL3,IL4,IL5,IL5RA,IL6,IL6R,IRAK1,JAK2,KIT,LEP,MAPK1,NFKB1,NFKBIA,NLRP12,NLRP3,NOD2,NOS1,NOS2,PLAUR,PRKCA,SOCS3,TIRAP,TLR2,TLR4,TNF,TNFRSF4,TP53,USP4	GO:0036211
adaptive immune response based on somatic recombination of immune receptors built from immunoglobulin superfamily domains	6.06469e-12	AGER,FOXP3,IL12B,IL18,IL1B,IL1R1,IL23R,IL4,IL6,IL6R,NLRP3,TLR4,TNFRSF1B,TNFSF4	GO:0002460
positive regulation of leukocyte proliferation	6.15968e-12	AGER,IL12B,IL18,IL1B,IL23R,IL4,IL6,IL6R,LEP,TIRAP,TNFRSF4,TNFSF4	GO:0070665
regulation of peptide transport	7.89788e-12	AGER,CD14,CHUK,ERBB2,FOXP3,IFNG,IL1A,IL1B,IL6,NLRP12,NLRP3,NOD2,NOS2,PRKCA,TLR2,TLR4,TNF,TNFRSF1B,TNFRSF4,TNFSF4,TP53	GO:0090087
regulation of macromolecule metabolic process	9.08068e-12	AGER,BDNF,CCL2,CD40,CHUK,CSF2,CSNK2B,EDN1,EGFR,ERBB2,FAS,FOS,FOXP3,GATA2,HMOX1,HSPA1B,IFNG,IL12B,IL13,IL17A,IL18,IL1A,IL1B,IL1RN,IL23R,IL3,IL4,IL5,IL6,IL6R,IRAK1,JAK2,KIT,LEP,MAPK1,NFKB1,NFKBIA,NLRP12,NLRP3,NOD2,NOS1,NOS2,PLAUR,PPARG,PRKCA,SOCS3,STAT1,TIRAP,TLR2,TLR4,TNF,TNFRSF1B,TNFRSF4,TNFSF4,TP53,USP4	GO:0060255
macromolecule modification	9.30539e-12	AGER,BDNF,CCL2,CD40,CHUK,CSF2,CSNK2B,EDN1,EGFR,ERBB2,FAS,FOS,FOXP3,HSPA1B,IFNG,IL12B,IL18,IL1B,IL1RN,IL23R,IL2RA,IL3,IL4,IL5,IL5RA,IL6,IL6R,IRAK1,JAK2,KIT,LEP,MAPK1,NFKB1,NFKBIA,NLRP12,NLRP3,NOD2,NOS1,NOS2,PLAUR,PRKCA,SOCS3,TIRAP,TLR2,TLR4,TNF,TNFRSF4,TP53,USP4	GO:0043412
positive regulation of transferase activity	9.39999e-12	BDNF,CD40,EDN1,EGFR,ERBB2,IFNG,IL12B,IL18,IL1B,IL23R,IL4,IL6R,IRAK1,JAK2,KIT,LEP,MAPK1,NOD2,TIRAP,TLR4,TNF	GO:0051347
adaptive immune response	1.06916e-11	AGER,FOXP3,IFNG,IL12B,IL18,IL1B,IL1R1,IL23R,IL4,IL6,IL6R,NLRP3,TLR4,TNFRSF1B,TNFSF4	GO:0002250
positive regulation of protein transport	1.1117e-11	AGER,CD14,CHUK,ERBB2,IFNG,IL1A,IL1B,IL6,NLRP12,NLRP3,NOD2,TLR2,TLR4,TNF,TNFRSF4,TNFSF4,TP53	GO:0051222
leukocyte mediated immunity	1.27151e-11	AGER,ARG1,CD14,CSNK2B,FOXP3,HSPA1B,IL12B,IL18,IL1B,IL1R1,IL23R,IL4,IL6,KIT,LEP,MAPK1,MPO,NFKB1,NLRP3,PLAUR,TLR2,TNFRSF1B,TNFSF4	GO:0002443
regulation of biological process	1.31511e-11	ABCB1,AGER,ARG1,BDNF,CCL2,CD14,CD40,CHUK,CLEC16A,CSF2,CSNK2B,CTLA4,EDN1,EGFR,ERBB2,FAS,FOS,FOXP3,GATA2,HMOX1,HSPA1B,IFNG,IL10RA,IL12B,IL13,IL17A,IL18,IL1A,IL1B,IL1R1,IL1RN,IL22,IL23R,IL2RA,IL3,IL4,IL4R,IL5,IL5RA,IL6,IL6R,IRAK1,JAK2,KIT,LEP,LTA,MAPK1,MPO,MS4A2,NFKB1,NFKBIA,NLRP12,NLRP3,NOD2,NOS1,NOS2,NPPA,PLAUR,PPARG,PRKCA,PTGS2,SH2B3,SOCS3,STAT1,STAT4,TAGAP,TIRAP,TLR2,TLR4,TNF,TNFRSF1B,TNFRSF4,TN…	GO:0050789
myeloid leukocyte differentiation	1.3827e-11	CSF2,GATA2,IFNG,IL12B,IL17A,IL23R,IL4,KIT,PPARG,PRKCA,TLR2,TLR4,TNF	GO:0002573
negative regulation of cell death	1.51414e-11	BDNF,CCL2,CSF2,EGFR,FAS,GATA2,HMOX1,HSPA1B,IL13,IL1A,IL1B,IL4,IL6,IRAK1,MPO,NFKB1,NFKBIA,NOD2,PLAUR,PRKCA,TNF,TNFRSF4,TP53	GO:0060548
negative regulation of cellular process	1.57468e-11	AGER,ARG1,BDNF,CCL2,CD14,CLEC16A,CSF2,CSNK2B,CTLA4,EDN1,EGFR,ERBB2,FAS,FOXP3,GATA2,HMOX1,HSPA1B,IFNG,IL10RA,IL12B,IL13,IL1A,IL1B,IL1RN,IL4,IL6,IRAK1,JAK2,LEP,MPO,NFKB1,NFKBIA,NLRP12,NLRP3,NOD2,NOS1,PLAUR,PPARG,PRKCA,SOCS3,STAT1,TIRAP,TLR2,TLR4,TNF,TNFRSF1B,TNFRSF4,TNFSF4,TP53,USP4	GO:0048523
regulation of establishment of protein localization	1.57497e-11	AGER,CD14,CHUK,ERBB2,FOXP3,IFNG,IL1A,IL1B,IL6,NLRP12,NLRP3,NOD2,NOS2,PRKCA,TLR2,TLR4,TNF,TNFRSF1B,TNFRSF4,TNFSF4,TP53	GO:0070201
multicellular organismal process	1.60279e-11	AGER,BDNF,CCL2,CD14,CD40,CHUK,CSF2,CSNK2B,CTLA4,EDN1,EGFR,ERBB2,FOXP3,GATA2,HMOX1,HSPA1B,IFNG,IL12B,IL13,IL17A,IL18,IL1A,IL1B,IL1R1,IL1RN,IL23R,IL2RA,IL3,IL4,IL4R,IL6,IL6R,IRAK1,JAK2,KIT,LEP,MAPK1,MPO,NFKB1,NLRP12,NLRP3,NOD2,NOS1,NOS2,NPPA,PLAUR,PPARG,PRKCA,PTGS2,SH2B3,STAT1,TIRAP,TLR2,TLR4,TNF,TNFRSF1B,TNFRSF4,TNFSF4,TP53	GO:0032501
regulation of interleukin-17 production	1.77141e-11	FOXP3,IFNG,IL12B,IL18,IL23R,NOD2,TLR4,TNFSF4	GO:0032660
immune effector process	1.90461e-11	AGER,ARG1,CD14,CSNK2B,FOXP3,HSPA1B,IFNG,IL12B,IL18,IL1B,IL1R1,IL23R,IL4,IL6,KIT,LEP,MAPK1,MPO,NFKB1,NLRP3,PLAUR,STAT1,TLR2,TNF,TNFRSF1B,TNFRSF4,TNFSF4	GO:0002252
negative regulation of biological process	2.18871e-11	AGER,ARG1,BDNF,CCL2,CD14,CHUK,CLEC16A,CSF2,CSNK2B,CTLA4,EDN1,EGFR,ERBB2,FAS,FOXP3,GATA2,HMOX1,HSPA1B,IFNG,IL10RA,IL12B,IL13,IL1A,IL1B,IL1RN,IL23R,IL4,IL6,IRAK1,JAK2,LEP,MPO,NFKB1,NFKBIA,NLRP12,NLRP3,NOD2,NOS1,NOS2,PLAUR,PPARG,PRKCA,SOCS3,STAT1,TIRAP,TLR2,TLR4,TNF,TNFRSF1B,TNFRSF4,TNFSF4,TP53,USP4	GO:0048519
positive regulation of chemokine production	2.23013e-11	AGER,HMOX1,IL1B,IL6,IL6R,TIRAP,TLR2,TLR4,TNF	GO:0032722
positive regulation of interleukin-12 production	2.54761e-11	AGER,IFNG,IL12B,IL23R,TIRAP,TLR2,TLR4,TNFSF4	GO:0032735
regulation of protein kinase activity	2.80434e-11	BDNF,CD40,EDN1,EGFR,ERBB2,IFNG,IL12B,IL18,IL1B,IL23R,IL4,IL6R,IRAK1,JAK2,KIT,LEP,MAPK1,NOD2,TIRAP,TLR4,TNF,TNFRSF4	GO:0045859
T cell differentiation	3.04855e-11	CTLA4,FOXP3,IFNG,IL12B,IL18,IL23R,IL2RA,IL4,IL6,KIT,LEP,NLRP3,TNFSF4	GO:0030217
positive regulation of secretion	3.44969e-11	AGER,CD14,CHUK,EDN1,IFNG,IL1A,IL1B,IL6,NLRP12,NLRP3,NOD2,TLR2,TLR4,TNF,TNFRSF4,TNFSF4	GO:0051047
T-helper 1 type immune response	3.59829e-11	IL12B,IL18,IL1B,IL1R1,IL23R,IL6R,TLR4,TNFSF4	GO:0042088
regulation of cytokine secretion	3.59829e-11	AGER,CD14,CHUK,FOXP3,IL1A,NLRP12,NLRP3,NOD2,TLR2,TLR4,TNF,TNFRSF1B,TNFRSF4	GO:0050707
secretion by cell	3.99115e-11	AGER,ARG1,CD14,CHUK,CSNK2B,EDN1,FOXP3,HSPA1B,IFNG,IL1A,IL1B,IL6,KIT,LEP,MAPK1,MPO,NFKB1,NLRP12,NLRP3,NOD2,NOS2,PLAUR,PRKCA,TLR2,TLR4,TNF,TNFRSF1B,TNFRSF4,TNFSF4	GO:0032940
regulation of secretion by cell	4.03394e-11	AGER,CD14,CHUK,EDN1,FOXP3,IFNG,IL1A,IL1B,IL6,NLRP12,NLRP3,NOD2,NOS2,PRKCA,TLR2,TLR4,TNF,TNFRSF1B,TNFRSF4,TNFSF4	GO:1903530
positive regulation of adaptive immune response based on somatic recombination of immune receptors built from immunoglobulin superfamily domains	4.59464e-11	IL12B,IL18,IL1B,IL1R1,IL23R,IL4,IL6,IL6R,NLRP3,TNFSF4	GO:0002824
regulation of T cell cytokine production	4.96317e-11	FOXP3,IL18,IL1B,IL1R1,IL6,NLRP3,TNFRSF1B,TNFSF4	GO:0002724
interleukin-17 production	4.96317e-11	FOXP3,IFNG,IL12B,IL18,IL23R,NOD2,TLR4,TNFSF4	GO:0032620
I-kappaB kinase/NF-kappaB signaling	6.57973e-11	CD14,CD40,CHUK,HMOX1,IL1B,IL1RN,IRAK1,NFKBIA,NLRP12,NOD2,STAT1,TIRAP,TLR2,TLR4,TNF	GO:0007249
positive regulation of establishment of protein localization	7.02564e-11	AGER,CD14,CHUK,ERBB2,IFNG,IL1A,IL1B,IL6,NLRP12,NLRP3,NOD2,TLR2,TLR4,TNF,TNFRSF4,TNFSF4,TP53	GO:1904951
regulation of production of molecular mediator of immune response	9.10598e-11	FOXP3,IL18,IL1B,IL1R1,IL4,IL6,NLRP3,TNF,TNFRSF1B,TNFRSF4,TNFSF4	GO:0002700
regulation of protein localization	1.02731e-10	AGER,BDNF,CD14,CHUK,EGFR,ERBB2,FOXP3,IFNG,IL1A,IL1B,IL6,NLRP12,NLRP3,NOD2,NOS2,PRKCA,TLR2,TLR4,TNF,TNFRSF1B,TNFRSF4,TNFSF4,TP53	GO:0032880
positive regulation of adaptive immune response	1.17621e-10	IL12B,IL18,IL1B,IL1R1,IL23R,IL4,IL6,IL6R,NLRP3,TNFSF4	GO:0002821
lymphocyte mediated immunity	1.31416e-10	AGER,FOXP3,IL12B,IL18,IL1B,IL1R1,IL23R,IL4,IL6,LEP,NLRP3,TNFRSF1B,TNFSF4	GO:0002449
secretion	1.34204e-10	AGER,ARG1,CD14,CHUK,CSNK2B,EDN1,FOXP3,HSPA1B,IFNG,IL1A,IL1B,IL6,KIT,LEP,MAPK1,MPO,NFKB1,NLRP12,NLRP3,NOD2,NOS2,PLAUR,PRKCA,TLR2,TLR4,TNF,TNFRSF1B,TNFRSF4,TNFSF4	GO:0046903
regulation of secretion	1.34853e-10	AGER,CD14,CHUK,EDN1,FOXP3,IFNG,IL1A,IL1B,IL6,NLRP12,NLRP3,NOD2,NOS2,PRKCA,TLR2,TLR4,TNF,TNFRSF1B,TNFRSF4,TNFSF4	GO:0051046
regulation of kinase activity	1.41963e-10	BDNF,CD40,EDN1,EGFR,ERBB2,IFNG,IL12B,IL18,IL1B,IL23R,IL4,IL6R,IRAK1,JAK2,KIT,LEP,MAPK1,NOD2,TIRAP,TLR4,TNF,TNFRSF4	GO:0043549
positive regulation of T cell proliferation	1.55878e-10	AGER,IL12B,IL18,IL1B,IL23R,IL4,IL6,IL6R,LEP,TNFSF4	GO:0042102
positive regulation of immune response	1.728e-10	CD14,CHUK,CTLA4,HSPA1B,IFNG,IL12B,IL18,IL1B,IL1R1,IL23R,IL4,IL6,IL6R,IRAK1,MAPK1,NFKB1,NLRP3,NOD2,TIRAP,TLR2,TLR4,TNFSF4	GO:0050778
interleukin-8 production	1.79204e-10	CD14,HSPA1B,IL1B,LEP,NOD2,NOS2,TIRAP,TLR2,TLR4,TNF	GO:0032637
positive regulation of interferon-gamma production	1.87131e-10	CD14,IL12B,IL18,IL1B,IL1R1,IL23R,IL6R,TLR4,TNFSF4	GO:0032729
positive regulation of secretion by cell	1.9198e-10	AGER,CD14,CHUK,EDN1,IFNG,IL1A,IL6,NLRP12,NLRP3,NOD2,TLR2,TLR4,TNF,TNFRSF4,TNFSF4	GO:1903532
positive regulation of gene expression	2.19255e-10	CD40,CHUK,CSF2,EDN1,EGFR,ERBB2,FOS,FOXP3,GATA2,HSPA1B,IFNG,IL13,IL17A,IL18,IL1A,IL1B,IL4,IL6,IRAK1,MAPK1,NFKB1,NFKBIA,NLRP3,NOD2,NOS1,PPARG,STAT1,TIRAP,TLR2,TLR4,TNF,TP53	GO:0010628
nitric oxide biosynthetic process	2.24519e-10	EDN1,IFNG,IL1B,JAK2,NOS1,NOS2,PTGS2,TLR4,TNF	GO:0006809
positive regulation of MAPK cascade	2.25247e-10	AGER,CCL2,CD40,EDN1,EGFR,ERBB2,IL1B,IL1RN,IL6,IRAK1,KIT,LEP,MAPK1,NOD2,PRKCA,TIRAP,TLR4,TNF	GO:0043410
regulation of transferase activity	2.32489e-10	BDNF,CD40,EDN1,EGFR,ERBB2,IFNG,IL12B,IL18,IL1B,IL23R,IL4,IL6R,IRAK1,JAK2,KIT,LEP,MAPK1,NOD2,TIRAP,TLR4,TNF,TNFRSF4,TP53	GO:0051338
regulation of smooth muscle cell proliferation	2.67414e-10	EDN1,HMOX1,IFNG,IL12B,IL18,IL6,IL6R,PPARG,STAT1,TNF	GO:0048660
positive regulation of protein secretion	2.67414e-10	AGER,CD14,CHUK,IL1A,IL6,NLRP12,NLRP3,NOD2,TLR2,TLR4,TNF,TNFRSF4,TNFSF4	GO:0050714
regulation of interferon-gamma production	3.05193e-10	CD14,FOXP3,IL12B,IL18,IL1B,IL1R1,IL23R,IL6R,TLR4,TNFSF4	GO:0032649
activation of protein kinase activity	3.06865e-10	IL12B,IL18,IL1B,IL23R,IL4,IL6R,IRAK1,JAK2,KIT,LEP,MAPK1,NOD2,TIRAP,TLR4,TNF	GO:0032147
nitric oxide metabolic process	3.1801e-10	EDN1,IFNG,IL1B,JAK2,NOS1,NOS2,PTGS2,TLR4,TNF	GO:0046209
regulation of T-helper 1 type immune response	3.38294e-10	IL12B,IL18,IL1B,IL1R1,IL23R,IL6R,TNFSF4	GO:0002825
smooth muscle cell proliferation	3.44549e-10	EDN1,HMOX1,IFNG,IL12B,IL18,IL6,IL6R,PPARG,STAT1,TNF	GO:0048659
regulation of chemokine production	4.48833e-10	AGER,HMOX1,IL1B,IL6,IL6R,TIRAP,TLR2,TLR4,TNF	GO:0032642
reactive nitrogen species metabolic process	4.48833e-10	EDN1,IFNG,IL1B,JAK2,NOS1,NOS2,PTGS2,TLR4,TNF	GO:2001057
negative regulation of response to stimulus	5.55264e-10	ARG1,CCL2,CD14,CSF2,EDN1,EGFR,ERBB2,FAS,FOXP3,GATA2,HMOX1,HSPA1B,IL1A,IL1B,IL1RN,IL4,IL6,LEP,NLRP12,NLRP3,PLAUR,PPARG,SOCS3,STAT1,TLR4,TNF,TNFRSF4,TNFSF4	GO:0048585
interferon-gamma production	5.75588e-10	CD14,FOXP3,IL12B,IL18,IL1B,IL1R1,IL23R,IL6R,TLR4,TNFSF4	GO:0032609
positive regulation of peptide secretion	6.50414e-10	AGER,CD14,CHUK,IL1A,IL6,NLRP12,NLRP3,NOD2,TLR2,TLR4,TNF,TNFRSF4,TNFSF4	GO:0002793
cellular protein metabolic process	6.75644e-10	AGER,BDNF,CCL2,CD40,CHUK,CSF2,CSNK2B,EDN1,EGFR,ERBB2,FAS,FOXP3,HSPA1B,IFNG,IL12B,IL18,IL1B,IL1RN,IL23R,IL2RA,IL3,IL4,IL5,IL5RA,IL6,IL6R,IRAK1,JAK2,KIT,LEP,MAPK1,NFKB1,NFKBIA,NLRP12,NLRP3,NOD2,NOS1,NOS2,NPPA,PLAUR,PPARG,PRKCA,SOCS3,TIRAP,TLR2,TLR4,TNF,TNFRSF1B,TNFRSF4,TP53,USP4	GO:0044267
positive regulation of T cell mediated immunity	7.27801e-10	IL12B,IL18,IL1B,IL1R1,IL23R,IL6,NLRP3,TNFSF4	GO:0002711
negative regulation of multicellular organismal process	7.542e-10	AGER,CSNK2B,CTLA4,EDN1,EGFR,FOXP3,IFNG,IL12B,IL13,IL1B,IL23R,IL4,IL6,NLRP12,NLRP3,PLAUR,PPARG,STAT1,TLR2,TLR4,TNF,TNFRSF4,TNFSF4	GO:0051241
stress-activated MAPK cascade	7.57082e-10	AGER,CHUK,EDN1,EGFR,FAS,IL1B,IL1RN,IRAK1,LEP,MAPK1,NFKB1,NOD2,TIRAP,TNF	GO:0051403
positive regulation of immune effector process	7.81749e-10	ARG1,IFNG,IL12B,IL18,IL1B,IL1R1,IL23R,IL4,IL6,NLRP3,TNFRSF4,TNFSF4	GO:0002699
nitric-oxide synthase biosynthetic process	8.18254e-10	CCL2,EDN1,JAK2,NOD2,TLR2,TLR4	GO:0051767
regulation of nitric-oxide synthase biosynthetic process	8.18254e-10	CCL2,EDN1,JAK2,NOD2,TLR2,TLR4	GO:0051769
regulation of innate immune response	9.8926e-10	ARG1,CD14,CHUK,HSPA1B,IFNG,IL12B,IRAK1,JAK2,LEP,NFKB1,NOD2,PPARG,SOCS3,STAT1,TIRAP,TLR2,TLR4	GO:0045088
biological regulation	1.01442e-09	ABCB1,AGER,ARG1,BDNF,CCL2,CD14,CD40,CHUK,CLEC16A,CSF2,CSNK2B,CTLA4,EDN1,EGFR,ERBB2,FAS,FOS,FOXP3,GATA2,HMOX1,HSPA1B,IFNG,IL10RA,IL12B,IL13,IL17A,IL18,IL1A,IL1B,IL1R1,IL1RN,IL22,IL23R,IL2RA,IL3,IL4,IL4R,IL5,IL5RA,IL6,IL6R,IRAK1,JAK2,KIT,LEP,LTA,MAPK1,MPO,MS4A2,NFKB1,NFKBIA,NLRP12,NLRP3,NOD2,NOS1,NOS2,NPPA,PLAUR,PPARG,PRKCA,PTGS2,SH2B3,SOCS3,STAT1,STAT4,TAGAP,TIRAP,TLR2,TLR4,TNF,TNFRSF1B,TNFRSF4,TN…	GO:0065007
lipopolysaccharide-mediated signaling pathway	1.11235e-09	CCL2,CD14,IL18,IL1B,IRAK1,PRKCA,TLR4,TNF	GO:0031663
interleukin-10 production	1.11235e-09	AGER,FOXP3,IL12B,IL23R,NOD2,TLR2,TLR4,TNFSF4	GO:0032613
positive regulation of leukocyte mediated immunity	1.15024e-09	ARG1,IL12B,IL18,IL1B,IL1R1,IL23R,IL4,IL6,NLRP3,TNFSF4	GO:0002705
protein metabolic process	1.29237e-09	AGER,BDNF,CCL2,CD40,CHUK,CSF2,CSNK2B,EDN1,EGFR,ERBB2,FAS,FOXP3,HMOX1,HSPA1B,IFNG,IL12B,IL18,IL1A,IL1B,IL1RN,IL23R,IL2RA,IL3,IL4,IL5,IL5RA,IL6,IL6R,IRAK1,JAK2,KIT,LEP,MAPK1,NFKB1,NFKBIA,NLRP12,NLRP3,NOD2,NOS1,NOS2,NPPA,PLAUR,PPARG,PRKCA,SOCS3,TIRAP,TLR2,TLR4,TNF,TNFRSF1B,TNFRSF4,TP53,USP4	GO:0019538
positive regulation of tumor necrosis factor superfamily cytokine production	1.33423e-09	AGER,CD14,IFNG,IL12B,JAK2,NOD2,TIRAP,TLR2,TLR4	GO:1903557
positive regulation of CD4-positive, alpha-beta T cell differentiation	1.37316e-09	FOXP3,IFNG,IL12B,IL18,IL23R,NLRP3,TNFSF4	GO:0043372
regulation of cytokine production involved in immune response	1.54314e-09	FOXP3,IL18,IL1B,IL1R1,IL6,NLRP3,TNF,TNFRSF1B,TNFSF4	GO:0002718
cell adhesion	1.56806e-09	AGER,ARG1,CCL2,CTLA4,EGFR,ERBB2,FOXP3,IFNG,IL12B,IL18,IL1B,IL1RN,IL23R,IL4,IL6,IL6R,IRAK1,JAK2,KIT,LEP,NLRP3,NOD2,PRKCA,TNF,TNFSF4	GO:0007155
innate immune response	1.60827e-09	AGER,ARG1,CCL2,CD14,CHUK,HSPA1B,IFNG,IL12B,IL23R,IRAK1,JAK2,LEP,NFKB1,NOD2,NOS2,PPARG,SOCS3,STAT1,TIRAP,TLR2,TLR4	GO:0045087
interleukin-12 production	1.65863e-09	AGER,IFNG,IL12B,IL23R,TIRAP,TLR2,TLR4,TNFSF4	GO:0032615
regulation of interleukin-12 production	1.65863e-09	AGER,IFNG,IL12B,IL23R,TIRAP,TLR2,TLR4,TNFSF4	GO:0032655
regulation of T cell differentiation	1.76972e-09	CTLA4,FOXP3,IFNG,IL12B,IL18,IL23R,IL2RA,IL4,NLRP3,TNFSF4	GO:0045580
biological adhesion	1.7847e-09	AGER,ARG1,CCL2,CTLA4,EGFR,ERBB2,FOXP3,IFNG,IL12B,IL18,IL1B,IL1RN,IL23R,IL4,IL6,IL6R,IRAK1,JAK2,KIT,LEP,NLRP3,NOD2,PRKCA,TNF,TNFSF4	GO:0022610
cell differentiation	2.14292e-09	AGER,BDNF,CCL2,CSF2,CTLA4,EDN1,EGFR,ERBB2,FOXP3,GATA2,HSPA1B,IFNG,IL12B,IL13,IL17A,IL18,IL1B,IL23R,IL2RA,IL4,IL6,IL6R,JAK2,KIT,LEP,MAPK1,NFKB1,NFKBIA,NLRP3,NOS1,PPARG,PRKCA,PTGS2,STAT1,TIRAP,TLR2,TLR4,TNF,TNFSF4,TP53	GO:0030154
CD4-positive, alpha-beta T cell activation	2.69172e-09	AGER,FOXP3,IFNG,IL12B,IL18,IL23R,IL6,NLRP3,TNFSF4	GO:0035710
alpha-beta T cell activation	2.71258e-09	AGER,FOXP3,IFNG,IL12B,IL18,IL23R,IL6,IL6R,NLRP3,TNFSF4	GO:0046631
leukocyte activation involved in immune response	2.76337e-09	ARG1,CD14,CSNK2B,FOXP3,HSPA1B,IFNG,IL12B,IL18,IL23R,IL4,IL6,KIT,MAPK1,MPO,NFKB1,NLRP3,PLAUR,TLR2,TNFRSF1B,TNFSF4	GO:0002366
animal organ development	2.76337e-09	AGER,CCL2,CSF2,CSNK2B,CTLA4,EDN1,EGFR,FOXP3,GATA2,HSPA1B,IFNG,IL12B,IL13,IL17A,IL18,IL1B,IL23R,IL2RA,IL3,IL4,IL6,IL6R,JAK2,KIT,LEP,NLRP3,PPARG,PRKCA,STAT1,TIRAP,TLR2,TLR4,TNF,TNFRSF1B,TNFSF4	GO:0048513
cell activation involved in immune response	3.08074e-09	ARG1,CD14,CSNK2B,FOXP3,HSPA1B,IFNG,IL12B,IL18,IL23R,IL4,IL6,KIT,MAPK1,MPO,NFKB1,NLRP3,PLAUR,TLR2,TNFRSF1B,TNFSF4	GO:0002263
regulation of biosynthetic process	3.29492e-09	AGER,CCL2,CD40,CHUK,CSF2,EDN1,EGFR,ERBB2,FOS,FOXP3,GATA2,HMOX1,HSPA1B,IFNG,IL12B,IL17A,IL18,IL1A,IL1B,IL4,IL6,IRAK1,JAK2,KIT,MAPK1,NFKB1,NFKBIA,NLRP12,NLRP3,NOD2,NOS1,NOS2,PPARG,PTGS2,STAT1,TIRAP,TLR2,TLR4,TNF,TNFRSF4,TNFSF4,TP53	GO:0009889
stress-activated protein kinase signaling cascade	3.32698e-09	AGER,CHUK,EDN1,EGFR,FAS,IL1B,IL1RN,IRAK1,LEP,MAPK1,NFKB1,NOD2,TIRAP,TNF	GO:0031098
regulation of vasculature development	3.32698e-09	CD40,ERBB2,GATA2,HMOX1,IL1A,IL1B,IL6,IL6R,KIT,LEP,PPARG,PRKCA,PTGS2,STAT1	GO:1901342
CD4-positive, alpha-beta T cell differentiation involved in immune response	3.50627e-09	FOXP3,IFNG,IL12B,IL18,IL23R,IL6,NLRP3,TNFSF4	GO:0002294
positive regulation of interleukin-8 production	3.50627e-09	CD14,HSPA1B,IL1B,NOD2,TIRAP,TLR2,TLR4,TNF	GO:0032757
positive regulation of cytokine biosynthetic process	3.50627e-09	AGER,HMOX1,IL12B,IL1A,IL1B,TIRAP,TLR4,TNF	GO:0042108
neurotransmitter biosynthetic process	3.91971e-09	EDN1,IFNG,IL1B,JAK2,NOS1,NOS2,PTGS2,TLR4,TNF	GO:0042136
CD4-positive, alpha-beta T cell cytokine production	3.95283e-09	IL18,IL1B,IL1R1,IL4,IL6,NLRP3	GO:0035743
alpha-beta T cell activation involved in immune response	4.15673e-09	FOXP3,IFNG,IL12B,IL18,IL23R,IL6,NLRP3,TNFSF4	GO:0002287
alpha-beta T cell differentiation involved in immune response	4.15673e-09	FOXP3,IFNG,IL12B,IL18,IL23R,IL6,NLRP3,TNFSF4	GO:0002293
positive regulation of alpha-beta T cell activation	4.15673e-09	FOXP3,IFNG,IL12B,IL18,IL23R,IL6R,NLRP3,TNFSF4	GO:0046635
regulation of neuroinflammatory response	4.23867e-09	AGER,IL18,IL1B,IL4,IL6,TNF,TNFRSF1B	GO:0150077
interleukin-1-mediated signaling pathway	4.3369e-09	CHUK,IL1A,IL1B,IL1R1,IL1RN,IL6,IRAK1,NFKB1,NFKBIA,NOD2	GO:0070498
regulation of alpha-beta T cell activation	4.37647e-09	AGER,FOXP3,IFNG,IL12B,IL18,IL23R,IL6R,NLRP3,TNFSF4	GO:0046634
response to interleukin-1	4.60118e-09	CCL2,CHUK,IL1A,IL1B,IL1R1,IL1RN,IL6,IRAK1,NFKB1,NFKBIA,NOD2,PRKCA	GO:0070555
positive regulation of lymphocyte mediated immunity	4.95835e-09	IL12B,IL18,IL1B,IL1R1,IL23R,IL4,IL6,NLRP3,TNFSF4	GO:0002708
cellular response to lipid	5.1657e-09	CCL2,CD14,EGFR,IL18,IL1B,IL1RN,IL6,IRAK1,NFKB1,NLRP3,NOD2,PRKCA,TLR4,TNF,TNFRSF1B,TNFSF4	GO:0071396
muscle cell proliferation	5.20131e-09	EDN1,HMOX1,IFNG,IL12B,IL18,IL6,IL6R,PPARG,STAT1,TNF	GO:0033002
positive regulation of cytokine secretion	5.20131e-09	AGER,CD14,CHUK,IL1A,NLRP12,NLRP3,NOD2,TLR2,TLR4,TNF	GO:0050715
positive regulation of CD4-positive, alpha-beta T cell activation	5.42092e-09	FOXP3,IFNG,IL12B,IL18,IL23R,NLRP3,TNFSF4	GO:2000516
regulation of CD4-positive, alpha-beta T cell activation	5.77012e-09	AGER,FOXP3,IFNG,IL12B,IL18,IL23R,NLRP3,TNFSF4	GO:2000514
regulation of MAPK cascade	5.84985e-09	AGER,CCL2,CD40,EDN1,EGFR,ERBB2,FAS,IL1B,IL1RN,IL6,IRAK1,KIT,LEP,MAPK1,NOD2,PRKCA,TIRAP,TLR4,TNF	GO:0043408
positive regulation of T cell cytokine production	5.99747e-09	IL18,IL1B,IL1R1,IL6,NLRP3,TNFSF4	GO:0002726
lymphocyte differentiation	6.01006e-09	CTLA4,FOXP3,IFNG,IL12B,IL18,IL23R,IL2RA,IL4,IL6,KIT,LEP,NLRP3,TNFSF4	GO:0030098
homeostatic process	6.0802e-09	AGER,CCL2,CD40,EDN1,FOXP3,HMOX1,HSPA1B,IL13,IL18,IL1B,IL4,IL4R,IL6,JAK2,KIT,LEP,MAPK1,MPO,NOD2,NOS1,NOS2,PPARG,PRKCA,PTGS2,STAT1,TLR4,TNF,TNFRSF4	GO:0042592
positive regulation of nucleobase-containing compound metabolic process	6.28635e-09	CD40,CHUK,EDN1,EGFR,ERBB2,FOS,FOXP3,GATA2,HSPA1B,IL17A,IL18,IL1B,IL4,IL6,IRAK1,MAPK1,NFKB1,NFKBIA,NLRP3,NOD2,NOS1,NOS2,PPARG,STAT1,TLR2,TLR4,TNF,TNFSF4,TP53	GO:0045935
T cell differentiation involved in immune response	6.73764e-09	FOXP3,IFNG,IL12B,IL18,IL23R,IL6,NLRP3,TNFSF4	GO:0002292
regulation of cell killing	6.9935e-09	AGER,ARG1,IFNG,IL12B,IL13,IL23R,IL4,LEP,NOS2	GO:0031341
response to endogenous stimulus	7.43549e-09	AGER,BDNF,CCL2,CSNK2B,EGFR,ERBB2,FOS,HSPA1B,IL1B,IL1RN,IL6,JAK2,LEP,MAPK1,NFKB1,NOD2,NOS1,NOS2,PPARG,SOCS3,STAT1,TLR4,TNF,TNFSF4,TP53	GO:0009719
regulation of cellular biosynthetic process	7.6068e-09	AGER,CD40,CHUK,CSF2,EDN1,EGFR,ERBB2,FOS,FOXP3,GATA2,HMOX1,HSPA1B,IFNG,IL12B,IL17A,IL18,IL1A,IL1B,IL4,IL6,IRAK1,JAK2,KIT,MAPK1,NFKB1,NFKBIA,NLRP12,NLRP3,NOD2,NOS1,NOS2,PPARG,PTGS2,STAT1,TIRAP,TLR2,TLR4,TNF,TNFRSF4,TNFSF4,TP53	GO:0031326
regulation of macromolecule biosynthetic process	8.08942e-09	AGER,CCL2,CD40,CHUK,CSF2,EDN1,EGFR,ERBB2,FOS,FOXP3,GATA2,HMOX1,HSPA1B,IFNG,IL12B,IL17A,IL18,IL1A,IL1B,IL4,IL6,IRAK1,JAK2,KIT,MAPK1,NFKB1,NFKBIA,NLRP12,NLRP3,NOD2,NOS1,PPARG,STAT1,TIRAP,TLR2,TLR4,TNF,TNFRSF4,TNFSF4,TP53	GO:0010556
reactive oxygen species biosynthetic process	8.82896e-09	EDN1,IFNG,IL1B,JAK2,NOS1,NOS2,PTGS2,TLR4,TNF	GO:1903409
positive regulation of T-helper 1 type immune response	8.94556e-09	IL12B,IL18,IL1B,IL1R1,IL23R,IL6R	GO:0002827
negative regulation of cell proliferation	9.01389e-09	ARG1,CCL2,CSNK2B,CTLA4,FOXP3,GATA2,HMOX1,HSPA1B,IFNG,IL12B,IL1A,IL1B,IL6,JAK2,PPARG,STAT1,TP53	GO:0008285
positive regulation of transcription by RNA polymerase II	1.06571e-08	CD40,CHUK,EDN1,EGFR,FOS,FOXP3,GATA2,IL17A,IL18,IL1B,IL4,IL6,NFKB1,NFKBIA,NLRP3,NOD2,NOS1,PPARG,STAT1,TLR2,TLR4,TNF,TP53	GO:0045944
positive regulation of T cell differentiation	1.07972e-08	FOXP3,IFNG,IL12B,IL18,IL23R,IL4,NLRP3,TNFSF4	GO:0045582
cellular developmental process	1.17839e-08	AGER,BDNF,CCL2,CSF2,CTLA4,EDN1,EGFR,ERBB2,FOXP3,GATA2,HSPA1B,IFNG,IL12B,IL13,IL17A,IL18,IL1B,IL23R,IL2RA,IL4,IL6,IL6R,JAK2,KIT,LEP,MAPK1,NFKB1,NFKBIA,NLRP3,NOS1,PPARG,PRKCA,PTGS2,STAT1,TIRAP,TLR2,TLR4,TNF,TNFSF4,TP53	GO:0048869
multicellular organism development	1.24566e-08	AGER,BDNF,CCL2,CD40,CSF2,CSNK2B,CTLA4,EDN1,EGFR,ERBB2,FOXP3,GATA2,HMOX1,HSPA1B,IFNG,IL12B,IL13,IL17A,IL18,IL1A,IL1B,IL1RN,IL23R,IL2RA,IL3,IL4,IL6,IL6R,JAK2,KIT,LEP,MAPK1,NLRP3,PPARG,PRKCA,PTGS2,STAT1,TIRAP,TLR2,TLR4,TNF,TNFRSF1B,TNFSF4,TP53	GO:0007275
regulation of lymphocyte differentiation	1.25731e-08	CTLA4,FOXP3,IFNG,IL12B,IL18,IL23R,IL2RA,IL4,NLRP3,TNFSF4	GO:0045619
positive regulation of alpha-beta T cell differentiation	1.37103e-08	FOXP3,IFNG,IL12B,IL18,IL23R,NLRP3,TNFSF4	GO:0046638
CD4-positive, alpha-beta T cell differentiation	1.45809e-08	FOXP3,IFNG,IL12B,IL18,IL23R,IL6,NLRP3,TNFSF4	GO:0043367
positive regulation of nitric-oxide synthase biosynthetic process	1.86281e-08	CCL2,JAK2,NOD2,TLR2,TLR4	GO:0051770
system development	1.90209e-08	AGER,BDNF,CCL2,CD40,CSF2,CSNK2B,CTLA4,EDN1,EGFR,ERBB2,FOXP3,GATA2,HMOX1,HSPA1B,IFNG,IL12B,IL13,IL17A,IL18,IL1A,IL1B,IL23R,IL2RA,IL3,IL4,IL6,IL6R,JAK2,KIT,LEP,MAPK1,NLRP3,PPARG,PRKCA,PTGS2,STAT1,TIRAP,TLR2,TLR4,TNF,TNFRSF1B,TNFSF4	GO:0048731
tumor necrosis factor-mediated signaling pathway	1.98735e-08	CD40,CHUK,HSPA1B,JAK2,LTA,NFKBIA,STAT1,TNF,TNFRSF1B,TNFRSF4,TNFSF4	GO:0033209
tube development	2.24021e-08	CCL2,CD40,CSNK2B,ERBB2,GATA2,HMOX1,IL13,IL18,IL1A,IL1B,IL6,KIT,LEP,PPARG,PRKCA,PTGS2,STAT1,TNF	GO:0035295
regulation of biological quality	2.45957e-08	ABCB1,AGER,BDNF,CCL2,CD40,EDN1,FOXP3,GATA2,HMOX1,HSPA1B,IFNG,IL13,IL18,IL1B,IL4,IL4R,IL6,JAK2,KIT,LEP,MAPK1,MPO,NFKB1,NFKBIA,NOD2,NOS1,NOS2,NPPA,PLAUR,PPARG,PRKCA,PTGS2,SH2B3,STAT1,TIRAP,TLR2,TLR4,TNF,TNFRSF4,TP53,USP4	GO:0065008
regulation of cell motility	2.46837e-08	AGER,CCL2,CD40,CSNK2B,EDN1,EGFR,ERBB2,GATA2,HMOX1,IFNG,IL1B,IL4,IL6,IL6R,KIT,PPARG,PRKCA,PTGS2,TIRAP,TNF	GO:2000145
positive regulation of tumor necrosis factor production	2.58704e-08	AGER,CD14,IL12B,JAK2,NOD2,TIRAP,TLR2,TLR4	GO:0032760
cellular response to interleukin-1	2.75138e-08	CCL2,CHUK,IL1A,IL1B,IL1R1,IL1RN,IL6,IRAK1,NFKB1,NFKBIA,NOD2	GO:0071347
regulation of transcription, DNA-templated	2.83846e-08	AGER,CD40,CHUK,CSF2,EDN1,EGFR,ERBB2,FOS,FOXP3,GATA2,HMOX1,HSPA1B,IFNG,IL17A,IL18,IL1B,IL4,IL6,IRAK1,KIT,MAPK1,NFKB1,NFKBIA,NLRP12,NLRP3,NOD2,NOS1,PPARG,STAT1,TIRAP,TLR2,TLR4,TNF,TNFRSF4,TNFSF4,TP53	GO:0006355
negative regulation of cell differentiation	2.8977e-08	BDNF,CTLA4,EGFR,FOXP3,GATA2,IFNG,IL13,IL1B,IL4,IL6,NFKBIA,PPARG,STAT1,TLR4,TNF,TNFSF4	GO:0045596
positive regulation of lymphocyte differentiation	2.9456e-08	FOXP3,IFNG,IL12B,IL18,IL23R,IL4,NLRP3,TNFSF4	GO:0045621
regulation of nucleic acid-templated transcription	3.01655e-08	AGER,CD40,CHUK,CSF2,EDN1,EGFR,ERBB2,FOS,FOXP3,GATA2,HMOX1,HSPA1B,IFNG,IL17A,IL18,IL1B,IL4,IL6,IRAK1,KIT,MAPK1,NFKB1,NFKBIA,NLRP12,NLRP3,NOD2,NOS1,PPARG,STAT1,TIRAP,TLR2,TLR4,TNF,TNFRSF4,TNFSF4,TP53	GO:1903506
extrinsic apoptotic signaling pathway	3.09658e-08	CSF2,FAS,HMOX1,HSPA1B,IFNG,IL1A,IL1B,IL6R,JAK2,TNF,TNFRSF4	GO:0097191
regulation of interleukin-10 production	3.10853e-08	AGER,FOXP3,IL12B,IL23R,NOD2,TLR4,TNFSF4	GO:0032653
circulatory system development	3.15416e-08	CCL2,CD40,EDN1,EGFR,ERBB2,GATA2,HMOX1,IL18,IL1A,IL1B,IL6,IL6R,KIT,LEP,PPARG,PRKCA,PTGS2,STAT1,TNFRSF1B	GO:0072359
regulation of RNA biosynthetic process	3.30866e-08	AGER,CD40,CHUK,CSF2,EDN1,EGFR,ERBB2,FOS,FOXP3,GATA2,HMOX1,HSPA1B,IFNG,IL17A,IL18,IL1B,IL4,IL6,IRAK1,KIT,MAPK1,NFKB1,NFKBIA,NLRP12,NLRP3,NOD2,NOS1,PPARG,STAT1,TIRAP,TLR2,TLR4,TNF,TNFRSF4,TNFSF4,TP53	GO:2001141
negative regulation of cytokine production	3.3656e-08	AGER,FOXP3,IFNG,IL12B,IL23R,IL6,NLRP12,NLRP3,TLR4,TNF,TNFRSF4,TNFSF4	GO:0001818
positive regulation of type 2 immune response	3.52013e-08	IL18,IL6,NLRP3,NOD2,TNFSF4	GO:0002830
negative regulation of interleukin-17 production	3.52013e-08	FOXP3,IFNG,IL12B,TLR4,TNFSF4	GO:0032700
acute-phase response	3.55088e-08	IL1B,IL22,IL6,IL6R,PTGS2,TNF	GO:0006953
regulation of CD4-positive, alpha-beta T cell differentiation	3.71933e-08	FOXP3,IFNG,IL12B,IL18,IL23R,NLRP3,TNFSF4	GO:0043370
positive regulation of cell death	3.96656e-08	CCL2,CD40,CTLA4,FAS,FOS,IFNG,IL12B,IL6,JAK2,NLRP12,NLRP3,PLAUR,PPARG,TLR4,TNF,TNFRSF1B,TP53	GO:0010942
apoptotic signaling pathway	4.01143e-08	CD14,CSF2,FAS,HMOX1,HSPA1B,IFNG,IL1A,IL1B,IL6R,JAK2,PLAUR,PRKCA,TLR4,TNF,TNFRSF4,TP53	GO:0097190
regulation of cell migration	4.05771e-08	AGER,CCL2,CD40,CSNK2B,EDN1,EGFR,GATA2,HMOX1,IFNG,IL1B,IL4,IL6,IL6R,KIT,PPARG,PRKCA,PTGS2,TIRAP,TNF	GO:0030334
vasculature development	4.53957e-08	CCL2,CD40,ERBB2,GATA2,HMOX1,IL18,IL1A,IL1B,IL6,IL6R,KIT,LEP,PPARG,PRKCA,PTGS2,STAT1	GO:0001944
negative regulation of cell communication	4.79229e-08	AGER,ARG1,CD14,CSF2,EGFR,ERBB2,FAS,GATA2,HMOX1,HSPA1B,IL1A,IL1B,IL1RN,IL6,NLRP12,NLRP3,PLAUR,PPARG,SOCS3,STAT1,TLR4,TNF,TNFRSF4	GO:0010648
positive regulation of production of molecular mediator of immune response	4.83374e-08	IL18,IL1B,IL1R1,IL4,IL6,NLRP3,TNFRSF4,TNFSF4	GO:0002702
cardiovascular system development	4.9559e-08	CCL2,CD40,ERBB2,GATA2,HMOX1,IL18,IL1A,IL1B,IL6,IL6R,KIT,LEP,PPARG,PRKCA,PTGS2,STAT1	GO:0072358
developmental process	4.96757e-08	AGER,BDNF,CCL2,CD40,CHUK,CSF2,CSNK2B,CTLA4,EDN1,EGFR,ERBB2,FOXP3,GATA2,HMOX1,HSPA1B,IFNG,IL12B,IL13,IL17A,IL18,IL1A,IL1B,IL1RN,IL23R,IL2RA,IL3,IL4,IL6,IL6R,JAK2,KIT,LEP,MAPK1,NFKB1,NFKBIA,NLRP3,NOS1,PPARG,PRKCA,PTGS2,STAT1,TIRAP,TLR2,TLR4,TNF,TNFRSF1B,TNFSF4,TP53	GO:0032502
negative regulation of signaling	5.21025e-08	AGER,ARG1,CD14,CSF2,EGFR,ERBB2,FAS,GATA2,HMOX1,HSPA1B,IL1A,IL1B,IL1RN,IL6,NLRP12,NLRP3,PLAUR,PPARG,SOCS3,STAT1,TLR4,TNF,TNFRSF4	GO:0023057
neuroinflammatory response	5.29867e-08	AGER,IL18,IL1B,IL4,IL6,TNF,TNFRSF1B	GO:0150076
transcription, DNA-templated	5.34069e-08	AGER,CD40,CHUK,CSF2,EDN1,EGFR,ERBB2,FOS,FOXP3,GATA2,HMOX1,HSPA1B,IFNG,IL17A,IL18,IL1B,IL4,IL6,IRAK1,KIT,MAPK1,NFKB1,NFKBIA,NLRP12,NLRP3,NOD2,NOS1,NPPA,PPARG,STAT1,TIRAP,TLR2,TLR4,TNF,TNFRSF4,TNFSF4,TP53	GO:0006351
regulation of interleukin-8 production	5.39599e-08	CD14,HSPA1B,IL1B,NOD2,TIRAP,TLR2,TLR4,TNF	GO:0032677
positive regulation of myeloid cell differentiation	5.39599e-08	HSPA1B,IFNG,IL12B,IL17A,IL23R,PRKCA,STAT1,TNF	GO:0045639
nucleic acid-templated transcription	5.65564e-08	AGER,CD40,CHUK,CSF2,EDN1,EGFR,ERBB2,FOS,FOXP3,GATA2,HMOX1,HSPA1B,IFNG,IL17A,IL18,IL1B,IL4,IL6,IRAK1,KIT,MAPK1,NFKB1,NFKBIA,NLRP12,NLRP3,NOD2,NOS1,NPPA,PPARG,STAT1,TIRAP,TLR2,TLR4,TNF,TNFRSF4,TNFSF4,TP53	GO:0097659
chemokine biosynthetic process	6.11371e-08	AGER,HMOX1,IL18,IL6,TNF	GO:0042033
chemokine metabolic process	6.11371e-08	AGER,HMOX1,IL18,IL6,TNF	GO:0050755
RNA biosynthetic process	6.14296e-08	AGER,CD40,CHUK,CSF2,EDN1,EGFR,ERBB2,FOS,FOXP3,GATA2,HMOX1,HSPA1B,IFNG,IL17A,IL18,IL1B,IL4,IL6,IRAK1,KIT,MAPK1,NFKB1,NFKBIA,NLRP12,NLRP3,NOD2,NOS1,NPPA,PPARG,STAT1,TIRAP,TLR2,TLR4,TNF,TNFRSF4,TNFSF4,TP53	GO:0032774
type 2 immune response	6.14296e-08	IL18,IL4,IL6,NLRP3,NOD2,TNFSF4	GO:0042092
regulation of nitric oxide biosynthetic process	6.14296e-08	EDN1,IFNG,IL1B,JAK2,PTGS2,TLR4,TNF	GO:0045428
regulation of osteoclast differentiation	6.14296e-08	IFNG,IL12B,IL17A,IL23R,IL4,TLR4,TNF	GO:0045670
positive regulation of RNA metabolic process	6.14296e-08	CD40,CHUK,EDN1,EGFR,ERBB2,FOS,FOXP3,GATA2,HSPA1B,IL17A,IL18,IL1B,IL4,IL6,IRAK1,NFKB1,NFKBIA,NLRP3,NOD2,NOS1,PPARG,STAT1,TLR2,TLR4,TNF,TP53	GO:0051254
regulation of response to interferon-gamma	6.14296e-08	ARG1,IFNG,JAK2,PPARG,SOCS3,STAT1	GO:0060330
regulation of interferon-gamma-mediated signaling pathway	6.14296e-08	ARG1,IFNG,JAK2,PPARG,SOCS3,STAT1	GO:0060334
anatomical structure development	6.35955e-08	AGER,BDNF,CCL2,CD40,CHUK,CSF2,CSNK2B,CTLA4,EDN1,EGFR,ERBB2,FOXP3,GATA2,HMOX1,HSPA1B,IFNG,IL12B,IL13,IL17A,IL18,IL1A,IL1B,IL1RN,IL23R,IL2RA,IL3,IL4,IL6,IL6R,JAK2,KIT,LEP,MAPK1,NLRP3,NOS1,PPARG,PRKCA,PTGS2,STAT1,TIRAP,TLR2,TLR4,TNF,TNFRSF1B,TNFSF4,TP53	GO:0048856
alpha-beta T cell differentiation	6.72327e-08	FOXP3,IFNG,IL12B,IL18,IL23R,IL6,NLRP3,TNFSF4	GO:0046632
positive regulation of cell migration	6.89397e-08	AGER,CD40,EDN1,EGFR,GATA2,HMOX1,IFNG,IL1B,IL6,IL6R,KIT,PRKCA,PTGS2,TIRAP,TNF	GO:0030335
regulation of locomotion	7.63929e-08	AGER,CCL2,CD40,CSNK2B,EDN1,EGFR,ERBB2,GATA2,HMOX1,IFNG,IL1B,IL4,IL6,IL6R,KIT,PPARG,PRKCA,PTGS2,TIRAP,TNF	GO:0040012
neurotransmitter metabolic process	8.26099e-08	EDN1,IFNG,IL1B,JAK2,NOS1,NOS2,PTGS2,TLR4,TNF	GO:0042133
T-helper cell differentiation	8.5721e-08	FOXP3,IL12B,IL18,IL23R,IL6,NLRP3,TNFSF4	GO:0042093
positive regulation of smooth muscle cell proliferation	8.5721e-08	EDN1,HMOX1,IL18,IL6,IL6R,STAT1,TNF	GO:0048661
positive regulation of transcription, DNA-templated	8.71546e-08	CD40,CHUK,EDN1,EGFR,ERBB2,FOS,FOXP3,GATA2,IL17A,IL18,IL1B,IL4,IL6,IRAK1,NFKB1,NFKBIA,NLRP3,NOD2,NOS1,PPARG,STAT1,TLR2,TLR4,TNF,TP53	GO:0045893
regulation of cellular component movement	8.79599e-08	AGER,CCL2,CD40,CSNK2B,EDN1,EGFR,ERBB2,GATA2,HMOX1,IFNG,IL1B,IL4,IL6,IL6R,KIT,PPARG,PRKCA,PTGS2,TIRAP,TNF	GO:0051270
positive regulation of nucleic acid-templated transcription	8.95941e-08	CD40,CHUK,EDN1,EGFR,ERBB2,FOS,FOXP3,GATA2,IL17A,IL18,IL1B,IL4,IL6,IRAK1,NFKB1,NFKBIA,NLRP3,NOD2,NOS1,PPARG,STAT1,TLR2,TLR4,TNF,TP53	GO:1903508
positive regulation of RNA biosynthetic process	9.08381e-08	CD40,CHUK,EDN1,EGFR,ERBB2,FOS,FOXP3,GATA2,IL17A,IL18,IL1B,IL4,IL6,IRAK1,NFKB1,NFKBIA,NLRP3,NOD2,NOS1,PPARG,STAT1,TLR2,TLR4,TNF,TP53	GO:1902680
regulation of RNA metabolic process	1.00801e-07	AGER,CD40,CHUK,CSF2,EDN1,EGFR,ERBB2,FOS,FOXP3,GATA2,HMOX1,HSPA1B,IFNG,IL17A,IL18,IL1B,IL4,IL6,IRAK1,KIT,MAPK1,NFKB1,NFKBIA,NLRP12,NLRP3,NOD2,NOS1,PPARG,PRKCA,STAT1,TIRAP,TLR2,TLR4,TNF,TNFRSF4,TNFSF4,TP53	GO:0051252
negative regulation of signal transduction	1.02812e-07	ARG1,CD14,CSF2,EGFR,ERBB2,FAS,GATA2,HMOX1,HSPA1B,IL1A,IL1B,IL1RN,IL6,NLRP12,NLRP3,PLAUR,PPARG,SOCS3,STAT1,TLR4,TNF,TNFRSF4	GO:0009968
regulation of angiogenesis	1.0888e-07	CD40,ERBB2,GATA2,HMOX1,IL1A,IL1B,IL6,LEP,PPARG,PRKCA,PTGS2,STAT1	GO:0045765
cellular response to tumor necrosis factor	1.0888e-07	CCL2,CD40,CHUK,HSPA1B,JAK2,LTA,NFKBIA,STAT1,TNF,TNFRSF1B,TNFRSF4,TNFSF4	GO:0071356
angiogenesis	1.246e-07	CCL2,CD40,ERBB2,GATA2,HMOX1,IL18,IL1A,IL1B,IL6,LEP,PPARG,PRKCA,PTGS2,STAT1	GO:0001525
positive regulation of cell motility	1.25468e-07	AGER,CD40,EDN1,EGFR,GATA2,HMOX1,IFNG,IL1B,IL6,IL6R,KIT,PRKCA,PTGS2,TIRAP,TNF	GO:2000147
regulation of stress-activated MAPK cascade	1.31428e-07	AGER,EDN1,EGFR,FAS,IL1B,IL1RN,LEP,MAPK1,NOD2,TIRAP,TNF	GO:0032872
regulation of alpha-beta T cell differentiation	1.3634e-07	FOXP3,IFNG,IL12B,IL18,IL23R,NLRP3,TNFSF4	GO:0046637
regulation of stress-activated protein kinase signaling cascade	1.38271e-07	AGER,EDN1,EGFR,FAS,IL1B,IL1RN,LEP,MAPK1,NOD2,TIRAP,TNF	GO:0070302
regulation of myeloid cell differentiation	1.4533e-07	CSF2,HSPA1B,IFNG,IL12B,IL17A,IL23R,IL4,PRKCA,STAT1,TLR4,TNF	GO:0045637
organonitrogen compound metabolic process	1.4533e-07	AGER,ARG1,BDNF,CCL2,CD40,CHUK,CSF2,CSNK2B,EDN1,EGFR,ERBB2,FAS,FOXP3,HMOX1,HSPA1B,IFNG,IL12B,IL18,IL1A,IL1B,IL1RN,IL23R,IL2RA,IL3,IL4,IL5,IL5RA,IL6,IL6R,IRAK1,JAK2,KIT,LEP,MAPK1,NFKB1,NFKBIA,NLRP12,NLRP3,NOD2,NOS1,NOS2,NPPA,PLAUR,PPARG,PRKCA,PTGS2,SOCS3,TIRAP,TLR2,TLR4,TNF,TNFRSF1B,TNFRSF4,TP53,USP4	GO:1901564
regulation of tumor necrosis factor superfamily cytokine production	1.4533e-07	AGER,CD14,IFNG,IL12B,JAK2,NOD2,TIRAP,TLR2,TLR4	GO:1903555
ERK1 and ERK2 cascade	1.4853e-07	AGER,CCL2,EGFR,ERBB2,IL1B,KIT,MAPK1,NOD2,PRKCA,TIRAP,TLR4,TNF	GO:0070371
positive regulation of protein serine/threonine kinase activity	1.55247e-07	CD40,EDN1,EGFR,ERBB2,IFNG,IL1B,IRAK1,KIT,MAPK1,NOD2,TLR4,TNF	GO:0071902
positive regulation of cellular component movement	1.691e-07	AGER,CD40,EDN1,EGFR,GATA2,HMOX1,IFNG,IL1B,IL6,IL6R,KIT,PRKCA,PTGS2,TIRAP,TNF	GO:0051272
tumor necrosis factor superfamily cytokine production	1.69957e-07	AGER,CD14,IFNG,IL12B,JAK2,NOD2,TIRAP,TLR2,TLR4	GO:0071706
positive regulation of MAP kinase activity	1.78301e-07	CD40,EDN1,EGFR,ERBB2,IL1B,IRAK1,KIT,MAPK1,NOD2,TLR4,TNF	GO:0043406
blood vessel development	1.8451e-07	CCL2,CD40,ERBB2,GATA2,HMOX1,IL18,IL1A,IL1B,IL6,IL6R,LEP,PPARG,PRKCA,PTGS2,STAT1	GO:0001568
reactive oxygen species metabolic process	1.97562e-07	EDN1,IFNG,IL1B,JAK2,MPO,NOS1,NOS2,PTGS2,TLR4,TNF,TP53	GO:0072593
tube morphogenesis	2.02441e-07	CCL2,CD40,CSNK2B,ERBB2,GATA2,HMOX1,IL18,IL1A,IL1B,IL6,LEP,PPARG,PRKCA,PTGS2,STAT1,TNF	GO:0035239
positive regulation of nitric oxide biosynthetic process	2.05097e-07	EDN1,IFNG,IL1B,PTGS2,TLR4,TNF	GO:0045429
regulation of T-helper cell differentiation	2.05097e-07	FOXP3,IL12B,IL18,IL23R,NLRP3,TNFSF4	GO:0045622
cellular response to interleukin-6	2.05097e-07	IL6,IL6R,JAK2,NFKB1,SOCS3,STAT1	GO:0071354
positive regulation of nitric oxide metabolic process	2.05097e-07	EDN1,IFNG,IL1B,PTGS2,TLR4,TNF	GO:1904407
regulation of transcription by RNA polymerase II	2.06934e-07	CD40,CHUK,EDN1,EGFR,ERBB2,FOS,FOXP3,GATA2,HMOX1,HSPA1B,IFNG,IL17A,IL18,IL1B,IL4,IL6,KIT,NFKB1,NFKBIA,NLRP3,NOD2,NOS1,PPARG,STAT1,TLR2,TLR4,TNF,TP53	GO:0006357
response to tumor necrosis factor	2.07833e-07	CCL2,CD40,CHUK,HSPA1B,JAK2,LTA,NFKBIA,STAT1,TNF,TNFRSF1B,TNFRSF4,TNFSF4	GO:0034612
regulation of myeloid leukocyte differentiation	2.14261e-07	IFNG,IL12B,IL17A,IL23R,IL4,PRKCA,TLR4,TNF	GO:0002761
negative regulation of extrinsic apoptotic signaling pathway	2.14261e-07	CSF2,FAS,HMOX1,HSPA1B,IL1A,IL1B,TNF,TNFRSF4	GO:2001237
activation of Janus kinase activity	2.32131e-07	IL12B,IL23R,IL4,IL6R,JAK2	GO:0042976
response to interferon-gamma	2.32461e-07	ARG1,CCL2,IFNG,IL23R,JAK2,PPARG,SOCS3,STAT1,TLR2,TLR4	GO:0034341
myeloid leukocyte activation	2.35203e-07	AGER,ARG1,CD14,CSF2,CSNK2B,HSPA1B,IL4,IL6,KIT,MAPK1,MPO,NFKB1,PLAUR,TLR2,TLR4,TNF,TNFRSF1B	GO:0002274
positive regulation of locomotion	2.50726e-07	AGER,CD40,EDN1,EGFR,GATA2,HMOX1,IFNG,IL1B,IL6,IL6R,KIT,PRKCA,PTGS2,TIRAP,TNF	GO:0040017
nucleobase-containing compound biosynthetic process	2.52514e-07	AGER,CD40,CHUK,CSF2,EDN1,EGFR,ERBB2,FOS,FOXP3,GATA2,HMOX1,HSPA1B,IFNG,IL17A,IL18,IL1B,IL4,IL6,IRAK1,KIT,MAPK1,NFKB1,NFKBIA,NLRP12,NLRP3,NOD2,NOS1,NOS2,NPPA,PPARG,PTGS2,STAT1,TIRAP,TLR2,TLR4,TNF,TNFRSF4,TNFSF4,TP53	GO:0034654
T cell activation involved in immune response	2.87329e-07	FOXP3,IFNG,IL12B,IL18,IL23R,IL6,NLRP3,TNFSF4	GO:0002286
temperature homeostasis	2.94298e-07	IL13,IL18,IL1B,IL4,IL4R,JAK2,LEP,PTGS2,TLR4,TNF	GO:0001659
amide transport	2.94298e-07	ABCB1,AGER,CD14,CHUK,EDN1,ERBB2,FOXP3,IFNG,IL10RA,IL1A,IL1B,IL6,LEP,NLRP12,NLRP3,NOD2,NOS2,PPARG,PRKCA,TLR2,TLR4,TNF,TNFRSF1B,TNFRSF4,TNFSF4,TP53	GO:0042886
regulation of oxidoreductase activity	3.15239e-07	EDN1,EGFR,IFNG,IL1B,LEP,NFKB1,NOD2,TNF	GO:0051341
regulation of nucleobase-containing compound metabolic process	3.23155e-07	AGER,CD40,CHUK,CSF2,EDN1,EGFR,ERBB2,FOS,FOXP3,GATA2,HMOX1,HSPA1B,IFNG,IL17A,IL18,IL1B,IL4,IL6,IRAK1,KIT,MAPK1,NFKB1,NFKBIA,NLRP12,NLRP3,NOD2,NOS1,NOS2,PPARG,PRKCA,STAT1,TIRAP,TLR2,TLR4,TNF,TNFRSF4,TNFSF4,TP53	GO:0019219
regulation of I-kappaB kinase/NF-kappaB signaling	3.33086e-07	CD40,CHUK,HMOX1,IL1B,IL1RN,IRAK1,NLRP12,NOD2,STAT1,TIRAP,TNF	GO:0043122
positive regulation of osteoclast differentiation	3.37843e-07	IFNG,IL12B,IL17A,IL23R,TNF	GO:0045672
negative regulation of developmental process	3.78224e-07	BDNF,CTLA4,EGFR,FOXP3,GATA2,IFNG,IL13,IL1B,IL4,IL6,NFKBIA,PPARG,STAT1,TLR2,TLR4,TNF,TNFSF4	GO:0051093
regulation of activated T cell proliferation	3.78384e-07	AGER,FOXP3,IL12B,IL18,IL23R,IL6R	GO:0046006
response to interleukin-6	3.78384e-07	IL6,IL6R,JAK2,NFKB1,SOCS3,STAT1	GO:0070741
heterocycle biosynthetic process	3.99035e-07	AGER,CD40,CHUK,CSF2,EDN1,EGFR,ERBB2,FOS,FOXP3,GATA2,HMOX1,HSPA1B,IFNG,IL17A,IL18,IL1B,IL4,IL6,IRAK1,KIT,MAPK1,NFKB1,NFKBIA,NLRP12,NLRP3,NOD2,NOS1,NOS2,NPPA,PPARG,PTGS2,STAT1,TIRAP,TLR2,TLR4,TNF,TNFRSF4,TNFSF4,TP53	GO:0018130
aromatic compound biosynthetic process	4.05638e-07	AGER,CD40,CHUK,CSF2,EDN1,EGFR,ERBB2,FOS,FOXP3,GATA2,HMOX1,HSPA1B,IFNG,IL17A,IL18,IL1B,IL4,IL6,IRAK1,KIT,MAPK1,NFKB1,NFKBIA,NLRP12,NLRP3,NOD2,NOS1,NOS2,NPPA,PPARG,PTGS2,STAT1,TIRAP,TLR2,TLR4,TNF,TNFRSF4,TNFSF4,TP53	GO:0019438
defense response to other organism	4.23311e-07	ARG1,IL12B,IL23R,IL6,IL6R,MPO,NOD2,NOS2,STAT1,TIRAP,TLR2,TLR4,TNFSF4	GO:0098542
transcription by RNA polymerase II	4.49311e-07	CD40,CHUK,EDN1,EGFR,ERBB2,FOS,FOXP3,GATA2,HMOX1,HSPA1B,IFNG,IL17A,IL18,IL1B,IL4,IL6,KIT,NFKB1,NFKBIA,NLRP3,NOD2,NOS1,NPPA,PPARG,STAT1,TLR2,TLR4,TNF,TP53	GO:0006366
activated T cell proliferation	4.58446e-07	AGER,FOXP3,IL12B,IL18,IL23R,IL6R	GO:0050798
phosphatidylinositol 3-kinase signaling	4.62e-07	EDN1,EGFR,ERBB2,IL18,JAK2,KIT,LEP,MAPK1,TNF	GO:0014065
positive regulation of neuroinflammatory response	4.78204e-07	AGER,IL18,IL1B,IL6,TNF	GO:0150078
response to abiotic stimulus	5.08047e-07	ABCB1,CD40,EGFR,FAS,HMOX1,HSPA1B,IL12B,IL1A,IL1B,KIT,MAPK1,NFKB1,NFKBIA,NOS1,NPPA,PTGS2,TLR4,TNF,TP53	GO:0009628
regulation of anatomical structure morphogenesis	5.38919e-07	BDNF,CCL2,CD40,EDN1,ERBB2,GATA2,HMOX1,IL1A,IL1B,IL1RN,IL6,KIT,LEP,PPARG,PRKCA,PTGS2,STAT1,TNF,TNFRSF1B	GO:0022603
regulation of gene expression	5.55726e-07	AGER,CD40,CHUK,CSF2,EDN1,EGFR,ERBB2,FOS,FOXP3,GATA2,HMOX1,HSPA1B,IFNG,IL13,IL17A,IL18,IL1A,IL1B,IL4,IL6,IRAK1,KIT,MAPK1,NFKB1,NFKBIA,NLRP12,NLRP3,NOD2,NOS1,NOS2,PPARG,PRKCA,STAT1,TIRAP,TLR2,TLR4,TNF,TNFRSF4,TNFSF4,TP53	GO:0010468
positive regulation of apoptotic process	5.5899e-07	CCL2,CD40,CTLA4,FAS,IFNG,IL12B,IL6,JAK2,NLRP12,NLRP3,PLAUR,PPARG,TNF,TNFRSF1B,TP53	GO:0043065
blood vessel morphogenesis	5.61661e-07	CCL2,CD40,ERBB2,GATA2,HMOX1,IL18,IL1A,IL1B,IL6,LEP,PPARG,PRKCA,PTGS2,STAT1	GO:0048514
cell killing	6.037e-07	AGER,ARG1,IFNG,IL12B,IL13,IL23R,IL4,LEP,NOS2	GO:0001906
positive regulation of hydrolase activity	6.39208e-07	AGER,BDNF,CCL2,CD40,EGFR,ERBB2,FAS,HSPA1B,IFNG,JAK2,KIT,NLRP12,NLRP3,PPARG,TNF	GO:0051345
positive regulation of programmed cell death	6.55861e-07	CCL2,CD40,CTLA4,FAS,IFNG,IL12B,IL6,JAK2,NLRP12,NLRP3,PLAUR,PPARG,TNF,TNFRSF1B,TP53	GO:0043068
macrophage derived foam cell differentiation	6.56659e-07	CSF2,IL18,NFKB1,NFKBIA,PPARG,STAT1	GO:0010742
foam cell differentiation	6.56659e-07	CSF2,IL18,NFKB1,NFKBIA,PPARG,STAT1	GO:0090077
defense response to bacterium	7.04534e-07	IL12B,IL23R,IL6,IL6R,MPO,NOD2,NOS2,TIRAP,TLR2,TLR4	GO:0042742
locomotion	7.26836e-07	AGER,BDNF,CCL2,CD40,CSNK2B,EDN1,EGFR,ERBB2,GATA2,HMOX1,IFNG,IL12B,IL1B,IL1RN,IL4,IL6,IL6R,KIT,MAPK1,PLAUR,PPARG,PRKCA,PTGS2,STAT1,TIRAP,TNF	GO:0040011
interleukin-23 production	7.69351e-07	CSF2,IFNG,IL17A,TLR4	GO:0032627
regulation of interleukin-23 production	7.69351e-07	CSF2,IFNG,IL17A,TLR4	GO:0032667
regulation of natural killer cell proliferation	7.69351e-07	IL12B,IL18,IL23R,LEP	GO:0032817
regulation of calcidiol 1-monooxygenase activity	7.69351e-07	IFNG,IL1B,NFKB1,TNF	GO:0060558
lymphocyte activation involved in immune response	7.73663e-07	FOXP3,IFNG,IL12B,IL18,IL23R,IL4,IL6,NLRP3,TNFSF4	GO:0002285
regulation of ERK1 and ERK2 cascade	7.73663e-07	AGER,CCL2,EGFR,ERBB2,IL1B,KIT,NOD2,PRKCA,TIRAP,TLR4,TNF	GO:0070372
positive regulation of reactive oxygen species biosynthetic process	7.73663e-07	EDN1,IFNG,IL1B,PTGS2,TLR4,TNF	GO:1903428
regulation of reactive oxygen species biosynthetic process	8.0027e-07	EDN1,IFNG,IL1B,JAK2,PTGS2,TLR4,TNF	GO:1903426
regulation of epithelial cell apoptotic process	8.0027e-07	CCL2,CD40,GATA2,IL13,IL4,IL6,TNF	GO:1904035
regulation of type 2 immune response	8.81942e-07	IL18,IL6,NLRP3,NOD2,TNFSF4	GO:0002828
positive regulation of T-helper cell differentiation	8.81942e-07	IL12B,IL18,IL23R,NLRP3,TNFSF4	GO:0045624
interleukin-6-mediated signaling pathway	8.81942e-07	IL6,IL6R,JAK2,SOCS3,STAT1	GO:0070102
regulation of cellular macromolecule biosynthetic process	8.90213e-07	AGER,CD40,CHUK,CSF2,EDN1,EGFR,ERBB2,FOS,FOXP3,GATA2,HMOX1,HSPA1B,IFNG,IL17A,IL18,IL1B,IL4,IL6,IRAK1,KIT,MAPK1,NFKB1,NFKBIA,NLRP12,NLRP3,NOD2,NOS1,PPARG,STAT1,TIRAP,TLR2,TLR4,TNF,TNFRSF4,TNFSF4,TP53	GO:2000112
osteoclast differentiation	8.90521e-07	IFNG,IL12B,IL17A,IL23R,IL4,TLR4,TNF	GO:0030316
positive regulation of myeloid leukocyte differentiation	9.08614e-07	IFNG,IL12B,IL17A,IL23R,PRKCA,TNF	GO:0002763
peptide transport	9.83922e-07	AGER,CD14,CHUK,EDN1,ERBB2,FOXP3,IFNG,IL10RA,IL1A,IL1B,IL6,LEP,NLRP12,NLRP3,NOD2,NOS2,PPARG,PRKCA,TLR2,TLR4,TNF,TNFRSF1B,TNFRSF4,TNFSF4,TP53	GO:0015833
multicellular organismal homeostasis	1.00922e-06	IL13,IL18,IL1B,IL4,IL4R,IL6,JAK2,LEP,NOD2,PRKCA,PTGS2,TLR4,TNF	GO:0048871
organic cyclic compound biosynthetic process	1.10986e-06	AGER,CD40,CHUK,CSF2,EDN1,EGFR,ERBB2,FOS,FOXP3,GATA2,HMOX1,HSPA1B,IFNG,IL17A,IL18,IL1B,IL4,IL6,IRAK1,KIT,MAPK1,NFKB1,NFKBIA,NLRP12,NLRP3,NOD2,NOS1,NOS2,NPPA,PPARG,PTGS2,STAT1,TIRAP,TLR2,TLR4,TNF,TNFRSF4,TNFSF4,TP53	GO:1901362
cellular response to interferon-gamma	1.11396e-06	ARG1,CCL2,IFNG,JAK2,PPARG,SOCS3,STAT1,TLR2,TLR4	GO:0071346
nitrogen compound transport	1.17478e-06	ABCB1,AGER,CD14,CHUK,EDN1,ERBB2,FOXP3,IFNG,IL10RA,IL1A,IL1B,IL6,LEP,NLRP12,NLRP3,NOD2,NOS1,NOS2,PPARG,PRKCA,TLR2,TLR4,TNF,TNFRSF1B,TNFRSF4,TNFSF4,TP53	GO:0071705
epithelial cell migration	1.27685e-06	CD40,CSNK2B,EDN1,GATA2,HMOX1,IFNG,IL4,KIT,PPARG,PRKCA,PTGS2,STAT1	GO:0010631
epithelium migration	1.38818e-06	CD40,CSNK2B,EDN1,GATA2,HMOX1,IFNG,IL4,KIT,PPARG,PRKCA,PTGS2,STAT1	GO:0090132
natural killer cell proliferation	1.46779e-06	IL12B,IL18,IL23R,LEP	GO:0001787
positive regulation of NK T cell activation	1.46779e-06	IL12B,IL18,IL23R,IL6R	GO:0051135
positive regulation of cytokine production involved in immune response	1.47144e-06	IL18,IL1B,IL1R1,IL6,NLRP3,TNFSF4	GO:0002720
positive regulation of vasculature development	1.50215e-06	CD40,GATA2,HMOX1,IL1A,IL1B,IL6R,KIT,PRKCA,PTGS2	GO:1904018
regulation of epithelial cell migration	1.61556e-06	CD40,CSNK2B,EDN1,GATA2,HMOX1,IFNG,IL4,PPARG,PRKCA,PTGS2	GO:0010632
homeostasis of number of cells	1.61929e-06	FOXP3,HMOX1,HSPA1B,IL6,JAK2,KIT,STAT1,TNFRSF4	GO:0048872
tissue migration	1.6198e-06	CD40,CSNK2B,EDN1,GATA2,HMOX1,IFNG,IL4,KIT,PPARG,PRKCA,PTGS2,STAT1	GO:0090130
acute inflammatory response	1.73521e-06	IL1B,IL22,IL6,IL6R,NLRP3,PTGS2,TNF,TNFSF4	GO:0002526
tumor necrosis factor production	1.73521e-06	AGER,CD14,IL12B,JAK2,NOD2,TIRAP,TLR2,TLR4	GO:0032640
regulation of tumor necrosis factor production	1.73521e-06	AGER,CD14,IL12B,JAK2,NOD2,TIRAP,TLR2,TLR4	GO:0032680
epithelial cell apoptotic process	1.8461e-06	CCL2,CD40,GATA2,IL13,IL4,IL6,TNF	GO:1904019
positive regulation of activated T cell proliferation	1.96265e-06	AGER,IL12B,IL18,IL23R,IL6R	GO:0042104
regulation of regulatory T cell differentiation	1.96265e-06	CTLA4,FOXP3,IFNG,IL2RA,TNFSF4	GO:0045589
anatomical structure formation involved in morphogenesis	1.96265e-06	CCL2,CD40,EDN1,ERBB2,GATA2,HMOX1,IL18,IL1A,IL1B,IL6,LEP,NOS1,PPARG,PRKCA,PTGS2,STAT1,TNF	GO:0048646
regulation of endothelial cell apoptotic process	1.96265e-06	CCL2,CD40,GATA2,IL13,IL4,TNF	GO:2000351
phosphatidylinositol-mediated signaling	2.22846e-06	EDN1,EGFR,ERBB2,IL18,JAK2,KIT,LEP,MAPK1,TNF	GO:0048015
positive regulation of type I interferon production	2.23142e-06	CD14,CHUK,IRAK1,NFKB1,STAT1,TLR2,TLR4	GO:0032481
positive regulation of reactive oxygen species metabolic process	2.23142e-06	EDN1,IFNG,IL1B,PTGS2,TLR4,TNF,TP53	GO:2000379
organic substance transport	2.24271e-06	ABCB1,AGER,CD14,CHUK,EDN1,ERBB2,FOXP3,IFNG,IL10RA,IL1A,IL1B,IL6,LEP,NFKB1,NFKBIA,NLRP12,NLRP3,NOD2,NOS1,NOS2,PPARG,PRKCA,TLR2,TLR4,TNF,TNFRSF1B,TNFRSF4,TNFSF4,TP53	GO:0071702
inositol lipid-mediated signaling	2.34257e-06	EDN1,EGFR,ERBB2,IL18,JAK2,KIT,LEP,MAPK1,TNF	GO:0048017
establishment of protein localization	2.45476e-06	AGER,CD14,CHUK,EGFR,ERBB2,FOXP3,IFNG,IL10RA,IL1A,IL1B,IL6,LEP,NLRP12,NLRP3,NOD2,NOS2,PPARG,PRKCA,TLR2,TLR4,TNF,TNFRSF1B,TNFRSF4,TNFSF4,TP53	GO:0045184
interleukin-23-mediated signaling pathway	2.51966e-06	IL12B,IL23R,JAK2,STAT4	GO:0038155
regulation of vitamin D biosynthetic process	2.51966e-06	IFNG,IL1B,NFKB1,TNF	GO:0060556
protein transport	2.71952e-06	AGER,CD14,CHUK,ERBB2,FOXP3,IFNG,IL10RA,IL1A,IL1B,IL6,LEP,NLRP12,NLRP3,NOD2,NOS2,PPARG,PRKCA,TLR2,TLR4,TNF,TNFRSF1B,TNFRSF4,TNFSF4,TP53	GO:0015031
cellular response to oxidative stress	2.76053e-06	CHUK,EGFR,FOS,HMOX1,HSPA1B,IL6,MAPK1,TLR4,TNF,TP53	GO:0034599
localization	2.78718e-06	ABCB1,AGER,ARG1,BDNF,CCL2,CD14,CD40,CHUK,CLEC16A,CSNK2B,EDN1,EGFR,ERBB2,FOXP3,GATA2,HMOX1,HSPA1B,IFNG,IL10RA,IL12B,IL1A,IL1B,IL1RN,IL4,IL6,IL6R,KIT,LEP,MAPK1,MPO,NFKB1,NFKBIA,NLRP12,NLRP3,NOD2,NOS1,NOS2,NPPA,PLAUR,PPARG,PRKCA,PTGS2,STAT1,TIRAP,TLR2,TLR4,TNF,TNFRSF1B,TNFRSF4,TNFSF4,TP53,USP4	GO:0051179
negative regulation of immune system process	2.86686e-06	ARG1,CCL2,CD14,CTLA4,FOXP3,HMOX1,IL4,PPARG,TLR4,TNF,TNFRSF4,TNFSF4	GO:0002683
cellular nitrogen compound biosynthetic process	2.96119e-06	AGER,ARG1,CD40,CHUK,CSF2,EDN1,EGFR,ERBB2,FOS,FOXP3,GATA2,HMOX1,HSPA1B,IFNG,IL17A,IL18,IL1B,IL4,IL6,IRAK1,JAK2,KIT,MAPK1,NFKB1,NFKBIA,NLRP12,NLRP3,NOD2,NOS1,NOS2,NPPA,PPARG,PTGS2,STAT1,TIRAP,TLR2,TLR4,TNF,TNFRSF4,TNFSF4,TP53	GO:0044271
regulation of MAP kinase activity	3.07285e-06	CD40,EDN1,EGFR,ERBB2,IL1B,IRAK1,KIT,MAPK1,NOD2,TLR4,TNF	GO:0043405
regulation of natural killer cell activation	3.10405e-06	IL12B,IL18,IL23R,IL6R,LEP	GO:0032814
regulatory T cell differentiation	3.10405e-06	CTLA4,FOXP3,IFNG,IL2RA,TNFSF4	GO:0045066
negative regulation of signal transduction in absence of ligand	3.10405e-06	CSF2,HSPA1B,IL1A,IL1B,TNF	GO:1901099
negative regulation of extrinsic apoptotic signaling pathway in absence of ligand	3.10405e-06	CSF2,HSPA1B,IL1A,IL1B,TNF	GO:2001240
regulation of extrinsic apoptotic signaling pathway	3.20463e-06	CSF2,FAS,HMOX1,HSPA1B,IL1A,IL1B,TNF,TNFRSF4	GO:2001236
regulation of hydrolase activity	3.30414e-06	AGER,BDNF,CCL2,CD40,EGFR,ERBB2,FAS,HSPA1B,IFNG,JAK2,KIT,NLRP12,NLRP3,NOS1,PLAUR,PPARG,TNF,TP53	GO:0051336
regulation of epithelial cell proliferation	3.71594e-06	CCL2,EGFR,ERBB2,GATA2,HMOX1,LEP,NOD2,PPARG,PRKCA,STAT1	GO:0050678
endothelial cell apoptotic process	3.82897e-06	CCL2,CD40,GATA2,IL13,IL4,TNF	GO:0072577
regulation of type I interferon production	3.90246e-06	CD14,CHUK,IRAK1,NFKB1,STAT1,TIRAP,TLR2,TLR4	GO:0032479
type I interferon production	3.90246e-06	CD14,CHUK,IRAK1,NFKB1,STAT1,TIRAP,TLR2,TLR4	GO:0032606
positive regulation of vitamin metabolic process	3.90246e-06	IFNG,IL1B,TNF	GO:0046136
positive regulation of vitamin D biosynthetic process	3.90246e-06	IFNG,IL1B,TNF	GO:0060557
positive regulation of calcidiol 1-monooxygenase activity	3.90246e-06	IFNG,IL1B,TNF	GO:0060559
regulation of chemokine biosynthetic process	4.0122e-06	AGER,HMOX1,IL6,TNF	GO:0045073
regulation of NK T cell activation	4.0122e-06	IL12B,IL18,IL23R,IL6R	GO:0051133
regulation of blood vessel endothelial cell migration	4.112e-06	CD40,CSNK2B,GATA2,HMOX1,PPARG,PRKCA,PTGS2	GO:0043535
regulation of B cell activation	4.112e-06	CTLA4,IL4,IL6,NOD2,TIRAP,TNFRSF4,TNFSF4	GO:0050864
positive regulation of B cell activation	4.28677e-06	IL4,IL6,NOD2,TIRAP,TNFRSF4,TNFSF4	GO:0050871
cell migration	4.43379e-06	AGER,CCL2,CD40,CSNK2B,EDN1,EGFR,GATA2,HMOX1,IFNG,IL12B,IL1B,IL1RN,IL4,IL6,IL6R,KIT,PPARG,PRKCA,PTGS2,STAT1,TIRAP,TNF	GO:0016477
cellular macromolecule metabolic process	4.51699e-06	AGER,BDNF,CCL2,CD40,CHUK,CSF2,CSNK2B,EDN1,EGFR,ERBB2,FAS,FOS,FOXP3,GATA2,HMOX1,HSPA1B,IFNG,IL12B,IL17A,IL18,IL1B,IL1RN,IL23R,IL2RA,IL3,IL4,IL5,IL5RA,IL6,IL6R,IRAK1,JAK2,KIT,LEP,MAPK1,NFKB1,NFKBIA,NLRP12,NLRP3,NOD2,NOS1,NOS2,NPPA,PLAUR,PPARG,PRKCA,SOCS3,STAT1,TIRAP,TLR2,TLR4,TNF,TNFRSF1B,TNFRSF4,TNFSF4,TP53,USP4	GO:0044260
response to hormone	4.82644e-06	CSNK2B,EGFR,IL1B,IL1RN,IL6,JAK2,LEP,NFKB1,NOS1,NOS2,PPARG,SOCS3,STAT1,TNF,TNFSF4	GO:0009725
negative regulation of apoptotic signaling pathway	5.02027e-06	CSF2,FAS,HMOX1,HSPA1B,IL1A,IL1B,PLAUR,TNF,TNFRSF4	GO:2001234
regulation of monooxygenase activity	5.48375e-06	EGFR,IFNG,IL1B,LEP,NFKB1,TNF	GO:0032768
cellular response to stress	5.66777e-06	AGER,CCL2,CHUK,CLEC16A,CTLA4,EDN1,EGFR,FAS,FOS,HMOX1,HSPA1B,IL1A,IL1B,IL1RN,IL6,IRAK1,LEP,MAPK1,NFKB1,NFKBIA,NOD2,PTGS2,TIRAP,TLR4,TNF,TP53	GO:0033554
[truncated: 725 more rows]

## Sheet: module 2
GO term	P-value	genes	ID
[truncated: 122 more rows]

## Sheet: module 3
GO term	P-value	genes	ID
[truncated: 557 more rows]

## Sheet: module 4
GO term	P-value	genes	ID
[truncated: 325 more rows]

[truncated: 2 more sheets: module 5, module 6]
