# Supplementary material for: Comorbidity of asthma and hypertension may be mediated by shared genetic dysregulation and drug side effects
Source: Sci Rep. 2019 Nov 8;9:16302. doi: 10.1038/s41598-019-52762-w (PMC6841742; doi:10.1038/s41598-019-52762-w)
Supplement: Supplementary file 3 — Dataset 2B [file 41598_2019_52762_MOESM3_ESM.xlsx]

## Sheet: description
	Supplementary file 2B. The results of pathway overrepresentation analysis performed in TargetMine. The results obtained for all the genes, relevant for asthma and hypertension and for each module are shown in different tabs.
field	description
Pathway	Pathway name.
P-value	P-value in hypergeometric test after BH correction.
genes	Comma-separated list of gene names. Includes genes from the group participating in the corresponding pathway.
ID	Pathway ID.

## Sheet: all genes
Pathway	P-value	genes	ID
Cytokine Signaling in Immune system	4.46406e-36	AGER,CCL11,CCL2,CCL5,CCR2,CCR5,CD40,CHUK,CIITA,CSF2,CXCL8,FCGR1A,FCGR1B,FOS,GBP1,GBP2,GBP3,GBP4,GBP5,GBP7,GSTO1,HLA-A,HLA-B,HLA-C,HLA-DPB1,HLA-DQA1,HLA-DQB1,HLA-DRB1,HLA-DRB5,HLA-E,HLA-G,HMOX1,ICAM1,IFNG,IL10,IL10RA,IL12B,IL13,IL15,IL16,IL17A,IL18,IL1A,IL1B,IL1R1,IL1RN,IL22,IL23R,IL2RA,IL3,IL4,IL4R,IL5,IL5RA,IL6,IL6R,IRAK1,IRF5,JAK2,LTA,MAPK1,MIF,MMP1,MMP9,MUC1,MX2,NFKB1,NFKBIA,NOD2,NOS2,OAS2,PTG…	R-HSA-1280215
Inflammatory bowel disease (IBD)	1.77697e-28	FOXP3,HLA-DPB1,HLA-DQA1,HLA-DQB1,HLA-DRB1,HLA-DRB5,IFNG,IL10,IL12B,IL13,IL17A,IL18,IL1A,IL1B,IL22,IL23R,IL4,IL4R,IL5,IL6,NFKB1,NOD2,SMAD3,STAT1,STAT4,TGFB1,TGFB2,TLR2,TLR4,TNF	hsa05321
Immune System	2.52493e-28	AGER,ARG1,ATP6V1G2,BTN2A1,BTN3A1,BTN3A2,C3,C4A,C4B,C5,CAT,CCL11,CCL2,CCL5,CCR2,CCR5,CD14,CD40,CHI3L1,CHIT1,CHUK,CIITA,CRP,CSF2,CSK,CSNK2B,CTLA4,CTSB,CXCL8,CYBA,ERAP1,FCGR1A,FCGR1B,FOS,GBP1,GBP2,GBP3,GBP4,GBP5,GBP7,GSTO1,GSTP1,HLA-A,HLA-B,HLA-C,HLA-DPB1,HLA-DQA1,HLA-DQB1,HLA-DRB1,HLA-DRB5,HLA-E,HLA-G,HMOX1,HP,HSPA1B,ICAM1,IFNG,IL10,IL10RA,IL12B,IL13,IL15,IL16,IL17A,IL18,IL1A,IL1B,IL1R1,IL1RN,IL22,…	R-HSA-168256
Interleukin-4 and Interleukin-13 signaling	8.14742e-25	CCL11,CCL2,CXCL8,FOS,HMOX1,ICAM1,IL10,IL12B,IL13,IL17A,IL18,IL1A,IL1B,IL23R,IL4,IL4R,IL6,IL6R,JAK2,MMP1,MMP9,MUC1,NOS2,PTGS2,SOCS3,STAT1,TGFB1,TIMP1,TNF,TNFRSF1B,TP53,VCAM1,VEGFA	R-HSA-6785807
Signaling by Interleukins	1.00916e-24	AGER,CCL11,CCL2,CCL5,CCR2,CCR5,CHUK,CSF2,CXCL8,FOS,GSTO1,HMOX1,ICAM1,IFNG,IL10,IL10RA,IL12B,IL13,IL15,IL16,IL17A,IL18,IL1A,IL1B,IL1R1,IL1RN,IL22,IL23R,IL2RA,IL3,IL4,IL4R,IL5,IL5RA,IL6,IL6R,IRAK1,JAK2,MAPK1,MIF,MMP1,MMP9,MUC1,NFKB1,NFKBIA,NOD2,NOS2,PTGS2,SMAD3,SOCS3,SOD2,STAT1,STAT4,TGFB1,TIMP1,TNF,TNFRSF1B,TP53,VCAM1,VEGFA	R-HSA-449147
Systemic lupus erythematosus	3.92219e-24	ACTN4,C3,C4A,C4B,C5,CD40,FCGR1A,HIST1H2BC,HIST1H2BE,HIST1H2BF,HIST1H2BG,HIST1H2BI,HIST1H4A,HIST1H4B,HIST1H4C,HIST1H4D,HIST1H4E,HIST1H4F,HIST1H4H,HIST1H4I,HIST1H4J,HIST1H4K,HIST1H4L,HIST2H2BF,HIST2H4A,HIST2H4B,HIST4H4,HLA-DPB1,HLA-DQA1,HLA-DQB1,HLA-DRB1,HLA-DRB5,IFNG,IL10,TNF	hsa05322
Leishmaniasis	5.3483e-24	C3,CYBA,FCGR1A,FOS,HLA-DPB1,HLA-DQA1,HLA-DQB1,HLA-DRB1,HLA-DRB5,IFNG,IL10,IL12B,IL1A,IL1B,IL4,IRAK1,JAK2,MAPK1,NFKB1,NFKBIA,NOS2,PTGS2,STAT1,TGFB1,TGFB2,TLR2,TLR4,TNF	hsa05140
Cytokine-cytokine receptor interaction	1.2567e-23	CCL11,CCL2,CCL5,CCR2,CCR5,CD40,CSF2,CX3CR1,CXCL12,CXCL8,EGFR,FAS,IFNG,IL10,IL10RA,IL12B,IL13,IL15,IL17A,IL18,IL1A,IL1B,IL1R1,IL22,IL23R,IL2RA,IL3,IL4,IL4R,IL5,IL5RA,IL6,IL6R,KIT,LEP,LTA,PDGFRA,TGFB1,TGFB2,TGFBR1,TGFBR2,TNF,TNFRSF1B,TNFRSF4,TNFSF4,VEGFA	hsa04060
Th17 cell differentiation	1.68964e-21	CHUK,FOS,FOXP3,HLA-DPB1,HLA-DQA1,HLA-DQB1,HLA-DRB1,HLA-DRB5,IFNG,IL17A,IL1B,IL1R1,IL22,IL23R,IL2RA,IL4,IL4R,IL6,IL6R,JAK2,MAPK1,NFKB1,NFKBIA,RUNX1,RXRA,SMAD3,STAT1,TGFB1,TGFBR1,TGFBR2	hsa04659
Rheumatoid arthritis	2.07871e-21	ATP6V1G2,CCL2,CCL5,CSF2,CTLA4,CXCL12,CXCL8,FOS,HLA-DPB1,HLA-DQA1,HLA-DQB1,HLA-DRB1,HLA-DRB5,ICAM1,IFNG,IL15,IL17A,IL18,IL1A,IL1B,IL6,MMP1,TGFB1,TGFB2,TLR2,TLR4,TNF,VEGFA	hsa05323
Chagas disease (American trypanosomiasis)	5.19781e-21	ACE,BDKRB2,C3,CCL2,CCL5,CHUK,CXCL8,FAS,FOS,IFNG,IL10,IL12B,IL1B,IL6,IRAK1,MAPK1,NFKB1,NFKBIA,NOS2,SERPINE1,SMAD3,TGFB1,TGFB2,TGFBR1,TGFBR2,TLR2,TLR4,TLR9,TNF	hsa05142
Interferon gamma signaling	6.51186e-20	CIITA,FCGR1A,FCGR1B,GBP1,GBP2,GBP3,GBP4,GBP5,GBP7,HLA-A,HLA-B,HLA-C,HLA-DPB1,HLA-DQA1,HLA-DQB1,HLA-DRB1,HLA-DRB5,HLA-E,HLA-G,ICAM1,IFNG,IRF5,JAK2,OAS2,SOCS3,STAT1,VCAM1	R-HSA-877300
Pathways in cancer	1.15383e-19	BDKRB2,CHUK,COL4A3,CXCL12,CXCL8,EDNRA,EGFR,ERBB2,ESR1,FAS,FOS,GSTA1,GSTM1,GSTM3,GSTO1,GSTP1,GSTT1,HMOX1,IFNG,IL12B,IL13,IL15,IL23R,IL2RA,IL3,IL4,IL4R,IL5,IL5RA,IL6,IL6R,JAK2,KIT,MAPK1,MMP1,MMP9,NFKB1,NFKBIA,NOS2,NOTCH4,NQO1,PDGFRA,PPARG,PRKCA,PTGER4,PTGS2,RUNX1,RXRA,SMAD3,STAT1,STAT4,TGFB1,TGFB2,TGFBR1,TGFBR2,TP53,VEGFA	hsa05200
Herpes simplex infection	2.53228e-19	C3,C5,CCL2,CCL5,CHUK,CSNK2B,FAS,FOS,HLA-A,HLA-B,HLA-C,HLA-DPB1,HLA-DQA1,HLA-DQB1,HLA-DRB1,HLA-DRB5,HLA-E,HLA-G,IFNG,IL12B,IL15,IL1B,IL6,JAK2,LTA,NFKB1,NFKBIA,OAS2,SOCS3,STAT1,TAP1,TLR2,TLR9,TNF,TP53	hsa05168
Interleukin-10 signaling	2.80562e-18	CCL2,CCL5,CCR2,CCR5,CSF2,CXCL8,ICAM1,IL10,IL10RA,IL12B,IL18,IL1A,IL1B,IL1R1,IL1RN,IL6,PTGS2,TIMP1,TNF,TNFRSF1B	R-HSA-6783783
Allograft rejection	2.00686e-17	CD40,FAS,HLA-A,HLA-B,HLA-C,HLA-DPB1,HLA-DQA1,HLA-DQB1,HLA-DRB1,HLA-DRB5,HLA-E,HLA-G,IFNG,IL10,IL12B,IL4,IL5,TNF	hsa05330
Tuberculosis	7.42169e-17	C3,CD14,CIITA,FCGR1A,HLA-DPB1,HLA-DQA1,HLA-DQB1,HLA-DRB1,HLA-DRB5,IFNG,IL10,IL10RA,IL12B,IL18,IL1A,IL1B,IL6,IRAK1,JAK2,MAPK1,NFKB1,NOD2,NOS2,STAT1,TGFB1,TGFB2,TIRAP,TLR2,TLR4,TLR9,TNF,VDR	hsa05152
Toxoplasmosis	2.27667e-16	CCR5,CD40,CHUK,CIITA,HLA-DPB1,HLA-DQA1,HLA-DQB1,HLA-DRB1,HLA-DRB5,HSPA1B,IFNG,IL10,IL10RA,IL12B,IRAK1,JAK2,MAPK1,NFKB1,NFKBIA,NOS2,STAT1,TGFB1,TGFB2,TLR2,TLR4,TNF	hsa05145
Type I diabetes mellitus	2.60579e-16	FAS,HLA-A,HLA-B,HLA-C,HLA-DPB1,HLA-DQA1,HLA-DQB1,HLA-DRB1,HLA-DRB5,HLA-E,HLA-G,IFNG,IL12B,IL1A,IL1B,INS,LTA,TNF	hsa04940
Viral carcinogenesis	2.60579e-16	ACTN4,ATF6B,C3,CCR5,HIST1H2BC,HIST1H2BE,HIST1H2BF,HIST1H2BG,HIST1H2BI,HIST1H4A,HIST1H4B,HIST1H4C,HIST1H4D,HIST1H4E,HIST1H4F,HIST1H4H,HIST1H4I,HIST1H4J,HIST1H4K,HIST1H4L,HIST2H2BF,HIST2H4A,HIST2H4B,HIST4H4,HLA-A,HLA-B,HLA-C,HLA-E,HLA-G,MAPK1,NFKB1,NFKBIA,TP53	hsa05203
IL23-mediated signaling events	3.14265e-16	CCL2,IFNG,IL12B,IL17A,IL18,IL1B,IL23R,IL6,JAK2,MPO,NFKB1,NFKBIA,NOS2,SOCS3,STAT1,STAT4,TNF	il23pathway
Fluid shear stress and atherosclerosis	3.76821e-16	CCL2,CHUK,CYBA,EDN1,FOS,GSTA1,GSTM1,GSTM3,GSTO1,GSTP1,GSTT1,HMOX1,ICAM1,IFNG,IL1A,IL1B,IL1R1,ITGB3,MMP9,NFKB1,NOS3,NQO1,PECAM1,TNF,TP53,TRPV4,VCAM1,VEGFA	hsa05418
Packaging Of Telomere Ends	5.47914e-16	HIST1H2BC,HIST1H2BE,HIST1H2BF,HIST1H2BG,HIST1H2BI,HIST1H4A,HIST1H4B,HIST1H4C,HIST1H4D,HIST1H4E,HIST1H4F,HIST1H4H,HIST1H4I,HIST1H4J,HIST1H4K,HIST1H4L,HIST2H4A,HIST2H4B,HIST4H4	R-HSA-171306
AP-1 transcription factor network	9.7141e-16	AGT,CCL2,CSF2,CXCL8,EDN1,ESR1,FOS,GATA2,HLA-A,IFNG,IL10,IL4,IL5,IL6,MMP1,MMP9,NPPA,NR3C1,TGFB1,TIMP1,TP53	ap1_pathway
AGE-RAGE signaling pathway in diabetic complications	9.7141e-16	AGER,CCL2,COL4A3,CXCL8,EDN1,ICAM1,IL1A,IL1B,IL6,JAK2,MAPK1,NFKB1,NOS3,PRKCA,SERPINE1,SMAD3,STAT1,TGFB1,TGFB2,TGFBR1,TGFBR2,TNF,VCAM1,VEGFA	hsa04933
Senescence-Associated Secretory Phenotype (SASP)	1.01451e-15	CXCL8,FOS,HIST1H2BC,HIST1H2BE,HIST1H2BF,HIST1H2BG,HIST1H2BI,HIST1H4A,HIST1H4B,HIST1H4C,HIST1H4D,HIST1H4E,HIST1H4F,HIST1H4H,HIST1H4I,HIST1H4J,HIST1H4K,HIST1H4L,HIST2H4A,HIST2H4B,HIST4H4,IL1A,IL6,MAPK1,NFKB1	R-HSA-2559582
Influenza A	1.53222e-15	CCL2,CCL5,CIITA,CXCL8,DDX39B,FAS,HLA-DPB1,HLA-DQA1,HLA-DQB1,HLA-DRB1,HLA-DRB5,HSPA1B,ICAM1,IFNG,IL12B,IL18,IL1A,IL1B,IL6,JAK2,MAPK1,NFKB1,NFKBIA,NLRP3,OAS2,PRKCA,SOCS3,STAT1,TLR4,TNF	hsa05164
Malaria	3.09786e-15	CCL2,CD40,CXCL8,ICAM1,IFNG,IL10,IL18,IL1B,IL6,PECAM1,SELP,TGFB1,TGFB2,TLR2,TLR4,TLR9,TNF,VCAM1	hsa05144
Recruitment and ATM-mediated phosphorylation of repair and signaling proteins at DNA double strand breaks	5.33149e-15	ATM,HIST1H2BC,HIST1H2BE,HIST1H2BF,HIST1H2BG,HIST1H2BI,HIST1H4A,HIST1H4B,HIST1H4C,HIST1H4D,HIST1H4E,HIST1H4F,HIST1H4H,HIST1H4I,HIST1H4J,HIST1H4K,HIST1H4L,HIST2H4A,HIST2H4B,HIST4H4,TP53	R-HSA-5693565
DNA Double Strand Break Response	6.93253e-15	ATM,HIST1H2BC,HIST1H2BE,HIST1H2BF,HIST1H2BG,HIST1H2BI,HIST1H4A,HIST1H4B,HIST1H4C,HIST1H4D,HIST1H4E,HIST1H4F,HIST1H4H,HIST1H4I,HIST1H4J,HIST1H4K,HIST1H4L,HIST2H4A,HIST2H4B,HIST4H4,TP53	R-HSA-5693606
Nonhomologous End-Joining (NHEJ)	9.91601e-15	ATM,HIST1H2BC,HIST1H2BE,HIST1H2BF,HIST1H2BG,HIST1H2BI,HIST1H4A,HIST1H4B,HIST1H4C,HIST1H4D,HIST1H4E,HIST1H4F,HIST1H4H,HIST1H4I,HIST1H4J,HIST1H4K,HIST1H4L,HIST2H4A,HIST2H4B,HIST4H4	R-HSA-5693571
DNA Damage/Telomere Stress Induced Senescence	1.53783e-14	ATM,HIST1H2BC,HIST1H2BE,HIST1H2BF,HIST1H2BG,HIST1H2BI,HIST1H4A,HIST1H4B,HIST1H4C,HIST1H4D,HIST1H4E,HIST1H4F,HIST1H4H,HIST1H4I,HIST1H4J,HIST1H4K,HIST1H4L,HIST2H4A,HIST2H4B,HIST4H4,TP53	R-HSA-2559586
RNA Polymerase I Promoter Opening	2.40734e-14	HIST1H2BC,HIST1H2BE,HIST1H2BF,HIST1H2BG,HIST1H2BI,HIST1H4A,HIST1H4B,HIST1H4C,HIST1H4D,HIST1H4E,HIST1H4F,HIST1H4H,HIST1H4I,HIST1H4J,HIST1H4K,HIST1H4L,HIST2H4A,HIST2H4B,HIST4H4	R-HSA-73728
Pre-NOTCH Transcription and Translation	3.03261e-14	HIST1H2BC,HIST1H2BE,HIST1H2BF,HIST1H2BG,HIST1H2BI,HIST1H4A,HIST1H4B,HIST1H4C,HIST1H4D,HIST1H4E,HIST1H4F,HIST1H4H,HIST1H4I,HIST1H4J,HIST1H4K,HIST1H4L,HIST2H4A,HIST2H4B,HIST4H4,NOTCH4,RUNX1,TP53	R-HSA-1912408
DNA methylation	4.36517e-14	HIST1H2BC,HIST1H2BE,HIST1H2BF,HIST1H2BG,HIST1H2BI,HIST1H4A,HIST1H4B,HIST1H4C,HIST1H4D,HIST1H4E,HIST1H4F,HIST1H4H,HIST1H4I,HIST1H4J,HIST1H4K,HIST1H4L,HIST2H4A,HIST2H4B,HIST4H4	R-HSA-5334118
Graft-versus-host disease	4.60224e-14	FAS,HLA-A,HLA-B,HLA-C,HLA-DPB1,HLA-DQA1,HLA-DQB1,HLA-DRB1,HLA-DRB5,HLA-E,HLA-G,IFNG,IL1A,IL1B,IL6,TNF	hsa05332
Meiotic recombination	6.53802e-14	ATM,HIST1H2BC,HIST1H2BE,HIST1H2BF,HIST1H2BG,HIST1H2BI,HIST1H4A,HIST1H4B,HIST1H4C,HIST1H4D,HIST1H4E,HIST1H4F,HIST1H4H,HIST1H4I,HIST1H4J,HIST1H4K,HIST1H4L,HIST2H4A,HIST2H4B,HIST4H4,MSH5	R-HSA-912446
Pertussis	6.53802e-14	C3,C4A,C4B,C5,CD14,CXCL8,FOS,IL10,IL12B,IL1A,IL1B,IL6,IRAK1,MAPK1,NFKB1,NLRP3,NOS2,TIRAP,TLR4,TNF	hsa05133
TNF signaling pathway	6.63421e-14	ATF6B,CCL2,CCL5,CHUK,CSF2,EDN1,FAS,FOS,ICAM1,IL15,IL1B,IL6,LTA,MAPK1,MMP9,NFKB1,NFKBIA,NOD2,PTGS2,SOCS3,TNF,TNFRSF1B,VCAM1	hsa04668
Hematopoietic cell lineage	6.73075e-14	CD14,CSF2,FCGR1A,HLA-DPB1,HLA-DQA1,HLA-DQB1,HLA-DRB1,HLA-DRB5,IL1A,IL1B,IL1R1,IL2RA,IL3,IL4,IL4R,IL5,IL5RA,IL6,IL6R,ITGB3,KIT,TNF	hsa04640
Activated PKN1 stimulates transcription of AR (androgen receptor) regulated genes KLK2 and KLK3	6.98971e-14	HIST1H2BC,HIST1H2BE,HIST1H2BF,HIST1H2BG,HIST1H2BI,HIST1H4A,HIST1H4B,HIST1H4C,HIST1H4D,HIST1H4E,HIST1H4F,HIST1H4H,HIST1H4I,HIST1H4J,HIST1H4K,HIST1H4L,HIST2H4A,HIST2H4B,HIST4H4	R-HSA-5625886
Pre-NOTCH Expression and Processing	7.63858e-14	ATP2A2,HIST1H2BC,HIST1H2BE,HIST1H2BF,HIST1H2BG,HIST1H2BI,HIST1H4A,HIST1H4B,HIST1H4C,HIST1H4D,HIST1H4E,HIST1H4F,HIST1H4H,HIST1H4I,HIST1H4J,HIST1H4K,HIST1H4L,HIST2H4A,HIST2H4B,HIST4H4,NOTCH4,RUNX1,TP53	R-HSA-1912422
SIRT1 negatively regulates rRNA expression	9.04762e-14	HIST1H2BC,HIST1H2BE,HIST1H2BF,HIST1H2BG,HIST1H2BI,HIST1H4A,HIST1H4B,HIST1H4C,HIST1H4D,HIST1H4E,HIST1H4F,HIST1H4H,HIST1H4I,HIST1H4J,HIST1H4K,HIST1H4L,HIST2H4A,HIST2H4B,HIST4H4	R-HSA-427359
Asthma	2.13858e-13	CCL11,CD40,HLA-DPB1,HLA-DQA1,HLA-DQB1,HLA-DRB1,HLA-DRB5,IL10,IL13,IL3,IL4,IL5,MS4A2,TNF	hsa05310
NOD-like receptor signaling pathway	2.92872e-13	CCL2,CCL5,CHUK,CTSB,CXCL8,CYBA,GBP1,GBP2,GBP3,GBP4,GBP5,GBP7,IL18,IL1B,IL6,ITPR2,MAPK1,MEFV,NFKB1,NFKBIA,NLRP12,NLRP3,NOD2,OAS2,STAT1,TLR4,TNF	hsa04621
PRC2 methylates histones and DNA	3.59852e-13	HIST1H2BC,HIST1H2BE,HIST1H2BF,HIST1H2BG,HIST1H2BI,HIST1H4A,HIST1H4B,HIST1H4C,HIST1H4D,HIST1H4E,HIST1H4F,HIST1H4H,HIST1H4I,HIST1H4J,HIST1H4K,HIST1H4L,HIST2H4A,HIST2H4B,HIST4H4	R-HSA-212300
Interferon Signaling	3.70936e-13	CIITA,FCGR1A,FCGR1B,GBP1,GBP2,GBP3,GBP4,GBP5,GBP7,HLA-A,HLA-B,HLA-C,HLA-DPB1,HLA-DQA1,HLA-DQB1,HLA-DRB1,HLA-DRB5,HLA-E,HLA-G,ICAM1,IFNG,IRF5,JAK2,MX2,OAS2,SOCS3,STAT1,UBE2L6,VCAM1	R-HSA-913531
Signaling events mediated by HDAC Class III	3.70936e-13	HIST1H4A,HIST1H4B,HIST1H4C,HIST1H4D,HIST1H4E,HIST1H4F,HIST1H4H,HIST1H4I,HIST1H4J,HIST1H4K,HIST1H4L,HIST2H4A,HIST2H4B,HIST4H4,TP53	hdac_classiii_pathway
Condensation of Prophase Chromosomes	4.1898e-13	HIST1H2BC,HIST1H2BE,HIST1H2BF,HIST1H2BG,HIST1H2BI,HIST1H4A,HIST1H4B,HIST1H4C,HIST1H4D,HIST1H4E,HIST1H4F,HIST1H4H,HIST1H4I,HIST1H4J,HIST1H4K,HIST1H4L,HIST2H4A,HIST2H4B,HIST4H4	R-HSA-2299718
Deposition of new CENPA-containing nucleosomes at the centromere	4.1898e-13	HIST1H2BC,HIST1H2BE,HIST1H2BF,HIST1H2BG,HIST1H2BI,HIST1H4A,HIST1H4B,HIST1H4C,HIST1H4D,HIST1H4E,HIST1H4F,HIST1H4H,HIST1H4I,HIST1H4J,HIST1H4K,HIST1H4L,HIST2H4A,HIST2H4B,HIST4H4	R-HSA-606279
G2/M DNA damage checkpoint	4.1898e-13	ATM,HIST1H2BC,HIST1H2BE,HIST1H2BF,HIST1H2BG,HIST1H2BI,HIST1H4A,HIST1H4B,HIST1H4C,HIST1H4D,HIST1H4E,HIST1H4F,HIST1H4H,HIST1H4I,HIST1H4J,HIST1H4K,HIST1H4L,HIST2H4A,HIST2H4B,HIST4H4,TP53	R-HSA-69473
Nucleosome assembly	4.1898e-13	HIST1H2BC,HIST1H2BE,HIST1H2BF,HIST1H2BG,HIST1H2BI,HIST1H4A,HIST1H4B,HIST1H4C,HIST1H4D,HIST1H4E,HIST1H4F,HIST1H4H,HIST1H4I,HIST1H4J,HIST1H4K,HIST1H4L,HIST2H4A,HIST2H4B,HIST4H4	R-HSA-774815
Activation of rRNA Expression by ERCC6 (CSB) and EHMT2 (G9a)	6.89456e-13	HIST1H2BC,HIST1H2BE,HIST1H2BF,HIST1H2BG,HIST1H2BI,HIST1H4A,HIST1H4B,HIST1H4C,HIST1H4D,HIST1H4E,HIST1H4F,HIST1H4H,HIST1H4I,HIST1H4J,HIST1H4K,HIST1H4L,HIST2H4A,HIST2H4B,HIST4H4	R-HSA-427389
Amyloid fiber formation	6.89456e-13	HIST1H2BC,HIST1H2BE,HIST1H2BF,HIST1H2BG,HIST1H2BI,HIST1H4A,HIST1H4B,HIST1H4C,HIST1H4D,HIST1H4E,HIST1H4F,HIST1H4H,HIST1H4I,HIST1H4J,HIST1H4K,HIST1H4L,HIST2H4A,HIST2H4B,HIST4H4,INS,NPPA,UBE2L6	R-HSA-977225
HTLV-I infection	9.21183e-13	ATM,CD40,CHUK,CSF2,FOS,HLA-A,HLA-B,HLA-C,HLA-DPB1,HLA-DQA1,HLA-DQB1,HLA-DRB1,HLA-DRB5,HLA-E,HLA-G,ICAM1,IL15,IL1R1,IL2RA,IL6,LTA,NFKB1,NFKBIA,PDGFRA,SMAD3,TGFB1,TGFB2,TGFBR1,TGFBR2,TNF,TP53,VCAM1	hsa05166
Meiotic synapsis	1.43823e-12	HIST1H2BC,HIST1H2BE,HIST1H2BF,HIST1H2BG,HIST1H2BI,HIST1H4A,HIST1H4B,HIST1H4C,HIST1H4D,HIST1H4E,HIST1H4F,HIST1H4H,HIST1H4I,HIST1H4J,HIST1H4K,HIST1H4L,HIST2H4A,HIST2H4B,HIST4H4	R-HSA-1221632
RNA Polymerase I Chain Elongation	1.49848e-12	ERCC2,HIST1H2BC,HIST1H2BE,HIST1H2BF,HIST1H2BG,HIST1H2BI,HIST1H4A,HIST1H4B,HIST1H4C,HIST1H4D,HIST1H4E,HIST1H4F,HIST1H4H,HIST1H4I,HIST1H4J,HIST1H4K,HIST1H4L,HIST2H4A,HIST2H4B,HIST4H4	R-HSA-73777
Th1 and Th2 cell differentiation	2.30799e-12	CHUK,FOS,HLA-DPB1,HLA-DQA1,HLA-DQB1,HLA-DRB1,HLA-DRB5,IFNG,IL12B,IL13,IL2RA,IL4,IL4R,IL5,JAK2,MAPK1,NFKB1,NFKBIA,STAT1,STAT4	hsa04658
Toll-like receptor signaling pathway	2.49008e-12	CCL5,CD14,CD40,CHUK,CXCL8,FOS,IL12B,IL1B,IL6,IRAK1,IRF5,MAPK1,NFKB1,NFKBIA,SPP1,STAT1,TIRAP,TLR2,TLR4,TLR9,TNF	hsa04620
ESR-mediated signaling	2.51507e-12	CXCL12,ESR1,FOS,HIST1H2BC,HIST1H2BE,HIST1H2BF,HIST1H2BG,HIST1H2BI,HIST1H4A,HIST1H4B,HIST1H4C,HIST1H4D,HIST1H4E,HIST1H4F,HIST1H4H,HIST1H4I,HIST1H4J,HIST1H4K,HIST1H4L,HIST2H4A,HIST2H4B,HIST4H4,MAPK1,RUNX1,USF1	R-HSA-8939211
Telomere Maintenance	2.71198e-12	HIST1H2BC,HIST1H2BE,HIST1H2BF,HIST1H2BG,HIST1H2BI,HIST1H4A,HIST1H4B,HIST1H4C,HIST1H4D,HIST1H4E,HIST1H4F,HIST1H4H,HIST1H4I,HIST1H4J,HIST1H4K,HIST1H4L,HIST2H4A,HIST2H4B,HIST4H4	R-HSA-157579
IL-17 signaling pathway	2.71198e-12	CCL11,CCL2,CHUK,CSF2,CXCL8,FOS,IFNG,IL13,IL17A,IL1B,IL4,IL5,IL6,MAPK1,MMP1,MMP9,NFKB1,NFKBIA,PTGS2,TNF	hsa04657
Autoimmune thyroid disease	2.90844e-12	CD40,CTLA4,FAS,HLA-A,HLA-B,HLA-C,HLA-DPB1,HLA-DQA1,HLA-DQB1,HLA-DRB1,HLA-DRB5,HLA-E,HLA-G,IL10,IL4,IL5	hsa05320
HDACs deacetylate histones	3.2392e-12	HIST1H2BC,HIST1H2BE,HIST1H2BF,HIST1H2BG,HIST1H2BI,HIST1H4A,HIST1H4B,HIST1H4C,HIST1H4D,HIST1H4E,HIST1H4F,HIST1H4H,HIST1H4I,HIST1H4J,HIST1H4K,HIST1H4L,HIST2H2BF,HIST2H4A,HIST2H4B,HIST4H4	R-HSA-3214815
Amoebiasis	4.8834e-12	ACTN4,ARG1,CD14,COL4A3,CSF2,CXCL8,IFNG,IL10,IL12B,IL1B,IL1R1,IL6,NFKB1,NOS2,PRKCA,TGFB1,TGFB2,TLR2,TLR4,TNF	hsa05146
Transcriptional regulation by RUNX1	5.25192e-12	CSF2,CSNK2B,CTLA4,ESR1,FOXP3,GATA2,HIST1H2BC,HIST1H2BE,HIST1H2BF,HIST1H2BG,HIST1H2BI,HIST1H4A,HIST1H4B,HIST1H4C,HIST1H4D,HIST1H4E,HIST1H4F,HIST1H4H,HIST1H4I,HIST1H4J,HIST1H4K,HIST1H4L,HIST2H4A,HIST2H4B,HIST4H4,IFNG,IL2RA,IL3,RUNX1,SOCS3	R-HSA-8878171
RUNX1 regulates genes involved in megakaryocyte differentiation and platelet function	5.83835e-12	HIST1H2BC,HIST1H2BE,HIST1H2BF,HIST1H2BG,HIST1H2BI,HIST1H4A,HIST1H4B,HIST1H4C,HIST1H4D,HIST1H4E,HIST1H4F,HIST1H4H,HIST1H4I,HIST1H4J,HIST1H4K,HIST1H4L,HIST2H4A,HIST2H4B,HIST4H4,RUNX1	R-HSA-8936459
Processing of DNA double-strand break ends	7.07027e-12	ATM,HIST1H2BC,HIST1H2BE,HIST1H2BF,HIST1H2BG,HIST1H2BI,HIST1H4A,HIST1H4B,HIST1H4C,HIST1H4D,HIST1H4E,HIST1H4F,HIST1H4H,HIST1H4I,HIST1H4J,HIST1H4K,HIST1H4L,HIST2H4A,HIST2H4B,HIST4H4	R-HSA-5693607
Estrogen-dependent gene expression	7.37631e-12	CXCL12,ESR1,FOS,HIST1H2BC,HIST1H2BE,HIST1H2BF,HIST1H2BG,HIST1H2BI,HIST1H4A,HIST1H4B,HIST1H4C,HIST1H4D,HIST1H4E,HIST1H4F,HIST1H4H,HIST1H4I,HIST1H4J,HIST1H4K,HIST1H4L,HIST2H4A,HIST2H4B,HIST4H4,RUNX1,USF1	R-HSA-9018519
Cellular Senescence	8.05196e-12	ATM,CXCL8,FOS,HIST1H2BC,HIST1H2BE,HIST1H2BF,HIST1H2BG,HIST1H2BI,HIST1H4A,HIST1H4B,HIST1H4C,HIST1H4D,HIST1H4E,HIST1H4F,HIST1H4H,HIST1H4I,HIST1H4J,HIST1H4K,HIST1H4L,HIST2H4A,HIST2H4B,HIST4H4,IL1A,IL6,MAPK1,NFKB1,TP53	R-HSA-2559583
Oxidative Stress Induced Senescence	1.00551e-11	FOS,HIST1H2BC,HIST1H2BE,HIST1H2BF,HIST1H2BG,HIST1H2BI,HIST1H4A,HIST1H4B,HIST1H4C,HIST1H4D,HIST1H4E,HIST1H4F,HIST1H4H,HIST1H4I,HIST1H4J,HIST1H4K,HIST1H4L,HIST2H4A,HIST2H4B,HIST4H4,MAPK1,TP53	R-HSA-2559580
Signaling by Nuclear Receptors	1.29153e-11	ADH1C,CXCL12,ESR1,FOS,HIST1H2BC,HIST1H2BE,HIST1H2BF,HIST1H2BG,HIST1H2BI,HIST1H4A,HIST1H4B,HIST1H4C,HIST1H4D,HIST1H4E,HIST1H4F,HIST1H4H,HIST1H4I,HIST1H4J,HIST1H4K,HIST1H4L,HIST2H4A,HIST2H4B,HIST4H4,MAPK1,RUNX1,RXRA,USF1	R-HSA-9006931
Formation of the beta-catenin:TCF transactivating complex	1.71645e-11	HIST1H2BC,HIST1H2BE,HIST1H2BF,HIST1H2BG,HIST1H2BI,HIST1H4A,HIST1H4B,HIST1H4C,HIST1H4D,HIST1H4E,HIST1H4F,HIST1H4H,HIST1H4I,HIST1H4J,HIST1H4K,HIST1H4L,HIST2H4A,HIST2H4B,HIST4H4	R-HSA-201722
B-WICH complex positively regulates rRNA expression	1.71645e-11	HIST1H2BC,HIST1H2BE,HIST1H2BF,HIST1H2BG,HIST1H2BI,HIST1H4A,HIST1H4B,HIST1H4C,HIST1H4D,HIST1H4E,HIST1H4F,HIST1H4H,HIST1H4I,HIST1H4J,HIST1H4K,HIST1H4L,HIST2H4A,HIST2H4B,HIST4H4	R-HSA-5250924
Meiosis	2.68656e-11	ATM,HIST1H2BC,HIST1H2BE,HIST1H2BF,HIST1H2BG,HIST1H2BI,HIST1H4A,HIST1H4B,HIST1H4C,HIST1H4D,HIST1H4E,HIST1H4F,HIST1H4H,HIST1H4I,HIST1H4J,HIST1H4K,HIST1H4L,HIST2H4A,HIST2H4B,HIST4H4,MSH5	R-HSA-1500620
Chemical carcinogenesis	2.79596e-11	ADH1B,ADH1C,CYP1A1,CYP1A2,CYP2C19,CYP2C9,CYP2E1,CYP3A4,EPHX1,GSTA1,GSTM1,GSTM3,GSTO1,GSTP1,GSTT1,NAT2,PTGS2,UGT1A1	hsa05204
NoRC negatively regulates rRNA expression	2.97623e-11	ERCC2,HIST1H2BC,HIST1H2BE,HIST1H2BF,HIST1H2BG,HIST1H2BI,HIST1H4A,HIST1H4B,HIST1H4C,HIST1H4D,HIST1H4E,HIST1H4F,HIST1H4H,HIST1H4I,HIST1H4J,HIST1H4K,HIST1H4L,HIST2H4A,HIST2H4B,HIST4H4	R-HSA-427413
RHO GTPases activate PKNs	3.60932e-11	HIST1H2BC,HIST1H2BE,HIST1H2BF,HIST1H2BG,HIST1H2BI,HIST1H4A,HIST1H4B,HIST1H4C,HIST1H4D,HIST1H4E,HIST1H4F,HIST1H4H,HIST1H4I,HIST1H4J,HIST1H4K,HIST1H4L,HIST2H4A,HIST2H4B,HIST4H4	R-HSA-5625740
NF-kappa B signaling pathway	3.60932e-11	ATM,CD14,CD40,CHUK,CSNK2B,CXCL12,CXCL8,ICAM1,IL1B,IL1R1,IRAK1,LTA,NFKB1,NFKBIA,PTGS2,TIRAP,TLR4,TNF,VCAM1	hsa04064
Jak-STAT signaling pathway	3.60932e-11	CSF2,EGFR,IFNG,IL10,IL10RA,IL12B,IL13,IL15,IL22,IL23R,IL2RA,IL3,IL4,IL4R,IL5,IL5RA,IL6,IL6R,JAK2,LEP,PDGFRA,SOCS3,STAT1,STAT4	hsa04630
Measles	3.83993e-11	CHUK,CSNK2B,FAS,HSPA1B,IFNG,IL12B,IL13,IL1A,IL1B,IL2RA,IL4,IL6,IRAK1,JAK2,NFKB1,NFKBIA,OAS2,STAT1,TLR2,TLR4,TLR9,TP53	hsa05162
Negative epigenetic regulation of rRNA expression	4.77815e-11	ERCC2,HIST1H2BC,HIST1H2BE,HIST1H2BF,HIST1H2BG,HIST1H2BI,HIST1H4A,HIST1H4B,HIST1H4C,HIST1H4D,HIST1H4E,HIST1H4F,HIST1H4H,HIST1H4I,HIST1H4J,HIST1H4K,HIST1H4L,HIST2H4A,HIST2H4B,HIST4H4	R-HSA-5250941
RNA Polymerase I Promoter Clearance	4.77815e-11	ERCC2,HIST1H2BC,HIST1H2BE,HIST1H2BF,HIST1H2BG,HIST1H2BI,HIST1H4A,HIST1H4B,HIST1H4C,HIST1H4D,HIST1H4E,HIST1H4F,HIST1H4H,HIST1H4I,HIST1H4J,HIST1H4K,HIST1H4L,HIST2H4A,HIST2H4B,HIST4H4	R-HSA-73854
Calcineurin-regulated NFAT-dependent transcription in lymphocytes	5.18315e-11	CSF2,CTLA4,CXCL8,FOS,FOXP3,GBP3,IFNG,IL2RA,IL3,IL4,IL5,PPARG,PTGS2,TNF	nfat_tfpathway
Phagosome	6.50001e-11	ATP6V1G2,C3,CD14,CYBA,FCGR1A,HLA-A,HLA-B,HLA-C,HLA-DPB1,HLA-DQA1,HLA-DQB1,HLA-DRB1,HLA-DRB5,HLA-E,HLA-G,ITGB3,MBL2,MPO,NOS1,TAP1,TLR2,TLR4,TUBB	hsa04145
RNA Polymerase I Transcription	6.57906e-11	ERCC2,HIST1H2BC,HIST1H2BE,HIST1H2BF,HIST1H2BG,HIST1H2BI,HIST1H4A,HIST1H4B,HIST1H4C,HIST1H4D,HIST1H4E,HIST1H4F,HIST1H4H,HIST1H4I,HIST1H4J,HIST1H4K,HIST1H4L,HIST2H4A,HIST2H4B,HIST4H4	R-HSA-73864
Hepatitis B	1.59811e-10	ATF6B,CHUK,CXCL8,FAS,FOS,IL6,MAPK1,MMP9,NFKB1,NFKBIA,PRKCA,SMAD3,STAT1,STAT4,TGFB1,TGFB2,TGFBR1,TIRAP,TLR2,TLR4,TNF,TP53	hsa05161
RUNX1 regulates transcription of genes involved in differentiation of HSCs	1.61746e-10	GATA2,HIST1H2BC,HIST1H2BE,HIST1H2BF,HIST1H2BG,HIST1H2BI,HIST1H4A,HIST1H4B,HIST1H4C,HIST1H4D,HIST1H4E,HIST1H4F,HIST1H4H,HIST1H4I,HIST1H4J,HIST1H4K,HIST1H4L,HIST2H4A,HIST2H4B,HIST4H4,RUNX1	R-HSA-8939236
Positive epigenetic regulation of rRNA expression	2.4714e-10	HIST1H2BC,HIST1H2BE,HIST1H2BF,HIST1H2BG,HIST1H2BI,HIST1H4A,HIST1H4B,HIST1H4C,HIST1H4D,HIST1H4E,HIST1H4F,HIST1H4H,HIST1H4I,HIST1H4J,HIST1H4K,HIST1H4L,HIST2H4A,HIST2H4B,HIST4H4	R-HSA-5250913
Transcriptional regulation by small RNAs	2.4714e-10	HIST1H2BC,HIST1H2BE,HIST1H2BF,HIST1H2BG,HIST1H2BI,HIST1H4A,HIST1H4B,HIST1H4C,HIST1H4D,HIST1H4E,HIST1H4F,HIST1H4H,HIST1H4I,HIST1H4J,HIST1H4K,HIST1H4L,HIST2H4A,HIST2H4B,HIST4H4	R-HSA-5578749
IL27-mediated signaling events	2.4714e-10	IFNG,IL12B,IL17A,IL18,IL1B,IL6,JAK2,STAT1,STAT4,TGFB1,TNF	il27pathway
HDMs demethylate histones	3.17901e-10	HIST1H4A,HIST1H4B,HIST1H4C,HIST1H4D,HIST1H4E,HIST1H4F,HIST1H4H,HIST1H4I,HIST1H4J,HIST1H4K,HIST1H4L,HIST2H4A,HIST2H4B,HIST4H4	R-HSA-3214842
Alcoholism	3.17901e-10	ADORA2A,ATF6B,BDNF,HIST1H2BC,HIST1H2BE,HIST1H2BF,HIST1H2BG,HIST1H2BI,HIST1H4A,HIST1H4B,HIST1H4C,HIST1H4D,HIST1H4E,HIST1H4F,HIST1H4H,HIST1H4I,HIST1H4J,HIST1H4K,HIST1H4L,HIST2H2BF,HIST2H4A,HIST2H4B,HIST4H4,MAPK1	hsa05034
Activation of anterior HOX genes in hindbrain development during early embryogenesis	3.68283e-10	HIST1H2BC,HIST1H2BE,HIST1H2BF,HIST1H2BG,HIST1H2BI,HIST1H4A,HIST1H4B,HIST1H4C,HIST1H4D,HIST1H4E,HIST1H4F,HIST1H4H,HIST1H4I,HIST1H4J,HIST1H4K,HIST1H4L,HIST2H4A,HIST2H4B,HIST4H4,RXRA	R-HSA-5617472
Activation of HOX genes during differentiation	3.68283e-10	HIST1H2BC,HIST1H2BE,HIST1H2BF,HIST1H2BG,HIST1H2BI,HIST1H4A,HIST1H4B,HIST1H4C,HIST1H4D,HIST1H4E,HIST1H4F,HIST1H4H,HIST1H4I,HIST1H4J,HIST1H4K,HIST1H4L,HIST2H4A,HIST2H4B,HIST4H4,RXRA	R-HSA-5619507
Chromosome Maintenance	4.6339e-10	HIST1H2BC,HIST1H2BE,HIST1H2BF,HIST1H2BG,HIST1H2BI,HIST1H4A,HIST1H4B,HIST1H4C,HIST1H4D,HIST1H4E,HIST1H4F,HIST1H4H,HIST1H4I,HIST1H4J,HIST1H4K,HIST1H4L,HIST2H4A,HIST2H4B,HIST4H4	R-HSA-73886
African trypanosomiasis	4.89232e-10	FAS,ICAM1,IFNG,IL10,IL12B,IL18,IL1B,IL6,PRKCA,TLR9,TNF,VCAM1	hsa05143
IL12-mediated signaling events	5.20707e-10	CCR5,FOS,HLA-A,IFNG,IL12B,IL18,IL1B,IL1R1,IL2RA,IL4,JAK2,NFKB1,NOS2,STAT1,STAT4	il12_2pathway
Metabolism of xenobiotics by cytochrome P450	5.28316e-10	ADH1B,ADH1C,CYP1A1,CYP1A2,CYP2C9,CYP2D6,CYP2E1,CYP3A4,EPHX1,GSTA1,GSTM1,GSTM3,GSTO1,GSTP1,GSTT1,UGT1A1	hsa00980
Kaposi's sarcoma-associated herpesvirus infection	5.98281e-10	C3,CCR5,CHUK,CSF2,CXCL8,FAS,FOS,HLA-A,HLA-B,HLA-C,HLA-E,HLA-G,ICAM1,IL6,ITPR2,JAK2,MAPK1,MICB,NFKB1,NFKBIA,PTGS2,STAT1,TP53,VEGFA	hsa05167
Cellular responses to stress	6.49531e-10	ATM,CAT,CXCL8,CYBA,FOS,GPX1,GSTP1,HIST1H2BC,HIST1H2BE,HIST1H2BF,HIST1H2BG,HIST1H2BI,HIST1H4A,HIST1H4B,HIST1H4C,HIST1H4D,HIST1H4E,HIST1H4F,HIST1H4H,HIST1H4I,HIST1H4J,HIST1H4K,HIST1H4L,HIST2H4A,HIST2H4B,HIST4H4,HSPA1B,IL1A,IL6,MAPK1,NFKB1,NR3C1,SOD2,SOD3,TP53,VEGFA	R-HSA-2262752
HIF-1 signaling pathway	7.34571e-10	EDN1,EGFR,ERBB2,HMOX1,IFNG,IL6,IL6R,INS,MAPK1,NFKB1,NOS2,NOS3,NPPA,PRKCA,SERPINE1,TIMP1,TLR4,VEGFA	hsa04066
Mitotic Prophase	7.891e-10	HIST1H2BC,HIST1H2BE,HIST1H2BF,HIST1H2BG,HIST1H2BI,HIST1H4A,HIST1H4B,HIST1H4C,HIST1H4D,HIST1H4E,HIST1H4F,HIST1H4H,HIST1H4I,HIST1H4J,HIST1H4K,HIST1H4L,HIST2H4A,HIST2H4B,HIST4H4,MAPK1,PRKCA	R-HSA-68875
Osteoclast differentiation	8.35565e-10	CHUK,CYBA,FCGR1A,FOS,IFNG,IL1A,IL1B,IL1R1,ITGB3,MAPK1,NFKB1,NFKBIA,PPARG,SOCS3,STAT1,TGFB1,TGFB2,TGFBR1,TGFBR2,TNF	hsa04380
Antigen processing and presentation	9.47784e-10	CIITA,CTSB,HLA-A,HLA-B,HLA-C,HLA-DPB1,HLA-DQA1,HLA-DQB1,HLA-DRB1,HLA-DRB5,HLA-E,HLA-G,HSPA1B,IFNG,TAP1,TNF	hsa04612
Reproduction	1.00691e-09	ATM,HIST1H2BC,HIST1H2BE,HIST1H2BF,HIST1H2BG,HIST1H2BI,HIST1H4A,HIST1H4B,HIST1H4C,HIST1H4D,HIST1H4E,HIST1H4F,HIST1H4H,HIST1H4I,HIST1H4J,HIST1H4K,HIST1H4L,HIST2H4A,HIST2H4B,HIST4H4,MSH5	R-HSA-1474165
Staphylococcus aureus infection	1.11174e-09	C3,C4A,C4B,C5,FCGR1A,HLA-DPB1,HLA-DQA1,HLA-DQB1,HLA-DRB1,HLA-DRB5,ICAM1,IL10,MBL2,SELP	hsa05150
HDR through Homologous Recombination (HRR) or Single Strand Annealing (SSA)	1.43344e-09	ATM,HIST1H2BC,HIST1H2BE,HIST1H2BF,HIST1H2BG,HIST1H2BI,HIST1H4A,HIST1H4B,HIST1H4C,HIST1H4D,HIST1H4E,HIST1H4F,HIST1H4H,HIST1H4I,HIST1H4J,HIST1H4K,HIST1H4L,HIST2H4A,HIST2H4B,HIST4H4	R-HSA-5693567
Drug metabolism - cytochrome P450	2.37119e-09	ADH1B,ADH1C,CYP1A2,CYP2C19,CYP2C9,CYP2D6,CYP2E1,CYP3A4,GSTA1,GSTM1,GSTM3,GSTO1,GSTP1,GSTT1,UGT1A1	hsa00982
Intestinal immune network for IgA production	2.39153e-09	CD40,CXCL12,HLA-DPB1,HLA-DQA1,HLA-DQB1,HLA-DRB1,HLA-DRB5,IL10,IL15,IL4,IL5,IL6,TGFB1	hsa04672
Signaling by NOTCH	2.56062e-09	ATP2A2,EGFR,HIST1H2BC,HIST1H2BE,HIST1H2BF,HIST1H2BG,HIST1H2BI,HIST1H4A,HIST1H4B,HIST1H4C,HIST1H4D,HIST1H4E,HIST1H4F,HIST1H4H,HIST1H4I,HIST1H4J,HIST1H4K,HIST1H4L,HIST2H4A,HIST2H4B,HIST4H4,NOTCH4,RUNX1,SMAD3,STAT1,TP53	R-HSA-157118
PKMTs methylate histone lysines	2.8622e-09	HIST1H4A,HIST1H4B,HIST1H4C,HIST1H4D,HIST1H4E,HIST1H4F,HIST1H4H,HIST1H4I,HIST1H4J,HIST1H4K,HIST1H4L,HIST2H4A,HIST2H4B,HIST4H4,NFKB1	R-HSA-3214841
Homology Directed Repair	3.13037e-09	ATM,HIST1H2BC,HIST1H2BE,HIST1H2BF,HIST1H2BG,HIST1H2BI,HIST1H4A,HIST1H4B,HIST1H4C,HIST1H4D,HIST1H4E,HIST1H4F,HIST1H4H,HIST1H4I,HIST1H4J,HIST1H4K,HIST1H4L,HIST2H4A,HIST2H4B,HIST4H4	R-HSA-5693538
Biological oxidations	3.95637e-09	ADH1B,ADH1C,ALDH2,COMT,CYP1A1,CYP1A2,CYP21A2,CYP24A1,CYP2C19,CYP2C9,CYP2D6,CYP2E1,CYP2R1,CYP3A4,EPHX1,GSTA1,GSTM1,GSTM3,GSTO1,GSTP1,GSTT1,NAT2,PTGS1,RXRA,UGT1A1	R-HSA-211859
Biosynthesis of specialized proresolving mediators (SPMs)	4.62357e-09	ALOX5AP,CYP1A1,CYP1A2,CYP2C9,CYP2D6,CYP2E1,CYP3A4,LTC4S,PTGS2	R-HSA-9018678
HATs acetylate histones	5.16128e-09	HIST1H2BC,HIST1H2BE,HIST1H2BF,HIST1H2BG,HIST1H2BI,HIST1H4A,HIST1H4B,HIST1H4C,HIST1H4D,HIST1H4E,HIST1H4F,HIST1H4H,HIST1H4I,HIST1H4J,HIST1H4K,HIST1H4L,HIST2H2BF,HIST2H4A,HIST2H4B,HIST4H4	R-HSA-3214847
Relaxin signaling pathway	7.64429e-09	ATF6B,COL4A3,EDN1,EGFR,FOS,MAPK1,MMP1,MMP9,NFKB1,NFKBIA,NOS1,NOS2,NOS3,PRKCA,SMAD3,TGFB1,TGFBR1,TGFBR2,VEGFA	hsa04926
Epigenetic regulation of gene expression	1.07121e-08	ERCC2,HIST1H2BC,HIST1H2BE,HIST1H2BF,HIST1H2BG,HIST1H2BI,HIST1H4A,HIST1H4B,HIST1H4C,HIST1H4D,HIST1H4E,HIST1H4F,HIST1H4H,HIST1H4I,HIST1H4J,HIST1H4K,HIST1H4L,HIST2H4A,HIST2H4B,HIST4H4	R-HSA-212165
Legionellosis	1.07121e-08	C3,CD14,CXCL8,HSPA1B,IL12B,IL18,IL1B,IL6,NFKB1,NFKBIA,TLR2,TLR4,TNF	hsa05134
RMTs methylate histone arginines	1.32072e-08	HIST1H4A,HIST1H4B,HIST1H4C,HIST1H4D,HIST1H4E,HIST1H4F,HIST1H4H,HIST1H4I,HIST1H4J,HIST1H4K,HIST1H4L,HIST2H4A,HIST2H4B,HIST4H4,JAK2	R-HSA-3214858
DNA Double-Strand Break Repair	1.33095e-08	ATM,HIST1H2BC,HIST1H2BE,HIST1H2BF,HIST1H2BG,HIST1H2BI,HIST1H4A,HIST1H4B,HIST1H4C,HIST1H4D,HIST1H4E,HIST1H4F,HIST1H4H,HIST1H4I,HIST1H4J,HIST1H4K,HIST1H4L,HIST2H4A,HIST2H4B,HIST4H4,TP53	R-HSA-5693532
Gene Silencing by RNA	1.61408e-08	HIST1H2BC,HIST1H2BE,HIST1H2BF,HIST1H2BG,HIST1H2BI,HIST1H4A,HIST1H4B,HIST1H4C,HIST1H4D,HIST1H4E,HIST1H4F,HIST1H4H,HIST1H4I,HIST1H4J,HIST1H4K,HIST1H4L,HIST2H4A,HIST2H4B,HIST4H4	R-HSA-211000
G2/M Checkpoints	1.63788e-08	ATM,HIST1H2BC,HIST1H2BE,HIST1H2BF,HIST1H2BG,HIST1H2BI,HIST1H4A,HIST1H4B,HIST1H4C,HIST1H4D,HIST1H4E,HIST1H4F,HIST1H4H,HIST1H4I,HIST1H4J,HIST1H4K,HIST1H4L,HIST2H4A,HIST2H4B,HIST4H4,TP53	R-HSA-69481
Glucocorticoid receptor regulatory network	2.21206e-08	CSF2,CXCL8,FOS,ICAM1,IFNG,IL13,IL4,IL5,IL6,MAPK1,MMP1,NFKB1,NR3C1,STAT1,TP53	reg_gr_pathway
ATF-2 transcription factor network	2.60567e-08	ARG1,CXCL8,ESR1,FOS,IFNG,IL6,INS,MAPK1,NOS2,PDGFRA,PRKCA,SOCS3,TGFB2	atf2_pathway
SUMOylation of chromatin organization proteins	2.81694e-08	HIST1H4A,HIST1H4B,HIST1H4C,HIST1H4D,HIST1H4E,HIST1H4F,HIST1H4H,HIST1H4I,HIST1H4J,HIST1H4K,HIST1H4L,HIST2H4A,HIST2H4B,HIST4H4	R-HSA-4551638
Cellular senescence	4.06997e-08	ATM,CXCL8,HLA-A,HLA-B,HLA-C,HLA-E,HLA-G,IL1A,IL6,ITPR2,MAPK1,NFKB1,SERPINE1,SMAD3,TGFB1,TGFB2,TGFBR1,TGFBR2,TP53,TRPV4	hsa04218
Biosynthesis of DHA-derived SPMs	4.70512e-08	CYP1A1,CYP1A2,CYP2C9,CYP2D6,CYP2E1,CYP3A4,LTC4S,PTGS2	R-HSA-9018677
Cellular responses to external stimuli	5.8998e-08	ATM,CAT,CXCL8,CYBA,FOS,GPX1,GSTP1,HIST1H2BC,HIST1H2BE,HIST1H2BF,HIST1H2BG,HIST1H2BI,HIST1H4A,HIST1H4B,HIST1H4C,HIST1H4D,HIST1H4E,HIST1H4F,HIST1H4H,HIST1H4I,HIST1H4J,HIST1H4K,HIST1H4L,HIST2H4A,HIST2H4B,HIST4H4,HSPA1B,IL1A,IL6,MAPK1,NFKB1,NR3C1,SOD2,SOD3,TP53,VEGFA	R-HSA-8953897
SUMO E3 ligases SUMOylate target proteins	6.78837e-08	ESR1,HIST1H4A,HIST1H4B,HIST1H4C,HIST1H4D,HIST1H4E,HIST1H4F,HIST1H4H,HIST1H4I,HIST1H4J,HIST1H4K,HIST1H4L,HIST2H4A,HIST2H4B,HIST4H4,NFKBIA,NR3C1,PPARG,RXRA,TP53,VDR	R-HSA-3108232
Epstein-Barr virus infection	9.22282e-08	CD40,CHUK,CSNK2B,HLA-A,HLA-B,HLA-C,HLA-DPB1,HLA-DQA1,HLA-DQB1,HLA-DRB1,HLA-DRB5,HLA-E,HLA-G,HSPA1B,ICAM1,IFNG,IL10,IL10RA,IRAK1,NFKB1,NFKBIA,TP53	hsa05169
Phase I - Functionalization of compounds	1.07461e-07	ADH1B,ADH1C,ALDH2,CYP1A1,CYP1A2,CYP21A2,CYP24A1,CYP2C19,CYP2C9,CYP2D6,CYP2E1,CYP2R1,CYP3A4,EPHX1,PTGS1,RXRA	R-HSA-211945
SUMOylation	1.19562e-07	ESR1,HIST1H4A,HIST1H4B,HIST1H4C,HIST1H4D,HIST1H4E,HIST1H4F,HIST1H4H,HIST1H4I,HIST1H4J,HIST1H4K,HIST1H4L,HIST2H4A,HIST2H4B,HIST4H4,NFKBIA,NR3C1,PPARG,RXRA,TP53,VDR	R-HSA-2990846
Signaling Pathways	1.48719e-07	ADH1C,ADORA1,ADORA2A,ADRA1B,ADRB1,ADRB2,ADRB3,AGT,APOA2,ARHGEF40,ATP2A2,ATP6V1G2,BDKRB2,BDNF,C3,C5,CCL5,CCR2,CCR5,CFTR,CHUK,CMA1,COL4A3,CSF2,CSK,CSNK2B,CX3CR1,CXCL12,CXCL8,CYBA,EDN1,EDNRA,EGFR,ERBB2,ESR1,FAS,FOS,HIST1H2BC,HIST1H2BE,HIST1H2BF,HIST1H2BG,HIST1H2BI,HIST1H4A,HIST1H4B,HIST1H4C,HIST1H4D,HIST1H4E,HIST1H4F,HIST1H4H,HIST1H4I,HIST1H4J,HIST1H4K,HIST1H4L,HIST2H4A,HIST2H4B,HIST4H4,IER3,IL2RA,I…	R-HSA-162582
Arachidonic acid metabolism	2.77155e-07	ALOX5AP,CYP1A1,CYP1A2,CYP2C19,CYP2C9,GPX1,LTC4S,PON1,PON2,PTGES,PTGS1,PTGS2	R-HSA-2142753
Viral myocarditis	2.77155e-07	CD40,HLA-A,HLA-B,HLA-C,HLA-DPB1,HLA-DQA1,HLA-DQB1,HLA-DRB1,HLA-DRB5,HLA-E,HLA-G,ICAM1	hsa05416
Pancreatic cancer	5.23937e-07	CHUK,EGFR,ERBB2,MAPK1,NFKB1,SMAD3,STAT1,TGFB1,TGFB2,TGFBR1,TGFBR2,TP53,VEGFA	hsa05212
Innate Immune System	7.94744e-07	AGER,ARG1,ATP6V1G2,C3,C4A,C4B,C5,CAT,CCR2,CD14,CHI3L1,CHIT1,CHUK,CRP,CSNK2B,CTSB,CYBA,FCGR1A,FOS,GSTP1,HLA-B,HLA-C,HLA-E,HP,HSPA1B,IL1B,IRAK1,ITPR2,MAPK1,MBL2,MEFV,MIF,MMP9,MPO,MS4A2,MUC1,NFKB1,NFKBIA,NLRP3,NOD2,NOS1,NOS2,NOS3,PECAM1,PLAUR,SELL,SERPINA1,SERPINA3,TIRAP,TLR2,TLR4,TLR9,TNFRSF1B,TUBB,UBE2L6	R-HSA-168249
MAPK signaling pathway	8.14478e-07	BDNF,CACNB4,CD14,CHUK,EGFR,FAS,FOS,HSPA1B,IL1A,IL1B,IL1R1,INS,IRAK1,KIT,MAPK1,NFKB1,PDGFRA,PRKCA,TGFB1,TGFB2,TGFBR1,TGFBR2,TNF,TP53,VEGFA	hsa04010
Biosynthesis of maresin-like SPMs	9.18354e-07	CYP1A2,CYP2C9,CYP2D6,CYP2E1,CYP3A4	R-HSA-9027307
Cell adhesion molecules (CAMs)	1.60313e-06	CD40,CTLA4,HLA-A,HLA-B,HLA-C,HLA-DPB1,HLA-DQA1,HLA-DQB1,HLA-DRB1,HLA-DRB5,HLA-E,HLA-G,ICAM1,PECAM1,SELL,SELP,VCAM1	hsa04514
Calcium signaling pathway	1.80409e-06	ADORA2A,ADRA1B,ADRB1,ADRB2,ADRB3,ATP2A2,ATP2B1,BDKRB2,EDNRA,EGFR,ERBB2,ITPR2,MYLK,NOS1,NOS2,NOS3,PDGFRA,PRKCA,TBXA2R	hsa04020
Antigen processing-Cross presentation	2.12054e-06	CD14,CHUK,CYBA,FCGR1A,FCGR1B,HLA-A,HLA-B,HLA-C,HLA-E,HLA-G,TAP1,TIRAP,TLR2,TLR4	R-HSA-1236975
Generic Transcription Pathway	2.55531e-06	ATM,BDNF,CAT,CCN2,CSF2,CSNK2B,CTLA4,EGFR,ERBB2,ERCC2,ESR1,FAS,FOS,FOXP3,GATA2,GLS,HIST1H2BC,HIST1H2BE,HIST1H2BF,HIST1H2BG,HIST1H2BI,HIST1H4A,HIST1H4B,HIST1H4C,HIST1H4D,HIST1H4E,HIST1H4F,HIST1H4H,HIST1H4I,HIST1H4J,HIST1H4K,HIST1H4L,HIST2H4A,HIST2H4B,HIST4H4,IFNG,IL2RA,IL3,INS,IRAK1,KIT,MAPK1,NOTCH4,NPPA,NR3C1,PPARG,RICTOR,RUNX1,RXRA,SERPINE1,SMAD3,SOCS3,SOD2,SPP1,STAT1,TGFB1,TP53,VDR,VEGFA	R-HSA-212436
Salmonella infection	2.67558e-06	CD14,CSF2,CXCL8,FOS,IFNG,IL18,IL1A,IL1B,IL6,MAPK1,NFKB1,NOS2,TLR4	hsa05132
IL4-mediated signaling events	3.8545e-06	ARG1,CCL11,IL10,IL4,IL4R,IL5,ITGB3,JAK2,LTA,SELP,SOCS3	il4_2pathway
PI3K-Akt signaling pathway	6.69113e-06	ATF6B,BDNF,CHUK,COL4A3,EGFR,IL2RA,IL3,IL4,IL4R,IL6,IL6R,INS,ITGB3,JAK2,KIT,MAPK1,NFKB1,NOS3,PDGFRA,PRKCA,RXRA,SPP1,TLR2,TLR4,TP53,VEGFA	hsa04151
amb2 Integrin signaling	6.77139e-06	AGER,CCN2,ICAM1,IL6,MMP9,NFKB1,PLAUR,SELP,TNF	amb2_neutrophils_pathway
Renin secretion	7.41321e-06	ACE,ADORA1,ADRB1,ADRB2,ADRB3,AGT,CTSB,EDNRA,ITPR2,PDE3A,PTGER4	hsa04924
Drug metabolism - other enzymes	7.4321e-06	CYP2E1,CYP3A4,GSTA1,GSTM1,GSTM3,GSTO1,GSTP1,GSTT1,MPO,NAT2,UGT1A1,UPP1	hsa00983
Biosynthesis of maresins	7.63209e-06	CYP1A2,CYP2C9,CYP2D6,CYP2E1,CYP3A4	R-HSA-9018682
Cytochrome P450 - arranged by substrate type	8.4773e-06	CYP1A1,CYP1A2,CYP21A2,CYP24A1,CYP2C19,CYP2C9,CYP2D6,CYP2E1,CYP2R1,CYP3A4,RXRA	R-HSA-211897
HIF-1-alpha transcription factor network	8.4773e-06	ABCB1,CXCL12,EDN1,FOS,GATA2,HMOX1,LEP,NOS2,SERPINE1,SMAD3,VEGFA	hif1_tfpathway
Osteopontin-mediated events	9.41864e-06	CHUK,FOS,ITGB3,MAPK1,MMP9,NFKB1,NFKBIA,SPP1	avb3_opn_pathway
RHO GTPase Effectors	1.0028e-05	CFTR,CYBA,HIST1H2BC,HIST1H2BE,HIST1H2BF,HIST1H2BG,HIST1H2BI,HIST1H4A,HIST1H4B,HIST1H4C,HIST1H4D,HIST1H4E,HIST1H4F,HIST1H4H,HIST1H4I,HIST1H4J,HIST1H4K,HIST1H4L,HIST2H4A,HIST2H4B,HIST4H4,MAPK1,MYLK,PRKCA	R-HSA-195258
Phosphorylation of CD3 and TCR zeta chains	1.0028e-05	CSK,HLA-DPB1,HLA-DQA1,HLA-DQB1,HLA-DRB1,HLA-DRB5,PTPN22	R-HSA-202427
Non-alcoholic fatty liver disease (NAFLD)	1.16551e-05	CXCL8,CYP2E1,FAS,IL1A,IL1B,IL6,IL6R,INS,LEP,NFKB1,RXRA,SDHA,SDHD,SOCS3,TGFB1,TNF	hsa04932
Hepatocellular carcinoma	1.21026e-05	EGFR,GSTA1,GSTM1,GSTM3,GSTO1,GSTP1,GSTT1,HMOX1,MAPK1,NQO1,PRKCA,SMAD3,TGFB1,TGFB2,TGFBR1,TGFBR2,TP53	hsa05225
Interferon alpha/beta signaling	1.29785e-05	GBP2,HLA-A,HLA-B,HLA-C,HLA-E,HLA-G,IRF5,MX2,OAS2,SOCS3,STAT1	R-HSA-909733
DNA Repair	1.3715e-05	ATM,ERCC2,FTO,HIST1H2BC,HIST1H2BE,HIST1H2BF,HIST1H2BG,HIST1H2BI,HIST1H4A,HIST1H4B,HIST1H4C,HIST1H4D,HIST1H4E,HIST1H4F,HIST1H4H,HIST1H4I,HIST1H4J,HIST1H4K,HIST1H4L,HIST2H4A,HIST2H4B,HIST4H4,TP53,UBE2L6	R-HSA-73894
Canonical NF-kappaB pathway	1.3715e-05	ATM,CHUK,NFKB1,NFKBIA,NOD2,PRKCA,TNF	nfkappabcanonicalpathway
Interleukin-2 family signaling	1.472e-05	CSF2,IL15,IL2RA,IL3,IL5,IL5RA,JAK2,STAT1,STAT4	R-HSA-451927
Synthesis of 5-eicosatetraenoic acids	1.559e-05	ALOX5AP,GPX1,LTC4S,PON1,PON2	R-HSA-2142688
Interleukin-12 family signaling	1.60109e-05	GSTO1,IFNG,IL10,IL12B,IL23R,JAK2,MIF,SOD2,STAT1,STAT4	R-HSA-447115
SHP2 signaling	1.60109e-05	BDNF,EGFR,IFNG,IL2RA,IL6,IL6R,JAK2,NOS3,STAT1,VEGFA	shp2_pathway
Chromatin modifying enzymes	1.61889e-05	HIST1H2BC,HIST1H2BE,HIST1H2BF,HIST1H2BG,HIST1H2BI,HIST1H4A,HIST1H4B,HIST1H4C,HIST1H4D,HIST1H4E,HIST1H4F,HIST1H4H,HIST1H4I,HIST1H4J,HIST1H4K,HIST1H4L,HIST2H2BF,HIST2H4A,HIST2H4B,HIST4H4,JAK2,NFKB1	R-HSA-3247509
Chromatin organization	1.61889e-05	HIST1H2BC,HIST1H2BE,HIST1H2BF,HIST1H2BG,HIST1H2BI,HIST1H4A,HIST1H4B,HIST1H4C,HIST1H4D,HIST1H4E,HIST1H4F,HIST1H4H,HIST1H4I,HIST1H4J,HIST1H4K,HIST1H4L,HIST2H2BF,HIST2H4A,HIST2H4B,HIST4H4,JAK2,NFKB1	R-HSA-4839726
TCF dependent signaling in response to WNT	1.69124e-05	CSNK2B,HIST1H2BC,HIST1H2BE,HIST1H2BF,HIST1H2BG,HIST1H2BI,HIST1H4A,HIST1H4B,HIST1H4C,HIST1H4D,HIST1H4E,HIST1H4F,HIST1H4H,HIST1H4I,HIST1H4J,HIST1H4K,HIST1H4L,HIST2H4A,HIST2H4B,HIST4H4	R-HSA-201681
Diseases of Immune System	1.78018e-05	CD14,CHUK,NFKB1,NFKBIA,TIRAP,TLR2,TLR4	R-HSA-5260271
Diseases associated with the TLR signaling cascade	1.78018e-05	CD14,CHUK,NFKB1,NFKBIA,TIRAP,TLR2,TLR4	R-HSA-5602358
Antigen Presentation: Folding, assembly and peptide loading of class I MHC	1.78018e-05	ERAP1,HLA-A,HLA-B,HLA-C,HLA-E,HLA-G,TAP1	R-HSA-983170
Platinum drug resistance	2.14636e-05	ATM,ERBB2,FAS,GSTA1,GSTM1,GSTM3,GSTO1,GSTP1,GSTT1,MAPK1,TP53	hsa01524
Xenobiotics	2.3931e-05	CYP1A1,CYP1A2,CYP2C19,CYP2C9,CYP2D6,CYP2E1,CYP3A4	R-HSA-211981
RNA Polymerase II Transcription	2.4904e-05	ATM,BDNF,CAT,CCN2,CSF2,CSNK2B,CTLA4,DDX39B,EGFR,ERBB2,ERCC2,ESR1,FAS,FOS,FOXP3,GATA2,GLS,HIST1H2BC,HIST1H2BE,HIST1H2BF,HIST1H2BG,HIST1H2BI,HIST1H4A,HIST1H4B,HIST1H4C,HIST1H4D,HIST1H4E,HIST1H4F,HIST1H4H,HIST1H4I,HIST1H4J,HIST1H4K,HIST1H4L,HIST2H4A,HIST2H4B,HIST4H4,IFNG,IL2RA,IL3,INS,IRAK1,KIT,MAPK1,NOTCH4,NPPA,NR3C1,PPARG,RICTOR,RUNX1,RXRA,SERPINE1,SMAD3,SOCS3,SOD2,SPP1,STAT1,TGFB1,TP53,VDR,VEGFA	R-HSA-73857
RUNX1 and FOXP3 control the development of regulatory T lymphocytes (Tregs)	2.84616e-05	CTLA4,FOXP3,IFNG,IL2RA,RUNX1	R-HSA-8877330
cGMP-PKG signaling pathway	3.46405e-05	ADORA1,ADRA1B,ADRB1,ADRB2,ADRB3,ATF6B,ATP2A2,ATP2B1,BDKRB2,EDNRA,INS,ITPR2,MAPK1,MYLK,NOS3,PDE3A	hsa04022
Validated transcriptional targets of AP1 family members Fra1 and Fra2	3.51061e-05	CCL2,CXCL8,HMOX1,IL6,MMP1,MMP9,NOS3,PLAUR	fra_pathway
Proteoglycans in cancer	3.51061e-05	EGFR,ERBB2,ESR1,FAS,IL12B,ITGB3,ITPR2,MAPK1,MMP9,PLAUR,PRKCA,TGFB1,TGFB2,TLR2,TLR4,TNF,TP53,VEGFA	hsa05205
Chronic myeloid leukemia	4.04524e-05	CHUK,MAPK1,NFKB1,NFKBIA,RUNX1,SMAD3,TGFB1,TGFB2,TGFBR1,TGFBR2,TP53	hsa05220
MyD88:MAL(TIRAP) cascade initiated on plasma membrane	4.58959e-05	AGER,CD14,CHUK,FOS,IRAK1,MAPK1,NFKB1,NFKBIA,NOD2,TIRAP,TLR2,TLR4	R-HSA-166058
Toll Like Receptor TLR1:TLR2 Cascade	4.58959e-05	AGER,CD14,CHUK,FOS,IRAK1,MAPK1,NFKB1,NFKBIA,NOD2,TIRAP,TLR2,TLR4	R-HSA-168179
Toll Like Receptor TLR6:TLR2 Cascade	4.58959e-05	AGER,CD14,CHUK,FOS,IRAK1,MAPK1,NFKB1,NFKBIA,NOD2,TIRAP,TLR2,TLR4	R-HSA-168188
Toll Like Receptor 2 (TLR2) Cascade	4.58959e-05	AGER,CD14,CHUK,FOS,IRAK1,MAPK1,NFKB1,NFKBIA,NOD2,TIRAP,TLR2,TLR4	R-HSA-181438
Interleukin-6 signaling	4.83733e-05	IL6,IL6R,JAK2,SOCS3,STAT1	R-HSA-1059683
Endosomal/Vacuolar pathway	4.83733e-05	HLA-A,HLA-B,HLA-C,HLA-E,HLA-G	R-HSA-1236977
Adaptive Immune System	4.94603e-05	BTN2A1,BTN3A1,BTN3A2,C3,CD14,CD40,CHUK,CSK,CTLA4,CTSB,CYBA,ERAP1,FCGR1A,FCGR1B,HLA-A,HLA-B,HLA-C,HLA-DPB1,HLA-DQA1,HLA-DQB1,HLA-DRB1,HLA-DRB5,HLA-E,HLA-G,ICAM1,ITPR2,MICB,NFKB1,NFKBIA,PTPN22,RICTOR,SELL,SOCS3,TAP1,TIRAP,TLR2,TLR4,UBE2L6,VCAM1	R-HSA-1280218
Calcium signaling in the CD4+ TCR pathway	5.12047e-05	CSF2,FOS,IFNG,IL2RA,IL3,IL4,PTGS2	tcrcalciumpathway
FoxO signaling pathway	5.62432e-05	ATM,CAT,CHUK,EGFR,IL10,IL6,INS,MAPK1,SMAD3,SOD2,TGFB1,TGFB2,TGFBR1,TGFBR2	hsa04068
Acute myeloid leukemia	5.62432e-05	CD14,CHUK,CSF2,FCGR1A,IL3,KIT,MAPK1,MPO,NFKB1,RUNX1	hsa05221
Translocation of ZAP-70 to Immunological synapse	5.73306e-05	HLA-DPB1,HLA-DQA1,HLA-DQB1,HLA-DRB1,HLA-DRB5,PTPN22	R-HSA-202430
Class A/1 (Rhodopsin-like receptors)	6.19684e-05	ADORA1,ADORA2A,ADRA1B,ADRB1,ADRB2,ADRB3,AGT,BDKRB2,C3,C5,CCL5,CCR2,CCR5,CX3CR1,CXCL12,CXCL8,EDN1,EDNRA,MC4R,P2RY12,PTGDR,PTGER4,TBXA2R	R-HSA-373076
SMAD2/3 Phosphorylation Motif Mutants in Cancer	6.81494e-05	SMAD3,TGFB1,TGFBR1,TGFBR2	R-HSA-3304356
ER-Phagosome pathway	6.98621e-05	CD14,CHUK,HLA-A,HLA-B,HLA-C,HLA-E,HLA-G,TAP1,TIRAP,TLR2,TLR4	R-HSA-1236974
Fc epsilon RI signaling pathway	7.23258e-05	ALOX5AP,CSF2,IL13,IL3,IL4,IL5,MAPK1,MS4A2,PRKCA,TNF	hsa04664
Bladder cancer	7.28514e-05	CXCL8,EGFR,ERBB2,MAPK1,MMP1,MMP9,TP53,VEGFA	hsa05219
Fatty acid metabolism	8.458e-05	ALOX5AP,CYP1A1,CYP1A2,CYP2C19,CYP2C9,FADS1,FADS2,GPX1,LTC4S,PON1,PON2,PTGES,PTGS1,PTGS2,RXRA,SLC22A5	R-HSA-8978868
M Phase	9.66973e-05	ALMS1,CSNK2B,HIST1H2BC,HIST1H2BE,HIST1H2BF,HIST1H2BG,HIST1H2BI,HIST1H4A,HIST1H4B,HIST1H4C,HIST1H4D,HIST1H4E,HIST1H4F,HIST1H4H,HIST1H4I,HIST1H4J,HIST1H4K,HIST1H4L,HIST2H4A,HIST2H4B,HIST4H4,MAPK1,PRKCA,SDCCAG8,TUBB	R-HSA-68886
Interleukin-1 family signaling	9.83649e-05	AGER,CHUK,IL13,IL18,IL1A,IL1B,IL1R1,IL1RN,IL4,IRAK1,NFKB1,NFKBIA,NOD2,SMAD3	R-HSA-446652
T cell receptor signaling pathway	9.92213e-05	CHUK,CSF2,CTLA4,FOS,IFNG,IL10,IL4,IL5,MAPK1,NFKB1,NFKBIA,TNF	hsa04660
IL12 signaling mediated by STAT4	0.000125149	FOS,IFNG,IL13,IL18,IL2RA,STAT4,TGFB1	il12_stat4pathway
Cell Cycle Checkpoints	0.000133579	ATM,HIST1H2BC,HIST1H2BE,HIST1H2BF,HIST1H2BG,HIST1H2BI,HIST1H4A,HIST1H4B,HIST1H4C,HIST1H4D,HIST1H4E,HIST1H4F,HIST1H4H,HIST1H4I,HIST1H4J,HIST1H4K,HIST1H4L,HIST2H4A,HIST2H4B,HIST4H4,TP53	R-HSA-69620
Activation of C3 and C5	0.000144652	C3,C4A,C4B,C5	R-HSA-174577
Loss of Function of SMAD2/3 in Cancer	0.000144652	SMAD3,TGFB1,TGFBR1,TGFBR2	R-HSA-3304349
SMAD2/3 MH2 Domain Mutants in Cancer	0.000144652	SMAD3,TGFB1,TGFBR1,TGFBR2	R-HSA-3315487
TGFBR1 KD Mutants in Cancer	0.000144652	SMAD3,TGFB1,TGFBR1,TGFBR2	R-HSA-3656532
Loss of Function of TGFBR1 in Cancer	0.000144652	SMAD3,TGFB1,TGFBR1,TGFBR2	R-HSA-3656534
Interleukin-1 processing	0.000144652	IL18,IL1A,IL1B,NFKB1	R-HSA-448706
Hemostasis	0.000145546	ACTN4,ATP2A2,ATP2B1,CSK,GATA2,ITGB3,ITPR2,JAK2,KIF1B,MAPK1,MIF,MMP1,NOS1,NOS2,NOS3,P2RY12,PDE3A,PECAM1,PLAUR,PRKCA,S100A10,SELL,SELP,SERPINA1,SERPINA3,SERPINE1,SH2B3,TBXA2R,TGFB1,TGFB2,TIMP1,TP53,VEGFA	R-HSA-109582
Signaling by Receptor Tyrosine Kinases	0.000149805	ADORA2A,ATP6V1G2,BDNF,CMA1,COL4A3,CSK,CXCL12,CYBA,EGFR,ERBB2,ESR1,INS,ITGB3,ITPR2,JAK2,KIT,MAPK1,MMP9,NOS3,PDGFRA,PRKCA,RICTOR,SH2B3,SPP1,STAT1,TLR9,VEGFA	R-HSA-9006934
Transcriptional misregulation in cancer	0.000159553	ATM,CD14,CD40,CSF2,CXCL8,FCGR1A,IL3,IL6,MMP9,MPO,NFKB1,PPARG,RUNX1,RXRA,TGFBR2,TP53	hsa05202
TRAF6 mediated induction of NFkB and MAP kinases upon TLR7/8 or 9 activation	0.000175125	AGER,CD14,CHUK,FOS,IRAK1,MAPK1,NFKB1,NFKBIA,NOD2,TLR4,TLR9	R-HSA-975138
PD-1 signaling	0.000176031	CSK,HLA-DPB1,HLA-DQA1,HLA-DQB1,HLA-DRB1,HLA-DRB5	R-HSA-389948
Toll Like Receptor 7/8 (TLR7/8) Cascade	0.000190594	AGER,CD14,CHUK,FOS,IRAK1,MAPK1,NFKB1,NFKBIA,NOD2,TLR4,TLR9	R-HSA-168181
Interleukin-12 signaling	0.000190594	GSTO1,IFNG,IL10,IL12B,JAK2,MIF,SOD2,STAT4	R-HSA-9020591
MyD88 dependent cascade initiated on endosome	0.000190594	AGER,CD14,CHUK,FOS,IRAK1,MAPK1,NFKB1,NFKBIA,NOD2,TLR4,TLR9	R-HSA-975155
IL6-mediated signaling events	0.000190594	CRP,FOS,IL6,IL6R,JAK2,SOCS3,STAT1,TIMP1	il6_7pathway
Endogenous TLR signaling	0.000224624	CD14,CHUK,IRAK1,TIRAP,TLR2,TLR4	toll_endogenous_pathway
Signaling by WNT	0.000236067	CSNK2B,HIST1H2BC,HIST1H2BE,HIST1H2BF,HIST1H2BG,HIST1H2BI,HIST1H4A,HIST1H4B,HIST1H4C,HIST1H4D,HIST1H4E,HIST1H4F,HIST1H4H,HIST1H4I,HIST1H4J,HIST1H4K,HIST1H4L,HIST2H4A,HIST2H4B,HIST4H4,ITPR2,PRKCA	R-HSA-195721
TFAP2 (AP-2) family regulates transcription of growth factors and their receptors	0.000245047	EGFR,ERBB2,ESR1,KIT,VEGFA	R-HSA-8866910
Toll-like Receptor Cascades	0.000247303	AGER,CD14,CHUK,CTSB,FOS,IRAK1,MAPK1,NFKB1,NFKBIA,NOD2,TIRAP,TLR2,TLR4,TLR9	R-HSA-168898
Natural killer cell mediated cytotoxicity	0.000257154	CSF2,FAS,HLA-A,HLA-B,HLA-C,HLA-E,HLA-G,ICAM1,IFNG,MAPK1,MICB,PRKCA,TNF	hsa04650
IL1-mediated signaling events	0.000257154	CHUK,IL1A,IL1B,IL1R1,IL1RN,IRAK1,NFKB1	il1pathway
Synthesis of epoxy (EET) and dihydroxyeicosatrienoic acids (DHET)	0.000262203	CYP1A1,CYP1A2,CYP2C19,CYP2C9	R-HSA-2142670
Signaling by TGF-beta Receptor Complex in Cancer	0.000262203	SMAD3,TGFB1,TGFBR1,TGFBR2	R-HSA-3304351
Toll Like Receptor 9 (TLR9) Cascade	0.000271548	AGER,CD14,CHUK,FOS,IRAK1,MAPK1,NFKB1,NFKBIA,NOD2,TLR4,TLR9	R-HSA-168138
Prostate cancer	0.000271548	CHUK,EGFR,ERBB2,GSTP1,INS,MAPK1,MMP9,NFKB1,NFKBIA,PDGFRA,TP53	hsa05215
Signaling by Rho GTPases	0.000305257	ARHGEF40,CFTR,CYBA,HIST1H2BC,HIST1H2BE,HIST1H2BF,HIST1H2BG,HIST1H2BI,HIST1H4A,HIST1H4B,HIST1H4C,HIST1H4D,HIST1H4E,HIST1H4F,HIST1H4H,HIST1H4I,HIST1H4J,HIST1H4K,HIST1H4L,HIST2H4A,HIST2H4B,HIST4H4,MAPK1,MYLK,PRKCA,TAGAP	R-HSA-194315
Downstream signaling in na&#xef;ve CD8+ T cells	0.000341034	FOS,HLA-A,IFNG,IL2RA,MAPK1,PRKCA,STAT4,TNF,TNFRSF4	cd8tcrdownstreampathway
Regulation of Telomerase	0.000383947	ATM,EGFR,ESR1,FOS,IFNG,MAPK1,NFKB1,SMAD3,TGFB1	telomerasepathway
Gene expression (Transcription)	0.000402388	ATM,BDNF,CAT,CCN2,CSF2,CSNK2B,CTLA4,DDX39B,EGFR,ERBB2,ERCC2,ESR1,FAS,FOS,FOXP3,GATA2,GLS,HIST1H2BC,HIST1H2BE,HIST1H2BF,HIST1H2BG,HIST1H2BI,HIST1H4A,HIST1H4B,HIST1H4C,HIST1H4D,HIST1H4E,HIST1H4F,HIST1H4H,HIST1H4I,HIST1H4J,HIST1H4K,HIST1H4L,HIST2H4A,HIST2H4B,HIST4H4,IFNG,IL2RA,IL3,INS,IRAK1,KIT,MAPK1,NOTCH4,NPPA,NR3C1,PPARG,RICTOR,RUNX1,RXRA,SERPINE1,SMAD3,SOCS3,SOD2,SPP1,STAT1,TGFB1,TP53,VDR,VEGFA	R-HSA-74160
Human papillomavirus infection	0.000415466	ATM,CHUK,COL4A3,EGFR,FAS,HLA-A,HLA-B,HLA-C,HLA-E,HLA-G,ITGB3,MAPK1,NFKB1,NOTCH4,PTGER4,PTGS2,SPP1,STAT1,TNF,TP53,VEGFA	hsa05165
Interleukin receptor SHC signaling	0.000434389	CSF2,IL2RA,IL3,IL5,IL5RA,JAK2	R-HSA-912526
MAPK1 (ERK2) activation	0.000439353	IL6,IL6R,JAK2,MAPK1	R-HSA-112411
Synthesis of (16-20)-hydroxyeicosatetraenoic acids (HETE)	0.000439353	CYP1A1,CYP1A2,CYP2C19,CYP2C9	R-HSA-2142816
Adrenoceptors	0.000439353	ADRA1B,ADRB1,ADRB2,ADRB3	R-HSA-390696
Interleukin-23 signaling	0.000439353	IL12B,IL23R,JAK2,STAT4	R-HSA-9020933
Adipocytokine signaling pathway	0.000471165	CHUK,JAK2,LEP,NFKB1,NFKBIA,RXRA,SOCS3,TNF,TNFRSF1B	hsa04920
Neutrophil degranulation	0.000519428	ARG1,C3,CAT,CD14,CHI3L1,CHIT1,CSNK2B,CTSB,CYBA,GSTP1,HLA-B,HLA-C,HP,HSPA1B,MAPK1,MIF,MMP9,MPO,NFKB1,PECAM1,PLAUR,SELL,SERPINA1,SERPINA3,TLR2,TNFRSF1B,TUBB	R-HSA-6798695
Loss of Function of TGFBR2 in Cancer	0.000610956	TGFB1,TGFBR1,TGFBR2	R-HSA-3642278
TGFBR2 Kinase Domain Mutants in Cancer	0.000610956	TGFB1,TGFBR1,TGFBR2	R-HSA-3645790
TGFBR1 LBD Mutants in Cancer	0.000610956	TGFB1,TGFBR1,TGFBR2	R-HSA-3656535
Toll Like Receptor 4 (TLR4) Cascade	0.00062789	AGER,CD14,CHUK,FOS,IRAK1,MAPK1,NFKB1,NFKBIA,NOD2,TIRAP,TLR2,TLR4	R-HSA-166016
Immunoregulatory interactions between a Lymphoid and a non-Lymphoid cell	0.00062789	C3,CD40,FCGR1A,HLA-A,HLA-B,HLA-C,HLA-E,HLA-G,ICAM1,MICB,SELL,VCAM1	R-HSA-198933
TAK1 activates NFkB by phosphorylation and activation of IKKs complex	0.000636091	AGER,CHUK,IRAK1,NFKB1,NFKBIA,NOD2	R-HSA-445989
Urokinase-type plasminogen activator (uPA) and uPAR-mediated signaling	0.000664267	EGFR,ITGB3,MMP12,MMP9,PLAUR,SERPINE1,TGFB1	upa_upar_pathway
MyD88 deficiency (TLR2/4)	0.00068899	CD14,TIRAP,TLR2,TLR4	R-HSA-5602498
Signaling by SCF-KIT	0.000767631	CMA1,JAK2,KIT,MMP9,PRKCA,SH2B3,STAT1	R-HSA-1433557
Beta3 integrin cell surface interactions	0.000767631	COL4A3,ITGB3,PECAM1,PLAUR,SPP1,TGFBR2,VEGFA	integrin3_pathway
Cellular roles of Anthrax toxin	0.000770054	IL18,IL1B,MAPK1,TNF,VCAM1	anthraxpathway
Hepatitis C	0.000892318	CHUK,CXCL8,EGFR,MAPK1,NFKB1,NFKBIA,OAS2,RXRA,SOCS3,STAT1,TNF,TP53	hsa05160
Antifolate resistance	0.000919853	CHUK,IL1B,IL6,MTHFR,NFKB1,TNF	hsa01523
Vitamin D (calciferol) metabolism	0.00102847	CYP24A1,CYP2R1,GC,VDR	R-HSA-196791
CYP2E1 reactions	0.00102847	CYP2C19,CYP2C9,CYP2D6,CYP2E1	R-HSA-211999
IRAK4 deficiency (TLR2/4)	0.00102847	CD14,TIRAP,TLR2,TLR4	R-HSA-5603041
cAMP signaling pathway	0.00106151	ADORA1,ADORA2A,ADRB1,ADRB2,ATP2A2,ATP2B1,BDNF,CFTR,EDNRA,FOS,MAPK1,NFKB1,NFKBIA,PDE3A,PDE4D	hsa04024
Response to elevated platelet cytosolic Ca2+	0.0010844	ACTN4,ITGB3,PECAM1,PRKCA,SELP,SERPINA1,SERPINA3,SERPINE1,TGFB1,TGFB2,TIMP1,VEGFA	R-HSA-76005
Arginine biosynthesis	0.00124942	ARG1,GLS,NOS1,NOS2,NOS3	hsa00220
Arachidonic acid metabolism	0.00124942	CYP2C19,CYP2C9,CYP2E1,GPX1,LTC4S,PTGES,PTGS1,PTGS2	hsa00590
EGFR tyrosine kinase inhibitor resistance	0.00126026	EGFR,ERBB2,IL6,IL6R,JAK2,MAPK1,PDGFRA,PRKCA,VEGFA	hsa01521
Complement and coagulation cascades	0.00126026	BDKRB2,C3,C4A,C4B,C5,MBL2,PLAUR,SERPINA1,SERPINE1	hsa04610
MicroRNAs in cancer	0.00137717	ABCB1,ATM,CYP24A1,EGFR,ERBB2,GLS,HMOX1,ITGB3,MAPK1,MIR146A,MMP9,NFKB1,NOTCH4,PDGFRA,PRKCA,PTGS2,TGFB2,TP53,VEGFA	hsa05206
Apoptosis	0.00140399	ATM,CHUK,CTSB,FAS,FOS,IL3,ITPR2,MAPK1,NFKB1,NFKBIA,TNF,TP53	hsa04210
MyD88-independent TLR4 cascade	0.00146263	AGER,CD14,CHUK,FOS,IRAK1,MAPK1,NFKB1,NFKBIA,NOD2,TLR4	R-HSA-166166
TRIF(TICAM1)-mediated TLR4 signaling	0.00146263	AGER,CD14,CHUK,FOS,IRAK1,MAPK1,NFKB1,NFKBIA,NOD2,TLR4	R-HSA-937061
Regulation of nuclear SMAD2/3 signaling	0.00150202	ESR1,FOS,IL10,IL5,NR3C1,RUNX1,SERPINE1,SMAD3,VDR	smad2_3nuclearpathway
Initial triggering of complement	0.00153713	C3,C4A,C4B,CRP,MBL2	R-HSA-166663
LPA receptor mediated events	0.00169161	ADRA1B,CXCL8,EGFR,FOS,IL6,MMP9,NFKB1,NFKBIA	lysophospholipid_pathway
Chemokine signaling pathway	0.0017316	CCL11,CCL2,CCL5,CCR2,CCR5,CHUK,CX3CR1,CXCL12,CXCL8,JAK2,MAPK1,NFKB1,NFKBIA,STAT1	hsa04062
Prion diseases	0.00174303	C5,CCL5,IL1A,IL1B,IL6,MAPK1	hsa05020
Interleukin-1 signaling	0.00198769	AGER,CHUK,IL1A,IL1B,IL1R1,IL1RN,IRAK1,NFKB1,NFKBIA,NOD2	R-HSA-9020702
ROS, RNS production in phagocytes	0.0020118	ATP6V1G2,CYBA,MPO,NOS1,NOS2,NOS3	R-HSA-1222556
Glutathione conjugation	0.0020118	GSTA1,GSTM1,GSTM3,GSTO1,GSTP1,GSTT1	R-HSA-156590
Cell Cycle, Mitotic	0.0020118	ALMS1,CSNK2B,HIST1H2BC,HIST1H2BE,HIST1H2BF,HIST1H2BG,HIST1H2BI,HIST1H4A,HIST1H4B,HIST1H4C,HIST1H4D,HIST1H4E,HIST1H4F,HIST1H4H,HIST1H4I,HIST1H4J,HIST1H4K,HIST1H4L,HIST2H4A,HIST2H4B,HIST4H4,JAK2,MAPK1,PRKCA,SDCCAG8,TP53,TUBB	R-HSA-69278
GMCSF-mediated signaling events	0.0020118	CCL2,CSF2,FOS,JAK2,MAPK1,STAT1	gmcsf_pathway
Platelet activation, signaling and aggregation	0.0020924	ACTN4,CSK,ITGB3,ITPR2,MAPK1,P2RY12,PECAM1,PRKCA,SELP,SERPINA1,SERPINA3,SERPINE1,TBXA2R,TGFB1,TGFB2,TIMP1,VEGFA	R-HSA-76002
Epithelial cell signaling in Helicobacter pylori infection	0.00224973	ATP6V1G2,CCL5,CHUK,CSK,CXCL8,EGFR,NFKB1,NFKBIA	hsa05120
Interleukin-6 family signaling	0.00228888	IL6,IL6R,JAK2,SOCS3,STAT1	R-HSA-6783589
Detoxification of Reactive Oxygen Species	0.00231863	CAT,CYBA,GPX1,GSTP1,SOD2,SOD3	R-HSA-3299685
Signaling events mediated by PTP1B	0.00234812	CSK,EGFR,INS,ITGB3,JAK2,LEP,SOCS3	ptp1bpathway
RUNX1 regulates transcription of genes involved in WNT signaling	0.00253491	ESR1,FOXP3,RUNX1	R-HSA-8939256
Regulation of IFNG signaling	0.00264988	IFNG,JAK2,SOCS3,STAT1	R-HSA-877312
Gene and protein expression by JAK-STAT signaling after Interleukin-12 stimulation	0.00264988	GSTO1,IFNG,IL10,MIF,SOD2,STAT4	R-HSA-8950505
Signaling mediated by p38-alpha and p38-beta	0.00264988	CSNK2B,ESR1,NOS2,PTGS2,TP53,USF1	p38alphabetadownstreampathway
Costimulation by the CD28 family	0.0026676	CSK,CTLA4,HLA-DPB1,HLA-DQA1,HLA-DQB1,HLA-DRB1,HLA-DRB5,RICTOR	R-HSA-388841
Prolactin signaling pathway	0.0026676	ESR1,FOS,INS,JAK2,MAPK1,NFKB1,SOCS3,STAT1	hsa04917
Alpha9 beta1 integrin signaling events	0.00271614	CSF2,NOS2,SPP1,VCAM1,VEGFA	integrin_a9b1_pathway
Platelet degranulation	0.00286743	ACTN4,ITGB3,PECAM1,SELP,SERPINA1,SERPINA3,SERPINE1,TGFB1,TGFB2,TIMP1,VEGFA	R-HSA-114608
Glutathione metabolism	0.00286854	GPX1,GSTA1,GSTM1,GSTM3,GSTO1,GSTP1,GSTT1	hsa00480
Regulation of lipolysis in adipocytes	0.00286854	ADORA1,ADRB1,ADRB2,ADRB3,INS,PTGS1,PTGS2	hsa04923
TGF-beta receptor signaling	0.00286854	CCN2,PPP1R15A,SMAD3,TGFB1,TGFB2,TGFBR1,TGFBR2	tgfbrpathway
Phase II - Conjugation of compounds	0.0029311	COMT,CYP1A2,GSTA1,GSTM1,GSTM3,GSTO1,GSTP1,GSTT1,NAT2,UGT1A1	R-HSA-156580
Adherens junction	0.00315412	ACTN4,CSNK2B,EGFR,ERBB2,MAPK1,SMAD3,TGFBR1,TGFBR2	hsa04520
Colorectal cancer	0.00315412	FOS,MAPK1,SMAD3,TGFB1,TGFB2,TGFBR1,TGFBR2,TP53	hsa05210
Downregulation of TGF-beta receptor signaling	0.00318487	PPP1R15A,SMAD3,TGFB1,TGFBR1,TGFBR2	R-HSA-2173788
ALK1 signaling events	0.00318487	CSNK2B,MAPK1,TGFB1,TGFBR1,TGFBR2	alk1pathway
RXR and RAR heterodimerization with other nuclear receptor	0.00318487	PPARG,RXRA,TGFB1,TNF,VDR	rxr_vdr_pathway
Deubiquitination	0.00322499	ADRB2,CFTR,ESR1,HIST1H2BC,HIST1H2BE,HIST1H2BF,HIST1H2BG,HIST1H2BI,HIST2H2BF,NFKBIA,NLRP3,NOD2,SMAD3,TGFB1,TGFBR1,TGFBR2,TP53,USP4	R-HSA-5688426
Thromboxane A2 receptor signaling	0.00350662	EGFR,ICAM1,NOS3,PRKCA,PTGDR,TBXA2R,VCAM1	txa2pathway
Glypican 1 network	0.00379289	TGFB1,TGFB2,TGFBR1,TGFBR2,VEGFA	glypican_1pathway
IkBA variant leads to EDA-ID	0.00405199	CHUK,NFKB1,NFKBIA	R-HSA-5603029
RUNX3 regulates CDKN1A transcription	0.00405199	SMAD3,TGFB1,TP53	R-HSA-8941855
Apelin signaling pathway	0.00456552	CCN2,ITPR2,MAPK1,MYLK,NOS1,NOS2,NOS3,SERPINE1,SMAD3,SPP1,TGFBR1	hsa04371
Endocrine resistance	0.00474636	CYP2D6,EGFR,ERBB2,ESR1,FOS,MAPK1,MMP9,NOTCH4,TP53	hsa01522
Steroid hormone biosynthesis	0.00475079	COMT,CYP1A1,CYP1A2,CYP21A2,CYP2E1,CYP3A4,UGT1A1	hsa00140
TGFBR2 MSI Frameshift Mutants in Cancer	0.00506393	TGFB1,TGFBR2	R-HSA-3642279
FOXO-mediated transcription of oxidative stress, metabolic and neuronal genes	0.00522117	CAT,INS,NR3C1,SMAD3,SOD2	R-HSA-9615017
Linoleic acid metabolism	0.00522117	CYP1A2,CYP2C19,CYP2C9,CYP2E1,CYP3A4	hsa00591
Estrogen signaling pathway	0.00543191	ATF6B,EGFR,ESR1,FOS,HSPA1B,ITPR2,MAPK1,MMP9,NOS3	hsa04915
Interleukin-3, Interleukin-5 and GM-CSF signaling	0.00548898	CSF2,IL2RA,IL3,IL5,IL5RA,JAK2	R-HSA-512988
TCR signaling	0.00554464	CHUK,CSK,HLA-DPB1,HLA-DQA1,HLA-DQB1,HLA-DRB1,HLA-DRB5,NFKB1,NFKBIA,PTPN22	R-HSA-202403
SUMOylation of intracellular receptors	0.00606259	ESR1,NR3C1,PPARG,RXRA,VDR	R-HSA-4090294
Interleukin-18 signaling	0.00614167	IL13,IL18,IL4	R-HSA-9012546
Cell Cycle	0.00637916	ALMS1,ATM,CSNK2B,HIST1H2BC,HIST1H2BE,HIST1H2BF,HIST1H2BG,HIST1H2BI,HIST1H4A,HIST1H4B,HIST1H4C,HIST1H4D,HIST1H4E,HIST1H4F,HIST1H4H,HIST1H4I,HIST1H4J,HIST1H4K,HIST1H4L,HIST2H4A,HIST2H4B,HIST4H4,JAK2,MAPK1,MSH5,PRKCA,SDCCAG8,TP53,TUBB	R-HSA-1640170
Peptide ligand-binding receptors	0.00654585	AGT,BDKRB2,C3,C5,CCL5,CCR2,CCR5,CX3CR1,CXCL12,CXCL8,EDN1,EDNRA,MC4R	R-HSA-375276
Endothelins	0.00683715	EDN1,EDNRA,FOS,JAK2,MAPK1,MMP1,PRKCA	endothelinpathway
Syndecan-1-mediated signaling events	0.00683715	CCL5,COL4A3,MAPK1,MMP1,MMP9,TGFB1	syndecan_1_pathway
GPCR ligand binding	0.00688037	ADORA1,ADORA2A,ADRA1B,ADRB1,ADRB2,ADRB3,AGT,BDKRB2,C3,C5,CCL5,CCR2,CCR5,CX3CR1,CXCL12,CXCL8,EDN1,EDNRA,MC4R,P2RY12,PTGDR,PTGER4,TBXA2R	R-HSA-500792
PI5P, PP2A and IER3 Regulate PI3K/AKT Signaling	0.00703484	EGFR,ERBB2,ESR1,IER3,INS,IRAK1,KIT,MAPK1,PDGFRA	R-HSA-6811558
Cytosolic DNA-sensing pathway	0.0074316	CCL5,CHUK,IL18,IL1B,IL6,NFKB1,NFKBIA	hsa04623
Hypertrophic cardiomyopathy (HCM)	0.00755263	ACE,ATP2A2,CACNB4,IL6,ITGB3,TGFB1,TGFB2,TNF	hsa05410
Validated transcriptional targets of deltaNp63 isoforms	0.00755981	ADA,ATM,BDKRB2,IL1A,RUNX1,VDR	deltanp63pathway
TGF-beta receptor signaling activates SMADs	0.00795089	PPP1R15A,SMAD3,TGFB1,TGFBR1,TGFBR2	R-HSA-2173789
Retinol metabolism	0.00803175	ADH1B,ADH1C,CYP1A1,CYP1A2,CYP2C9,CYP3A4,UGT1A1	hsa00830
Central carbon metabolism in cancer	0.00803175	EGFR,ERBB2,GLS,KIT,MAPK1,PDGFRA,TP53	hsa05230
TGF-beta signaling pathway	0.00804856	IFNG,MAPK1,SMAD3,TGFB1,TGFB2,TGFBR1,TGFBR2,TNF	hsa04350
Chemokine receptors bind chemokines	0.00833554	CCL5,CCR2,CCR5,CX3CR1,CXCL12,CXCL8	R-HSA-380108
Gastric cancer	0.00849025	ABCB1,EGFR,ERBB2,MAPK1,RXRA,SMAD3,TGFB1,TGFB2,TGFBR1,TGFBR2,TP53	hsa05226
Toll Like Receptor 10 (TLR10) Cascade	0.0085169	AGER,CHUK,FOS,IRAK1,MAPK1,NFKB1,NFKBIA,NOD2	R-HSA-168142
Toll Like Receptor 5 (TLR5) Cascade	0.0085169	AGER,CHUK,FOS,IRAK1,MAPK1,NFKB1,NFKBIA,NOD2	R-HSA-168176
Prostanoid ligand receptors	0.0085169	PTGDR,PTGER4,TBXA2R	R-HSA-391908
MyD88 cascade initiated on plasma membrane	0.0085169	AGER,CHUK,FOS,IRAK1,MAPK1,NFKB1,NFKBIA,NOD2	R-HSA-975871
EGFR-dependent Endothelin signaling events	0.0085169	EDN1,EDNRA,EGFR	et_egfrpathway
Generation of second messenger molecules	0.0088558	HLA-DPB1,HLA-DQA1,HLA-DQB1,HLA-DRB1,HLA-DRB5	R-HSA-202433
EPO signaling pathway	0.0088558	JAK2,NFKB1,SH2B3,SOCS3,STAT1	epopathway
Negative regulation of the PI3K/AKT network	0.0107182	EGFR,ERBB2,ESR1,IER3,INS,IRAK1,KIT,MAPK1,PDGFRA	R-HSA-199418
ERK1/ERK2 pathway	0.0108213	CSF2,CSK,EGFR,ERBB2,IL2RA,IL3,IL5,IL5RA,IL6,IL6R,ITGB3,JAK2,KIT,MAPK1,PDGFRA	R-HSA-5684996
Nucleotide-binding domain, leucine rich repeat containing receptor (NLR) signaling pathways	0.0110992	CHUK,IRAK1,MEFV,NFKB1,NLRP3,NOD2	R-HSA-168643
Amyotrophic lateral sclerosis (ALS)	0.0110992	CAT,GPX1,NOS1,TNF,TNFRSF1B,TP53	hsa05014
Signal transduction by L1	0.0114549	CSNK2B,EGFR,ITGB3,MAPK1	R-HSA-445144
HIV-1 Nef: Negative effector of Fas and TNF-alpha	0.0114549	CHUK,FAS,NFKB1,NFKBIA,TNF	hivnefpathway
S1P1 pathway	0.0114549	ITGB3,MAPK1,PTGS2,VEGFA	s1p_s1p1_pathway
MAPK3 (ERK1) activation	0.0115436	IL6,IL6R,JAK2	R-HSA-110056
Neurotransmitter clearance	0.0115436	ALDH2,COMT,SLC6A4	R-HSA-112311
Platelet homeostasis	0.0118881	ATP2A2,ATP2B1,ITPR2,NOS1,NOS2,NOS3,PDE3A,PECAM1	R-HSA-418346
Salivary secretion	0.0118881	ADRA1B,ADRB1,ADRB2,ADRB3,ATP2B1,ITPR2,NOS1,PRKCA	hsa04970
Clearance of seratonin	0.0131749	ALDH2,SLC6A4	R-HSA-380615
Serotonergic synapse	0.0133148	CYP2C19,CYP2C9,CYP2D6,ITPR2,MAPK1,PRKCA,PTGS1,PTGS2,SLC6A4	hsa04726
Interleukin-17 signaling	0.0136884	CHUK,FOS,IL17A,IRAK1,MAPK1,NFKB1,NOD2	R-HSA-448424
Small cell lung cancer	0.0144586	CHUK,COL4A3,NFKB1,NFKBIA,NOS2,PTGS2,RXRA,TP53	hsa05222
Direct p53 effectors	0.0144586	BDKRB2,EGFR,FAS,GPX1,IRF5,SERPINE1,SPP1,TAP1,TP53,VDR	p53downstreampathway
Signaling by Leptin	0.0152315	JAK2,LEP,SOCS3	R-HSA-2586552
Toll Like Receptor 3 (TLR3) Cascade	0.0153885	AGER,CHUK,FOS,IRAK1,MAPK1,NFKB1,NFKBIA,NOD2	R-HSA-168164
RAF-independent MAPK1/3 activation	0.0156815	IL6,IL6R,JAK2,MAPK1	R-HSA-112409
Thyroid hormone signaling pathway	0.0156815	ATP2A2,ESR1,ITGB3,MAPK1,NOTCH4,PRKCA,RXRA,STAT1,TP53	hsa04919
IL2-mediated signaling events	0.0156815	FOS,IFNG,IL2RA,MAPK1,SOCS3,STAT1	il2_1pathway
Transcriptional regulation by the AP-2 (TFAP2) family of transcription factors	0.0159084	EGFR,ERBB2,ESR1,KIT,VEGFA	R-HSA-8864260
Sphingolipid signaling pathway	0.0174397	ADORA1,BDKRB2,MAPK1,MS4A2,NFKB1,NOS3,PRKCA,TNF,TP53	hsa04071
Nitric oxide stimulates guanylate cyclase	0.0181859	NOS1,NOS2,NOS3,PDE3A	R-HSA-392154
TRAF6 mediated NF-kB activation	0.0181859	AGER,CHUK,NFKB1,NFKBIA	R-HSA-933542
Growth hormone receptor signaling	0.0181859	JAK2,MAPK1,SOCS3,STAT1	R-HSA-982772
Extracellular matrix organization	0.0182133	CMA1,COL4A3,CTSB,ICAM1,ITGB3,MMP1,MMP12,MMP9,PECAM1,PRKCA,SERPINE1,SPP1,TGFB1,TGFB2,TIMP1,VCAM1	R-HSA-1474244
Inflammatory mediator regulation of TRP channels	0.0182459	BDKRB2,IL1B,IL1R1,ITPR2,PRKCA,PTGER4,TRPM8,TRPV4	hsa04750
Complement cascade	0.0184327	C3,C4A,C4B,C5,CRP,MBL2	R-HSA-166658
Ethanol oxidation	0.0191264	ADH1B,ADH1C,ALDH2	R-HSA-71384
Butyrophilin (BTN) family interactions	0.0191264	BTN2A1,BTN3A1,BTN3A2	R-HSA-8851680
Interleukin-35 Signalling	0.0191264	JAK2,STAT1,STAT4	R-HSA-8984722
Downstream TCR signaling	0.0191919	CHUK,HLA-DPB1,HLA-DQA1,HLA-DQB1,HLA-DRB1,HLA-DRB5,NFKB1,NFKBIA	R-HSA-202424
IFN-gamma pathway	0.0193896	IFNG,IL1B,JAK2,MAPK1,STAT1	ifngpathway
Ub-specific processing proteases	0.0207048	ADRB2,CFTR,HIST1H2BC,HIST1H2BE,HIST1H2BF,HIST1H2BG,HIST1H2BI,HIST2H2BF,NFKBIA,SMAD3,TGFBR1,TP53,USP4	R-HSA-5689880
Interleukin-20 family signaling	0.0207048	IL22,JAK2,STAT1,STAT4	R-HSA-8854691
E3 ubiquitin ligases ubiquitinate target proteins	0.0215029	HIST1H2BC,HIST1H2BE,HIST1H2BF,HIST1H2BG,HIST1H2BI,HLA-A	R-HSA-8866654
Post-translational protein modification	0.0217868	ADRB2,APOA2,C3,C4A,C4B,CFTR,ESR1,HIST1H2BC,HIST1H2BE,HIST1H2BF,HIST1H2BG,HIST1H2BI,HIST1H4A,HIST1H4B,HIST1H4C,HIST1H4D,HIST1H4E,HIST1H4F,HIST1H4H,HIST1H4I,HIST1H4J,HIST1H4K,HIST1H4L,HIST2H2BF,HIST2H4A,HIST2H4B,HIST4H4,HLA-A,IL6,INS,LY6G6C,MUC1,NFKBIA,NLRP3,NOD2,NR3C1,PLAUR,PPARG,RNF5,RXRA,SERPINA1,SMAD3,SOCS3,SPP1,TGFB1,TGFBR1,TGFBR2,TIMP1,TP53,USP4,VDR	R-HSA-597592
Intracellular signaling by second messengers	0.0229425	CHUK,CSNK2B,EGFR,ERBB2,ESR1,IER3,INS,IRAK1,ITPR2,KIT,MAPK1,PDGFRA,PPARG,PRKCA,RICTOR,TP53	R-HSA-9006925
FGF signaling pathway	0.0232247	FOS,MAPK1,MMP9,PLAUR,SPP1,STAT1	fgf_pathway
PLCG1 events in ERBB2 signaling	0.0236047	EGFR,ERBB2	R-HSA-1251932
NF-kB is activated and signals survival	0.0236047	IRAK1,NFKB1,NFKBIA	R-HSA-209560
Adenosine P1 receptors	0.0236047	ADORA1,ADORA2A	R-HSA-417973
Dissolution of Fibrin Clot	0.0236047	PLAUR,S100A10,SERPINE1	R-HSA-75205
Biosynthesis of protectins	0.0236047	CYP1A1,CYP1A2	R-HSA-9018681
VEGFR1 specific signals	0.0236047	MAPK1,NOS3,PRKCA,VEGFA	vegfr1_pathway
Regulation of IGF Activity by IGFBP	0.0241114	APOA2,C3,C4A,C4B,IL6,MMP1,SERPINA1,SPP1,TIMP1	R-HSA-381426
Metabolism of lipids	0.0279456	AGT,ALOX5AP,APOA2,CSNK2B,CYP1A1,CYP1A2,CYP21A2,CYP24A1,CYP2C19,CYP2C9,CYP2D6,CYP2E1,CYP2R1,CYP3A4,FADS1,FADS2,GC,GPX1,INSIG2,LTC4S,PON1,PON2,PPARG,PTGES,PTGS1,PTGS2,RXRA,SLC22A5,SLC44A4,VDR	R-HSA-556833
FOXA1 transcription factor network	0.0284059	ESR1,FOS,INS,SCGB1A1,SERPINA1	hnf3apathway
Methylation	0.0288641	COMT,CYP1A2,GSTO1	R-HSA-156581
BCR signaling pathway	0.0288641	CHUK,CSK,FOS,MAPK1,NFKB1,NFKBIA	bcr_5pathway
IL5-mediated signaling events	0.0288641	IL5,IL5RA,JAK2	il5_pathway
Ras signaling in the CD4+ TCR pathway	0.0288641	FOS,MAPK1,PRKCA	tcrraspathway
MAP kinase activation	0.0309169	CHUK,FOS,IRAK1,MAPK1,NFKB1,NOD2	R-HSA-450294
Post-translational protein phosphorylation	0.0328787	APOA2,C3,C4A,C4B,IL6,SERPINA1,SPP1,TIMP1	R-HSA-8957275
Shigellosis	0.0332077	CHUK,CXCL8,MAPK1,NFKB1,NFKBIA,NOD2	hsa05131
TNFs bind their physiological receptors	0.0336669	LTA,TNFRSF1B,TNFRSF4,TNFSF4	R-HSA-5669034
a6b1 and a6b4 Integrin signaling	0.0336669	EGFR,ERBB2,IL1A,PRKCA,RXRA	a6b1_a6b4_integrin_pathway
Beta2 integrin cell surface interactions	0.0336669	C3,ICAM1,PLAUR,VCAM1	integrin2_pathway
S1P3 pathway	0.0336669	ITGB3,JAK2,MAPK1,VEGFA	s1p_s1p3_pathway
TNF receptor signaling pathway	0.0336669	CHUK,NFKB1,STAT1,TNF,TNFRSF1B	tnfpathway
PI3K/AKT Signaling	0.0343684	CHUK,CSNK2B,EGFR,ERBB2,ESR1,IER3,INS,IRAK1,KIT,MAPK1,PDGFRA,PPARG,RICTOR,TP53	R-HSA-1257604
Synthesis of Prostaglandins (PG) and Thromboxanes (TX)	0.0343684	PTGES,PTGS1,PTGS2	R-HSA-2162123
Eicosanoid ligand-binding receptors	0.0343684	PTGDR,PTGER4,TBXA2R	R-HSA-391903
The NLRP3 inflammasome	0.0343684	MEFV,NFKB1,NLRP3	R-HSA-844456
Integrin cell surface interactions	0.0347288	COL4A3,ICAM1,ITGB3,PECAM1,SPP1,VCAM1	R-HSA-216083
Non-small cell lung cancer	0.0347288	EGFR,ERBB2,MAPK1,PRKCA,RXRA,TP53	hsa05223
Beta1 integrin cell surface interactions	0.0347288	CD14,COL4A3,PLAUR,SPP1,VCAM1,VEGFA	integrin1_pathway
MAPK family signaling cascades	0.0351844	CSF2,CSK,EGFR,ERBB2,IL2RA,IL3,IL5,IL5RA,IL6,IL6R,ITGB3,JAK2,KIT,MAPK1,PDGFRA	R-HSA-5683057
Endocrine and other factor-regulated calcium reabsorption	0.0358468	ATP2B1,BDKRB2,ESR1,PRKCA,VDR	hsa04961
RUNX1 regulates transcription of genes involved in interleukin signaling	0.0362283	IL3,RUNX1	R-HSA-8939247
Caffeine metabolism	0.0362283	CYP1A2,NAT2	hsa00232
Gap junction	0.0362699	ADRB1,EGFR,ITPR2,MAPK1,PDGFRA,PRKCA,TUBB	hsa04540
IL2 signaling events mediated by STAT5	0.0368075	FOXP3,IL2RA,IL4,LTA	il2_stat5pathway
Retinoic acid receptors-mediated signaling	0.0368075	MAPK1,PRKCA,RXRA,VDR	retinoic_acid_pathway
Longevity regulating pathway	0.0382836	ATF6B,CAT,INS,NFKB1,PPARG,SOD2,TP53	hsa04211
Leukocyte transendothelial migration	0.0386758	ACTN4,CXCL12,CYBA,ICAM1,MMP9,PECAM1,PRKCA,VCAM1	hsa04670
Regulation of KIT signaling	0.0398455	KIT,PRKCA,SH2B3	R-HSA-1433559
p75NTR signals via NF-kB	0.0398455	IRAK1,NFKB1,NFKBIA	R-HSA-193639
TGF-beta receptor signaling in EMT (epithelial to mesenchymal transition)	0.0398455	TGFB1,TGFBR1,TGFBR2	R-HSA-2173791
Nucleotide-like (purinergic) receptors	0.0398455	ADORA1,ADORA2A,P2RY12	R-HSA-418038
Regulation of TLR by endogenous ligand	0.0398455	CD14,TLR2,TLR4	R-HSA-5686938
Dilated cardiomyopathy (DCM)	0.039986	ADRB1,ATP2A2,CACNB4,ITGB3,TGFB1,TGFB2,TNF	hsa05414
CD40/CD40L signaling	0.0405695	CD40,IL4,NFKB1,NFKBIA	cd40_pathway
Endocytosis	0.0433327	CCR5,EGFR,HLA-A,HLA-B,HLA-C,HLA-E,HLA-G,HSPA1B,IL2RA,PDGFRA,SMAD3,TGFBR1,TGFBR2	hsa04144
Necroptosis	0.0433327	FAS,IFNG,IL1A,IL1B,JAK2,NLRP3,STAT1,STAT4,TLR4,TNF	hsa04217
RIG-I-like receptor signaling pathway	0.0441413	CHUK,CXCL8,IL12B,NFKB1,NFKBIA,TNF	hsa04622
Nuclear Receptor transcription pathway	0.0445722	ESR1,NR3C1,PPARG,RXRA,VDR	R-HSA-383280
Arginine and proline metabolism	0.0445722	ALDH2,ARG1,NOS1,NOS2,NOS3	hsa00330
Syndecan-4-mediated signaling events	0.0448465	CCL5,CXCL12,MMP9,PRKCA	syndecan_4_pathway
Ligand-dependent caspase activation	0.0460796	CD14,FAS,TLR4	R-HSA-140534
RIP-mediated NFkB activation via ZBP1	0.0460796	CHUK,NFKB1,NFKBIA	R-HSA-1810476
Beta5 beta6 beta7 and beta8 integrin cell surface interactions	0.0460796	PLAUR,TGFBR1,VCAM1	integrin5_pathway
Atypical NF-kappaB pathway	0.0460796	CSNK2B,NFKB1,NFKBIA	nfkappabatypicalpathway
Syndecan-3-mediated signaling events	0.0460796	CXCL8,EGFR,MC4R	syndecan_3_pathway
RAF/MAP kinase cascade	0.0467016	CSF2,CSK,EGFR,ERBB2,IL2RA,IL3,IL5,IL5RA,ITGB3,JAK2,KIT,MAPK1,PDGFRA	R-HSA-5673001
Activation of Matrix Metalloproteinases	0.0491428	CMA1,MMP1,MMP9,TIMP1	R-HSA-1592389
Syndecan-2-mediated signaling events	0.0491428	CSF2,CXCL8,MAPK1,TGFB1	syndecan_2_pathway
Heme degradation	0.0494491	HMOX1,UGT1A1	R-HSA-189483
Vitamins	0.0494491	CYP24A1,CYP2R1	R-HSA-211916
Synthesis of Lipoxins (LX)	0.0494491	ALOX5AP,LTC4S	R-HSA-2142700
Synthesis of 15-eicosatetraenoic acid derivatives	0.0494491	GPX1,PTGS2	R-HSA-2142770
CLEC7A/inflammasome pathway	0.0494491	IL1B,NFKB1	R-HSA-5660668
RUNX1 regulates estrogen receptor mediated transcription	0.0494491	ESR1,RUNX1	R-HSA-8931987
Alternative NF-kappaB pathway	0.0494491	CHUK,NFKB1	nfkappabalternativepathway
Neuroactive ligand-receptor interaction	0.0498857	ADORA1,ADORA2A,ADRA1B,ADRB1,ADRB2,ADRB3,BDKRB2,EDNRA,LEP,MC4R,NR3C1,PTGDR,PTGER4,TBXA2R	hsa04080

## Sheet: module 1
Pathway	P-value	genes	ID
Signaling by Interleukins	3.02222e-33	AGER,CCL2,CHUK,CSF2,FOS,HMOX1,IFNG,IL10RA,IL12B,IL13,IL17A,IL18,IL1A,IL1B,IL1R1,IL1RN,IL22,IL23R,IL2RA,IL3,IL4,IL4R,IL5,IL5RA,IL6,IL6R,IRAK1,JAK2,MAPK1,NFKB1,NFKBIA,NOD2,NOS2,PTGS2,SOCS3,STAT1,STAT4,TNF,TNFRSF1B,TP53	R-HSA-449147
Cytokine Signaling in Immune system	6.04544e-32	AGER,CCL2,CD40,CHUK,CSF2,FOS,HMOX1,IFNG,IL10RA,IL12B,IL13,IL17A,IL18,IL1A,IL1B,IL1R1,IL1RN,IL22,IL23R,IL2RA,IL3,IL4,IL4R,IL5,IL5RA,IL6,IL6R,IRAK1,JAK2,LTA,MAPK1,NFKB1,NFKBIA,NOD2,NOS2,PTGS2,SOCS3,STAT1,STAT4,TNF,TNFRSF1B,TNFRSF4,TNFSF4,TP53	R-HSA-1280215
Cytokine-cytokine receptor interaction	1.24384e-28	CCL2,CD40,CSF2,EGFR,FAS,IFNG,IL10RA,IL12B,IL13,IL17A,IL18,IL1A,IL1B,IL1R1,IL22,IL23R,IL2RA,IL3,IL4,IL4R,IL5,IL5RA,IL6,IL6R,KIT,LEP,LTA,TNF,TNFRSF1B,TNFRSF4,TNFSF4	hsa04060
Inflammatory bowel disease (IBD)	1.25182e-28	FOXP3,IFNG,IL12B,IL13,IL17A,IL18,IL1A,IL1B,IL22,IL23R,IL4,IL4R,IL5,IL6,NFKB1,NOD2,STAT1,STAT4,TLR2,TLR4,TNF	hsa05321
Immune System	1.39328e-26	AGER,ARG1,CCL2,CD14,CD40,CHUK,CSF2,CSNK2B,CTLA4,FOS,HMOX1,HSPA1B,IFNG,IL10RA,IL12B,IL13,IL17A,IL18,IL1A,IL1B,IL1R1,IL1RN,IL22,IL23R,IL2RA,IL3,IL4,IL4R,IL5,IL5RA,IL6,IL6R,IRAK1,JAK2,LTA,MAPK1,MPO,MS4A2,NFKB1,NFKBIA,NLRP3,NOD2,NOS1,NOS2,PLAUR,PTGS2,SOCS3,STAT1,STAT4,TIRAP,TLR2,TLR4,TNF,TNFRSF1B,TNFRSF4,TNFSF4,TP53	R-HSA-168256
IL23-mediated signaling events	4.42395e-26	CCL2,IFNG,IL12B,IL17A,IL18,IL1B,IL23R,IL6,JAK2,MPO,NFKB1,NFKBIA,NOS2,SOCS3,STAT1,STAT4,TNF	il23pathway
Interleukin-4 and Interleukin-13 signaling	2.21304e-25	CCL2,FOS,HMOX1,IL12B,IL13,IL17A,IL18,IL1A,IL1B,IL23R,IL4,IL4R,IL6,IL6R,JAK2,NOS2,PTGS2,SOCS3,STAT1,TNF,TNFRSF1B,TP53	R-HSA-6785807
Th17 cell differentiation	2.0152e-20	CHUK,FOS,FOXP3,IFNG,IL17A,IL1B,IL1R1,IL22,IL23R,IL2RA,IL4,IL4R,IL6,IL6R,JAK2,MAPK1,NFKB1,NFKBIA,STAT1	hsa04659
Leishmaniasis	3.57478e-20	FOS,IFNG,IL12B,IL1A,IL1B,IL4,IRAK1,JAK2,MAPK1,NFKB1,NFKBIA,NOS2,PTGS2,STAT1,TLR2,TLR4,TNF	hsa05140
Measles	4.09523e-20	CHUK,CSNK2B,FAS,HSPA1B,IFNG,IL12B,IL13,IL1A,IL1B,IL2RA,IL4,IL6,IRAK1,JAK2,NFKB1,NFKBIA,STAT1,TLR2,TLR4,TP53	hsa05162
Jak-STAT signaling pathway	6.1695e-20	CSF2,EGFR,IFNG,IL10RA,IL12B,IL13,IL22,IL23R,IL2RA,IL3,IL4,IL4R,IL5,IL5RA,IL6,IL6R,JAK2,LEP,SOCS3,STAT1,STAT4	hsa04630
Pathways in cancer	4.71067e-19	CHUK,EGFR,ERBB2,FAS,FOS,HMOX1,IFNG,IL12B,IL13,IL23R,IL2RA,IL3,IL4,IL4R,IL5,IL5RA,IL6,IL6R,JAK2,KIT,MAPK1,NFKB1,NFKBIA,NOS2,PPARG,PRKCA,PTGS2,STAT1,STAT4,TP53	hsa05200
TNF signaling pathway	2.53031e-17	CCL2,CHUK,CSF2,EDN1,FAS,FOS,IL1B,IL6,LTA,MAPK1,NFKB1,NFKBIA,NOD2,PTGS2,SOCS3,TNF,TNFRSF1B	hsa04668
IL-17 signaling pathway	6.845e-17	CCL2,CHUK,CSF2,FOS,IFNG,IL13,IL17A,IL1B,IL4,IL5,IL6,MAPK1,NFKB1,NFKBIA,PTGS2,TNF	hsa04657
Influenza A	1.43363e-16	CCL2,FAS,HSPA1B,IFNG,IL12B,IL18,IL1A,IL1B,IL6,JAK2,MAPK1,NFKB1,NFKBIA,NLRP3,PRKCA,SOCS3,STAT1,TLR4,TNF	hsa05164
Interleukin-10 signaling	1.90769e-16	CCL2,CSF2,IL10RA,IL12B,IL18,IL1A,IL1B,IL1R1,IL1RN,IL6,PTGS2,TNF,TNFRSF1B	R-HSA-6783783
Tuberculosis	2.43709e-16	CD14,IFNG,IL10RA,IL12B,IL18,IL1A,IL1B,IL6,IRAK1,JAK2,MAPK1,NFKB1,NOD2,NOS2,STAT1,TIRAP,TLR2,TLR4,TNF	hsa05152
Chagas disease (American trypanosomiasis)	2.53993e-16	CCL2,CHUK,FAS,FOS,IFNG,IL12B,IL1B,IL6,IRAK1,MAPK1,NFKB1,NFKBIA,NOS2,TLR2,TLR4,TNF	hsa05142
Toll-like receptor signaling pathway	3.33466e-16	CD14,CD40,CHUK,FOS,IL12B,IL1B,IL6,IRAK1,MAPK1,NFKB1,NFKBIA,STAT1,TIRAP,TLR2,TLR4,TNF	hsa04620
Toxoplasmosis	1.26755e-15	CD40,CHUK,HSPA1B,IFNG,IL10RA,IL12B,IRAK1,JAK2,MAPK1,NFKB1,NFKBIA,NOS2,STAT1,TLR2,TLR4,TNF	hsa05145
Th1 and Th2 cell differentiation	1.52363e-15	CHUK,FOS,IFNG,IL12B,IL13,IL2RA,IL4,IL4R,IL5,JAK2,MAPK1,NFKB1,NFKBIA,STAT1,STAT4	hsa04658
Pertussis	3.13611e-15	CD14,FOS,IL12B,IL1A,IL1B,IL6,IRAK1,MAPK1,NFKB1,NLRP3,NOS2,TIRAP,TLR4,TNF	hsa05133
Hematopoietic cell lineage	3.20717e-15	CD14,CSF2,IL1A,IL1B,IL1R1,IL2RA,IL3,IL4,IL4R,IL5,IL5RA,IL6,IL6R,KIT,TNF	hsa04640
Calcineurin-regulated NFAT-dependent transcription in lymphocytes	4.84909e-15	CSF2,CTLA4,FOS,FOXP3,IFNG,IL2RA,IL3,IL4,IL5,PPARG,PTGS2,TNF	nfat_tfpathway
Herpes simplex infection	7.15809e-15	CCL2,CHUK,CSNK2B,FAS,FOS,IFNG,IL12B,IL1B,IL6,JAK2,LTA,NFKB1,NFKBIA,SOCS3,STAT1,TLR2,TNF,TP53	hsa05168
IL12-mediated signaling events	8.07196e-15	FOS,IFNG,IL12B,IL18,IL1B,IL1R1,IL2RA,IL4,JAK2,NFKB1,NOS2,STAT1,STAT4	il12_2pathway
IL27-mediated signaling events	2.85545e-14	IFNG,IL12B,IL17A,IL18,IL1B,IL6,JAK2,STAT1,STAT4,TNF	il27pathway
NF-kappa B signaling pathway	6.67741e-14	CD14,CD40,CHUK,CSNK2B,IL1B,IL1R1,IRAK1,LTA,NFKB1,NFKBIA,PTGS2,TIRAP,TLR4,TNF	hsa04064
Amoebiasis	7.511e-14	ARG1,CD14,CSF2,IFNG,IL12B,IL1B,IL1R1,IL6,NFKB1,NOS2,PRKCA,TLR2,TLR4,TNF	hsa05146
Rheumatoid arthritis	9.60916e-13	CCL2,CSF2,CTLA4,FOS,IFNG,IL17A,IL18,IL1A,IL1B,IL6,TLR2,TLR4,TNF	hsa05323
Hepatitis B	1.04456e-12	CHUK,FAS,FOS,IL6,MAPK1,NFKB1,NFKBIA,PRKCA,STAT1,STAT4,TIRAP,TLR2,TLR4,TNF,TP53	hsa05161
Legionellosis	2.61672e-12	CD14,HSPA1B,IL12B,IL18,IL1B,IL6,NFKB1,NFKBIA,TLR2,TLR4,TNF	hsa05134
HIF-1 signaling pathway	3.5971e-12	EDN1,EGFR,ERBB2,HMOX1,IFNG,IL6,IL6R,MAPK1,NFKB1,NOS2,NPPA,PRKCA,TLR4	hsa04066
Salmonella infection	1.48301e-11	CD14,CSF2,FOS,IFNG,IL18,IL1A,IL1B,IL6,MAPK1,NFKB1,NOS2,TLR4	hsa05132
AP-1 transcription factor network	4.01201e-11	CCL2,CSF2,EDN1,FOS,GATA2,IFNG,IL4,IL5,IL6,NPPA,TP53	ap1_pathway
MyD88:MAL(TIRAP) cascade initiated on plasma membrane	4.41847e-11	AGER,CD14,CHUK,FOS,IRAK1,MAPK1,NFKB1,NFKBIA,NOD2,TIRAP,TLR2,TLR4	R-HSA-166058
Toll Like Receptor TLR1:TLR2 Cascade	4.41847e-11	AGER,CD14,CHUK,FOS,IRAK1,MAPK1,NFKB1,NFKBIA,NOD2,TIRAP,TLR2,TLR4	R-HSA-168179
Toll Like Receptor TLR6:TLR2 Cascade	4.41847e-11	AGER,CD14,CHUK,FOS,IRAK1,MAPK1,NFKB1,NFKBIA,NOD2,TIRAP,TLR2,TLR4	R-HSA-168188
Toll Like Receptor 2 (TLR2) Cascade	4.41847e-11	AGER,CD14,CHUK,FOS,IRAK1,MAPK1,NFKB1,NFKBIA,NOD2,TIRAP,TLR2,TLR4	R-HSA-181438
AGE-RAGE signaling pathway in diabetic complications	7.14136e-11	AGER,CCL2,EDN1,IL1A,IL1B,IL6,JAK2,MAPK1,NFKB1,PRKCA,STAT1,TNF	hsa04933
Osteoclast differentiation	7.50329e-11	CHUK,FOS,IFNG,IL1A,IL1B,IL1R1,MAPK1,NFKB1,NFKBIA,PPARG,SOCS3,STAT1,TNF	hsa04380
NOD-like receptor signaling pathway	1.42727e-10	CCL2,CHUK,IL18,IL1B,IL6,MAPK1,NFKB1,NFKBIA,NLRP12,NLRP3,NOD2,STAT1,TLR4,TNF	hsa04621
MAPK signaling pathway	1.47908e-10	BDNF,CD14,CHUK,EGFR,FAS,FOS,HSPA1B,IL1A,IL1B,IL1R1,IRAK1,KIT,MAPK1,NFKB1,PRKCA,TNF,TP53	hsa04010
Glucocorticoid receptor regulatory network	1.94412e-10	CSF2,FOS,IFNG,IL13,IL4,IL5,IL6,MAPK1,NFKB1,STAT1,TP53	reg_gr_pathway
Interleukin-1 family signaling	1.99039e-10	AGER,CHUK,IL13,IL18,IL1A,IL1B,IL1R1,IL1RN,IL4,IRAK1,NFKB1,NFKBIA,NOD2	R-HSA-446652
Fc epsilon RI signaling pathway	7.41715e-10	ALOX5AP,CSF2,IL13,IL3,IL4,IL5,MAPK1,MS4A2,PRKCA,TNF	hsa04664
Malaria	9.96957e-10	CCL2,CD40,IFNG,IL18,IL1B,IL6,TLR2,TLR4,TNF	hsa05144
Toll Like Receptor 4 (TLR4) Cascade	1.09513e-09	AGER,CD14,CHUK,FOS,IRAK1,MAPK1,NFKB1,NFKBIA,NOD2,TIRAP,TLR2,TLR4	R-HSA-166016
African trypanosomiasis	2.04752e-09	FAS,IFNG,IL12B,IL18,IL1B,IL6,PRKCA,TNF	hsa05143
PI3K-Akt signaling pathway	2.17191e-09	BDNF,CHUK,EGFR,IL2RA,IL3,IL4,IL4R,IL6,IL6R,JAK2,KIT,MAPK1,NFKB1,PRKCA,TLR2,TLR4,TP53	hsa04151
T cell receptor signaling pathway	2.17191e-09	CHUK,CSF2,CTLA4,FOS,IFNG,IL4,IL5,MAPK1,NFKB1,NFKBIA,TNF	hsa04660
Fluid shear stress and atherosclerosis	3.24164e-09	CCL2,CHUK,EDN1,FOS,HMOX1,IFNG,IL1A,IL1B,IL1R1,NFKB1,TNF,TP53	hsa05418
Diseases of Immune System	4.95924e-09	CD14,CHUK,NFKB1,NFKBIA,TIRAP,TLR2,TLR4	R-HSA-5260271
Diseases associated with the TLR signaling cascade	4.95924e-09	CD14,CHUK,NFKB1,NFKBIA,TIRAP,TLR2,TLR4	R-HSA-5602358
Toll-like Receptor Cascades	8.76383e-09	AGER,CD14,CHUK,FOS,IRAK1,MAPK1,NFKB1,NFKBIA,NOD2,TIRAP,TLR2,TLR4	R-HSA-168898
Interleukin-2 family signaling	1.28866e-08	CSF2,IL2RA,IL3,IL5,IL5RA,JAK2,STAT1,STAT4	R-HSA-451927
TRAF6 mediated induction of NFkB and MAP kinases upon TLR7/8 or 9 activation	1.31448e-08	AGER,CD14,CHUK,FOS,IRAK1,MAPK1,NFKB1,NFKBIA,NOD2,TLR4	R-HSA-975138
Toll Like Receptor 7/8 (TLR7/8) Cascade	1.41573e-08	AGER,CD14,CHUK,FOS,IRAK1,MAPK1,NFKB1,NFKBIA,NOD2,TLR4	R-HSA-168181
MyD88 dependent cascade initiated on endosome	1.41573e-08	AGER,CD14,CHUK,FOS,IRAK1,MAPK1,NFKB1,NFKBIA,NOD2,TLR4	R-HSA-975155
Calcium signaling in the CD4+ TCR pathway	1.49618e-08	CSF2,FOS,IFNG,IL2RA,IL3,IL4,PTGS2	tcrcalciumpathway
Toll Like Receptor 9 (TLR9) Cascade	2.08869e-08	AGER,CD14,CHUK,FOS,IRAK1,MAPK1,NFKB1,NFKBIA,NOD2,TLR4	R-HSA-168138
MyD88-independent TLR4 cascade	2.47997e-08	AGER,CD14,CHUK,FOS,IRAK1,MAPK1,NFKB1,NFKBIA,NOD2,TLR4	R-HSA-166166
TRIF(TICAM1)-mediated TLR4 signaling	2.47997e-08	AGER,CD14,CHUK,FOS,IRAK1,MAPK1,NFKB1,NFKBIA,NOD2,TLR4	R-HSA-937061
Asthma	3.06795e-08	CD40,IL13,IL3,IL4,IL5,MS4A2,TNF	hsa05310
Interleukin-1 signaling	3.56672e-08	AGER,CHUK,IL1A,IL1B,IL1R1,IL1RN,IRAK1,NFKB1,NFKBIA,NOD2	R-HSA-9020702
Kaposi's sarcoma-associated herpesvirus infection	7.5445e-08	CHUK,CSF2,FAS,FOS,IL6,JAK2,MAPK1,NFKB1,NFKBIA,PTGS2,STAT1,TP53	hsa05167
IL1-mediated signaling events	9.06967e-08	CHUK,IL1A,IL1B,IL1R1,IL1RN,IRAK1,NFKB1	il1pathway
SHP2 signaling	9.26041e-08	BDNF,EGFR,IFNG,IL2RA,IL6,IL6R,JAK2,STAT1	shp2_pathway
ATF-2 transcription factor network	1.21228e-07	ARG1,FOS,IFNG,IL6,MAPK1,NOS2,PRKCA,SOCS3	atf2_pathway
Allograft rejection	1.29913e-07	CD40,FAS,IFNG,IL12B,IL4,IL5,TNF	hsa05330
Interleukin-6 signaling	1.5187e-07	IL6,IL6R,JAK2,SOCS3,STAT1	R-HSA-1059683
Canonical NF-kappaB pathway	1.84557e-07	CHUK,NFKB1,NFKBIA,NOD2,PRKCA,TNF	nfkappabcanonicalpathway
Endogenous TLR signaling	2.41482e-07	CD14,CHUK,IRAK1,TIRAP,TLR2,TLR4	toll_endogenous_pathway
Downstream signaling in na&#xef;ve CD8+ T cells	2.78758e-07	FOS,IFNG,IL2RA,MAPK1,PRKCA,STAT4,TNF,TNFRSF4	cd8tcrdownstreampathway
Acute myeloid leukemia	2.78758e-07	CD14,CHUK,CSF2,IL3,KIT,MAPK1,MPO,NFKB1	hsa05221
Type I diabetes mellitus	2.97858e-07	FAS,IFNG,IL12B,IL1A,IL1B,LTA,TNF	hsa04940
Adipocytokine signaling pathway	3.89277e-07	CHUK,JAK2,LEP,NFKB1,NFKBIA,SOCS3,TNF,TNFRSF1B	hsa04920
Interleukin receptor SHC signaling	4.8956e-07	CSF2,IL2RA,IL3,IL5,IL5RA,JAK2	R-HSA-912526
TAK1 activates NFkB by phosphorylation and activation of IKKs complex	7.67879e-07	AGER,CHUK,IRAK1,NFKB1,NFKBIA,NOD2	R-HSA-445989
IL12 signaling mediated by STAT4	1.42482e-06	FOS,IFNG,IL13,IL18,IL2RA,STAT4	il12_stat4pathway
Interleukin-1 processing	1.69315e-06	IL18,IL1A,IL1B,NFKB1	R-HSA-448706
Toll Like Receptor 10 (TLR10) Cascade	1.84896e-06	AGER,CHUK,FOS,IRAK1,MAPK1,NFKB1,NFKBIA,NOD2	R-HSA-168142
Toll Like Receptor 5 (TLR5) Cascade	1.84896e-06	AGER,CHUK,FOS,IRAK1,MAPK1,NFKB1,NFKBIA,NOD2	R-HSA-168176
ERK1/ERK2 pathway	1.84896e-06	CSF2,EGFR,ERBB2,IL2RA,IL3,IL5,IL5RA,IL6,IL6R,JAK2,KIT,MAPK1	R-HSA-5684996
MyD88 cascade initiated on plasma membrane	1.84896e-06	AGER,CHUK,FOS,IRAK1,MAPK1,NFKB1,NFKBIA,NOD2	R-HSA-975871
Proteoglycans in cancer	1.84896e-06	EGFR,ERBB2,FAS,IL12B,MAPK1,PLAUR,PRKCA,TLR2,TLR4,TNF,TP53	hsa05205
HTLV-I infection	1.97065e-06	CD40,CHUK,CSF2,FOS,IL1R1,IL2RA,IL6,LTA,NFKB1,NFKBIA,TNF,TP53	hsa05166
Innate Immune System	2.37527e-06	AGER,ARG1,CD14,CHUK,CSNK2B,FOS,HSPA1B,IL1B,IRAK1,MAPK1,MPO,MS4A2,NFKB1,NFKBIA,NLRP3,NOD2,NOS1,NOS2,PLAUR,TIRAP,TLR2,TLR4,TNFRSF1B	R-HSA-168249
Necroptosis	2.37527e-06	FAS,IFNG,IL1A,IL1B,JAK2,NLRP3,STAT1,STAT4,TLR4,TNF	hsa04217
GMCSF-mediated signaling events	2.66782e-06	CCL2,CSF2,FOS,JAK2,MAPK1,STAT1	gmcsf_pathway
IL4-mediated signaling events	3.07336e-06	ARG1,IL4,IL4R,IL5,JAK2,LTA,SOCS3	il4_2pathway
Relaxin signaling pathway	3.61404e-06	EDN1,EGFR,FOS,MAPK1,NFKB1,NFKBIA,NOS1,NOS2,PRKCA	hsa04926
Toll Like Receptor 3 (TLR3) Cascade	3.77757e-06	AGER,CHUK,FOS,IRAK1,MAPK1,NFKB1,NFKBIA,NOD2	R-HSA-168164
Hepatitis C	3.77878e-06	CHUK,EGFR,MAPK1,NFKB1,NFKBIA,SOCS3,STAT1,TNF,TP53	hsa05160
MAPK1 (ERK2) activation	5.0408e-06	IL6,IL6R,JAK2,MAPK1	R-HSA-112411
Interleukin-23 signaling	5.0408e-06	IL12B,IL23R,JAK2,STAT4	R-HSA-9020933
HIF-1-alpha transcription factor network	5.0408e-06	ABCB1,EDN1,FOS,GATA2,HMOX1,LEP,NOS2	hif1_tfpathway
Graft-versus-host disease	5.51483e-06	FAS,IFNG,IL1A,IL1B,IL6,TNF	hsa05332
Apoptosis	5.61241e-06	CHUK,FAS,FOS,IL3,MAPK1,NFKB1,NFKBIA,TNF,TP53	hsa04210
MAPK family signaling cascades	7.48078e-06	CSF2,EGFR,ERBB2,IL2RA,IL3,IL5,IL5RA,IL6,IL6R,JAK2,KIT,MAPK1	R-HSA-5683057
MyD88 deficiency (TLR2/4)	7.95087e-06	CD14,TIRAP,TLR2,TLR4	R-HSA-5602498
RUNX1 and FOXP3 control the development of regulatory T lymphocytes (Tregs)	7.95087e-06	CTLA4,FOXP3,IFNG,IL2RA	R-HSA-8877330
Interleukin-3, Interleukin-5 and GM-CSF signaling	8.11386e-06	CSF2,IL2RA,IL3,IL5,IL5RA,JAK2	R-HSA-512988
Interleukin-17 signaling	8.5865e-06	CHUK,FOS,IL17A,IRAK1,MAPK1,NFKB1,NOD2	R-HSA-448424
Interleukin-6 family signaling	8.85561e-06	IL6,IL6R,JAK2,SOCS3,STAT1	R-HSA-6783589
Non-alcoholic fatty liver disease (NAFLD)	1.00835e-05	FAS,IL1A,IL1B,IL6,IL6R,LEP,NFKB1,SOCS3,TNF	hsa04932
Pancreatic cancer	1.10747e-05	CHUK,EGFR,ERBB2,MAPK1,NFKB1,STAT1,TP53	hsa05212
IL6-mediated signaling events	1.15938e-05	FOS,IL6,IL6R,JAK2,SOCS3,STAT1	il6_7pathway
IRAK4 deficiency (TLR2/4)	1.16353e-05	CD14,TIRAP,TLR2,TLR4	R-HSA-5603041
Epstein-Barr virus infection	1.4056e-05	CD40,CHUK,CSNK2B,HSPA1B,IFNG,IL10RA,IRAK1,NFKB1,NFKBIA,TP53	hsa05169
EGFR tyrosine kinase inhibitor resistance	1.52774e-05	EGFR,ERBB2,IL6,IL6R,JAK2,MAPK1,PRKCA	hsa01521
IL2-mediated signaling events	2.89892e-05	FOS,IFNG,IL2RA,MAPK1,SOCS3,STAT1	il2_1pathway
Osteopontin-mediated events	3.14898e-05	CHUK,FOS,MAPK1,NFKB1,NFKBIA	avb3_opn_pathway
Antifolate resistance	3.14898e-05	CHUK,IL1B,IL6,NFKB1,TNF	hsa01523
Regulation of IFNG signaling	3.29696e-05	IFNG,JAK2,SOCS3,STAT1	R-HSA-877312
Interleukin-12 family signaling	3.46846e-05	IFNG,IL12B,IL23R,JAK2,STAT1,STAT4	R-HSA-447115
EPO signaling pathway	4.24337e-05	JAK2,NFKB1,SH2B3,SOCS3,STAT1	epopathway
HIV-1 Nef: Negative effector of Fas and TNF-alpha	5.69801e-05	CHUK,FAS,NFKB1,NFKBIA,TNF	hivnefpathway
Transcriptional misregulation in cancer	5.71519e-05	CD14,CD40,CSF2,IL3,IL6,MPO,NFKB1,PPARG,TP53	hsa05202
Prostate cancer	5.71519e-05	CHUK,EGFR,ERBB2,MAPK1,NFKB1,NFKBIA,TP53	hsa05215
MAP kinase activation	6.57729e-05	CHUK,FOS,IRAK1,MAPK1,NFKB1,NOD2	R-HSA-450294
Cytosolic DNA-sensing pathway	6.57729e-05	CHUK,IL18,IL1B,IL6,NFKB1,NFKBIA	hsa04623
RAF/MAP kinase cascade	7.44338e-05	CSF2,EGFR,ERBB2,IL2RA,IL3,IL5,IL5RA,JAK2,KIT,MAPK1	R-HSA-5673001
TNFR2 non-canonical NF-kB pathway	7.75133e-05	CD40,CHUK,LTA,TNF,TNFRSF1B,TNFRSF4,TNFSF4	R-HSA-5668541
amb2 Integrin signaling	0.000105507	AGER,IL6,NFKB1,PLAUR,TNF	amb2_neutrophils_pathway
IFN-gamma pathway	0.000105507	IFNG,IL1B,JAK2,MAPK1,STAT1	ifngpathway
Prolactin signaling pathway	0.000107203	FOS,JAK2,MAPK1,NFKB1,SOCS3,STAT1	hsa04917
Cellular roles of Anthrax toxin	0.000111953	IL18,IL1B,MAPK1,TNF	anthraxpathway
Signaling by SCF-KIT	0.000148525	JAK2,KIT,PRKCA,SH2B3,STAT1	R-HSA-1433557
IkBA variant leads to EDA-ID	0.000171379	CHUK,NFKB1,NFKBIA	R-HSA-5603029
Neurotrophin signaling pathway	0.000203637	BDNF,IRAK1,MAPK1,NFKB1,NFKBIA,SH2B3,TP53	hsa04722
TNF receptor signaling pathway	0.000203637	CHUK,NFKB1,STAT1,TNF,TNFRSF1B	tnfpathway
RAF-independent MAPK1/3 activation	0.00024143	IL6,IL6R,JAK2,MAPK1	R-HSA-112409
Interleukin-18 signaling	0.000264798	IL13,IL18,IL4	R-HSA-9012546
Generic Transcription Pathway	0.000272016	BDNF,CSF2,CSNK2B,CTLA4,EGFR,ERBB2,FAS,FOS,FOXP3,GATA2,IFNG,IL2RA,IL3,IRAK1,KIT,MAPK1,NPPA,PPARG,SOCS3,STAT1,TP53	R-HSA-212436
TRAF6 mediated NF-kB activation	0.0002799	AGER,CHUK,NFKB1,NFKBIA	R-HSA-933542
Growth hormone receptor signaling	0.0002799	JAK2,MAPK1,SOCS3,STAT1	R-HSA-982772
Nucleotide-binding domain, leucine rich repeat containing receptor (NLR) signaling pathways	0.000325611	CHUK,IRAK1,NFKB1,NLRP3,NOD2	R-HSA-168643
Interleukin-20 family signaling	0.000326835	IL22,JAK2,STAT1,STAT4	R-HSA-8854691
Transcriptional regulation by RUNX1	0.00037253	CSF2,CSNK2B,CTLA4,FOXP3,GATA2,IFNG,IL2RA,IL3,SOCS3	R-HSA-8878171
Autoimmune thyroid disease	0.000385466	CD40,CTLA4,FAS,IL4,IL5	hsa05320
Intracellular signaling by second messengers	0.000398305	CHUK,CSNK2B,EGFR,ERBB2,IRAK1,KIT,MAPK1,PPARG,PRKCA,TP53	R-HSA-9006925
Small cell lung cancer	0.000492913	CHUK,NFKB1,NFKBIA,NOS2,PTGS2,TP53	hsa05222
MAPK3 (ERK1) activation	0.000523182	IL6,IL6R,JAK2	R-HSA-110056
Death Receptor Signalling	0.000531498	CHUK,FAS,IRAK1,NFKB1,NFKBIA,TNF,USP4	R-HSA-73887
TNFs bind their physiological receptors	0.000573036	LTA,TNFRSF1B,TNFRSF4,TNFSF4	R-HSA-5669034
Fc-epsilon receptor I signaling in mast cells	0.000626099	CHUK,FOS,MAPK1,MS4A2,NFKB1	fcer1pathway
IL2 signaling events mediated by STAT5	0.000649115	FOXP3,IL2RA,IL4,LTA	il2_stat5pathway
Signaling by Leptin	0.000692043	JAK2,LEP,SOCS3	R-HSA-2586552
CD40/CD40L signaling	0.000731797	CD40,IL4,NFKB1,NFKBIA	cd40_pathway
PI3K/AKT Signaling	0.000733249	CHUK,CSNK2B,EGFR,ERBB2,IRAK1,KIT,MAPK1,PPARG,TP53	R-HSA-1257604
BCR signaling pathway	0.000827959	CHUK,FOS,MAPK1,NFKB1,NFKBIA	bcr_5pathway
Endothelins	0.000827959	EDN1,FOS,JAK2,MAPK1,PRKCA	endothelinpathway
Interleukin-35 Signalling	0.000888668	JAK2,STAT1,STAT4	R-HSA-8984722
Shigellosis	0.000938818	CHUK,MAPK1,NFKB1,NFKBIA,NOD2	hsa05131
Central carbon metabolism in cancer	0.000938818	EGFR,ERBB2,KIT,MAPK1,TP53	hsa05230
LPA receptor mediated events	0.000938818	EGFR,FOS,IL6,NFKB1,NFKBIA	lysophospholipid_pathway
RNA Polymerase II Transcription	0.000991793	BDNF,CSF2,CSNK2B,CTLA4,EGFR,ERBB2,FAS,FOS,FOXP3,GATA2,IFNG,IL2RA,IL3,IRAK1,KIT,MAPK1,NPPA,PPARG,SOCS3,STAT1,TP53	R-HSA-73857
Signaling events mediated by HDAC Class I	0.000991793	GATA2,NFKB1,NFKBIA,PPARG,TNF	hdac_classi_pathway
Non-small cell lung cancer	0.000991793	EGFR,ERBB2,MAPK1,PRKCA,TP53	hsa05223
Regulation of Telomerase	0.00105985	EGFR,FOS,IFNG,MAPK1,NFKB1	telomerasepathway
NF-kB is activated and signals survival	0.00109318	IRAK1,NFKB1,NFKBIA	R-HSA-209560
Prion diseases	0.00109919	IL1A,IL1B,IL6,MAPK1	hsa05020
RIG-I-like receptor signaling pathway	0.00128466	CHUK,IL12B,NFKB1,NFKBIA,TNF	hsa04622
Validated transcriptional targets of AP1 family members Fra1 and Fra2	0.0013424	CCL2,HMOX1,IL6,PLAUR	fra_pathway
B cell receptor signaling pathway	0.0013424	CHUK,FOS,MAPK1,NFKB1,NFKBIA	hsa04662
IL5-mediated signaling events	0.0013424	IL5,IL5RA,JAK2	il5_pathway
Ras signaling in the CD4+ TCR pathway	0.0013424	FOS,MAPK1,PRKCA	tcrraspathway
Signaling mediated by p38-alpha and p38-beta	0.00147308	CSNK2B,NOS2,PTGS2,TP53	p38alphabetadownstreampathway
Sphingolipid signaling pathway	0.00158043	MAPK1,MS4A2,NFKB1,PRKCA,TNF,TP53	hsa04071
TFAP2 (AP-2) family regulates transcription of growth factors and their receptors	0.00163253	EGFR,ERBB2,KIT	R-HSA-8866910
MicroRNAs in cancer	0.00172837	ABCB1,EGFR,ERBB2,HMOX1,MAPK1,NFKB1,PRKCA,PTGS2,TP53	hsa05206
Regulation of KIT signaling	0.00194324	KIT,PRKCA,SH2B3	R-HSA-1433559
p75NTR signals via NF-kB	0.00194324	IRAK1,NFKB1,NFKBIA	R-HSA-193639
Regulation of TLR by endogenous ligand	0.00194324	CD14,TLR2,TLR4	R-HSA-5686938
Bladder cancer	0.00194324	EGFR,ERBB2,MAPK1,TP53	hsa05219
Chronic myeloid leukemia	0.00199551	CHUK,MAPK1,NFKB1,NFKBIA,TP53	hsa05220
Ligand-dependent caspase activation	0.00229663	CD14,FAS,TLR4	R-HSA-140534
RIP-mediated NFkB activation via ZBP1	0.00229663	CHUK,NFKB1,NFKBIA	R-HSA-1810476
Atypical NF-kappaB pathway	0.00229663	CSNK2B,NFKB1,NFKBIA	nfkappabatypicalpathway
Ceramide signaling pathway	0.0024438	MAPK1,NFKB1,NFKBIA,TNF	ceramide_pathway
ErbB2/ErbB3 signaling events	0.0024438	ERBB2,FOS,JAK2,MAPK1	erbb2erbb3pathway
Chemokine signaling pathway	0.00244812	CCL2,CHUK,JAK2,MAPK1,NFKB1,NFKBIA,STAT1	hsa04062
ER-Phagosome pathway	0.00257546	CD14,CHUK,TIRAP,TLR2,TLR4	R-HSA-1236974
Human papillomavirus infection	0.00261855	CHUK,EGFR,FAS,MAPK1,NFKB1,PTGS2,STAT1,TNF,TP53	hsa05165
Gastrin-CREB signalling pathway via PKC and MAPK	0.00265483	EGFR,MAPK1,PRKCA	R-HSA-881907
Natural killer cell mediated cytotoxicity	0.00277237	CSF2,FAS,IFNG,MAPK1,PRKCA,TNF	hsa04650
a6b1 and a6b4 Integrin signaling	0.00281661	EGFR,ERBB2,IL1A,PRKCA	a6b1_a6b4_integrin_pathway
Fc epsilon receptor (FCERI) signaling	0.00285721	CHUK,FOS,MAPK1,MS4A2,NFKB1,NFKBIA	R-HSA-2454202
Interleukin-12 signaling	0.00303156	IFNG,IL12B,JAK2,STAT4	R-HSA-9020591
Biosynthesis of specialized proresolving mediators (SPMs)	0.00305602	ALOX5AP,LTC4S,PTGS2	R-HSA-9018678
PLCG1 events in ERBB2 signaling	0.00323307	EGFR,ERBB2	R-HSA-1251932
Gene expression (Transcription)	0.00332073	BDNF,CSF2,CSNK2B,CTLA4,EGFR,ERBB2,FAS,FOS,FOXP3,GATA2,IFNG,IL2RA,IL3,IRAK1,KIT,MAPK1,NPPA,PPARG,SOCS3,STAT1,TP53	R-HSA-74160
Signaling Pathways	0.0034405	BDNF,CHUK,CSF2,CSNK2B,EDN1,EGFR,ERBB2,FAS,FOS,IL2RA,IL3,IL5,IL5RA,IL6,IL6R,IRAK1,JAK2,KIT,LEP,MAPK1,NFKB1,NFKBIA,PPARG,PRKCA,SH2B3,SOCS3,STAT1,TAGAP,TNF,TP53,USP4	R-HSA-162582
Intestinal immune network for IgA production	0.00347512	CD40,IL4,IL5,IL6	hsa04672
ZBP1(DAI) mediated induction of type I IFNs	0.00398911	CHUK,NFKB1,NFKBIA	R-HSA-1606322
Signal transduction by L1	0.00398911	CSNK2B,EGFR,MAPK1	R-HSA-445144
Arginine biosynthesis	0.00398911	ARG1,NOS1,NOS2	hsa00220
Amyotrophic lateral sclerosis (ALS)	0.00398911	NOS1,TNF,TNFRSF1B,TP53	hsa05014
Signaling events mediated by Stem cell factor receptor (c-Kit)	0.00424596	JAK2,KIT,SH2B3,STAT1	kitpathway
Signaling events mediated by PTP1B	0.00424596	EGFR,JAK2,LEP,SOCS3	ptp1bpathway
Breast cancer	0.00440927	EGFR,ERBB2,FOS,KIT,MAPK1,TP53	hsa05224
SHC1 events in ERBB2 signaling	0.00450722	EGFR,ERBB2,PRKCA	R-HSA-1250196
Endocrine resistance	0.00458558	EGFR,ERBB2,FOS,MAPK1,TP53	hsa01522
Antigen processing-Cross presentation	0.0052609	CD14,CHUK,TIRAP,TLR2,TLR4	R-HSA-1236975
PI5P, PP2A and IER3 Regulate PI3K/AKT Signaling	0.00600701	EGFR,ERBB2,IRAK1,KIT,MAPK1	R-HSA-6811558
Endometrial cancer	0.00627719	EGFR,ERBB2,MAPK1,TP53	hsa05213
IKK complex recruitment mediated by RIP1	0.00647997	CD14,CHUK,TLR4	R-HSA-937041
ErbB1 downstream signaling	0.00676296	EGFR,FOS,MAPK1,PRKCA,STAT1	erbb1_downstream_pathway
FGF signaling pathway	0.00704349	FOS,MAPK1,PLAUR,STAT1	fgf_pathway
Synthesis of Lipoxins (LX)	0.0071667	ALOX5AP,LTC4S	R-HSA-2142700
TNFR1-induced NFkappaB signaling pathway	0.0071667	CHUK,TNF,USP4	R-HSA-5357956
CLEC7A/inflammasome pathway	0.0071667	IL1B,NFKB1	R-HSA-5660668
Insulin resistance	0.0071667	IL6,NFKB1,NFKBIA,SOCS3,TNF	hsa04931
Alternative NF-kappaB pathway	0.0071667	CHUK,NFKB1	nfkappabalternativepathway
Negative regulation of the PI3K/AKT network	0.00776231	EGFR,ERBB2,IRAK1,KIT,MAPK1	R-HSA-199418
Caspase activation via extrinsic apoptotic signalling pathway	0.00782695	CD14,FAS,TLR4	R-HSA-5357769
Senescence-Associated Secretory Phenotype (SASP)	0.00801763	FOS,IL1A,IL6,MAPK1,NFKB1	R-HSA-2559582
Ras signaling pathway	0.00804981	BDNF,CHUK,EGFR,KIT,MAPK1,NFKB1,PRKCA	hsa04014
Neutrophil degranulation	0.0106517	ARG1,CD14,CSNK2B,HSPA1B,MAPK1,MPO,NFKB1,PLAUR,TLR2,TNFRSF1B	R-HSA-6798695
Epithelial cell signaling in Helicobacter pylori infection	0.0107073	CHUK,EGFR,NFKB1,NFKBIA	hsa05120
p75(NTR)-mediated signaling	0.0107073	BDNF,CHUK,IRAK1,TP53	p75ntrpathway
Disease	0.0123899	CD14,CHUK,EGFR,ERBB2,HSPA1B,JAK2,KIT,MAPK1,NFKB1,NFKBIA,STAT1,TIRAP,TLR2,TLR4	R-HSA-1643685
Glioma	0.0124795	EGFR,MAPK1,PRKCA,TP53	hsa05214
NOD1/2 Signaling Pathway	0.0125107	CHUK,IRAK1,NOD2	R-HSA-168638
Adherens junction	0.0130338	CSNK2B,EGFR,ERBB2,MAPK1	hsa04520
Regulation of TNFR1 signaling	0.0135782	CHUK,TNF,USP4	R-HSA-5357905
Platinum drug resistance	0.013603	ERBB2,FAS,MAPK1,TP53	hsa01524
PDGFR-beta signaling pathway	0.0156273	FOS,JAK2,MAPK1,PRKCA,STAT1	pdgfrbpathway
Synthesis of 5-eicosatetraenoic acids	0.0157244	ALOX5AP,LTC4S	R-HSA-2142688
EGFR Transactivation by Gastrin	0.0157244	EGFR,PRKCA	R-HSA-2179392
EGF receptor (ErbB1) signaling pathway	0.0157244	EGFR,MAPK1,STAT1	erbb1_receptor_proximal_pathway
EGFR-dependent Endothelin signaling events	0.0157244	EDN1,EGFR	et_egfrpathway
Cellular Senescence	0.0167248	FOS,IL1A,IL6,MAPK1,NFKB1,TP53	R-HSA-2559583
ROS, RNS production in phagocytes	0.0168586	MPO,NOS1,NOS2	R-HSA-1222556
DDX58/IFIH1-mediated induction of interferon-alpha/beta	0.0168586	AGER,CHUK,NFKB1,NFKBIA	R-HSA-168928
Thyroid cancer	0.0181853	MAPK1,PPARG,TP53	hsa05216
TRIF-mediated programmed cell death	0.0189221	CD14,TLR4	R-HSA-2562578
Activation of the AP-1 family of transcription factors	0.0189221	FOS,MAPK1	R-HSA-450341
Interleukin-21 signaling	0.0189221	STAT1,STAT4	R-HSA-9020958
Transcriptional regulation by the AP-2 (TFAP2) family of transcription factors	0.019248	EGFR,ERBB2,KIT	R-HSA-8864260
ErbB4 signaling events	0.019248	ERBB2,JAK2,MAPK1	erbb4_pathway
Signaling by Receptor Tyrosine Kinases	0.0213173	BDNF,EGFR,ERBB2,JAK2,KIT,MAPK1,PRKCA,SH2B3,STAT1	R-HSA-9006934
Transcriptional regulation of white adipocyte differentiation	0.0213746	LEP,NFKB1,PPARG,TNF	R-HSA-381340
Interleukin-27 signaling	0.0223788	JAK2,STAT1	R-HSA-9020956
IRAK1 recruits IKK complex	0.0223788	CHUK,IRAK1	R-HSA-937039
IRAK1 recruits IKK complex upon TLR7/8 or 9 stimulation	0.0223788	CHUK,IRAK1	R-HSA-975144
ErbB signaling pathway	0.022924	EGFR,ERBB2,MAPK1,PRKCA	hsa04012
Phospholipase D signaling pathway	0.024772	EGFR,KIT,MAPK1,MS4A2,PRKCA	hsa04072
TP53 Regulates Transcription of Death Receptors and Ligands	0.0264228	FAS,TP53	R-HSA-6803211
TNF signaling	0.0265353	CHUK,TNF,USP4	R-HSA-75893
Gastric cancer	0.0267377	ABCB1,EGFR,ERBB2,MAPK1,TP53	hsa05226
Interferon gamma signaling	0.0287292	IFNG,JAK2,SOCS3,STAT1	R-HSA-877300
Phagosome	0.0289169	CD14,MPO,NOS1,TLR2,TLR4	hsa04145
Oxytocin signaling pathway	0.0296304	EGFR,FOS,MAPK1,PRKCA,PTGS2	hsa04921
TNFR1-induced proapoptotic signaling	0.0301339	TNF,USP4	R-HSA-5357786
Advanced glycosylation endproduct receptor signaling	0.0301339	AGER,MAPK1	R-HSA-879415
ERBB2 Activates PTK6 Signaling	0.0301339	EGFR,ERBB2	R-HSA-8847993
Type II diabetes mellitus	0.0312014	MAPK1,SOCS3,TNF	hsa04930
Circadian entrainment	0.032606	FOS,MAPK1,NOS1,PRKCA	hsa04713
Cellular senescence	0.0349489	IL1A,IL6,MAPK1,NFKB1,TP53	hsa04218
Estrogen signaling pathway	0.0349489	EGFR,FOS,HSPA1B,MAPK1	hsa04915
PI3K/AKT Signaling in Cancer	0.0358701	CHUK,EGFR,ERBB2,KIT	R-HSA-2219528
Choline metabolism in cancer	0.0358701	EGFR,FOS,MAPK1,PRKCA	hsa05231
Angiopoietin receptor Tie2-mediated signaling	0.0365091	MAPK1,NFKB1,TNF	angiopoietinreceptor_pathway
Signaling by ERBB2	0.0380207	EGFR,ERBB2,PRKCA	R-HSA-1227986
CLEC7A (Dectin-1) signaling	0.0380207	CHUK,IL1B,NFKB1,NFKBIA	R-HSA-5607764
ERBB2 Regulates Cell Motility	0.0380207	EGFR,ERBB2	R-HSA-6785631
The NLRP3 inflammasome	0.0380207	NFKB1,NLRP3	R-HSA-844456
Arf6 downstream pathway	0.0380207	MAPK1,PLAUR	arf6downstreampathway
ErbB receptor signaling network	0.0380207	EGFR,ERBB2	erbb_network_pathway
Arginine and proline metabolism	0.0380207	ARG1,NOS1,NOS2	hsa00330
Melanogenesis	0.0380207	EDN1,KIT,MAPK1,PRKCA	hsa04916
Hepatocellular carcinoma	0.0411312	EGFR,HMOX1,MAPK1,PRKCA,TP53	hsa05225
GRB2 events in ERBB2 signaling	0.0424949	EGFR,ERBB2	R-HSA-1963640
PI3K events in ERBB2 signaling	0.0424949	EGFR,ERBB2	R-HSA-1963642
MAP3K8 (TPL2)-dependent MAPK1/3 activation	0.0424949	CHUK,NFKB1	R-HSA-5684264
IRAK2 mediated activation of TAK1 complex upon TLR7/8 or 9 stimulation	0.0424949	CD14,TLR4	R-HSA-975163
Alzheimer's disease	0.0435326	FAS,IL1B,MAPK1,NOS1,TNF	hsa05010
Signaling by PTK6	0.0453095	EGFR,ERBB2,SOCS3	R-HSA-8848021
Signaling by Non-Receptor Tyrosine Kinases	0.0453095	EGFR,ERBB2,SOCS3	R-HSA-9006927
Biosynthesis of DHA-derived SPMs	0.0471153	LTC4S,PTGS2	R-HSA-9018677
TRAF6-mediated induction of TAK1 complex within TLR4 complex	0.0471153	CD14,TLR4	R-HSA-937072
Pathogenic Escherichia coli infection	0.047202	CD14,PRKCA,TLR4	hsa05130
Apoptosis	0.0481093	CD14,FAS,MAPK1,TLR4,TP53	R-HSA-109581

## Sheet: module 2
Pathway	P-value	genes	ID
Chemical carcinogenesis	2.03472e-21	ADH1B,CYP1A1,CYP1A2,CYP2C19,CYP2C9,CYP2E1,CYP3A4,EPHX1,GSTA1,GSTM1,GSTM3,GSTO1,GSTP1,GSTT1,NAT2,UGT1A1	hsa05204
Biological oxidations	5.0359e-21	ADH1B,ALDH2,COMT,CYP1A1,CYP1A2,CYP2C19,CYP2C9,CYP2D6,CYP2E1,CYP3A4,EPHX1,GSTA1,GSTM1,GSTM3,GSTO1,GSTP1,GSTT1,NAT2,PTGS1,UGT1A1	R-HSA-211859
Metabolism of xenobiotics by cytochrome P450	1.31911e-20	ADH1B,CYP1A1,CYP1A2,CYP2C9,CYP2D6,CYP2E1,CYP3A4,EPHX1,GSTA1,GSTM1,GSTM3,GSTO1,GSTP1,GSTT1,UGT1A1	hsa00980
Drug metabolism - cytochrome P450	4.46398e-19	ADH1B,CYP1A2,CYP2C19,CYP2C9,CYP2D6,CYP2E1,CYP3A4,GSTA1,GSTM1,GSTM3,GSTO1,GSTP1,GSTT1,UGT1A1	hsa00982
Drug metabolism - other enzymes	1.00198e-12	CYP2E1,CYP3A4,GSTA1,GSTM1,GSTM3,GSTO1,GSTP1,GSTT1,NAT2,UGT1A1,UPP1	hsa00983
Phase I - Functionalization of compounds	2.40719e-11	ADH1B,ALDH2,CYP1A1,CYP1A2,CYP2C19,CYP2C9,CYP2D6,CYP2E1,CYP3A4,EPHX1,PTGS1	R-HSA-211945
Xenobiotics	6.82504e-10	CYP1A1,CYP1A2,CYP2C19,CYP2C9,CYP2D6,CYP2E1,CYP3A4	R-HSA-211981
Biosynthesis of maresin-like SPMs	8.28293e-10	CYP1A2,CYP2C9,CYP2D6,CYP2E1,CYP3A4	R-HSA-9027307
Phase II - Conjugation of compounds	9.01298e-10	COMT,CYP1A2,GSTA1,GSTM1,GSTM3,GSTO1,GSTP1,GSTT1,NAT2,UGT1A1	R-HSA-156580
Biosynthesis of DHA-derived SPMs	4.13973e-09	CYP1A1,CYP1A2,CYP2C9,CYP2D6,CYP2E1,CYP3A4	R-HSA-9018677
Metabolism	4.73276e-09	ADA,ADH1B,ALDH2,APOA2,COMT,CYP1A1,CYP1A2,CYP2C19,CYP2C9,CYP2D6,CYP2E1,CYP3A4,EPHX1,GC,GPX1,GSTA1,GSTM1,GSTM3,GSTO1,GSTP1,GSTT1,NAT2,PON1,PTGES,PTGS1,UGT1A1,UPP1	R-HSA-1430728
Arachidonic acid metabolism	4.73276e-09	CYP1A1,CYP1A2,CYP2C19,CYP2C9,GPX1,PON1,PTGES,PTGS1	R-HSA-2142753
Biosynthesis of maresins	4.73276e-09	CYP1A2,CYP2C9,CYP2D6,CYP2E1,CYP3A4	R-HSA-9018682
Biosynthesis of specialized proresolving mediators (SPMs)	6.44897e-09	CYP1A1,CYP1A2,CYP2C9,CYP2D6,CYP2E1,CYP3A4	R-HSA-9018678
Glutathione metabolism	1.08886e-07	GPX1,GSTA1,GSTM1,GSTM3,GSTO1,GSTP1,GSTT1	hsa00480
Glutathione conjugation	3.87601e-07	GSTA1,GSTM1,GSTM3,GSTO1,GSTP1,GSTT1	R-HSA-156590
Cytochrome P450 - arranged by substrate type	4.09602e-07	CYP1A1,CYP1A2,CYP2C19,CYP2C9,CYP2D6,CYP2E1,CYP3A4	R-HSA-211897
Activation of C3 and C5	6.69303e-07	C3,C4A,C4B,C5	R-HSA-174577
Synthesis of epoxy (EET) and dihydroxyeicosatrienoic acids (DHET)	1.26491e-06	CYP1A1,CYP1A2,CYP2C19,CYP2C9	R-HSA-2142670
Synthesis of (16-20)-hydroxyeicosatetraenoic acids (HETE)	2.15748e-06	CYP1A1,CYP1A2,CYP2C19,CYP2C9	R-HSA-2142816
CYP2E1 reactions	5.35403e-06	CYP2C19,CYP2C9,CYP2D6,CYP2E1	R-HSA-211999
Linoleic acid metabolism	5.61623e-06	CYP1A2,CYP2C19,CYP2C9,CYP2E1,CYP3A4	hsa00591
Steroid hormone biosynthesis	5.87559e-06	COMT,CYP1A1,CYP1A2,CYP2E1,CYP3A4,UGT1A1	hsa00140
Arachidonic acid metabolism	7.62274e-06	CYP2C19,CYP2C9,CYP2E1,GPX1,PTGES,PTGS1	hsa00590
Retinol metabolism	9.75608e-06	ADH1B,CYP1A1,CYP1A2,CYP2C9,CYP3A4,UGT1A1	hsa00830
Fatty acid metabolism	1.4903e-05	CYP1A1,CYP1A2,CYP2C19,CYP2C9,GPX1,PON1,PTGES,PTGS1	R-HSA-8978868
Detoxification of Reactive Oxygen Species	1.64522e-05	CAT,GPX1,GSTP1,SOD2,SOD3	R-HSA-3299685
Platinum drug resistance	1.75829e-05	GSTA1,GSTM1,GSTM3,GSTO1,GSTP1,GSTT1	hsa01524
Complement and coagulation cascades	2.72915e-05	C3,C4A,C4B,C5,MBL2,SERPINA1	hsa04610
Metabolism of lipids	7.27083e-05	APOA2,CYP1A1,CYP1A2,CYP2C19,CYP2C9,CYP2D6,CYP2E1,CYP3A4,GC,GPX1,PON1,PTGES,PTGS1	R-HSA-556833
Initial triggering of complement	7.81679e-05	C3,C4A,C4B,MBL2	R-HSA-166663
Staphylococcus aureus infection	0.000115797	C3,C4A,C4B,C5,MBL2	hsa05150
Complement cascade	0.000122766	C3,C4A,C4B,C5,MBL2	R-HSA-166658
Fluid shear stress and atherosclerosis	0.000643359	GSTA1,GSTM1,GSTM3,GSTO1,GSTP1,GSTT1	hsa05418
Tryptophan metabolism	0.000826109	ALDH2,CAT,CYP1A1,CYP1A2	hsa00380
Methylation	0.00104202	COMT,CYP1A2,GSTO1	R-HSA-156581
Metabolic pathways	0.00105917	ADA,ADH1B,ALDH2,COMT,CYP1A1,CYP1A2,CYP2C19,CYP2C9,CYP2E1,CYP3A4,NAT2,PTGES,PTGS1,UGT1A1,UPP1	hsa01100
Regulation of Complement cascade	0.00133798	C3,C4A,C4B,C5	R-HSA-977606
Hepatocellular carcinoma	0.00165253	GSTA1,GSTM1,GSTM3,GSTO1,GSTP1,GSTT1	hsa05225
Post-translational protein phosphorylation	0.00236235	APOA2,C3,C4A,C4B,SERPINA1	R-HSA-8957275
BBSome-mediated cargo-targeting to cilium	0.00435423	BBS1,BBS4,MKKS	R-HSA-5620922
Regulation of IGF Activity by IGFBP	0.00442429	APOA2,C3,C4A,C4B,SERPINA1	R-HSA-381426
Biosynthesis of protectins	0.00442429	CYP1A1,CYP1A2	R-HSA-9018681
Caffeine metabolism	0.00711469	CYP1A2,NAT2	hsa00232
Pertussis	0.00822845	C3,C4A,C4B,C5	hsa05133
Tyrosine metabolism	0.0151553	ADH1B,COMT,MIF	hsa00350
Gene and protein expression by JAK-STAT signaling after Interleukin-12 stimulation	0.0174394	GSTO1,MIF,SOD2	R-HSA-8950505
Synthesis of 5-eicosatetraenoic acids	0.023269	GPX1,PON1	R-HSA-2142688
Neurotransmitter clearance	0.028429	ALDH2,COMT	R-HSA-112311
Interleukin-12 signaling	0.0308222	GSTO1,MIF,SOD2	R-HSA-9020591
Serotonergic synapse	0.0331593	CYP2C19,CYP2C9,CYP2D6,PTGS1	hsa04726
Cargo trafficking to the periciliary membrane	0.0376915	BBS1,BBS4,MKKS	R-HSA-5620920
Ethanol oxidation	0.0383768	ADH1B,ALDH2	R-HSA-71384

## Sheet: module 3
Pathway	P-value	genes	ID
Platelet degranulation	1.11612e-07	ACTN4,ITGB3,SELP,SERPINA1,SERPINA3,SERPINE1,TGFB1,TGFB2,VEGFA	R-HSA-114608
Response to elevated platelet cytosolic Ca2+	1.11612e-07	ACTN4,ITGB3,SELP,SERPINA1,SERPINA3,SERPINE1,TGFB1,TGFB2,VEGFA	R-HSA-76005
TGF-beta receptor signaling	1.11612e-07	CCN2,PPP1R15A,SMAD3,TGFB1,TGFB2,TGFBR1,TGFBR2	tgfbrpathway
AGE-RAGE signaling pathway in diabetic complications	1.68824e-07	COL4A3,SERPINE1,SMAD3,TGFB1,TGFB2,TGFBR1,TGFBR2,VEGFA	hsa04933
SMAD2/3 Phosphorylation Motif Mutants in Cancer	3.77013e-07	SMAD3,TGFB1,TGFBR1,TGFBR2	R-HSA-3304356
Pathways in cancer	3.77013e-07	COL4A3,MMP1,MMP9,NOTCH4,PDGFRA,RUNX1,RXRA,SMAD3,TGFB1,TGFB2,TGFBR1,TGFBR2,VEGFA	hsa05200
Loss of Function of SMAD2/3 in Cancer	4.9997e-07	SMAD3,TGFB1,TGFBR1,TGFBR2	R-HSA-3304349
SMAD2/3 MH2 Domain Mutants in Cancer	4.9997e-07	SMAD3,TGFB1,TGFBR1,TGFBR2	R-HSA-3315487
TGFBR1 KD Mutants in Cancer	4.9997e-07	SMAD3,TGFB1,TGFBR1,TGFBR2	R-HSA-3656532
Loss of Function of TGFBR1 in Cancer	4.9997e-07	SMAD3,TGFB1,TGFBR1,TGFBR2	R-HSA-3656534
Relaxin signaling pathway	5.4817e-07	COL4A3,MMP1,MMP9,SMAD3,TGFB1,TGFBR1,TGFBR2,VEGFA	hsa04926
Signaling by TGF-beta Receptor Complex in Cancer	8.31604e-07	SMAD3,TGFB1,TGFBR1,TGFBR2	R-HSA-3304351
Extracellular matrix organization	1.19489e-06	CMA1,COL4A3,ITGB3,MMP1,MMP12,MMP9,SERPINE1,SPP1,TGFB1,TGFB2	R-HSA-1474244
Downregulation of TGF-beta receptor signaling	1.63065e-06	PPP1R15A,SMAD3,TGFB1,TGFBR1,TGFBR2	R-HSA-2173788
Glypican 1 network	1.86405e-06	TGFB1,TGFB2,TGFBR1,TGFBR2,VEGFA	glypican_1pathway
Chagas disease (American trypanosomiasis)	1.98308e-06	IL10,SERPINE1,SMAD3,TGFB1,TGFB2,TGFBR1,TGFBR2	hsa05142
TGF-beta receptor signaling activates SMADs	4.06122e-06	PPP1R15A,SMAD3,TGFB1,TGFBR1,TGFBR2	R-HSA-2173789
Platelet activation, signaling and aggregation	4.60842e-06	ACTN4,ITGB3,SELP,SERPINA1,SERPINA3,SERPINE1,TGFB1,TGFB2,VEGFA	R-HSA-76002
Signaling by TGF-beta Receptor Complex	6.90502e-06	PPP1R15A,SERPINE1,SMAD3,TGFB1,TGFBR1,TGFBR2	R-HSA-170834
Pancreatic cancer	7.72799e-06	SMAD3,TGFB1,TGFB2,TGFBR1,TGFBR2,VEGFA	hsa05212
Loss of Function of TGFBR2 in Cancer	9.18064e-06	TGFB1,TGFBR1,TGFBR2	R-HSA-3642278
TGFBR2 Kinase Domain Mutants in Cancer	9.18064e-06	TGFB1,TGFBR1,TGFBR2	R-HSA-3645790
TGFBR1 LBD Mutants in Cancer	9.18064e-06	TGFB1,TGFBR1,TGFBR2	R-HSA-3656535
Chronic myeloid leukemia	9.18064e-06	RUNX1,SMAD3,TGFB1,TGFB2,TGFBR1,TGFBR2	hsa05220
Regulation of nuclear SMAD2/3 signaling	9.84423e-06	IL10,NR3C1,RUNX1,SERPINE1,SMAD3,VDR	smad2_3nuclearpathway
Urokinase-type plasminogen activator (uPA) and uPAR-mediated signaling	1.09914e-05	ITGB3,MMP12,MMP9,SERPINE1,TGFB1	upa_upar_pathway
Beta3 integrin cell surface interactions	1.19527e-05	COL4A3,ITGB3,SPP1,TGFBR2,VEGFA	integrin3_pathway
Hippo signaling pathway	1.96311e-05	CCN2,SERPINE1,SMAD3,TGFB1,TGFB2,TGFBR1,TGFBR2	hsa04390
Signaling by TGF-beta family members	3.37459e-05	PPP1R15A,SERPINE1,SMAD3,TGFB1,TGFBR1,TGFBR2	R-HSA-9006936
Hemostasis	4.22479e-05	ACTN4,ATP2A2,ITGB3,MMP1,SELP,SERPINA1,SERPINA3,SERPINE1,TGFB1,TGFB2,VEGFA	R-HSA-109582
Th17 cell differentiation	4.22479e-05	RUNX1,RXRA,SMAD3,TGFB1,TGFBR1,TGFBR2	hsa04659
AP-1 transcription factor network	0.00011639	IL10,MMP1,MMP9,NR3C1,TGFB1	ap1_pathway
Osteoclast differentiation	0.00011639	CYBA,ITGB3,TGFB1,TGFB2,TGFBR1,TGFBR2	hsa04380
FoxO signaling pathway	0.000127939	IL10,SMAD3,TGFB1,TGFB2,TGFBR1,TGFBR2	hsa04068
Colorectal cancer	0.000127939	SMAD3,TGFB1,TGFB2,TGFBR1,TGFBR2	hsa05210
Integrins in angiogenesis	0.000140852	COL4A3,ITGB3,SPP1,TGFBR2,VEGFA	avb3_integrin_pathway
Gastric cancer	0.00024511	RXRA,SMAD3,TGFB1,TGFB2,TGFBR1,TGFBR2	hsa05226
TGF-beta signaling pathway	0.000250583	SMAD3,TGFB1,TGFB2,TGFBR1,TGFBR2	hsa04350
Cellular senescence	0.000351152	SERPINE1,SMAD3,TGFB1,TGFB2,TGFBR1,TGFBR2	hsa04218
Transcriptional regulation by RUNX3	0.00044874	CCN2,RUNX1,SMAD3,SPP1,TGFB1	R-HSA-8878159
Amoebiasis	0.00044874	ACTN4,COL4A3,IL10,TGFB1,TGFB2	hsa05146
TGFBR2 MSI Frameshift Mutants in Cancer	0.000488922	TGFB1,TGFBR2	R-HSA-3642279
Syndecan-1-mediated signaling events	0.000501091	COL4A3,MMP1,MMP9,TGFB1	syndecan_1_pathway
Cytokine-cytokine receptor interaction	0.000535315	IL10,PDGFRA,TGFB1,TGFB2,TGFBR1,TGFBR2,VEGFA	hsa04060
Malaria	0.00061794	IL10,SELP,TGFB1,TGFB2	hsa05144
TGF-beta receptor signaling in EMT (epithelial to mesenchymal transition)	0.000655044	TGFB1,TGFBR1,TGFBR2	R-HSA-2173791
Interleukin-4 and Interleukin-13 signaling	0.000696658	IL10,MMP1,MMP9,TGFB1,VEGFA	R-HSA-6785807
Degradation of the extracellular matrix	0.00077954	CMA1,MMP1,MMP12,MMP9,SPP1	R-HSA-1474228
ECM proteoglycans	0.000954495	ITGB3,SERPINE1,TGFB1,TGFB2	R-HSA-3000178
Focal adhesion	0.000954495	ACTN4,COL4A3,ITGB3,PDGFRA,SPP1,VEGFA	hsa04510
Signaling Pathways	0.00123277	ATP2A2,CMA1,COL4A3,CYBA,ITGB3,MMP9,NOTCH4,NR3C1,PDGFRA,PPP1R15A,RUNX1,RXRA,SERPINE1,SMAD3,SPP1,TGFB1,TGFBR1,TGFBR2,VEGFA	R-HSA-162582
Signaling by Receptor Tyrosine Kinases	0.00135164	CMA1,COL4A3,CYBA,ITGB3,MMP9,PDGFRA,SPP1,VEGFA	R-HSA-9006934
Inflammatory bowel disease (IBD)	0.00162332	IL10,SMAD3,TGFB1,TGFB2	hsa05321
Apelin signaling pathway	0.0019156	CCN2,SERPINE1,SMAD3,SPP1,TGFBR1	hsa04371
Adherens junction	0.00234369	ACTN4,SMAD3,TGFBR1,TGFBR2	hsa04520
Hepatitis B	0.00234481	MMP9,SMAD3,TGFB1,TGFB2,TGFBR1	hsa05161
ALK1 signaling events	0.0023654	TGFB1,TGFBR1,TGFBR2	alk1pathway
RXR and RAR heterodimerization with other nuclear receptor	0.0023654	RXRA,TGFB1,VDR	rxr_vdr_pathway
Leishmaniasis	0.0024337	CYBA,IL10,TGFB1,TGFB2	hsa05140
HTLV-I infection	0.0031961	PDGFRA,SMAD3,TGFB1,TGFB2,TGFBR1,TGFBR2	hsa05166
Molecules associated with elastic fibres	0.0034285	ITGB3,TGFB1,TGFB2	R-HSA-2129379
SUMOylation of intracellular receptors	0.0034285	NR3C1,RXRA,VDR	R-HSA-4090294
Hypertrophic cardiomyopathy (HCM)	0.00357455	ATP2A2,ITGB3,TGFB1,TGFB2	hsa05410
Osteopontin-mediated events	0.00367005	ITGB3,MMP9,SPP1	avb3_opn_pathway
Hepatocellular carcinoma	0.0042004	SMAD3,TGFB1,TGFB2,TGFBR1,TGFBR2	hsa05225
Activation of Matrix Metalloproteinases	0.00430286	CMA1,MMP1,MMP9	R-HSA-1592389
Rheumatoid arthritis	0.00454039	MMP1,TGFB1,TGFB2,VEGFA	hsa05323
Dilated cardiomyopathy (DCM)	0.00454039	ATP2A2,ITGB3,TGFB1,TGFB2	hsa05414
MAPK signaling pathway	0.00564003	PDGFRA,TGFB1,TGFB2,TGFBR1,TGFBR2,VEGFA	hsa04010
RUNX3 regulates CDKN1A transcription	0.00610544	SMAD3,TGFB1	R-HSA-8941855
MicroRNAs in cancer	0.00647504	ITGB3,MMP9,NOTCH4,PDGFRA,TGFB2,VEGFA	hsa05206
Collagen degradation	0.00694914	MMP1,MMP12,MMP9	R-HSA-1442490
amb2 Integrin signaling	0.00694914	CCN2,MMP9,SELP	amb2_neutrophils_pathway
Elastic fibre formation	0.0072836	ITGB3,TGFB1,TGFB2	R-HSA-1566948
Bladder cancer	0.0072836	MMP1,MMP9,VEGFA	hsa05219
Linoleic acid (LA) metabolism	0.00748449	FADS1,FADS2	R-HSA-2046105
Proteoglycans in cancer	0.00859463	ITGB3,MMP9,TGFB1,TGFB2,VEGFA	hsa05205
RUNX3 regulates p14-ARF	0.00935939	RUNX1,TGFB1	R-HSA-8951936
Thyroid hormone signaling pathway	0.0103927	ATP2A2,ITGB3,NOTCH4,RXRA	hsa04919
Generic Transcription Pathway	0.0115537	CCN2,NOTCH4,NR3C1,RUNX1,RXRA,SERPINE1,SMAD3,SPP1,TGFB1,VDR,VEGFA	R-HSA-212436
Nuclear Receptor transcription pathway	0.0121843	NR3C1,RXRA,VDR	R-HSA-383280
PI3K-Akt signaling pathway	0.0125095	COL4A3,ITGB3,PDGFRA,RXRA,SPP1,VEGFA	hsa04151
Signaling by PDGF	0.014129	COL4A3,PDGFRA,SPP1	R-HSA-186797
Cell surface interactions at the vascular wall	0.0173854	ITGB3,MMP1,SELP,TGFB1	R-HSA-202733
alpha-linolenic (omega3) and linoleic (omega6) acid metabolism	0.018261	FADS1,FADS2	R-HSA-2046104
alpha-linolenic acid (ALA) metabolism	0.018261	FADS1,FADS2	R-HSA-2046106
Fluid shear stress and atherosclerosis	0.0187386	CYBA,ITGB3,MMP9,VEGFA	hsa05418
Diseases of signal transduction	0.0188683	ITGB3,PDGFRA,SMAD3,TGFB1,TGFBR1,TGFBR2	R-HSA-5663202
IL4-mediated signaling events	0.0199303	IL10,ITGB3,SELP	il4_2pathway
RNA Polymerase II Transcription	0.0236351	CCN2,NOTCH4,NR3C1,RUNX1,RXRA,SERPINE1,SMAD3,SPP1,TGFB1,VDR,VEGFA	R-HSA-73857
Integrin cell surface interactions	0.0240159	COL4A3,ITGB3,SPP1	R-HSA-216083
HIF-1-alpha transcription factor network	0.0240159	SERPINE1,SMAD3,VEGFA	hif1_tfpathway
Beta1 integrin cell surface interactions	0.0240159	COL4A3,SPP1,VEGFA	integrin1_pathway
Renal cell carcinoma	0.0270466	TGFB1,TGFB2,VEGFA	hsa05211
Circadian Clock	0.0279058	NR3C1,RXRA,SERPINE1	R-HSA-400253
PPAR signaling pathway	0.0299702	FADS2,MMP1,RXRA	hsa03320
Pre-NOTCH Processing in Golgi	0.0314747	ATP2A2,NOTCH4	R-HSA-1912420
Syndecan interactions	0.0381599	ITGB3,TGFB1	R-HSA-3000170
NOTCH4 Intracellular Domain Regulates Transcription	0.0381599	NOTCH4,SMAD3	R-HSA-9013695
ECM-receptor interaction	0.0410783	COL4A3,ITGB3,SPP1	hsa04512
Tuberculosis	0.0410783	IL10,TGFB1,TGFB2,VDR	hsa05152
S1P1 pathway	0.0410783	ITGB3,VEGFA	s1p_s1p1_pathway
Signaling by Interleukins	0.0443536	IL10,MMP1,MMP9,SMAD3,TGFB1,VEGFA	R-HSA-449147
Gene expression (Transcription)	0.0457926	CCN2,NOTCH4,NR3C1,RUNX1,RXRA,SERPINE1,SMAD3,SPP1,TGFB1,VDR,VEGFA	R-HSA-74160
Transcriptional misregulation in cancer	0.0457926	MMP9,RUNX1,RXRA,TGFBR2	hsa05202
Biosynthesis of unsaturated fatty acids	0.0472035	FADS1,FADS2	hsa01040
Human papillomavirus infection	0.0476497	COL4A3,ITGB3,NOTCH4,SPP1,VEGFA	hsa05165

## Sheet: module 4
Pathway	P-value	genes	ID
Class A/1 (Rhodopsin-like receptors)	6.89586e-24	ADORA1,ADORA2A,ADRA1B,ADRB1,ADRB2,ADRB3,AGT,ANXA1,BDKRB2,C3,C5,CCL5,CCR5,CXCL12,CXCL8,EDN1,EDNRA,MC4R,P2RY12,PTGDR,PTGER4,TBXA2R	R-HSA-373076
GPCR ligand binding	7.3234e-21	ADORA1,ADORA2A,ADRA1B,ADRB1,ADRB2,ADRB3,AGT,ANXA1,BDKRB2,C3,C5,CCL5,CCR5,CXCL12,CXCL8,EDN1,EDNRA,MC4R,P2RY12,PTGDR,PTGER4,TBXA2R	R-HSA-500792
GPCR downstream signalling	5.37444e-14	ADORA1,ADORA2A,ADRA1B,ADRB1,ADRB2,ADRB3,AGT,ANXA1,BDKRB2,C3,C5,CCL5,CCR5,CXCL12,CXCL8,EDN1,EDNRA,MAPK1,MC4R,P2RY12,PTGDR,PTGER4,TBXA2R	R-HSA-388396
Signaling by GPCR	1.34525e-13	ADORA1,ADORA2A,ADRA1B,ADRB1,ADRB2,ADRB3,AGT,ANXA1,BDKRB2,C3,C5,CCL5,CCR5,CXCL12,CXCL8,EDN1,EDNRA,MAPK1,MC4R,P2RY12,PTGDR,PTGER4,TBXA2R	R-HSA-372790
Signaling Pathways	2.20059e-11	ADORA1,ADORA2A,ADRA1B,ADRB1,ADRB2,ADRB3,AGT,ANXA1,BDKRB2,C3,C5,CCL5,CCR5,CFTR,CXCL12,CXCL8,EDN1,EDNRA,ESR1,IER3,MAPK1,MC4R,MYLK,NOS3,P2RY12,PTGDR,PTGER4,TBXA2R	R-HSA-162582
Peptide ligand-binding receptors	2.20059e-11	AGT,ANXA1,BDKRB2,C3,C5,CCL5,CCR5,CXCL12,CXCL8,EDN1,EDNRA,MC4R	R-HSA-375276
Neuroactive ligand-receptor interaction	1.75893e-09	ADORA1,ADORA2A,ADRA1B,ADRB1,ADRB2,ADRB3,BDKRB2,EDNRA,MC4R,PTGDR,PTGER4,TBXA2R	hsa04080
Renin secretion	2.04233e-09	ACE,ADORA1,ADRB1,ADRB2,ADRB3,AGT,EDNRA,PTGER4	hsa04924
cGMP-PKG signaling pathway	3.56226e-09	ADORA1,ADRA1B,ADRB1,ADRB2,ADRB3,BDKRB2,EDNRA,MAPK1,MYLK,NOS3	hsa04022
Calcium signaling pathway	9.6193e-09	ADORA2A,ADRA1B,ADRB1,ADRB2,ADRB3,BDKRB2,EDNRA,MYLK,NOS3,TBXA2R	hsa04020
G alpha (i) signalling events	9.45255e-08	ADORA1,AGT,ANXA1,BDKRB2,C3,C5,CCL5,CCR5,CXCL12,CXCL8,MAPK1,P2RY12	R-HSA-418594
Adrenoceptors	1.31856e-06	ADRA1B,ADRB1,ADRB2,ADRB3	R-HSA-390696
G alpha (q) signalling events	2.00185e-05	ADRA1B,AGT,ANXA1,BDKRB2,EDN1,EDNRA,MAPK1,TBXA2R	R-HSA-416476
Chagas disease (American trypanosomiasis)	5.79664e-05	ACE,BDKRB2,C3,CCL5,CXCL8,MAPK1	hsa05142
cAMP signaling pathway	0.000161913	ADORA1,ADORA2A,ADRB1,ADRB2,CFTR,EDNRA,MAPK1	hsa04024
Prostanoid ligand receptors	0.000261208	PTGDR,PTGER4,TBXA2R	R-HSA-391908
Amine ligand-binding receptors	0.000775278	ADRA1B,ADRB1,ADRB2,ADRB3	R-HSA-375280
Chemokine receptors bind chemokines	0.00119186	CCL5,CCR5,CXCL12,CXCL8	R-HSA-380108
Eicosanoid ligand-binding receptors	0.00119186	PTGDR,PTGER4,TBXA2R	R-HSA-391903
Nucleotide-like (purinergic) receptors	0.00130933	ADORA1,ADORA2A,P2RY12	R-HSA-418038
Chemokine signaling pathway	0.00130933	CCL11,CCL5,CCR5,CXCL12,CXCL8,MAPK1	hsa04062
Regulation of lipolysis in adipocytes	0.00165351	ADORA1,ADRB1,ADRB2,ADRB3	hsa04923
Vascular smooth muscle contraction	0.00212613	ADORA2A,ADRA1B,EDNRA,MAPK1,MYLK	hsa04270
Platelet activation	0.00220595	MAPK1,MYLK,NOS3,P2RY12,TBXA2R	hsa04611
AP-1 transcription factor network	0.00408915	AGT,CXCL8,EDN1,ESR1	ap1_pathway
Adenosine P1 receptors	0.00444456	ADORA1,ADORA2A	R-HSA-417973
Pertussis	0.00523635	C3,C5,CXCL8,MAPK1	hsa05133
Salivary secretion	0.00978568	ADRA1B,ADRB1,ADRB2,ADRB3	hsa04970
Prion diseases	0.0106906	C5,CCL5,MAPK1	hsa05020
Activation of C3 and C5	0.0129792	C3,C5	R-HSA-174577
AGE-RAGE signaling pathway in diabetic complications	0.0129792	CXCL8,EDN1,MAPK1,NOS3	hsa04933
EGFR-dependent Endothelin signaling events	0.02148	EDN1,EDNRA	et_egfrpathway
Interleukin-10 signaling	0.0227539	CCL5,CCR5,CXCL8	R-HSA-6783783
Sphingolipid signaling pathway	0.0229176	ADORA1,BDKRB2,MAPK1,NOS3	hsa04071
Complement cascade	0.0359364	C3,C5,CRP	R-HSA-166658
Pathways in cancer	0.0359364	BDKRB2,CXCL12,CXCL8,EDNRA,ESR1,MAPK1,PTGER4	hsa05200
Thromboxane A2 receptor signaling	0.0359364	NOS3,PTGDR,TBXA2R	txa2pathway
G alpha (s) signalling events	0.0377367	ADORA2A,ADRB1,ADRB2,ADRB3,MC4R,PTGDR,PTGER4	R-HSA-418555
ATF-2 transcription factor network	0.0377367	CXCL8,ESR1,MAPK1	atf2_pathway
Adrenergic signaling in cardiomyocytes	0.0414557	ADRA1B,ADRB1,ADRB2,MAPK1	hsa04261
Endothelins	0.0435188	EDN1,EDNRA,MAPK1	endothelinpathway

## Sheet: module 5
Pathway	P-value	genes	ID
Interferon gamma signaling	2.02856e-42	CIITA,FCGR1A,FCGR1B,GBP1,GBP2,GBP3,GBP4,GBP5,GBP7,HLA-A,HLA-B,HLA-C,HLA-DPB1,HLA-DQA1,HLA-DQB1,HLA-DRB1,HLA-DRB5,HLA-E,HLA-G,ICAM1,IRF5,OAS2,STAT1,VCAM1	R-HSA-877300
Interferon Signaling	1.26499e-38	CIITA,FCGR1A,FCGR1B,GBP1,GBP2,GBP3,GBP4,GBP5,GBP7,HLA-A,HLA-B,HLA-C,HLA-DPB1,HLA-DQA1,HLA-DQB1,HLA-DRB1,HLA-DRB5,HLA-E,HLA-G,ICAM1,IRF5,MX2,OAS2,STAT1,UBE2L6,VCAM1	R-HSA-913531
Cytokine Signaling in Immune system	2.47229e-24	CIITA,FCGR1A,FCGR1B,GBP1,GBP2,GBP3,GBP4,GBP5,GBP7,HLA-A,HLA-B,HLA-C,HLA-DPB1,HLA-DQA1,HLA-DQB1,HLA-DRB1,HLA-DRB5,HLA-E,HLA-G,ICAM1,IRF5,MX2,OAS2,STAT1,UBE2L6,VCAM1	R-HSA-1280215
Immune System	7.86182e-19	CIITA,CSK,CTSB,FCGR1A,FCGR1B,GBP1,GBP2,GBP3,GBP4,GBP5,GBP7,HLA-A,HLA-B,HLA-C,HLA-DPB1,HLA-DQA1,HLA-DQB1,HLA-DRB1,HLA-DRB5,HLA-E,HLA-G,ICAM1,IRF5,MX2,OAS2,PTPN22,STAT1,TAP1,UBE2L6,VCAM1	R-HSA-168256
Antigen processing and presentation	1.95009e-18	CIITA,CTSB,HLA-A,HLA-B,HLA-C,HLA-DPB1,HLA-DQA1,HLA-DQB1,HLA-DRB1,HLA-DRB5,HLA-E,HLA-G,TAP1	hsa04612
Allograft rejection	7.27437e-16	HLA-A,HLA-B,HLA-C,HLA-DPB1,HLA-DQA1,HLA-DQB1,HLA-DRB1,HLA-DRB5,HLA-E,HLA-G	hsa05330
Viral myocarditis	7.27437e-16	HLA-A,HLA-B,HLA-C,HLA-DPB1,HLA-DQA1,HLA-DQB1,HLA-DRB1,HLA-DRB5,HLA-E,HLA-G,ICAM1	hsa05416
Graft-versus-host disease	1.41475e-15	HLA-A,HLA-B,HLA-C,HLA-DPB1,HLA-DQA1,HLA-DQB1,HLA-DRB1,HLA-DRB5,HLA-E,HLA-G	hsa05332
Type I diabetes mellitus	2.14346e-15	HLA-A,HLA-B,HLA-C,HLA-DPB1,HLA-DQA1,HLA-DQB1,HLA-DRB1,HLA-DRB5,HLA-E,HLA-G	hsa04940
Autoimmune thyroid disease	1.92908e-14	HLA-A,HLA-B,HLA-C,HLA-DPB1,HLA-DQA1,HLA-DQB1,HLA-DRB1,HLA-DRB5,HLA-E,HLA-G	hsa05320
Herpes simplex infection	1.27287e-13	HLA-A,HLA-B,HLA-C,HLA-DPB1,HLA-DQA1,HLA-DQB1,HLA-DRB1,HLA-DRB5,HLA-E,HLA-G,OAS2,STAT1,TAP1	hsa05168
Adaptive Immune System	2.44516e-13	CSK,CTSB,FCGR1A,FCGR1B,HLA-A,HLA-B,HLA-C,HLA-DPB1,HLA-DQA1,HLA-DQB1,HLA-DRB1,HLA-DRB5,HLA-E,HLA-G,ICAM1,PTPN22,TAP1,UBE2L6,VCAM1	R-HSA-1280218
Interferon alpha/beta signaling	2.44516e-13	GBP2,HLA-A,HLA-B,HLA-C,HLA-E,HLA-G,IRF5,MX2,OAS2,STAT1	R-HSA-909733
Cell adhesion molecules (CAMs)	2.44516e-13	HLA-A,HLA-B,HLA-C,HLA-DPB1,HLA-DQA1,HLA-DQB1,HLA-DRB1,HLA-DRB5,HLA-E,HLA-G,ICAM1,VCAM1	hsa04514
Phagosome	3.78283e-13	FCGR1A,HLA-A,HLA-B,HLA-C,HLA-DPB1,HLA-DQA1,HLA-DQB1,HLA-DRB1,HLA-DRB5,HLA-E,HLA-G,TAP1	hsa04145
Phosphorylation of CD3 and TCR zeta chains	1.34674e-11	CSK,HLA-DPB1,HLA-DQA1,HLA-DQB1,HLA-DRB1,HLA-DRB5,PTPN22	R-HSA-202427
HTLV-I infection	1.69358e-10	HLA-A,HLA-B,HLA-C,HLA-DPB1,HLA-DQA1,HLA-DQB1,HLA-DRB1,HLA-DRB5,HLA-E,HLA-G,ICAM1,VCAM1	hsa05166
Epstein-Barr virus infection	3.66552e-10	HLA-A,HLA-B,HLA-C,HLA-DPB1,HLA-DQA1,HLA-DQB1,HLA-DRB1,HLA-DRB5,HLA-E,HLA-G,ICAM1	hsa05169
Translocation of ZAP-70 to Immunological synapse	8.28608e-10	HLA-DPB1,HLA-DQA1,HLA-DQB1,HLA-DRB1,HLA-DRB5,PTPN22	R-HSA-202430
PD-1 signaling	2.90688e-09	CSK,HLA-DPB1,HLA-DQA1,HLA-DQB1,HLA-DRB1,HLA-DRB5	R-HSA-389948
Antigen Presentation: Folding, assembly and peptide loading of class I MHC	3.68436e-09	HLA-A,HLA-B,HLA-C,HLA-E,HLA-G,TAP1	R-HSA-983170
Endosomal/Vacuolar pathway	5.44234e-09	HLA-A,HLA-B,HLA-C,HLA-E,HLA-G	R-HSA-1236977
Staphylococcus aureus infection	1.19666e-08	FCGR1A,HLA-DPB1,HLA-DQA1,HLA-DQB1,HLA-DRB1,HLA-DRB5,ICAM1	hsa05150
Antigen processing-Cross presentation	1.65244e-08	FCGR1A,FCGR1B,HLA-A,HLA-B,HLA-C,HLA-E,HLA-G,TAP1	R-HSA-1236975
NOD-like receptor signaling pathway	3.93727e-08	CTSB,GBP1,GBP2,GBP3,GBP4,GBP5,GBP7,OAS2,STAT1	hsa04621
Influenza A	4.91767e-08	CIITA,HLA-DPB1,HLA-DQA1,HLA-DQB1,HLA-DRB1,HLA-DRB5,ICAM1,OAS2,STAT1	hsa05164
Leishmaniasis	7.65159e-08	FCGR1A,HLA-DPB1,HLA-DQA1,HLA-DQB1,HLA-DRB1,HLA-DRB5,STAT1	hsa05140
Immunoregulatory interactions between a Lymphoid and a non-Lymphoid cell	9.89641e-08	FCGR1A,HLA-A,HLA-B,HLA-C,HLA-E,HLA-G,ICAM1,VCAM1	R-HSA-198933
Toxoplasmosis	1.39737e-06	CIITA,HLA-DPB1,HLA-DQA1,HLA-DQB1,HLA-DRB1,HLA-DRB5,STAT1	hsa05145
Tuberculosis	1.39737e-06	CIITA,FCGR1A,HLA-DPB1,HLA-DQA1,HLA-DQB1,HLA-DRB1,HLA-DRB5,STAT1	hsa05152
Asthma	1.39737e-06	HLA-DPB1,HLA-DQA1,HLA-DQB1,HLA-DRB1,HLA-DRB5	hsa05310
Inflammatory bowel disease (IBD)	1.39737e-06	HLA-DPB1,HLA-DQA1,HLA-DQB1,HLA-DRB1,HLA-DRB5,STAT1	hsa05321
TCR signaling	1.74056e-06	CSK,HLA-DPB1,HLA-DQA1,HLA-DQB1,HLA-DRB1,HLA-DRB5,PTPN22	R-HSA-202403
Generation of second messenger molecules	1.74056e-06	HLA-DPB1,HLA-DQA1,HLA-DQB1,HLA-DRB1,HLA-DRB5	R-HSA-202433
Costimulation by the CD28 family	1.97535e-06	CSK,HLA-DPB1,HLA-DQA1,HLA-DQB1,HLA-DRB1,HLA-DRB5	R-HSA-388841
ER-Phagosome pathway	5.39514e-06	HLA-A,HLA-B,HLA-C,HLA-E,HLA-G,TAP1	R-HSA-1236974
Rheumatoid arthritis	8.54582e-06	HLA-DPB1,HLA-DQA1,HLA-DQB1,HLA-DRB1,HLA-DRB5,ICAM1	hsa05323
Th1 and Th2 cell differentiation	9.49404e-06	HLA-DPB1,HLA-DQA1,HLA-DQB1,HLA-DRB1,HLA-DRB5,STAT1	hsa04658
Intestinal immune network for IgA production	1.1792e-05	HLA-DPB1,HLA-DQA1,HLA-DQB1,HLA-DRB1,HLA-DRB5	hsa04672
Hematopoietic cell lineage	1.23821e-05	FCGR1A,HLA-DPB1,HLA-DQA1,HLA-DQB1,HLA-DRB1,HLA-DRB5	hsa04640
MHC class II antigen presentation	2.05042e-05	CTSB,HLA-DPB1,HLA-DQA1,HLA-DQB1,HLA-DRB1,HLA-DRB5	R-HSA-2132295
Th17 cell differentiation	2.11653e-05	HLA-DPB1,HLA-DQA1,HLA-DQB1,HLA-DRB1,HLA-DRB5,STAT1	hsa04659
Class I MHC mediated antigen processing & presentation	2.20147e-05	FCGR1A,FCGR1B,HLA-A,HLA-B,HLA-C,HLA-E,HLA-G,TAP1,UBE2L6	R-HSA-983169
Kaposi's sarcoma-associated herpesvirus infection	2.89106e-05	HLA-A,HLA-B,HLA-C,HLA-E,HLA-G,ICAM1,STAT1	hsa05167
Natural killer cell mediated cytotoxicity	6.98173e-05	HLA-A,HLA-B,HLA-C,HLA-E,HLA-G,ICAM1	hsa04650
Systemic lupus erythematosus	6.98173e-05	FCGR1A,HLA-DPB1,HLA-DQA1,HLA-DQB1,HLA-DRB1,HLA-DRB5	hsa05322
Downstream TCR signaling	0.000317584	HLA-DPB1,HLA-DQA1,HLA-DQB1,HLA-DRB1,HLA-DRB5	R-HSA-202424
Antiviral mechanism by IFN-stimulated genes	0.00318227	MX2,OAS2,STAT1,UBE2L6	R-HSA-1169410
Cellular senescence	0.00327184	HLA-A,HLA-B,HLA-C,HLA-E,HLA-G	hsa04218
Human papillomavirus infection	0.00920556	HLA-A,HLA-B,HLA-C,HLA-E,HLA-G,STAT1	hsa05165
Viral carcinogenesis	0.00921831	HLA-A,HLA-B,HLA-C,HLA-E,HLA-G	hsa05203
Endocytosis	0.0221617	HLA-A,HLA-B,HLA-C,HLA-E,HLA-G	hsa04144
ISG15 antiviral mechanism	0.0453872	MX2,STAT1,UBE2L6	R-HSA-1169408

## Sheet: module 6
Pathway	P-value	genes	ID
Packaging Of Telomere Ends	1.7672e-42	HIST1H2BC,HIST1H2BE,HIST1H2BF,HIST1H2BG,HIST1H2BI,HIST1H4A,HIST1H4B,HIST1H4C,HIST1H4D,HIST1H4E,HIST1H4F,HIST1H4H,HIST1H4I,HIST1H4J,HIST1H4K,HIST1H4L,HIST2H4A,HIST2H4B,HIST4H4	R-HSA-171306
RNA Polymerase I Promoter Opening	7.08839e-41	HIST1H2BC,HIST1H2BE,HIST1H2BF,HIST1H2BG,HIST1H2BI,HIST1H4A,HIST1H4B,HIST1H4C,HIST1H4D,HIST1H4E,HIST1H4F,HIST1H4H,HIST1H4I,HIST1H4J,HIST1H4K,HIST1H4L,HIST2H4A,HIST2H4B,HIST4H4	R-HSA-73728
HDACs deacetylate histones	7.12149e-41	HIST1H2BC,HIST1H2BE,HIST1H2BF,HIST1H2BG,HIST1H2BI,HIST1H4A,HIST1H4B,HIST1H4C,HIST1H4D,HIST1H4E,HIST1H4F,HIST1H4H,HIST1H4I,HIST1H4J,HIST1H4K,HIST1H4L,HIST2H2BF,HIST2H4A,HIST2H4B,HIST4H4	R-HSA-3214815
DNA methylation	7.12149e-41	HIST1H2BC,HIST1H2BE,HIST1H2BF,HIST1H2BG,HIST1H2BI,HIST1H4A,HIST1H4B,HIST1H4C,HIST1H4D,HIST1H4E,HIST1H4F,HIST1H4H,HIST1H4I,HIST1H4J,HIST1H4K,HIST1H4L,HIST2H4A,HIST2H4B,HIST4H4	R-HSA-5334118
Activated PKN1 stimulates transcription of AR (androgen receptor) regulated genes KLK2 and KLK3	1.11653e-40	HIST1H2BC,HIST1H2BE,HIST1H2BF,HIST1H2BG,HIST1H2BI,HIST1H4A,HIST1H4B,HIST1H4C,HIST1H4D,HIST1H4E,HIST1H4F,HIST1H4H,HIST1H4I,HIST1H4J,HIST1H4K,HIST1H4L,HIST2H4A,HIST2H4B,HIST4H4	R-HSA-5625886
SIRT1 negatively regulates rRNA expression	1.29112e-40	HIST1H2BC,HIST1H2BE,HIST1H2BF,HIST1H2BG,HIST1H2BI,HIST1H4A,HIST1H4B,HIST1H4C,HIST1H4D,HIST1H4E,HIST1H4F,HIST1H4H,HIST1H4I,HIST1H4J,HIST1H4K,HIST1H4L,HIST2H4A,HIST2H4B,HIST4H4	R-HSA-427359
Nonhomologous End-Joining (NHEJ)	1.52709e-40	HIST1H2BC,HIST1H2BE,HIST1H2BF,HIST1H2BG,HIST1H2BI,HIST1H4A,HIST1H4B,HIST1H4C,HIST1H4D,HIST1H4E,HIST1H4F,HIST1H4H,HIST1H4I,HIST1H4J,HIST1H4K,HIST1H4L,HIST2H4A,HIST2H4B,HIST4H4	R-HSA-5693571
PRC2 methylates histones and DNA	4.49815e-40	HIST1H2BC,HIST1H2BE,HIST1H2BF,HIST1H2BG,HIST1H2BI,HIST1H4A,HIST1H4B,HIST1H4C,HIST1H4D,HIST1H4E,HIST1H4F,HIST1H4H,HIST1H4I,HIST1H4J,HIST1H4K,HIST1H4L,HIST2H4A,HIST2H4B,HIST4H4	R-HSA-212300
Condensation of Prophase Chromosomes	4.49815e-40	HIST1H2BC,HIST1H2BE,HIST1H2BF,HIST1H2BG,HIST1H2BI,HIST1H4A,HIST1H4B,HIST1H4C,HIST1H4D,HIST1H4E,HIST1H4F,HIST1H4H,HIST1H4I,HIST1H4J,HIST1H4K,HIST1H4L,HIST2H4A,HIST2H4B,HIST4H4	R-HSA-2299718
Deposition of new CENPA-containing nucleosomes at the centromere	4.49815e-40	HIST1H2BC,HIST1H2BE,HIST1H2BF,HIST1H2BG,HIST1H2BI,HIST1H4A,HIST1H4B,HIST1H4C,HIST1H4D,HIST1H4E,HIST1H4F,HIST1H4H,HIST1H4I,HIST1H4J,HIST1H4K,HIST1H4L,HIST2H4A,HIST2H4B,HIST4H4	R-HSA-606279
Nucleosome assembly	4.49815e-40	HIST1H2BC,HIST1H2BE,HIST1H2BF,HIST1H2BG,HIST1H2BI,HIST1H4A,HIST1H4B,HIST1H4C,HIST1H4D,HIST1H4E,HIST1H4F,HIST1H4H,HIST1H4I,HIST1H4J,HIST1H4K,HIST1H4L,HIST2H4A,HIST2H4B,HIST4H4	R-HSA-774815
Activation of rRNA Expression by ERCC6 (CSB) and EHMT2 (G9a)	6.79556e-40	HIST1H2BC,HIST1H2BE,HIST1H2BF,HIST1H2BG,HIST1H2BI,HIST1H4A,HIST1H4B,HIST1H4C,HIST1H4D,HIST1H4E,HIST1H4F,HIST1H4H,HIST1H4I,HIST1H4J,HIST1H4K,HIST1H4L,HIST2H4A,HIST2H4B,HIST4H4	R-HSA-427389
Recruitment and ATM-mediated phosphorylation of repair and signaling proteins at DNA double strand breaks	6.79556e-40	HIST1H2BC,HIST1H2BE,HIST1H2BF,HIST1H2BG,HIST1H2BI,HIST1H4A,HIST1H4B,HIST1H4C,HIST1H4D,HIST1H4E,HIST1H4F,HIST1H4H,HIST1H4I,HIST1H4J,HIST1H4K,HIST1H4L,HIST2H4A,HIST2H4B,HIST4H4	R-HSA-5693565
DNA Double Strand Break Response	8.37661e-40	HIST1H2BC,HIST1H2BE,HIST1H2BF,HIST1H2BG,HIST1H2BI,HIST1H4A,HIST1H4B,HIST1H4C,HIST1H4D,HIST1H4E,HIST1H4F,HIST1H4H,HIST1H4I,HIST1H4J,HIST1H4K,HIST1H4L,HIST2H4A,HIST2H4B,HIST4H4	R-HSA-5693606
Meiotic synapsis	1.36067e-39	HIST1H2BC,HIST1H2BE,HIST1H2BF,HIST1H2BG,HIST1H2BI,HIST1H4A,HIST1H4B,HIST1H4C,HIST1H4D,HIST1H4E,HIST1H4F,HIST1H4H,HIST1H4I,HIST1H4J,HIST1H4K,HIST1H4L,HIST2H4A,HIST2H4B,HIST4H4	R-HSA-1221632
DNA Damage/Telomere Stress Induced Senescence	1.67282e-39	HIST1H2BC,HIST1H2BE,HIST1H2BF,HIST1H2BG,HIST1H2BI,HIST1H4A,HIST1H4B,HIST1H4C,HIST1H4D,HIST1H4E,HIST1H4F,HIST1H4H,HIST1H4I,HIST1H4J,HIST1H4K,HIST1H4L,HIST2H4A,HIST2H4B,HIST4H4	R-HSA-2559586
Telomere Maintenance	2.67682e-39	HIST1H2BC,HIST1H2BE,HIST1H2BF,HIST1H2BG,HIST1H2BI,HIST1H4A,HIST1H4B,HIST1H4C,HIST1H4D,HIST1H4E,HIST1H4F,HIST1H4H,HIST1H4I,HIST1H4J,HIST1H4K,HIST1H4L,HIST2H4A,HIST2H4B,HIST4H4	R-HSA-157579
Meiotic recombination	7.00193e-39	HIST1H2BC,HIST1H2BE,HIST1H2BF,HIST1H2BG,HIST1H2BI,HIST1H4A,HIST1H4B,HIST1H4C,HIST1H4D,HIST1H4E,HIST1H4F,HIST1H4H,HIST1H4I,HIST1H4J,HIST1H4K,HIST1H4L,HIST2H4A,HIST2H4B,HIST4H4	R-HSA-912446
RNA Polymerase I Chain Elongation	1.74388e-38	HIST1H2BC,HIST1H2BE,HIST1H2BF,HIST1H2BG,HIST1H2BI,HIST1H4A,HIST1H4B,HIST1H4C,HIST1H4D,HIST1H4E,HIST1H4F,HIST1H4H,HIST1H4I,HIST1H4J,HIST1H4K,HIST1H4L,HIST2H4A,HIST2H4B,HIST4H4	R-HSA-73777
Formation of the beta-catenin:TCF transactivating complex	1.994e-38	HIST1H2BC,HIST1H2BE,HIST1H2BF,HIST1H2BG,HIST1H2BI,HIST1H4A,HIST1H4B,HIST1H4C,HIST1H4D,HIST1H4E,HIST1H4F,HIST1H4H,HIST1H4I,HIST1H4J,HIST1H4K,HIST1H4L,HIST2H4A,HIST2H4B,HIST4H4	R-HSA-201722
B-WICH complex positively regulates rRNA expression	1.994e-38	HIST1H2BC,HIST1H2BE,HIST1H2BF,HIST1H2BG,HIST1H2BI,HIST1H4A,HIST1H4B,HIST1H4C,HIST1H4D,HIST1H4E,HIST1H4F,HIST1H4H,HIST1H4I,HIST1H4J,HIST1H4K,HIST1H4L,HIST2H4A,HIST2H4B,HIST4H4	R-HSA-5250924
Systemic lupus erythematosus	2.43066e-38	HIST1H2BC,HIST1H2BE,HIST1H2BF,HIST1H2BG,HIST1H2BI,HIST1H4A,HIST1H4B,HIST1H4C,HIST1H4D,HIST1H4E,HIST1H4F,HIST1H4H,HIST1H4I,HIST1H4J,HIST1H4K,HIST1H4L,HIST2H2BF,HIST2H4A,HIST2H4B,HIST4H4	hsa05322
Pre-NOTCH Transcription and Translation	2.88312e-38	HIST1H2BC,HIST1H2BE,HIST1H2BF,HIST1H2BG,HIST1H2BI,HIST1H4A,HIST1H4B,HIST1H4C,HIST1H4D,HIST1H4E,HIST1H4F,HIST1H4H,HIST1H4I,HIST1H4J,HIST1H4K,HIST1H4L,HIST2H4A,HIST2H4B,HIST4H4	R-HSA-1912408
RHO GTPases activate PKNs	4.15488e-38	HIST1H2BC,HIST1H2BE,HIST1H2BF,HIST1H2BG,HIST1H2BI,HIST1H4A,HIST1H4B,HIST1H4C,HIST1H4D,HIST1H4E,HIST1H4F,HIST1H4H,HIST1H4I,HIST1H4J,HIST1H4K,HIST1H4L,HIST2H4A,HIST2H4B,HIST4H4	R-HSA-5625740
G2/M DNA damage checkpoint	4.15488e-38	HIST1H2BC,HIST1H2BE,HIST1H2BF,HIST1H2BG,HIST1H2BI,HIST1H4A,HIST1H4B,HIST1H4C,HIST1H4D,HIST1H4E,HIST1H4F,HIST1H4H,HIST1H4I,HIST1H4J,HIST1H4K,HIST1H4L,HIST2H4A,HIST2H4B,HIST4H4	R-HSA-69473
RUNX1 regulates genes involved in megakaryocyte differentiation and platelet function	6.19316e-38	HIST1H2BC,HIST1H2BE,HIST1H2BF,HIST1H2BG,HIST1H2BI,HIST1H4A,HIST1H4B,HIST1H4C,HIST1H4D,HIST1H4E,HIST1H4F,HIST1H4H,HIST1H4I,HIST1H4J,HIST1H4K,HIST1H4L,HIST2H4A,HIST2H4B,HIST4H4	R-HSA-8936459
Processing of DNA double-strand break ends	7.39752e-38	HIST1H2BC,HIST1H2BE,HIST1H2BF,HIST1H2BG,HIST1H2BI,HIST1H4A,HIST1H4B,HIST1H4C,HIST1H4D,HIST1H4E,HIST1H4F,HIST1H4H,HIST1H4I,HIST1H4J,HIST1H4K,HIST1H4L,HIST2H4A,HIST2H4B,HIST4H4	R-HSA-5693607
HATs acetylate histones	7.82014e-38	HIST1H2BC,HIST1H2BE,HIST1H2BF,HIST1H2BG,HIST1H2BI,HIST1H4A,HIST1H4B,HIST1H4C,HIST1H4D,HIST1H4E,HIST1H4F,HIST1H4H,HIST1H4I,HIST1H4J,HIST1H4K,HIST1H4L,HIST2H2BF,HIST2H4A,HIST2H4B,HIST4H4	R-HSA-3214847
NoRC negatively regulates rRNA expression	3.32314e-37	HIST1H2BC,HIST1H2BE,HIST1H2BF,HIST1H2BG,HIST1H2BI,HIST1H4A,HIST1H4B,HIST1H4C,HIST1H4D,HIST1H4E,HIST1H4F,HIST1H4H,HIST1H4I,HIST1H4J,HIST1H4K,HIST1H4L,HIST2H4A,HIST2H4B,HIST4H4	R-HSA-427413
Positive epigenetic regulation of rRNA expression	3.32314e-37	HIST1H2BC,HIST1H2BE,HIST1H2BF,HIST1H2BG,HIST1H2BI,HIST1H4A,HIST1H4B,HIST1H4C,HIST1H4D,HIST1H4E,HIST1H4F,HIST1H4H,HIST1H4I,HIST1H4J,HIST1H4K,HIST1H4L,HIST2H4A,HIST2H4B,HIST4H4	R-HSA-5250913
Transcriptional regulation by small RNAs	3.32314e-37	HIST1H2BC,HIST1H2BE,HIST1H2BF,HIST1H2BG,HIST1H2BI,HIST1H4A,HIST1H4B,HIST1H4C,HIST1H4D,HIST1H4E,HIST1H4F,HIST1H4H,HIST1H4I,HIST1H4J,HIST1H4K,HIST1H4L,HIST2H4A,HIST2H4B,HIST4H4	R-HSA-5578749
Pre-NOTCH Expression and Processing	5.25843e-37	HIST1H2BC,HIST1H2BE,HIST1H2BF,HIST1H2BG,HIST1H2BI,HIST1H4A,HIST1H4B,HIST1H4C,HIST1H4D,HIST1H4E,HIST1H4F,HIST1H4H,HIST1H4I,HIST1H4J,HIST1H4K,HIST1H4L,HIST2H4A,HIST2H4B,HIST4H4	R-HSA-1912422
Negative epigenetic regulation of rRNA expression	5.25843e-37	HIST1H2BC,HIST1H2BE,HIST1H2BF,HIST1H2BG,HIST1H2BI,HIST1H4A,HIST1H4B,HIST1H4C,HIST1H4D,HIST1H4E,HIST1H4F,HIST1H4H,HIST1H4I,HIST1H4J,HIST1H4K,HIST1H4L,HIST2H4A,HIST2H4B,HIST4H4	R-HSA-5250941
RNA Polymerase I Promoter Clearance	5.25843e-37	HIST1H2BC,HIST1H2BE,HIST1H2BF,HIST1H2BG,HIST1H2BI,HIST1H4A,HIST1H4B,HIST1H4C,HIST1H4D,HIST1H4E,HIST1H4F,HIST1H4H,HIST1H4I,HIST1H4J,HIST1H4K,HIST1H4L,HIST2H4A,HIST2H4B,HIST4H4	R-HSA-73854
Amyloid fiber formation	5.25843e-37	HIST1H2BC,HIST1H2BE,HIST1H2BF,HIST1H2BG,HIST1H2BI,HIST1H4A,HIST1H4B,HIST1H4C,HIST1H4D,HIST1H4E,HIST1H4F,HIST1H4H,HIST1H4I,HIST1H4J,HIST1H4K,HIST1H4L,HIST2H4A,HIST2H4B,HIST4H4	R-HSA-977225
Senescence-Associated Secretory Phenotype (SASP)	6.01227e-37	HIST1H2BC,HIST1H2BE,HIST1H2BF,HIST1H2BG,HIST1H2BI,HIST1H4A,HIST1H4B,HIST1H4C,HIST1H4D,HIST1H4E,HIST1H4F,HIST1H4H,HIST1H4I,HIST1H4J,HIST1H4K,HIST1H4L,HIST2H4A,HIST2H4B,HIST4H4	R-HSA-2559582
Chromosome Maintenance	6.01227e-37	HIST1H2BC,HIST1H2BE,HIST1H2BF,HIST1H2BG,HIST1H2BI,HIST1H4A,HIST1H4B,HIST1H4C,HIST1H4D,HIST1H4E,HIST1H4F,HIST1H4H,HIST1H4I,HIST1H4J,HIST1H4K,HIST1H4L,HIST2H4A,HIST2H4B,HIST4H4	R-HSA-73886
RNA Polymerase I Transcription	7.06248e-37	HIST1H2BC,HIST1H2BE,HIST1H2BF,HIST1H2BG,HIST1H2BI,HIST1H4A,HIST1H4B,HIST1H4C,HIST1H4D,HIST1H4E,HIST1H4F,HIST1H4H,HIST1H4I,HIST1H4J,HIST1H4K,HIST1H4L,HIST2H4A,HIST2H4B,HIST4H4	R-HSA-73864
Meiosis	2.43567e-36	HIST1H2BC,HIST1H2BE,HIST1H2BF,HIST1H2BG,HIST1H2BI,HIST1H4A,HIST1H4B,HIST1H4C,HIST1H4D,HIST1H4E,HIST1H4F,HIST1H4H,HIST1H4I,HIST1H4J,HIST1H4K,HIST1H4L,HIST2H4A,HIST2H4B,HIST4H4	R-HSA-1500620
Activation of anterior HOX genes in hindbrain development during early embryogenesis	4.60122e-36	HIST1H2BC,HIST1H2BE,HIST1H2BF,HIST1H2BG,HIST1H2BI,HIST1H4A,HIST1H4B,HIST1H4C,HIST1H4D,HIST1H4E,HIST1H4F,HIST1H4H,HIST1H4I,HIST1H4J,HIST1H4K,HIST1H4L,HIST2H4A,HIST2H4B,HIST4H4	R-HSA-5617472
Activation of HOX genes during differentiation	4.60122e-36	HIST1H2BC,HIST1H2BE,HIST1H2BF,HIST1H2BG,HIST1H2BI,HIST1H4A,HIST1H4B,HIST1H4C,HIST1H4D,HIST1H4E,HIST1H4F,HIST1H4H,HIST1H4I,HIST1H4J,HIST1H4K,HIST1H4L,HIST2H4A,HIST2H4B,HIST4H4	R-HSA-5619507
Oxidative Stress Induced Senescence	7.39624e-36	HIST1H2BC,HIST1H2BE,HIST1H2BF,HIST1H2BG,HIST1H2BI,HIST1H4A,HIST1H4B,HIST1H4C,HIST1H4D,HIST1H4E,HIST1H4F,HIST1H4H,HIST1H4I,HIST1H4J,HIST1H4K,HIST1H4L,HIST2H4A,HIST2H4B,HIST4H4	R-HSA-2559580
Alcoholism	7.94952e-36	HIST1H2BC,HIST1H2BE,HIST1H2BF,HIST1H2BG,HIST1H2BI,HIST1H4A,HIST1H4B,HIST1H4C,HIST1H4D,HIST1H4E,HIST1H4F,HIST1H4H,HIST1H4I,HIST1H4J,HIST1H4K,HIST1H4L,HIST2H2BF,HIST2H4A,HIST2H4B,HIST4H4	hsa05034
RUNX1 regulates transcription of genes involved in differentiation of HSCs	1.57616e-35	HIST1H2BC,HIST1H2BE,HIST1H2BF,HIST1H2BG,HIST1H2BI,HIST1H4A,HIST1H4B,HIST1H4C,HIST1H4D,HIST1H4E,HIST1H4F,HIST1H4H,HIST1H4I,HIST1H4J,HIST1H4K,HIST1H4L,HIST2H4A,HIST2H4B,HIST4H4	R-HSA-8939236
HDR through Homologous Recombination (HRR) or Single Strand Annealing (SSA)	2.10532e-35	HIST1H2BC,HIST1H2BE,HIST1H2BF,HIST1H2BG,HIST1H2BI,HIST1H4A,HIST1H4B,HIST1H4C,HIST1H4D,HIST1H4E,HIST1H4F,HIST1H4H,HIST1H4I,HIST1H4J,HIST1H4K,HIST1H4L,HIST2H4A,HIST2H4B,HIST4H4	R-HSA-5693567
Gene Silencing by RNA	3.78631e-35	HIST1H2BC,HIST1H2BE,HIST1H2BF,HIST1H2BG,HIST1H2BI,HIST1H4A,HIST1H4B,HIST1H4C,HIST1H4D,HIST1H4E,HIST1H4F,HIST1H4H,HIST1H4I,HIST1H4J,HIST1H4K,HIST1H4L,HIST2H4A,HIST2H4B,HIST4H4	R-HSA-211000
Homology Directed Repair	4.98858e-35	HIST1H2BC,HIST1H2BE,HIST1H2BF,HIST1H2BG,HIST1H2BI,HIST1H4A,HIST1H4B,HIST1H4C,HIST1H4D,HIST1H4E,HIST1H4F,HIST1H4H,HIST1H4I,HIST1H4J,HIST1H4K,HIST1H4L,HIST2H4A,HIST2H4B,HIST4H4	R-HSA-5693538
Viral carcinogenesis	7.28597e-35	HIST1H2BC,HIST1H2BE,HIST1H2BF,HIST1H2BG,HIST1H2BI,HIST1H4A,HIST1H4B,HIST1H4C,HIST1H4D,HIST1H4E,HIST1H4F,HIST1H4H,HIST1H4I,HIST1H4J,HIST1H4K,HIST1H4L,HIST2H2BF,HIST2H4A,HIST2H4B,HIST4H4	hsa05203
Mitotic Prophase	8.55376e-35	HIST1H2BC,HIST1H2BE,HIST1H2BF,HIST1H2BG,HIST1H2BI,HIST1H4A,HIST1H4B,HIST1H4C,HIST1H4D,HIST1H4E,HIST1H4F,HIST1H4H,HIST1H4I,HIST1H4J,HIST1H4K,HIST1H4L,HIST2H4A,HIST2H4B,HIST4H4	R-HSA-68875
Reproduction	1.11347e-34	HIST1H2BC,HIST1H2BE,HIST1H2BF,HIST1H2BG,HIST1H2BI,HIST1H4A,HIST1H4B,HIST1H4C,HIST1H4D,HIST1H4E,HIST1H4F,HIST1H4H,HIST1H4I,HIST1H4J,HIST1H4K,HIST1H4L,HIST2H4A,HIST2H4B,HIST4H4	R-HSA-1474165
Epigenetic regulation of gene expression	1.90224e-34	HIST1H2BC,HIST1H2BE,HIST1H2BF,HIST1H2BG,HIST1H2BI,HIST1H4A,HIST1H4B,HIST1H4C,HIST1H4D,HIST1H4E,HIST1H4F,HIST1H4H,HIST1H4I,HIST1H4J,HIST1H4K,HIST1H4L,HIST2H4A,HIST2H4B,HIST4H4	R-HSA-212165
Estrogen-dependent gene expression	2.44808e-34	HIST1H2BC,HIST1H2BE,HIST1H2BF,HIST1H2BG,HIST1H2BI,HIST1H4A,HIST1H4B,HIST1H4C,HIST1H4D,HIST1H4E,HIST1H4F,HIST1H4H,HIST1H4I,HIST1H4J,HIST1H4K,HIST1H4L,HIST2H4A,HIST2H4B,HIST4H4	R-HSA-9018519
ESR-mediated signaling	5.30527e-34	HIST1H2BC,HIST1H2BE,HIST1H2BF,HIST1H2BG,HIST1H2BI,HIST1H4A,HIST1H4B,HIST1H4C,HIST1H4D,HIST1H4E,HIST1H4F,HIST1H4H,HIST1H4I,HIST1H4J,HIST1H4K,HIST1H4L,HIST2H4A,HIST2H4B,HIST4H4	R-HSA-8939211
DNA Double-Strand Break Repair	1.81975e-33	HIST1H2BC,HIST1H2BE,HIST1H2BF,HIST1H2BG,HIST1H2BI,HIST1H4A,HIST1H4B,HIST1H4C,HIST1H4D,HIST1H4E,HIST1H4F,HIST1H4H,HIST1H4I,HIST1H4J,HIST1H4K,HIST1H4L,HIST2H4A,HIST2H4B,HIST4H4	R-HSA-5693532
G2/M Checkpoints	2.27274e-33	HIST1H2BC,HIST1H2BE,HIST1H2BF,HIST1H2BG,HIST1H2BI,HIST1H4A,HIST1H4B,HIST1H4C,HIST1H4D,HIST1H4E,HIST1H4F,HIST1H4H,HIST1H4I,HIST1H4J,HIST1H4K,HIST1H4L,HIST2H4A,HIST2H4B,HIST4H4	R-HSA-69481
Chromatin modifying enzymes	4.24288e-32	HIST1H2BC,HIST1H2BE,HIST1H2BF,HIST1H2BG,HIST1H2BI,HIST1H4A,HIST1H4B,HIST1H4C,HIST1H4D,HIST1H4E,HIST1H4F,HIST1H4H,HIST1H4I,HIST1H4J,HIST1H4K,HIST1H4L,HIST2H2BF,HIST2H4A,HIST2H4B,HIST4H4	R-HSA-3247509
Chromatin organization	4.24288e-32	HIST1H2BC,HIST1H2BE,HIST1H2BF,HIST1H2BG,HIST1H2BI,HIST1H4A,HIST1H4B,HIST1H4C,HIST1H4D,HIST1H4E,HIST1H4F,HIST1H4H,HIST1H4I,HIST1H4J,HIST1H4K,HIST1H4L,HIST2H2BF,HIST2H4A,HIST2H4B,HIST4H4	R-HSA-4839726
Cellular Senescence	4.24674e-32	HIST1H2BC,HIST1H2BE,HIST1H2BF,HIST1H2BG,HIST1H2BI,HIST1H4A,HIST1H4B,HIST1H4C,HIST1H4D,HIST1H4E,HIST1H4F,HIST1H4H,HIST1H4I,HIST1H4J,HIST1H4K,HIST1H4L,HIST2H4A,HIST2H4B,HIST4H4	R-HSA-2559583
Signaling by Nuclear Receptors	6.25479e-32	HIST1H2BC,HIST1H2BE,HIST1H2BF,HIST1H2BG,HIST1H2BI,HIST1H4A,HIST1H4B,HIST1H4C,HIST1H4D,HIST1H4E,HIST1H4F,HIST1H4H,HIST1H4I,HIST1H4J,HIST1H4K,HIST1H4L,HIST2H4A,HIST2H4B,HIST4H4	R-HSA-9006931
TCF dependent signaling in response to WNT	1.40305e-30	HIST1H2BC,HIST1H2BE,HIST1H2BF,HIST1H2BG,HIST1H2BI,HIST1H4A,HIST1H4B,HIST1H4C,HIST1H4D,HIST1H4E,HIST1H4F,HIST1H4H,HIST1H4I,HIST1H4J,HIST1H4K,HIST1H4L,HIST2H4A,HIST2H4B,HIST4H4	R-HSA-201681
Signaling by NOTCH	1.63386e-30	HIST1H2BC,HIST1H2BE,HIST1H2BF,HIST1H2BG,HIST1H2BI,HIST1H4A,HIST1H4B,HIST1H4C,HIST1H4D,HIST1H4E,HIST1H4F,HIST1H4H,HIST1H4I,HIST1H4J,HIST1H4K,HIST1H4L,HIST2H4A,HIST2H4B,HIST4H4	R-HSA-157118
Signaling events mediated by HDAC Class III	1.84301e-30	HIST1H4A,HIST1H4B,HIST1H4C,HIST1H4D,HIST1H4E,HIST1H4F,HIST1H4H,HIST1H4I,HIST1H4J,HIST1H4K,HIST1H4L,HIST2H4A,HIST2H4B,HIST4H4	hdac_classiii_pathway
Transcriptional regulation by RUNX1	2.20757e-30	HIST1H2BC,HIST1H2BE,HIST1H2BF,HIST1H2BG,HIST1H2BI,HIST1H4A,HIST1H4B,HIST1H4C,HIST1H4D,HIST1H4E,HIST1H4F,HIST1H4H,HIST1H4I,HIST1H4J,HIST1H4K,HIST1H4L,HIST2H4A,HIST2H4B,HIST4H4	R-HSA-8878171
Cell Cycle Checkpoints	1.19176e-28	HIST1H2BC,HIST1H2BE,HIST1H2BF,HIST1H2BG,HIST1H2BI,HIST1H4A,HIST1H4B,HIST1H4C,HIST1H4D,HIST1H4E,HIST1H4F,HIST1H4H,HIST1H4I,HIST1H4J,HIST1H4K,HIST1H4L,HIST2H4A,HIST2H4B,HIST4H4	R-HSA-69620
HDMs demethylate histones	1.49801e-28	HIST1H4A,HIST1H4B,HIST1H4C,HIST1H4D,HIST1H4E,HIST1H4F,HIST1H4H,HIST1H4I,HIST1H4J,HIST1H4K,HIST1H4L,HIST2H4A,HIST2H4B,HIST4H4	R-HSA-3214842
RHO GTPase Effectors	3.48421e-28	HIST1H2BC,HIST1H2BE,HIST1H2BF,HIST1H2BG,HIST1H2BI,HIST1H4A,HIST1H4B,HIST1H4C,HIST1H4D,HIST1H4E,HIST1H4F,HIST1H4H,HIST1H4I,HIST1H4J,HIST1H4K,HIST1H4L,HIST2H4A,HIST2H4B,HIST4H4	R-HSA-195258
DNA Repair	4.99205e-28	HIST1H2BC,HIST1H2BE,HIST1H2BF,HIST1H2BG,HIST1H2BI,HIST1H4A,HIST1H4B,HIST1H4C,HIST1H4D,HIST1H4E,HIST1H4F,HIST1H4H,HIST1H4I,HIST1H4J,HIST1H4K,HIST1H4L,HIST2H4A,HIST2H4B,HIST4H4	R-HSA-73894
Signaling by WNT	1.14664e-27	HIST1H2BC,HIST1H2BE,HIST1H2BF,HIST1H2BG,HIST1H2BI,HIST1H4A,HIST1H4B,HIST1H4C,HIST1H4D,HIST1H4E,HIST1H4F,HIST1H4H,HIST1H4I,HIST1H4J,HIST1H4K,HIST1H4L,HIST2H4A,HIST2H4B,HIST4H4	R-HSA-195721
M Phase	1.95171e-26	HIST1H2BC,HIST1H2BE,HIST1H2BF,HIST1H2BG,HIST1H2BI,HIST1H4A,HIST1H4B,HIST1H4C,HIST1H4D,HIST1H4E,HIST1H4F,HIST1H4H,HIST1H4I,HIST1H4J,HIST1H4K,HIST1H4L,HIST2H4A,HIST2H4B,HIST4H4	R-HSA-68886
PKMTs methylate histone lysines	2.52974e-26	HIST1H4A,HIST1H4B,HIST1H4C,HIST1H4D,HIST1H4E,HIST1H4F,HIST1H4H,HIST1H4I,HIST1H4J,HIST1H4K,HIST1H4L,HIST2H4A,HIST2H4B,HIST4H4	R-HSA-3214841
SUMOylation of chromatin organization proteins	2.52974e-26	HIST1H4A,HIST1H4B,HIST1H4C,HIST1H4D,HIST1H4E,HIST1H4F,HIST1H4H,HIST1H4I,HIST1H4J,HIST1H4K,HIST1H4L,HIST2H4A,HIST2H4B,HIST4H4	R-HSA-4551638
Cellular responses to stress	8.11547e-26	HIST1H2BC,HIST1H2BE,HIST1H2BF,HIST1H2BG,HIST1H2BI,HIST1H4A,HIST1H4B,HIST1H4C,HIST1H4D,HIST1H4E,HIST1H4F,HIST1H4H,HIST1H4I,HIST1H4J,HIST1H4K,HIST1H4L,HIST2H4A,HIST2H4B,HIST4H4	R-HSA-2262752
RMTs methylate histone arginines	1.26694e-25	HIST1H4A,HIST1H4B,HIST1H4C,HIST1H4D,HIST1H4E,HIST1H4F,HIST1H4H,HIST1H4I,HIST1H4J,HIST1H4K,HIST1H4L,HIST2H4A,HIST2H4B,HIST4H4	R-HSA-3214858
Signaling by Rho GTPases	2.58502e-25	HIST1H2BC,HIST1H2BE,HIST1H2BF,HIST1H2BG,HIST1H2BI,HIST1H4A,HIST1H4B,HIST1H4C,HIST1H4D,HIST1H4E,HIST1H4F,HIST1H4H,HIST1H4I,HIST1H4J,HIST1H4K,HIST1H4L,HIST2H4A,HIST2H4B,HIST4H4	R-HSA-194315
Cellular responses to external stimuli	2.14699e-24	HIST1H2BC,HIST1H2BE,HIST1H2BF,HIST1H2BG,HIST1H2BI,HIST1H4A,HIST1H4B,HIST1H4C,HIST1H4D,HIST1H4E,HIST1H4F,HIST1H4H,HIST1H4I,HIST1H4J,HIST1H4K,HIST1H4L,HIST2H4A,HIST2H4B,HIST4H4	R-HSA-8953897
Cell Cycle, Mitotic	8.34855e-24	HIST1H2BC,HIST1H2BE,HIST1H2BF,HIST1H2BG,HIST1H2BI,HIST1H4A,HIST1H4B,HIST1H4C,HIST1H4D,HIST1H4E,HIST1H4F,HIST1H4H,HIST1H4I,HIST1H4J,HIST1H4K,HIST1H4L,HIST2H4A,HIST2H4B,HIST4H4	R-HSA-69278
Cell Cycle	2.75842e-22	HIST1H2BC,HIST1H2BE,HIST1H2BF,HIST1H2BG,HIST1H2BI,HIST1H4A,HIST1H4B,HIST1H4C,HIST1H4D,HIST1H4E,HIST1H4F,HIST1H4H,HIST1H4I,HIST1H4J,HIST1H4K,HIST1H4L,HIST2H4A,HIST2H4B,HIST4H4	R-HSA-1640170
SUMO E3 ligases SUMOylate target proteins	2.72707e-20	HIST1H4A,HIST1H4B,HIST1H4C,HIST1H4D,HIST1H4E,HIST1H4F,HIST1H4H,HIST1H4I,HIST1H4J,HIST1H4K,HIST1H4L,HIST2H4A,HIST2H4B,HIST4H4	R-HSA-3108232
SUMOylation	4.2995e-20	HIST1H4A,HIST1H4B,HIST1H4C,HIST1H4D,HIST1H4E,HIST1H4F,HIST1H4H,HIST1H4I,HIST1H4J,HIST1H4K,HIST1H4L,HIST2H4A,HIST2H4B,HIST4H4	R-HSA-2990846
Developmental Biology	5.04645e-18	HIST1H2BC,HIST1H2BE,HIST1H2BF,HIST1H2BG,HIST1H2BI,HIST1H4A,HIST1H4B,HIST1H4C,HIST1H4D,HIST1H4E,HIST1H4F,HIST1H4H,HIST1H4I,HIST1H4J,HIST1H4K,HIST1H4L,HIST2H4A,HIST2H4B,HIST4H4	R-HSA-1266738
Post-translational protein modification	1.03261e-17	HIST1H2BC,HIST1H2BE,HIST1H2BF,HIST1H2BG,HIST1H2BI,HIST1H4A,HIST1H4B,HIST1H4C,HIST1H4D,HIST1H4E,HIST1H4F,HIST1H4H,HIST1H4I,HIST1H4J,HIST1H4K,HIST1H4L,HIST2H2BF,HIST2H4A,HIST2H4B,HIST4H4	R-HSA-597592
Generic Transcription Pathway	6.72388e-17	HIST1H2BC,HIST1H2BE,HIST1H2BF,HIST1H2BG,HIST1H2BI,HIST1H4A,HIST1H4B,HIST1H4C,HIST1H4D,HIST1H4E,HIST1H4F,HIST1H4H,HIST1H4I,HIST1H4J,HIST1H4K,HIST1H4L,HIST2H4A,HIST2H4B,HIST4H4	R-HSA-212436
RNA Polymerase II Transcription	4.19586e-16	HIST1H2BC,HIST1H2BE,HIST1H2BF,HIST1H2BG,HIST1H2BI,HIST1H4A,HIST1H4B,HIST1H4C,HIST1H4D,HIST1H4E,HIST1H4F,HIST1H4H,HIST1H4I,HIST1H4J,HIST1H4K,HIST1H4L,HIST2H4A,HIST2H4B,HIST4H4	R-HSA-73857
Gene expression (Transcription)	2.66291e-15	HIST1H2BC,HIST1H2BE,HIST1H2BF,HIST1H2BG,HIST1H2BI,HIST1H4A,HIST1H4B,HIST1H4C,HIST1H4D,HIST1H4E,HIST1H4F,HIST1H4H,HIST1H4I,HIST1H4J,HIST1H4K,HIST1H4L,HIST2H4A,HIST2H4B,HIST4H4	R-HSA-74160
Metabolism of proteins	1.2624e-14	HIST1H2BC,HIST1H2BE,HIST1H2BF,HIST1H2BG,HIST1H2BI,HIST1H4A,HIST1H4B,HIST1H4C,HIST1H4D,HIST1H4E,HIST1H4F,HIST1H4H,HIST1H4I,HIST1H4J,HIST1H4K,HIST1H4L,HIST2H2BF,HIST2H4A,HIST2H4B,HIST4H4	R-HSA-392499
Signaling Pathways	2.18673e-10	HIST1H2BC,HIST1H2BE,HIST1H2BF,HIST1H2BG,HIST1H2BI,HIST1H4A,HIST1H4B,HIST1H4C,HIST1H4D,HIST1H4E,HIST1H4F,HIST1H4H,HIST1H4I,HIST1H4J,HIST1H4K,HIST1H4L,HIST2H4A,HIST2H4B,HIST4H4	R-HSA-162582
E3 ubiquitin ligases ubiquitinate target proteins	1.09716e-06	HIST1H2BC,HIST1H2BE,HIST1H2BF,HIST1H2BG,HIST1H2BI	R-HSA-8866654
Protein ubiquitination	4.78121e-06	HIST1H2BC,HIST1H2BE,HIST1H2BF,HIST1H2BG,HIST1H2BI	R-HSA-8852135
Ub-specific processing proteases	3.381e-05	HIST1H2BC,HIST1H2BE,HIST1H2BF,HIST1H2BG,HIST1H2BI,HIST2H2BF	R-HSA-5689880
Deubiquitination	0.000190462	HIST1H2BC,HIST1H2BE,HIST1H2BF,HIST1H2BG,HIST1H2BI,HIST2H2BF	R-HSA-5688426
