# Supplementary material for: Comorbidity of asthma and hypertension may be mediated by shared genetic dysregulation and drug side effects
Source: Sci Rep. 2019 Nov 8;9:16302. doi: 10.1038/s41598-019-52762-w (PMC6841742; doi:10.1038/s41598-019-52762-w)
Supplement: Supplementary file 4 — Dataset 2C [file 41598_2019_52762_MOESM4_ESM.xlsx]

## Sheet: description
	Supplementary file 2C. The results of tissue-specific gene set overrepresentation analysis performed in TargetMine. The results obtained for all the genes, relevant for asthma and hypertension and for each module are shown in different tabs.
field	description
Tissue	Tissue name.
P-value	P-value in hypergeometric test after BH correction.
genes	Comma-separated list of gene names. Includes genes from the group belonging to corresponding tissue-specific gene set.

## Sheet: all genes
Tissue	P-value	genes
neutrophil	2.58874e-19	ACTN4,ADORA2A,AIF1,ALDH2,ALOX5AP,ARG1,ARHGEF40,ATP2B1,BAG6,BTN2A1,BTN3A1,BTN3A2,CAT,CCL11,CD14,CHI3L1,CSK,CSNK2B,CXCL8,CYBA,DDX39B,FAS,FCGR1A,FCGR1B,FCGR1CP,FLOT1,FOS,GBP1,GBP2,GPX1,HCP5,HIST1H2BC,HIST1H2BE,HIST1H2BF,HIST1H2BI,HLA-A,HLA-B,HLA-C,HLA-DQB1,HLA-DRB1,HLA-DRB5,HLA-E,HLA-G,HSPA1B,ICAM1,IDS,IER3,IL10RA,IL16,IL1A,IL1B,IL1R1,IL1RN,IL4R,IL6R,IRAK1,JAK2,LST1,MAPK1,MICB,MMP9,MX2,NFKB1,NFKBIA,…
cd14+ leukocytes	7.56026e-19	ADA,ADORA2A,AIF1,ALDH2,ALMS1,ARHGEF40,ATP2A2,ATP2B1,BAG6,BTN3A2,C6orf48,CAT,CCL5,CCR2,CD14,COMT,CRIP1,CSK,CSNK2B,CTSB,CX3CR1,CXCL8,CYBA,DDX39B,FAS,FCGR1A,FCGR1B,FCGR1CP,FLOT1,FOS,GBP1,GBP2,GPX1,GSTO1,GSTP1,HIST1H4C,HLA-A,HLA-B,HLA-C,HLA-DPB1,HLA-DQA1,HLA-DQB1,HLA-DRB1,HLA-DRB5,HLA-DRB6,HLA-E,HLA-G,HP,HSPA1B,ICAM1,IDS,IER3,IL10RA,IL15,IL16,IL1B,IL1R1,IL1RN,IL6,IL6R,IRAK1,ITPR2,JAK2,LST1,MICB,MIF,M…
appendix	1.01596e-18	ACTN4,ADA,ADH1B,ADH1C,AIF1,ALDH2,ALMS1,ALOX5AP,ATP2A2,BTN3A2,C3,C4A,C4B,C6orf48,CCL11,CCL2,CCL5,CCN2,CD14,CFTR,CHI3L1,CIITA,CRIP1,CSK,CSNK2B,CTSB,CX3CR1,CXCL12,CXCL8,CYBA,CYP1A2,CYP2C9,DDX39B,EDNRA,EGFR,EPHX1,ERAP1,ERBB2,FAS,FLOT1,FOS,FUT2,GBP1,GBP2,GPX1,GSTO1,GSTP1,GSTT1,HCP5,HIST1H4C,HLA-A,HLA-B,HLA-C,HLA-DPB1,HLA-DQA1,HLA-DQB1,HLA-DRB1,HLA-DRB5,HLA-DRB6,HLA-E,HLA-G,HSPA1B,IDS,IER3,IL10RA,IL16,…
neutrophils	1.60802e-16	ABO,ACTN4,ADORA2A,ADRB2,AGER,AIF1,ALDH2,ALMS1,ALOX5AP,APOA2,ARG1,ARHGEF40,ATF6B,ATM,ATP2A2,ATP2B1,BAG6,BBS4,BDNF,BTN2A1,BTN3A1,BTN3A2,C6orf48,CACNB4,CAT,CCL5,CCR2,CCR5,CD14,CD40,CFTR,CHI3L1,CHUK,CIITA,COMT,CRIP1,CSK,CSNK2B,CTSB,CX3CR1,CXCL8,CYBA,CYP1A2,CYP2D6,CYP2R1,CYP3A4,DDX39B,EGFR,ERAP1,FADS1,FAM216A,FAS,FCGR1A,FCGR1B,FCGR1CP,FLOT1,FOS,FOXP3,FTO,GATA2,GBP1,GBP2,GBP3,GBP4,GBP5,GLS,GPANK1,GPX1,…
sputum	2.37854e-16	ACTN4,ADRB2,AIF1,ALDH2,ALMS1,ALOX5AP,ARHGEF40,ATP2A2,ATP2B1,BAG6,BTN3A2,C3,C6orf48,CAT,CCL2,CCL5,CCR5,CD14,CD40,CHI3L1,CIITA,COMT,CRIP1,CSK,CSNK2B,CTSB,CX3CR1,CXCL8,CYBA,DDX39B,EDN1,EGFR,EPHX1,ERAP1,FADS1,FAS,FCGR1A,FCGR1B,FCGR1CP,FLOT1,FOS,FTO,GBP1,GBP2,GBP3,GBP4,GBP5,GLS,GPX1,GSTA1,GSTO1,GSTP1,GSTT1,HCP5,HLA-A,HLA-B,HLA-C,HLA-DPB1,HLA-DQA1,HLA-DQB1,HLA-DRB1,HLA-DRB5,HLA-DRB6,HLA-E,HLA-G,HMOX1,H…
cd14+ cells	2.86981e-16	ADRB2,AGER,AIF1,ALDH2,ALMS1,ARHGEF40,ATM,ATP2A2,BAG6,BTN2A1,BTN3A2,C6orf48,CAT,CCR2,CD14,COMT,CRIP1,CSK,CSNK2B,CTSB,CX3CR1,CXCL8,CYBA,CYP2D6,DDX39B,ESR1,FAS,FCGR1A,FCGR1B,FCGR1CP,FLOT1,FOS,FOXP3,GBP1,GBP2,GPX1,GSTO1,GSTP1,HCP5,HIST1H4C,HLA-A,HLA-B,HLA-C,HLA-DPB1,HLA-DQA1,HLA-DQB1,HLA-DRB1,HLA-DRB5,HLA-DRB6,HLA-E,HLA-G,HMOX1,HP,HSPA1B,IDS,IER3,IL10RA,IL15,IL18,IL1B,IL1RN,IL4R,IL6R,IRAK1,IRF5,JAK2,…
cd16 monocytes	1.65497e-15	ACTN4,ADRB2,AGER,AIF1,ALDH2,ALMS1,ALOX5AP,ARHGEF40,ATP2A2,ATP2B1,BAG6,BTN3A1,BTN3A2,C6orf48,CAT,CCL5,CCR2,CCR5,CD14,CD40,CIITA,COMT,CRIP1,CSK,CSNK2B,CTSB,CX3CR1,CXCL8,CYBA,CYP3A4,DDX39B,EPHX1,ERAP1,FADS1,FAS,FCGR1A,FCGR1B,FCGR1CP,FLOT1,FOS,FTO,GBP1,GBP2,GBP3,GBP4,GBP5,GLS,GPANK1,GPN3,GPX1,GSTO1,GSTP1,HCP5,HIST1H2BC,HIST1H2BE,HIST1H2BF,HIST1H2BG,HIST1H4C,HLA-A,HLA-B,HLA-C,HLA-DPB1,HLA-DQA1,HLA-DQB…
leukocytes	9.70857e-15	ABO,ACTN4,ADA,ADH1C,ADORA1,ADORA2A,ADRB2,AIF1,ALDH2,ALMS1,ALOX5AP,ARG1,ARHGEF40,ATM,ATP2A2,ATP2B1,BAG6,BTN3A1,BTN3A2,C3,C4A,C4B,C6orf48,CAT,CCL5,CCR2,CCR5,CD14,CHI3L1,COL4A3,COMT,CRIP1,CSK,CSNK2B,CTLA4,CTSB,CX3CR1,CXCL8,CYBA,CYP3A4,DDX39B,ERAP1,ESR1,FADS2,FAS,FCGR1A,FCGR1B,FCGR1CP,FLOT1,FOS,FTO,GATA2,GBP1,GBP2,GBP3,GBP4,GBP5,GLS,GPANK1,GPX1,GSTO1,GSTP1,HCG27,HCP5,HIST1H2BC,HIST1H2BF,HIST1H2BG,HIS…
lung	1.21045e-14	ABCB1,ACE,ACTN4,ADA,ADH1B,ADH1C,ADORA2A,ADRB1,ADRB2,AGER,AGT,AIF1,ALDH2,ALMS1,ALOX5AP,APOA2,ARG1,ARHGEF40,ATM,ATP2A2,ATP2B1,BAG6,BBS1,BBS4,BDKRB2,BDNF,BTN3A1,BTN3A2,C3,C4A,C4B,C5,C6orf48,CAT,CCL11,CCL2,CCL5,CCN2,CCR2,CCR5,CD14,CD40,CFTR,CHI3L1,CHIT1,CIITA,CMA1,COL4A3,COMT,CRIP1,CSF2,CSNK2B,CTLA4,CTSB,CX3CR1,CXCL12,CXCL8,CYBA,CYP1A1,CYP1A2,CYP24A1,CYP2R1,CYP3A4,DDX39B,EDN1,EDNRA,EGFR,EPHX1,ERAP1,E…
pmns	1.21045e-14	ACTN4,ADORA2A,ADRB2,AGER,AIF1,ALDH2,ALMS1,ALOX5AP,APOA2,ARG1,ARHGEF40,ATF6B,ATM,ATP2A2,ATP2B1,BAG6,BTN2A1,BTN3A1,BTN3A2,C6orf48,CACNB4,CAT,CCL2,CCL5,CCR2,CD14,CHI3L1,CRIP1,CSK,CSNK2B,CTSB,CX3CR1,CXCL8,CYBA,CYP2D6,CYP3A4,DDX39B,EDN1,ERAP1,FAS,FCGR1A,FCGR1B,FCGR1CP,FLOT1,FOS,GBP1,GBP2,GBP3,GBP4,GBP5,GLS,GPANK1,GPN3,GPX1,GSTO1,HCG27,HCP5,HIST1H2BC,HIST1H2BE,HIST1H2BF,HIST1H2BG,HIST1H2BI,HIST1H4B,HIS…
dermal dendritic cell	4.02762e-14	ACTN4,ADA,ADH1B,ADORA2A,ADRB2,AIF1,ALDH2,ALMS1,ALOX5AP,ARHGEF40,ATP2A2,ATP2B1,BAG6,BDKRB2,BTN3A2,C3,C6orf48,CAT,CCL2,CCL5,CCN2,CCR2,CCR5,CD14,CD40,CHI3L1,CIITA,COMT,CRIP1,CSF2,CSNK2B,CTLA4,CTSB,CX3CR1,CXCL12,CXCL8,CYBA,CYP3A4,DDX39B,EGFR,FAS,FLOT1,FOS,FTO,GBP1,GBP2,GBP3,GLS,GPX1,GSTM3,GSTO1,GSTP1,HCP5,HECTD4,HIST1H4C,HLA-A,HLA-B,HLA-C,HLA-DPB1,HLA-DQA1,HLA-DQB1,HLA-DRB1,HLA-DRB5,HLA-DRB6,HLA-E,HL…
blood	6.33402e-14	ABCB1,ABO,ACTN4,ADA,ADORA2A,ADRB2,AGER,AIF1,ALDH2,ALMS1,ALOX5AP,ARG1,ARHGEF40,ATF6B,ATM,ATP2A2,ATP2B1,BAG6,BTN2A1,BTN3A1,BTN3A2,C3,C4A,C4B,C6orf48,CACNB4,CAT,CCL2,CCL5,CCN2,CCR2,CCR5,CD14,CD40,CHI3L1,CIITA,CMA1,COL4A3,COMT,CRIP1,CSF2,CSK,CSNK2B,CTLA4,CTSB,CX3CR1,CXCL8,CYBA,CYP2C9,CYP2R1,CYP3A4,DDX39B,DXO,EDN1,EGFR,ERAP1,ESR1,FADS1,FAM216A,FAS,FCGR1A,FCGR1B,FCGR1CP,FLOT1,FOS,FTO,FUT2,GATA2,GBP1,GB…
cd11b+ cells	7.5888e-14	ACTN4,ADORA2A,ADRB2,AIF1,ALDH2,ALMS1,ALOX5AP,ARG1,ARHGEF40,ATP2A2,ATP2B1,BAG6,BTN3A1,BTN3A2,C6orf48,CAT,CCL5,CCR2,CCR5,CD14,CHI3L1,CHIT1,CIITA,COMT,CRIP1,CSK,CSNK2B,CTSB,CX3CR1,CXCL8,CYBA,DDX39B,ERAP1,FADS1,FAS,FCGR1A,FCGR1B,FCGR1CP,FLOT1,FOS,FTO,GATA2,GBP1,GBP2,GBP3,GBP4,GBP5,GLS,GPANK1,GPN3,GPX1,GSTO1,GSTP1,HCP5,HECTD4,HIST1H2BC,HIST1H4C,HIST1H4J,HLA-A,HLA-B,HLA-C,HLA-DPB1,HLA-DQA1,HLA-DQB1,HLA…
adrenal gland	1.81327e-13	ABCB1,ACTN4,ADH1B,AIF1,ALDH2,ARHGEF40,ATP2A2,BAG6,BTN3A2,C3,C4A,C4B,C6orf48,CAT,CCN2,CD14,COL4A3,COMT,CSNK2B,CTSB,CXCL12,CYP21A2,DDX39B,EGFR,EPHX1,FADS1,FADS2,FLOT1,FOS,GPX1,GSTA1,GSTM3,GSTO1,GSTP1,GSTT1,HLA-A,HLA-B,HLA-C,HLA-DPB1,HLA-DRB1,HLA-DRB5,HLA-E,HLA-G,HSPA1B,IL1R1,IRAK1,MIF,NFKBIA,NQO1,PDGFRA,PON2,PRKCA,S100A10,SDHA,TGFBR2,TIMP1,TUBB,VCAM1,VEGFA
cord blood	1.81327e-13	ACTN4,ADA,ADH1B,ADRB2,AGT,AIF1,ALDH2,ALMS1,ALOX5AP,ARG1,ARHGEF40,ATM,ATP2A2,ATP2B1,BAG6,BDNF,BTN3A1,BTN3A2,C4A,C4B,C6orf48,CAT,CCL2,CCL5,CCN2,CCR2,CD14,CHI3L1,COMT,CRIP1,CSK,CSNK2B,CTLA4,CTSB,CX3CR1,CXCL12,CXCL8,CYBA,CYP3A4,DDX39B,EDN1,EDNRA,EGFR,EPHX1,ERAP1,ERBB2,ERCC2,FADS1,FADS2,FAM216A,FAS,FCGR1A,FCGR1B,FCGR1CP,FLOT1,FOS,FTO,GATA2,GBP1,GBP2,GBP3,GBP5,GLS,GPANK1,GPX1,GSTM3,GSTO1,GSTP1,HCP5,HEC…
cd31+ cells	2.57346e-13	ABCB1,ACTN4,ADA,ADORA2A,ADRB2,AGT,AIF1,ALDH2,ALMS1,ALOX5AP,ARHGEF40,ATP2A2,ATP2B1,BAG6,BDKRB2,BTN2A1,BTN3A2,C3,C6orf48,CAT,CCL2,CCL5,CCN2,CD14,CD40,COMT,CRIP1,CSF2,CSNK2B,CTSB,CX3CR1,CXCL12,CXCL8,CYBA,CYP1A1,CYP24A1,DDX39B,EDN1,EDNRA,EGFR,EPHX1,ERAP1,ESR1,FAS,FLOT1,FOS,FTO,GATA2,GBP1,GBP2,GBP3,GBP4,GLS,GPANK1,GPX1,GSTM3,GSTO1,GSTP1,HCP5,HIST1H2BC,HIST1H2BE,HIST1H2BF,HIST1H2BG,HIST1H4C,HLA-A,HLA-B…
prostate endothelial cells:prostate cd31+ cells	2.57346e-13	ABCB1,ACTN4,ADA,ADORA2A,ADRB2,AGT,AIF1,ALDH2,ALMS1,ALOX5AP,ARHGEF40,ATP2A2,ATP2B1,BAG6,BDKRB2,BTN2A1,BTN3A2,C3,C6orf48,CAT,CCL2,CCL5,CCN2,CD14,CD40,COMT,CRIP1,CSF2,CSNK2B,CTSB,CX3CR1,CXCL12,CXCL8,CYBA,CYP1A1,CYP24A1,DDX39B,EDN1,EDNRA,EGFR,EPHX1,ERAP1,ESR1,FAS,FLOT1,FOS,FTO,GATA2,GBP1,GBP2,GBP3,GBP4,GLS,GPANK1,GPX1,GSTM3,GSTO1,GSTP1,HCP5,HIST1H2BC,HIST1H2BE,HIST1H2BF,HIST1H2BG,HIST1H4C,HLA-A,HLA-B…
monocytes	1.04494e-12	ACTN4,ADA,ADORA2A,ADRB1,ADRB2,AGER,AIF1,ALDH2,ALMS1,ALOX5AP,ARG1,ARHGEF40,ATF6B,ATM,ATP2A2,ATP2B1,BAG6,BTN2A1,BTN3A1,BTN3A2,C3,C6orf48,CAT,CCL2,CCL5,CCR2,CCR5,CD14,CD40,CHI3L1,CHIT1,CIITA,COMT,CRIP1,CSF2,CSK,CSNK2B,CTSB,CX3CR1,CXCL8,CYBA,CYP3A4,DDX39B,EGFR,EPHX1,ERAP1,ESR1,FADS1,FAM216A,FAS,FCGR1A,FCGR1B,FCGR1CP,FLOT1,FOS,FTO,GATA2,GBP1,GBP2,GBP3,GBP4,GBP5,GLS,GPANK1,GPN3,GPX1,GSTM3,GSTO1,GSTP1,H…
mononuclear cells	1.04494e-12	ABCB1,ACTN4,ADA,ADORA2A,ADRB2,AGER,AIF1,ALDH2,ALMS1,ALOX5AP,ARG1,ARHGEF40,ATM,ATP2A2,ATP2B1,BAG6,BTN2A1,BTN3A1,BTN3A2,C4A,C4B,C6orf48,CAT,CCL2,CCL5,CCR2,CCR5,CD14,CD40,CHI3L1,CHIT1,CIITA,COL4A3,COMT,CRIP1,CSK,CSNK2B,CTLA4,CTSB,CX3CR1,CXCL8,CYBA,CYP3A4,DDX39B,ERAP1,FADS1,FAM216A,FAS,FCGR1A,FCGR1B,FCGR1CP,FLOT1,FOS,FTO,GBP1,GBP2,GBP3,GBP4,GBP5,GLS,GPANK1,GPN3,GPX1,GSTO1,GSTP1,HCG27,HCP5,HECTD4,HIST…
cultured endothelial progenitor cells	1.49023e-12	ABCB1,ACE,ADA,ADORA2A,ADRB2,AIF1,ALDH2,ALMS1,ALOX5AP,ARHGEF40,ATM,ATP2A2,ATP2B1,BAG6,BBS4,BTN3A1,BTN3A2,C3,C6orf48,CAT,CCL2,CCL5,CCR2,CCR5,CD14,CD40,CHI3L1,CHIT1,CIITA,COMT,CRIP1,CSK,CSNK2B,CTLA4,CTSB,CX3CR1,CXCL8,CYP1A1,CYP2R1,DDX39B,EDN1,EGFR,ERAP1,ESR1,FADS1,FAM216A,FAS,FCGR1A,FCGR1B,FCGR1CP,FLOT1,FOS,FTO,GATA2,GBP1,GBP2,GBP3,GBP4,GBP5,GLS,GPANK1,GPN3,GPX1,GSTM3,GSTO1,GSTP1,HCP5,HIST1H2BC,HIST…
hematopoietic stem cells	2.95844e-12	ADA,AIF1,ALDH2,ALMS1,ATP2A2,BAG6,BTN3A2,C6orf48,CAT,COMT,CRIP1,CSNK2B,CXCL8,CYBA,DDX39B,FADS1,FLOT1,FOS,GATA2,GBP2,GPX1,GSTO1,GSTP1,HIST1H2BC,HIST1H2BE,HIST1H2BF,HIST1H2BG,HIST1H2BI,HLA-A,HLA-B,HLA-C,HLA-DPB1,HLA-DQA1,HLA-DQB1,HLA-DRB1,HLA-DRB5,HLA-E,HLA-G,HSPA1B,IDS,IER3,IL18,IRAK1,LST1,MIF,MPO,NFKBIA,PECAM1,PLAUR,PPP1R15A,PTGER4,PTGS2,S100A10,SDHA,SELL,SOD2,TIMP1,TUBB,UBE2L6,VEGFA
omental adipose tissue	5.76971e-12	ACTN4,ADH1B,ADH1C,AIF1,ALDH2,ALOX5AP,ARHGEF40,ATP2A2,BAG6,BTN3A2,C3,C4A,C4B,C6orf48,CAT,CCL2,CCL5,CCN2,CD14,COMT,CRIP1,CSNK2B,CTSB,CX3CR1,CXCL12,CXCL8,CYBA,DDX39B,EDNRA,EGFR,EPHX1,ERAP1,ESR1,FAS,FLOT1,FOS,GBP1,GBP2,GPX1,GSTM3,GSTO1,GSTP1,GSTT1,HLA-A,HLA-B,HLA-C,HLA-DPB1,HLA-DQA1,HLA-DQB1,HLA-DRB1,HLA-DRB5,HLA-E,HLA-G,HMOX1,HP,HSPA1B,ICAM1,IDS,IER3,IL10RA,IL1B,IL1R1,IL1RN,IL6,IL6R,IRAK1,LEP,MIF,MY…
cd45+ cells	7.66661e-12	ABCB1,ACTN4,ADA,ADORA2A,ADRB2,AIF1,ALDH2,ALMS1,ALOX5AP,ARG1,ARHGEF40,ATM,ATP2A2,ATP2B1,BAG6,BTN3A1,BTN3A2,C6orf48,CAT,CCL5,CCR2,CCR5,CD14,CHI3L1,CHIT1,CIITA,COMT,CRIP1,CSK,CSNK2B,CTLA4,CTSB,CX3CR1,CXCL8,CYBA,DDX39B,ERAP1,FAM216A,FAS,FCGR1A,FCGR1B,FCGR1CP,FLOT1,FOS,FTO,GATA2,GBP1,GBP2,GBP3,GBP4,GBP5,GLS,GPANK1,GPN3,GPX1,GSTO1,GSTP1,HCP5,HECTD4,HIST1H2BC,HIST1H2BG,HIST1H4C,HLA-A,HLA-B,HLA-C,HLA-DPB…
cd16+ monocytes	1.2133e-11	ACTN4,ADA,ADORA2A,ADRB2,AIF1,ALDH2,ALMS1,ALOX5AP,ARHGEF40,ATM,ATP2A2,ATP2B1,BAG6,BTN3A1,BTN3A2,C3,C6orf48,CAT,CCL11,CCL5,CCR2,CD14,CD40,CHI3L1,CIITA,COMT,CRIP1,CSK,CSNK2B,CTSB,CX3CR1,CXCL12,CXCL8,CYBA,CYP2C9,CYP3A4,DDX39B,EGFR,EPHX1,ERAP1,FADS1,FAS,FCGR1A,FCGR1B,FCGR1CP,FLOT1,FOS,FTO,GBP1,GBP2,GBP3,GBP4,GBP5,GLS,GPANK1,GPN3,GPX1,GSTO1,GSTP1,HCP5,HIST1H2BC,HIST1H2BF,HIST1H2BG,HIST1H4C,HLA-A,HLA-B,…
pbmc	1.61795e-11	ABCB1,ABO,ACTN4,ADA,ADORA2A,ADRB1,ADRB2,AGER,AIF1,ALDH2,ALMS1,ALOX5AP,ARG1,ARHGEF40,ATF6B,ATM,ATP2A2,ATP2B1,BAG6,BBS4,BTN2A1,BTN3A1,BTN3A2,C3,C4A,C4B,C5,C6orf48,CAT,CCL2,CCL5,CCR2,CCR5,CD14,CD40,CHI3L1,CHIT1,CIITA,COL4A3,COMT,CRIP1,CSF2,CSK,CSNK2B,CTLA4,CTSB,CX3CR1,CXCL8,CYBA,CYP1A1,CYP2E1,CYP2R1,CYP3A4,DDX39B,DXO,EDN1,EGFR,EPHX1,ERAP1,ESR1,FADS1,FAM216A,FAS,FCGR1A,FCGR1B,FCGR1CP,FLOT1,FOS,FOXP3,…
hematopoeitic stem cell mb ++	1.66247e-11	ADA,AIF1,ALDH2,ALMS1,ALOX5AP,ATP2A2,BAG6,BTN3A2,C6orf48,CAT,COMT,CRIP1,CSNK2B,CXCL8,DDX39B,FADS1,FAM216A,FLOT1,FOS,GATA2,GBP2,GPX1,GSTO1,GSTP1,HIST1H2BC,HIST1H2BE,HIST1H2BF,HIST1H2BG,HIST1H2BI,HLA-A,HLA-B,HLA-C,HLA-DPB1,HLA-DQA1,HLA-DQB1,HLA-DRB1,HLA-DRB5,HLA-E,HLA-G,HSPA1B,ICAM1,IDS,IER3,IL18,IL1B,IRAK1,KIT,LST1,MICB,MIF,MPO,MSH5,MSH5-SAPCD1,NFKB1,NFKBIA,NR3C1,PECAM1,PPP1R15A,PSTPIP2,PTGER4,PTGS…
alveolar macrophages	4.99337e-11	ACE,ACTN4,ADA,ADORA1,ADORA2A,ADRB2,AIF1,ALDH2,ALMS1,ALOX5AP,ARHGEF40,ATF6B,ATM,ATP2A2,ATP2B1,BAG6,BBS4,BTN2A1,BTN3A1,BTN3A2,C3,C6orf48,CAT,CCL2,CCL5,CCR5,CD14,CD40,CHI3L1,CHIT1,CIITA,COMT,CRIP1,CSF2,CSK,CSNK2B,CTLA4,CTSB,CXCL8,CYBA,CYP3A4,DDX39B,EDN1,EPHX1,ERAP1,ESR1,FADS1,FAS,FCGR1A,FCGR1B,FCGR1CP,FLOT1,FOS,FTO,GBP1,GBP2,GBP3,GBP4,GBP5,GLS,GPANK1,GPN3,GPX1,GSTM3,GSTO1,GSTP1,GSTT1,HCP5,HIST1H2BE,…
breast stroma	4.99337e-11	ABCB1,ACTN4,ADA,ADH1B,ADH1C,ADRB1,ADRB2,AIF1,ALDH2,ALMS1,ALOX5AP,ARHGEF40,ATP2A2,ATP2B1,BAG6,BBS4,BDKRB2,BDNF,BTN2A1,BTN3A1,BTN3A2,C3,C4A,C4B,C6orf48,CAT,CCL11,CCL2,CCL5,CCN2,CCR2,CD14,CD40,CHI3L1,CMA1,COL4A3,COMT,CRIP1,CSNK2B,CTLA4,CTSB,CX3CR1,CXCL12,CXCL8,CYBA,CYP1A1,CYP21A2,CYP24A1,CYP2E1,CYP2R1,CYP3A4,DDX39B,EDN1,EDNRA,EGFR,EPHX1,ERAP1,ERBB2,ESR1,FADS1,FAM216A,FAS,FLOT1,FOS,FTO,GATA2,GBP1,GBP…
normal epithelium	1.0773e-10	ABCB1,ACTN4,ADH1B,ADH1C,ADRB2,AIF1,ALDH2,ALMS1,ARHGEF40,ATF6B,ATP2A2,ATP2B1,BTN3A1,BTN3A2,C3,C4A,C4B,C6orf48,CACNB4,CCHCR1,CCL2,CCL5,CCN2,CD14,CHI3L1,COL4A3,CRIP1,CTSB,CX3CR1,CXCL12,CXCL8,CYP1A2,CYP21A2,CYP2C9,CYP3A4,DDX39B,EDNRA,EGFR,ERAP1,ERBB2,ESR1,FCGR1B,FLOT1,FOS,FOXP3,FTO,GBP1,GBP2,GPX1,GSTA1,GSTM3,GSTO1,GSTP1,HCP5,HIST1H2BG,HIST1H4A,HLA-A,HLA-B,HLA-C,HLA-DPB1,HLA-DQA1,HLA-DQB1,HLA-DRB1,HLA…
cd14+ monocytes	1.24828e-10	ACTN4,ADA,ADORA2A,ADRB1,ADRB2,AGER,AIF1,ALDH2,ALMS1,ALOX5AP,ARHGEF40,ATF6B,ATM,ATP2A2,ATP2B1,BAG6,BTN3A1,BTN3A2,C6orf48,CAT,CCL5,CCR2,CCR5,CD14,CD40,CHI3L1,CIITA,COMT,CRIP1,CSK,CSNK2B,CTSB,CX3CR1,CXCL8,CYBA,CYP1A2,CYP3A4,DDX39B,EPHX1,ERAP1,FADS1,FAM216A,FAS,FCGR1A,FCGR1B,FCGR1CP,FLOT1,FOS,FTO,GATA2,GBP1,GBP2,GBP3,GBP4,GBP5,GLS,GPANK1,GPN3,GPX1,GSTO1,GSTP1,HCP5,HECTD4,HIST1H2BC,HIST1H2BE,HIST1H2BF…
pleural tissue	1.31716e-10	ABCB1,ACTN4,ADA,ADH1B,ADH1C,ADRB1,ADRB2,AGT,AIF1,ALDH2,ALMS1,ALOX5AP,ARHGEF40,ATM,ATP2A2,ATP2B1,BAG6,BDKRB2,BTN3A1,BTN3A2,C3,C4A,C4B,C6orf48,CAT,CCL2,CCL5,CCN2,CCR2,CCR5,CD14,CD40,CHI3L1,COL4A3,COMT,CRIP1,CSNK2B,CTSB,CX3CR1,CXCL12,CXCL8,CYBA,CYP3A4,DDX39B,EDN1,EDNRA,EGFR,EPHX1,ERAP1,ERBB2,ESR1,FADS1,FAS,FCGR1A,FCGR1B,FCGR1CP,FLOT1,FOS,FTO,GBP1,GBP2,GBP3,GBP4,GLS,GPANK1,GPN3,GPX1,GSTM3,GSTO1,GSTP1…
cd34+	1.59573e-10	ACTN4,ADA,AIF1,ALDH2,ALOX5AP,ATP2A2,ATP2B1,BAG6,C3,C6orf48,CAT,CCL2,CCR2,CD14,COMT,CRIP1,CSK,CSNK2B,CTSB,CX3CR1,CXCL8,CYBA,DDX39B,FADS1,FADS2,FAM216A,FCGR1A,FCGR1B,FCGR1CP,FLOT1,GATA2,GPX1,GSTO1,GSTP1,HIST1H4C,HLA-A,HLA-B,HLA-C,HLA-DPB1,HLA-DQA1,HLA-DQB1,HLA-DRB1,HLA-DRB5,HLA-E,HLA-G,HMOX1,HSPA1B,IER3,IL10RA,IL1B,IL1RN,IL6R,IRAK1,ITGB3,KIT,LST1,LTC4S,MIF,MMP12,MMP9,MPO,MSH5,MSH5-SAPCD1,NFKBIA,NR3…
lymphocytes	2.23301e-10	ABCB1,ABO,ACTN4,ADA,ADORA2A,ADRB2,AGER,AIF1,ALDH2,ALMS1,ALOX5AP,ARHGEF40,ATM,ATP2A2,ATP2B1,BAG6,BTN2A1,BTN3A1,BTN3A2,C6orf48,CAT,CCL11,CCL5,CCR2,CCR5,CD14,CD40,CIITA,COMT,CRIP1,CSK,CSNK2B,CTLA4,CTSB,CX3CR1,CXCL8,CYBA,CYP2R1,CYP3A4,DDX39B,EGFR,ERAP1,FAM216A,FAS,FCGR1A,FCGR1B,FCGR1CP,FLOT1,FOS,FTO,GBP1,GBP2,GBP3,GBP4,GBP5,GLS,GPANK1,GPN3,GPX1,GSTM3,GSTO1,GSTP1,HCP5,HECTD4,HIST1H2BC,HIST1H2BE,HIST1H…
cd1c+ dendritic cells	2.54999e-10	ABCB1,ACTN4,ADA,ADRB2,AGER,AIF1,ALDH2,ALMS1,ALOX5AP,ARHGEF40,ATM,ATP2A2,ATP2B1,BAG6,BTN3A1,BTN3A2,C6orf48,CAT,CCL5,CCR2,CCR5,CD14,CD40,CIITA,COMT,CRIP1,CSK,CSNK2B,CTLA4,CTSB,CX3CR1,CXCL8,CYBA,CYP2E1,CYP2R1,CYP3A4,DDX39B,ERAP1,FADS1,FAS,FCGR1A,FCGR1B,FCGR1CP,FLOT1,FOS,FTO,GBP1,GBP2,GBP3,GBP4,GBP5,GLS,GPANK1,GPX1,GSTO1,GSTP1,HCP5,HIST1H2BG,HIST1H4C,HLA-A,HLA-B,HLA-C,HLA-DPB1,HLA-DQA1,HLA-DQB1,HLA-D…
monocytederived dendritic cells	2.67001e-10	ABCB1,ACE,ACTN4,ADA,ADORA1,ADRB2,AGER,AIF1,ALDH2,ALMS1,ALOX5AP,ARHGEF40,ATM,ATP2A2,ATP2B1,BAG6,BBS1,BTN3A2,C3,C6orf48,CACNB4,CAT,CCL2,CCL5,CCR2,CCR5,CD14,CD40,CHI3L1,CIITA,COMT,CRIP1,CSK,CSNK2B,CTSB,CX3CR1,CXCL8,CYBA,CYP2D6,CYP3A4,DDX39B,EDNRA,EPHX1,ERAP1,ESR1,FADS1,FADS2,FAM216A,FAS,FCGR1A,FCGR1B,FCGR1CP,FLOT1,FOS,FOXP3,FTO,GATA2,GBP1,GBP2,GBP3,GBP5,GLS,GPANK1,GPN3,GPX1,GSTM3,GSTO1,GSTP1,GSTT1,H…
cd34+ cells	2.95397e-10	ABCB1,ACTN4,ADA,AIF1,ALDH2,ALOX5AP,ATP2A2,ATP2B1,BAG6,BTN3A2,C6orf48,CAT,CCL2,CCR2,CCR5,CD14,COMT,CSNK2B,CTSB,CX3CR1,CXCL8,CYBA,DDX39B,FADS1,FAM216A,FLOT1,FOS,GATA2,GBP1,GBP2,GPX1,GSTM1,GSTM3,GSTO1,GSTP1,HIST1H2BC,HIST1H2BE,HIST1H2BF,HIST1H2BG,HIST1H2BI,HIST1H4C,HIST1H4J,HIST1H4K,HLA-A,HLA-B,HLA-C,HLA-DPB1,HLA-DQA1,HLA-DQB1,HLA-DRB1,HLA-DRB5,HLA-DRB6,HLA-E,HLA-G,HMOX1,HSPA1B,ICAM1,IDS,IER3,IL10RA…
dendritic cells	2.95397e-10	ABCB1,ABO,ADA,ADH1B,ADORA2A,ADRB2,AIF1,ALDH2,ALMS1,ALOX5AP,ARHGEF40,ATF6B,ATM,ATP2A2,ATP2B1,BAG6,BBS4,BTN2A1,BTN3A1,BTN3A2,C3,C6orf48,CAT,CCL2,CCL5,CCR5,CD14,CD40,CHI3L1,CIITA,COL4A3,CRIP1,CSNK2B,CTSB,CXCL8,CYP1A2,CYP24A1,CYP3A4,DDX39B,DXO,ERAP1,ESR1,FADS1,FADS2,FAM216A,FAS,FCGR1B,FLOT1,FOS,FOXP3,GBP1,GBP2,GBP3,GBP4,GBP5,GLS,GPANK1,GPX1,GSTO1,GSTP1,HCP5,HECTD4,HIST1H2BE,HIST1H2BF,HIST1H2BG,HIST1H…
monocytederived macrophages	4.76837e-10	ABCB1,ACE,ACTN4,ADA,ADRB2,AIF1,ALDH2,ALMS1,ALOX5AP,ARHGEF40,ATM,ATP2A2,ATP2B1,BAG6,BBS4,BTN3A2,C3,C6orf48,CAT,CCL2,CCL5,CCR2,CCR5,CD14,CD40,CHI3L1,CHIT1,CIITA,COMT,CRIP1,CSF2,CSK,CSNK2B,CTLA4,CTSB,CX3CR1,CXCL12,CXCL8,CYBA,CYP3A4,DDX39B,EDN1,EGFR,EPHX1,ERAP1,ESR1,FADS1,FAM216A,FAS,FCGR1A,FCGR1B,FCGR1CP,FLOT1,FOS,FTO,GBP1,GBP2,GBP3,GBP4,GBP5,GLS,GPANK1,GPN3,GPX1,GSTM3,GSTO1,GSTP1,GSTT1,HCP5,HIST1H4…
artery	7.06054e-10	ACTN4,ADH1B,AGT,AIF1,ALDH2,ALMS1,ALOX5AP,ARHGEF40,ATM,ATP2A2,ATP2B1,BAG6,BTN3A1,BTN3A2,C3,C4A,C4B,C6orf48,CAT,CCL2,CCL5,CCN2,CCR2,CCR5,CD14,CHI3L1,COL4A3,COMT,CRIP1,CSNK2B,CTLA4,CTSB,CX3CR1,CXCL12,CXCL8,CYBA,CYP3A4,DDX39B,EDN1,EDNRA,EGFR,EPHX1,ERAP1,ESR1,FAS,FCGR1A,FCGR1B,FCGR1CP,FLOT1,FOS,FTO,GBP1,GBP2,GBP3,GBP4,GBP5,GLS,GPX1,GSTM3,GSTO1,GSTP1,HCP5,HIST1H4C,HLA-A,HLA-B,HLA-C,HLA-DPB1,HLA-DQA1,HL…
bone marrow mononuclear cells	8.39099e-10	AIF1,ALDH2,ALMS1,ALOX5AP,ARG1,ATM,ATP2A2,ATP2B1,BAG6,BTN3A2,C6orf48,CAT,CCL5,CCR2,CD14,CHI3L1,CRIP1,CSK,CSNK2B,CTSB,CX3CR1,CXCL12,CXCL8,CYBA,DDX39B,FCGR1B,FLOT1,FOS,GBP1,GBP2,GPX1,GSTO1,GSTP1,HIST1H4C,HLA-A,HLA-B,HLA-C,HLA-DPB1,HLA-DQA1,HLA-DQB1,HLA-DRB1,HLA-DRB5,HLA-DRB6,HLA-E,HLA-G,HSPA1B,IDS,IL10RA,IL16,IL1B,IL6R,IRAK1,LST1,MIF,MPO,NFKBIA,NLRP3,NR3C1,PECAM1,PLAUR,PTGER4,PTGS2,PTPN22,RXRA,S100A…
10 tissue mixture	1.00141e-09	ACTN4,ADH1B,ADH1C,ADRB1,AGER,AGT,AIF1,ALDH2,ALMS1,ALOX5AP,APOA2,ARG1,ARHGEF40,ATP2A2,ATP2B1,ATP6V1G2,BAG6,BDNF,BTN3A2,C3,C4A,C4B,C5,C6orf48,CAT,CCL11,CCL2,CCL5,CCN2,CCR2,CD14,CHI3L1,COMT,CRIP1,CRP,CSNK2B,CTSB,CX3CR1,CXCL12,CYBA,CYP2C9,CYP2D6,CYP2E1,CYP3A4,DDX39B,EDNRA,EGFR,EPHX1,ERBB2,ESR1,FADS1,FCGR1B,FLOT1,FOS,FTO,GBP1,GBP2,GBP3,GC,GLS,GPANK1,GPX1,GSTA1,GSTM3,GSTO1,GSTP1,GSTT1,HIST1H4C,HIST1H4J…
spleen	1.0808e-09	ABCB1,ACTN4,ADA,ADH1B,ADRB1,ADRB2,AIF1,ALDH2,ALMS1,ALOX5AP,ARG1,ARHGEF40,ATM,ATP2A2,ATP2B1,BAG6,BTN3A1,BTN3A2,C3,C4A,C4B,C6orf48,CAT,CCL2,CCL5,CCN2,CCR2,CCR5,CD14,CD40,CHI3L1,CIITA,COL4A3,COMT,CRIP1,CSK,CSNK2B,CTSB,CX3CR1,CXCL12,CXCL8,CYBA,CYP3A4,DDX39B,EDN1,EDNRA,EGFR,EPHX1,ERAP1,FAM216A,FAS,FCGR1A,FCGR1B,FCGR1CP,FLOT1,FOS,FTO,GBP1,GBP2,GBP3,GBP4,GBP5,GLS,GPANK1,GPN3,GPX1,GSTM3,GSTO1,GSTP1,GSTT1…
cd11c+ myeloid dcs	1.20032e-09	ABCB1,ACTN4,ADA,ADORA2A,AGER,AIF1,ALDH2,ALMS1,ALOX5AP,ARHGEF40,ATM,ATP2A2,ATP2B1,BAG6,BTN3A1,BTN3A2,C3,C6orf48,CAT,CCL2,CCL5,CCR2,CCR5,CD40,CHI3L1,CIITA,COMT,CRIP1,CSF2,CSK,CSNK2B,CTLA4,CTSB,CX3CR1,CXCL8,CYBA,CYP1A2,CYP2C9,CYP2E1,CYP3A4,DDX39B,EDN1,EGFR,ERAP1,FADS1,FAM216A,FAS,FLOT1,FOS,FTO,GATA2,GBP1,GBP2,GBP3,GBP4,GBP5,GLS,GPANK1,GPX1,GSTO1,GSTP1,HCP5,HIST1H2BC,HIST1H2BE,HIST1H4C,HIST1H4H,HLA-A…
platelets	1.20032e-09	ABCB1,ABO,ADA,ADORA2A,ADRB2,AIF1,ALDH2,ALMS1,ATM,ATP2A2,ATP2B1,BDNF,BTN2A1,BTN3A1,BTN3A2,C6orf48,CAT,CCL5,CCN2,CCR2,CCR5,CD14,CIITA,COMT,CSK,CSNK2B,CTLA4,CTSB,CX3CR1,CXCL8,CYP1A1,CYP3A4,DDX39B,EGFR,ERAP1,ESR1,FADS1,FAM216A,FAS,FLOT1,FTO,GATA2,GBP1,GBP2,GBP3,GBP5,GLS,GPANK1,GPN3,GPX1,GSTA1,GSTM3,GSTO1,HCG27,HCP5,HECTD4,HIST1H2BC,HIST1H2BE,HIST1H2BF,HIST1H2BG,HIST1H2BI,HIST1H4C,HIST1H4D,HIST1H4H,HI…
liver	1.22325e-09	ABCB1,ABO,ACTN4,ADA,ADH1B,ADH1C,ADRB1,ADRB2,AGT,AIF1,ALDH2,ALMS1,ALOX5AP,APOA2,ARG1,ARHGEF40,ATP2A2,ATP2B1,BAG6,BBS4,BTN3A1,BTN3A2,C3,C4A,C4B,C5,C6orf48,CACNB4,CAT,CCL2,CCL5,CCN2,CCR2,CCR5,CD14,CD40,CFTR,CHI3L1,CHUK,COL4A3,COMT,CRIP1,CRP,CSF2,CSNK2B,CTLA4,CTSB,CX3CR1,CXCL12,CXCL8,CYBA,CYP1A1,CYP1A2,CYP21A2,CYP2C19,CYP2C9,CYP2D6,CYP2E1,CYP2R1,CYP3A4,DDX39B,EDN1,EDNRA,EGFR,EPHX1,ERAP1,ERBB2,ESR1,FA…
adipose tissue omental	1.3218e-09	ACTN4,ADH1B,ADH1C,ADRB1,ADRB2,AGT,AIF1,ALDH2,ALMS1,ALOX5AP,ARG1,ARHGEF40,ATP2A2,ATP2B1,BAG6,BDKRB2,BTN3A1,BTN3A2,C3,C4A,C4B,C6orf48,CAT,CCL2,CCL5,CCN2,CCR2,CCR5,CD14,CD40,CHI3L1,CMA1,COMT,CRIP1,CSNK2B,CTSB,CX3CR1,CXCL12,CXCL8,CYBA,CYP1A1,CYP3A4,DDX39B,EDN1,EDNRA,EGFR,EPHX1,ERAP1,ESR1,FADS1,FAM216A,FAS,FCGR1A,FCGR1B,FCGR1CP,FLOT1,FOS,FTO,GBP1,GBP2,GBP3,GLS,GPANK1,GPN3,GPX1,GSTM3,GSTO1,GSTP1,GSTT1,…
umbillical cord blood dendritic cells	1.40193e-09	ABCB1,ABO,ADA,ADORA2A,ALDH2,ALMS1,ALOX5AP,ARG1,ARHGEF40,ATF6B,ATM,ATP2A2,ATP2B1,BAG6,BBS4,BTN3A2,C3,C6orf48,CAT,CCL2,CCL5,CD14,CD40,CHI3L1,CIITA,CRIP1,CSF2,CSNK2B,CTLA4,CTSB,CXCL8,CYP1A2,CYP3A4,DDX39B,EDN1,ERAP1,ESR1,FADS1,FADS2,FAM216A,FAS,FLOT1,FOS,FOXP3,GBP1,GBP2,GBP4,GBP5,GLS,GPANK1,GPX1,GSTM3,GSTO1,GSTP1,HCP5,HECTD4,HIST1H2BE,HIST1H2BF,HIST1H2BG,HIST1H2BI,HIST1H4A,HIST1H4B,HIST1H4C,HIST1H4E,…
nasal epithelium	1.47295e-09	ACTN4,ADH1C,ALDH2,ALMS1,ALOX5AP,ATP2A2,BAG6,BTN3A2,C3,C6orf48,CAT,CCL5,CCN2,COMT,CRIP1,CSK,CSNK2B,CTSB,CXCL8,CYBA,DDX39B,EGFR,EPHX1,ERBB2,FLOT1,FOS,FUT2,GBP1,GBP2,GPX1,GSTA1,GSTO1,GSTP1,HLA-A,HLA-B,HLA-C,HLA-DPB1,HLA-DQA1,HLA-DQB1,HLA-DRB1,HLA-DRB5,HLA-E,HLA-G,HSPA1B,IER3,IFNG,IL1RN,IRAK1,KIT,MIF,MMP1,MUC1,NFKBIA,NOS2,NQO1,NR3C1,PON2,PTGER4,PTGES,PTGS2,RUNX1,RXRA,S100A10,SCGB1A1,SDHA,SLC44A4,SOD2…
intervertebral disc	1.90208e-09	ACTN4,AGT,ALDH2,ARHGEF40,ATP2A2,ATP2B1,BAG6,BDKRB2,BTN3A2,C6orf48,CAT,CCL2,CCN2,CHI3L1,COMT,CSK,CSNK2B,CTSB,CXCL12,CXCL8,CYBA,DDX39B,EDNRA,EGFR,EPHX1,ERAP1,FADS1,FAS,FLOT1,FOS,GBP1,GBP2,GLS,GPX1,GSTM3,GSTO1,GSTP1,HLA-A,HLA-B,HLA-C,HLA-E,HLA-G,HMOX1,HSPA1B,ICAM1,IDS,IER3,IL1R1,IL6,IRAK1,ITGB3,MAPK1,MIF,MMP1,MYLK,NFKBIA,NQO1,NR3C1,PDGFRA,PLAUR,PON2,PRKCA,PTGS2,RUNX1,RXRA,S100A10,SDHA,SERPINA1,SERPI…
hnscc	1.98675e-09	ACTN4,ADH1B,ALDH2,ALMS1,ALOX5AP,ATP2A2,BAG6,BTN3A2,C3,C6orf48,CAT,CCL2,CCN2,CD14,COMT,CRIP1,CSK,CSNK2B,CTSB,CXCL12,CXCL8,CYBA,DDX39B,EGFR,EPHX1,ERBB2,FLOT1,FOS,FUT2,GBP1,GBP2,GLS,GPX1,GSTA1,GSTM3,GSTO1,GSTP1,HIST1H4C,HLA-A,HLA-B,HLA-C,HLA-DPB1,HLA-DQA1,HLA-DQB1,HLA-DRB1,HLA-DRB5,HLA-E,HLA-G,HP,HSPA1B,ICAM1,IDS,IER3,IL10RA,IL18,IL1R1,IL1RN,IL4R,IL6,IRAK1,MAPK1,MIF,MMP12,MMP9,MUC1,MYLK,NFKBIA,NQO1,…
tonsil	2.52709e-09	ACTN4,ADA,ADH1B,ADORA2A,AIF1,ALDH2,ALMS1,ALOX5AP,ATM,ATP2A2,ATP2B1,BAG6,BTN3A1,BTN3A2,C3,C4A,C4B,C6orf48,CAT,CCL5,CCN2,CD14,CD40,CHI3L1,CIITA,COL4A3,COMT,CRIP1,CSK,CSNK2B,CTLA4,CTSB,CX3CR1,CXCL12,CXCL8,CYBA,CYP2E1,CYP3A4,DDX39B,EGFR,EPHX1,ERAP1,ERBB2,FAS,FLOT1,FOS,FTO,FUT2,GBP1,GBP2,GBP3,GBP5,GLS,GPX1,GSTA1,GSTO1,GSTP1,HCP5,HIST1H2BG,HIST1H4C,HLA-A,HLA-B,HLA-C,HLA-DPB1,HLA-DQA1,HLA-DQB1,HLA-DRB1,…
hematopoeitic stem cell fb +	3.23725e-09	ADA,AIF1,ALDH2,ALMS1,ALOX5AP,ATP2A2,BAG6,C6orf48,CAT,COMT,CRIP1,CSK,CSNK2B,CXCL8,CYBA,DDX39B,FADS1,FAM216A,FLOT1,FOS,GATA2,GPX1,GSTM3,GSTO1,GSTP1,HIST1H4C,HLA-A,HLA-B,HLA-C,HLA-DPB1,HLA-DQA1,HLA-DRB1,HLA-DRB5,HLA-E,HLA-G,HSPA1B,IDS,IER3,IRAK1,KIT,LST1,MIF,MPO,MSH5-SAPCD1,NFKBIA,PECAM1,PPP1R15A,PSTPIP2,PTGER4,PTGS1,PTGS2,S100A10,SAPCD1,SDHA,SELL,SOD2,TIMP1,TP53,TUBB,UBE2L6,UTP18
hematopoeitic stem cell fb ++	4.51672e-09	ABCB1,ADA,AIF1,ALDH2,ALMS1,ALOX5AP,ATP2A2,ATP2B1,BAG6,BTN3A2,C6orf48,CAT,COMT,CRIP1,CSK,CSNK2B,CXCL8,DDX39B,FADS1,FLOT1,FOS,GATA2,GBP2,GPX1,GSTO1,GSTP1,HIST1H2BC,HIST1H2BE,HIST1H2BF,HIST1H2BG,HIST1H2BI,HLA-A,HLA-B,HLA-C,HLA-DPB1,HLA-DQA1,HLA-DQB1,HLA-DRB1,HLA-DRB5,HLA-E,HLA-G,HSPA1B,ICAM1,IDS,IER3,IL18,IL1B,IL5RA,IRAK1,KIT,LST1,MICB,MIF,MPO,MSH5,MSH5-SAPCD1,NFKB1,NFKBIA,NR3C1,PECAM1,PPP1R15A,PSTP…
nasal epithelial cells	5.6292e-09	ACTN4,ADH1C,ADRB2,AIF1,ALDH2,ALMS1,ATP2A2,BAG6,BDKRB2,BTN3A2,C3,C6orf48,CCL5,CCN2,CD14,COMT,CRIP1,CSNK2B,CTSB,CX3CR1,CXCL8,CYBA,CYP24A1,DDX39B,EGFR,EPHX1,ERBB2,FLOT1,FOS,FUT2,GBP1,GPX1,GSTA1,GSTO1,GSTP1,GSTT1,HCP5,HIST1H4C,HLA-A,HLA-B,HLA-C,HLA-DPB1,HLA-DQA1,HLA-DQB1,HLA-DRB1,HLA-DRB5,HLA-DRB6,HLA-E,HLA-G,HSPA1B,IDS,IER3,IL18,IL1R1,IL1RN,IRAK1,KIT,MIF,MMP1,MUC1,MX2,NFKBIA,NQO1,OAS2,PECAM1,PON2,PT…
lymph node	6.72438e-09	ABCB1,ACTN4,ADA,ADH1B,ADORA2A,ADRB2,AIF1,ALDH2,ALMS1,ALOX5AP,ARHGEF40,ATM,ATP2A2,ATP2B1,BAG6,BTN3A1,BTN3A2,C3,C4A,C4B,C6orf48,CAT,CCL2,CCL5,CCN2,CCR2,CCR5,CD14,CD40,CHIT1,CIITA,COL4A3,COMT,CRIP1,CSK,CSNK2B,CTLA4,CTSB,CX3CR1,CXCL12,CXCL8,CYBA,CYP1A1,CYP21A2,CYP3A4,DDX39B,EDN1,EDNRA,EGFR,EPHX1,ERAP1,ESR1,FADS1,FADS2,FAS,FLOT1,FOS,FTO,GBP1,GBP2,GBP3,GBP4,GBP5,GLS,GPANK1,GPN3,GPX1,GSTA1,GSTM3,GSTO1,G…
hladr+cd45ra hicd11cbdca2+ myeloid dendritic cells	1.2323e-08	ABCB1,ADA,ADRB1,AIF1,ALDH2,ALMS1,ARHGEF40,ATM,ATP2A2,ATP2B1,BAG6,BTN3A1,BTN3A2,C6orf48,CAT,CCR2,CCR5,CD14,CHUK,CIITA,COMT,CRIP1,CSK,CSNK2B,CTLA4,CTSB,CX3CR1,CXCL8,CYBA,CYP2E1,CYP3A4,DDX39B,ERAP1,FADS1,FAS,FLOT1,FOS,FTO,GBP1,GBP2,GBP3,GBP4,GBP5,GLS,GPX1,GSTO1,GSTP1,HCP5,HECTD4,HIST1H2BG,HIST1H4C,HLA-A,HLA-B,HLA-C,HLA-DPB1,HLA-DQA1,HLA-DQB1,HLA-DRB1,HLA-DRB5,HLA-DRB6,HLA-E,HLA-G,HSPA1B,ICAM1,IDS,IE…
monkey aorta	1.28744e-08	ABO,ACTN4,ADH1B,ADRB2,AGT,AIF1,ALDH2,ALMS1,ALOX5AP,ARHGEF40,ATM,ATP2A2,BAG6,BDNF,BTN3A2,C3,C4A,C4B,CACNB4,CCL11,CCL2,CCN2,CD14,CHI3L1,COL4A3,CRIP1,CSNK2B,CTSB,CX3CR1,CXCL12,CYBA,CYP1A2,CYP2C9,DDX39B,EDNRA,EGFR,EPHX1,ERBB2,ESR1,FADS1,FCGR1B,FLOT1,FOS,GBP1,GLS,GPX1,GSTO1,GSTP1,HLA-A,HLA-B,HLA-C,HLA-DPB1,HLA-DQA1,HLA-DQB1,HLA-DRB1,HLA-DRB5,HLA-DRB6,HLA-E,HLA-G,HMOX1,HP,HSPA1B,IDS,IL10RA,IL16,IL1R1,I…
pbmc (cd8+ enriched)	1.47168e-08	ABCB1,AIF1,ALMS1,ALOX5AP,ATM,ATP2A2,ATP2B1,BAG6,BTN3A1,BTN3A2,C6orf48,CAT,CCL5,CRIP1,CSNK2B,CX3CR1,CXCL8,CYBA,DDX39B,ERAP1,FAS,FLOT1,FOS,GBP1,GBP2,GPX1,GSTO1,HIST1H2BG,HIST1H4C,HLA-A,HLA-B,HLA-C,HLA-DPB1,HLA-DQA1,HLA-DQB1,HLA-DRB1,HLA-DRB5,HLA-E,HLA-G,HSPA1B,IDS,IER3,IFNG,IL10RA,IL16,IL1B,IL4R,IRAK1,ITGB3,LST1,MAPK1,MICB,MIF,NFKB1,NFKBIA,NR3C1,PDE4D,PECAM1,PLAUR,PTGDR,PTGER4,PTGS2,PTPN22,S100A10,…
small intestine	2.31281e-08	ABCB1,ACE,ACTN4,ADA,ADH1B,ADH1C,ADRB1,AGT,AIF1,ALDH2,ALMS1,ALOX5AP,ARHGEF40,ATP2A2,ATP2B1,BAG6,BTN3A1,BTN3A2,C3,C4A,C4B,C6orf48,CAT,CCL11,CCL2,CCL5,CCN2,CCR2,CD14,CFTR,CHI3L1,COMT,CRIP1,CRP,CSNK2B,CTSB,CX3CR1,CXCL12,CXCL8,CYBA,CYP1A1,CYP2C19,CYP2C9,CYP3A4,DDX39B,EDN1,EDNRA,EGFR,EPHX1,ERAP1,ERBB2,FADS1,FLOT1,FOS,FTO,FUT2,GBP1,GBP2,GBP3,GC,GLS,GPANK1,GPX1,GSTA1,GSTM3,GSTO1,GSTP1,GSTT1,HCP5,HIST1H2B…
cd133+ cells	2.55297e-08	ABCB1,ACTN4,ADA,ADORA2A,ADRB1,ADRB2,AIF1,ALDH2,ALMS1,ALOX5AP,ARHGEF40,ATM,ATP2A2,ATP2B1,BAG6,BDKRB2,BTN2A1,BTN3A1,BTN3A2,C6orf48,CAT,CCL5,CCR2,CD14,CHI3L1,CIITA,COL4A3,COMT,CRIP1,CSK,CSNK2B,CTLA4,CTSB,CX3CR1,CXCL8,CYBA,CYP1A1,CYP24A1,CYP2R1,CYP3A4,DDX39B,EGFR,ERAP1,ESR1,FADS1,FADS2,FAM216A,FAS,FCGR1A,FCGR1B,FCGR1CP,FLOT1,FOS,FTO,GATA2,GBP1,GBP2,GBP3,GBP4,GBP5,GLS,GNPDA2,GPANK1,GPN3,GPX1,GSTM3,GST…
thyroid cells	2.68234e-08	ACTN4,ALDH2,ATP2A2,BAG6,BDNF,BTN3A2,C3,C4A,C4B,C6orf48,CAT,CCL2,CCL5,CCN2,CD40,COMT,CRIP1,CSF2,CSNK2B,CTSB,CXCL12,CXCL8,CYBA,DDX39B,EDNRA,EGFR,EPHX1,ERAP1,FADS1,FADS2,FAS,FLOT1,GBP1,GBP2,GLS,GPX1,GSTO1,GSTP1,HCP5,HIST1H4C,HLA-A,HLA-B,HLA-C,HLA-DPB1,HLA-DQA1,HLA-DQB1,HLA-DRB1,HLA-DRB5,HLA-E,HLA-G,HSPA1B,ICAM1,IER3,IL10RA,IL15,IL1R1,IL6,INSIG2,IRAK1,ITGB3,MAPK1,MICB,MIF,MMP1,MUC1,MYLK,NFKBIA,NOS2,N…
larynx	2.93164e-08	ACTN4,ADH1C,ADRB2,AIF1,ALDH2,ALMS1,ATP2A2,BAG6,BDKRB2,BTN3A2,C3,C4A,C4B,C6orf48,CCL2,CCL5,CCN2,CD14,CFTR,CIITA,COMT,CRIP1,CSNK2B,CTSB,CXCL12,CXCL8,CYBA,CYP1A1,CYP2C9,CYP2E1,CYP3A4,DDX39B,EDNRA,EGFR,EPHX1,ERAP1,ERBB2,FLOT1,FOS,FUT2,GBP1,GBP2,GPX1,GSTA1,GSTM3,GSTO1,GSTP1,GSTT1,HCP5,HIST1H4C,HLA-A,HLA-B,HLA-C,HLA-DPB1,HLA-DQA1,HLA-DQB1,HLA-DRB1,HLA-DRB5,HLA-DRB6,HLA-E,HLA-G,HMOX1,HSPA1B,IER3,IL10RA,…
conjunctival tissue	3.22611e-08	ACTN4,ADH1C,ADRB2,ALDH2,ATP2A2,BAG6,BTN3A2,C3,C6orf48,CAT,CCN2,CHI3L1,COMT,CRIP1,CSNK2B,CTSB,CXCL12,CYBA,DDX39B,EGFR,EPHX1,ERBB2,FAS,FLOT1,FOS,GPX1,GSTA1,GSTO1,GSTP1,HLA-A,HLA-B,HLA-C,HLA-DPB1,HLA-DQA1,HLA-DQB1,HLA-DRB1,HLA-DRB5,HLA-E,HLA-G,HSPA1B,IDS,IL18,IL1R1,IL1RN,IRAK1,KIT,MIF,MUC1,NFKBIA,NQO1,NR3C1,PDGFRA,PECAM1,PON2,PTGER4,PTGES,RXRA,S100A10,SDHA,SERPINA1,SOD2,STAT1,TGFBR2,TIMP1,TUBB,VEGFA
theca cells	3.26165e-08	ACTN4,ALDH2,ATP2A2,BAG6,BDNF,BTN3A2,C3,C6orf48,CAT,CCN2,CD14,COMT,CSK,CSNK2B,CTSB,CXCL12,CYBA,DDX39B,EGFR,EPHX1,FLOT1,GBP1,GPX1,GSTM3,GSTO1,GSTP1,GSTT1,HIST1H4C,HLA-A,HLA-B,HLA-C,HLA-E,HLA-G,HSPA1B,ICAM1,IER3,IL1R1,IL6,IRAK1,ITGB3,KIT,MIF,MYLK,NFKBIA,NQO1,PDGFRA,PON2,PRKCA,PTGS1,S100A10,SDHA,SERPINA3,SERPINE1,TGFB1,TGFB2,TIMP1,TP53,TUBB,VCAM1,VEGFA
hematopoeitic stem cell cb +	3.27192e-08	ADA,AIF1,ALDH2,ALMS1,ATP2A2,BAG6,C6orf48,CAT,COMT,CRIP1,CSK,CSNK2B,CXCL8,CYBA,DDX39B,FADS1,FAM216A,FLOT1,FOS,GATA2,GPX1,GSTO1,GSTP1,HIST1H2BC,HIST1H2BE,HIST1H2BF,HIST1H2BG,HIST1H2BI,HLA-A,HLA-B,HLA-C,HLA-DPB1,HLA-DQA1,HLA-DQB1,HLA-DRB1,HLA-DRB5,HLA-E,HLA-G,IDS,IER3,IRAK1,KIT,LST1,MIF,MPO,NFKBIA,NR3C1,PECAM1,PPP1R15A,PTGER4,PTGS2,RUNX1,S100A10,SDHA,SELL,SOD2,TIMP1,TUBB,UBE2L6
bone marrow cd34+ cd38 cells	3.87044e-08	ABCB1,ABO,ACTN4,ADA,AIF1,ALDH2,ALMS1,APOA2,ARG1,ARHGEF40,ATF6B,ATM,ATP2A2,ATP2B1,BAG6,BBS1,BTN2A1,BTN3A2,C6orf48,CAT,CCN2,CIITA,COMT,CSNK2B,CTSB,CX3CR1,CXCL8,CYBA,CYP1A2,CYP3A4,DDX39B,ERAP1,ESR1,FADS1,FADS2,FAM216A,FLOT1,FOS,FOXP3,FTO,GATA2,GBP1,GBP2,GBP4,GBP5,GLS,GPANK1,GPX1,GSTM1,GSTM3,GSTO1,GSTP1,HCP5,HIST1H2BE,HIST1H2BF,HIST1H2BG,HIST1H2BI,HIST1H4B,HIST1H4C,HIST1H4E,HIST1H4H,HIST1H4J,HIST1H4K…
coronary artery	4.51141e-08	ACTN4,ADA,ADH1B,ADH1C,ADRB1,AGT,AIF1,ALDH2,ALMS1,ARHGEF40,ATP2A2,BAG6,BTN3A2,C3,C4A,C4B,C6orf48,CAT,CCL2,CCL5,CCN2,CD14,COL4A3,COMT,CRIP1,CSNK2B,CTSB,CXCL12,CXCL8,CYBA,CYP1A1,CYP3A4,DDX39B,EDNRA,EGFR,EPHX1,ERAP1,ERBB2,ESR1,FADS1,FLOT1,FOS,FTO,GBP1,GBP2,GBP3,GLS,GPANK1,GPX1,GSTM3,GSTO1,GSTP1,GSTT1,HIST1H4C,HLA-A,HLA-B,HLA-C,HLA-DPB1,HLA-DQA1,HLA-DQB1,HLA-DRB1,HLA-DRB5,HLA-DRB6,HLA-E,HLA-G,HP,HSPA1…
hematopoeitic stem cell bm ++	6.47378e-08	ADA,AIF1,ALMS1,ATP2A2,BAG6,C6orf48,CAT,COMT,CSK,CSNK2B,CXCL8,CYBA,FLOT1,FOS,GATA2,GPX1,GSTO1,GSTP1,HIST1H4C,HLA-A,HLA-B,HLA-C,HLA-DPB1,HLA-DQA1,HLA-DRB1,HLA-DRB5,HLA-E,HLA-G,HSPA1B,IDS,IER3,IL1B,IRAK1,LST1,MEFV,MIF,MPO,NFKBIA,NLRP3,PECAM1,PSTPIP2,PTGER4,PTGS2,RREB1,S100A10,SDHA,SELL,SERPINE1,SOD2,STAT1,TP53,TUBB,UBE2L6
bronchial epithelium	7.60643e-08	ACTN4,ADH1B,ADH1C,AGER,AIF1,ALDH2,ALMS1,ALOX5AP,ATP2A2,BAG6,BBS1,BTN3A2,C3,C4A,C4B,C6orf48,CAT,CCL5,CCN2,CD14,CFTR,CHI3L1,COMT,CRIP1,CSK,CSNK2B,CTSB,CX3CR1,CXCL8,CYBA,CYP1A1,DDX39B,EGFR,EPHX1,ERBB2,FCGR1B,FLOT1,FOS,FTO,FUT2,GBP1,GBP2,GPX1,GSTA1,GSTO1,GSTP1,GSTT1,HCP5,HIST1H4C,HLA-A,HLA-B,HLA-C,HLA-DPB1,HLA-DQA1,HLA-DQB1,HLA-DRB1,HLA-DRB5,HLA-DRB6,HLA-E,HLA-G,HSPA1B,ICAM1,IDS,IER3,IL10RA,IL1B,IL1R…
cord blood cd161++cd8+ t cells	7.70809e-08	ABCB1,ABO,ACTN4,ADA,ADORA2A,ADRB1,ADRB2,AIF1,ALDH2,ALMS1,ALOX5AP,ARG1,ARHGEF40,ATF6B,ATM,ATP2A2,ATP2B1,BAG6,BBS4,BTN3A1,BTN3A2,C6orf48,CAT,CCL2,CCL5,CCR2,CCR5,CIITA,CRIP1,CSNK2B,CTLA4,CTSB,CX3CR1,CXCL8,CYP2R1,CYP3A4,DDX39B,ERAP1,FADS1,FAM216A,FAS,FLOT1,FOS,FTO,GBP1,GBP2,GBP3,GBP4,GBP5,GLS,GPANK1,GPX1,GSTO1,HCP5,HIST1H2BE,HIST1H2BF,HIST1H2BG,HIST1H2BI,HIST1H4B,HIST1H4C,HIST1H4E,HIST1H4J,HIST1H4K,H…
stomach	7.70809e-08	ACE,ACTN4,ADA,ADH1B,ADH1C,ADRB2,AGT,AIF1,ALDH2,ALMS1,ALOX5AP,ARHGEF40,ATP2A2,ATP2B1,BAG6,BTN3A1,BTN3A2,C3,C4A,C4B,C5,C6orf48,CAT,CCL11,CCL2,CCL5,CCN2,CCR2,CCR5,CD14,CFTR,CHI3L1,COL4A3,COMT,CRIP1,CSNK2B,CTSB,CX3CR1,CXCL12,CXCL8,CYBA,CYP1A1,CYP2C9,CYP3A4,DDX39B,EDN1,EDNRA,EGFR,EPHX1,ERAP1,ERBB2,FAS,FLOT1,FOS,FTO,FUT2,GBP1,GBP2,GBP3,GBP4,GBP5,GC,GLS,GPANK1,GPX1,GSTA1,GSTM3,GSTO1,GSTP1,GSTT1,HCP5,HIS…
optic nerve head astrocytes	1.15215e-07	ACTN4,ADA,ADH1B,AGT,ALDH2,ARHGEF40,ATM,ATP2A2,ATP2B1,BAG6,BDKRB2,BDNF,BTN3A2,C5,C6orf48,CAT,CCL2,CCN2,CD14,CHI3L1,COL4A3,COMT,CRIP1,CSNK2B,CTSB,CXCL12,CXCL8,CYBA,DDX39B,EDN1,EDNRA,EGFR,EPHX1,ERAP1,ERBB2,FADS1,FADS2,FAM216A,FAS,FLOT1,FTO,GBP1,GBP2,GLS,GPX1,GSTM3,GSTO1,GSTP1,GSTT1,HIST1H2BC,HIST1H4C,HLA-A,HLA-B,HLA-C,HLA-E,HLA-G,HSPA1B,ICAM1,IDS,IER3,IL15,IL1R1,IL6,IRAK1,JAK2,KIT,MAPK1,MICB,MIF,MMP…
fetal liver	1.27661e-07	AGT,AIF1,ALDH2,ALMS1,APOA2,ARG1,ATP2A2,BAG6,C3,C4A,C4B,C5,C6orf48,CAT,CSNK2B,CTSB,CXCL12,CYBA,CYP3A4,DDX39B,EGFR,EPHX1,FADS1,FADS2,FLOT1,GC,GPX1,GSTA1,GSTO1,GSTP1,HIST1H4C,HLA-A,HLA-B,HLA-C,HLA-DRB1,HLA-DRB5,HLA-E,HLA-G,HP,HSPA1B,MBL2,MIF,PON1,PON2,S100A10,SDHA,SERPINA1,SERPINA3,SLC6A4,TUBB,VCAM1
macaca fascicularis blood	1.27661e-07	ABO,ADA,ADORA2A,ADRB2,AIF1,ALDH2,ALMS1,ALOX5AP,ATP2A2,ATP2B1,BAG6,BTN3A2,CAT,CCL5,CCR2,CD14,CMA1,CRIP1,CSNK2B,CTSB,CX3CR1,CXCL8,CYBA,CYP3A4,DDX39B,EGFR,ERAP1,FLOT1,FOS,GBP1,GBP2,GLS,GPX1,GSTO1,GSTP1,GSTT1,HIST1H2BC,HIST1H2BF,HIST1H4C,HIST1H4H,HIST1H4J,HIST1H4K,HLA-A,HLA-B,HLA-C,HLA-DPB1,HLA-DQA1,HLA-DQB1,HLA-DRB1,HLA-DRB5,HLA-DRB6,HLA-E,HLA-G,HP,IDS,IL10RA,IL15,IL16,IL1B,IL1R1,IL6R,IRAK1,LST1,MAP…
bone marrow	1.62568e-07	ABO,ACTN4,ADA,ADH1B,ADORA2A,ADRB2,AIF1,ALDH2,ALMS1,ALOX5AP,ARG1,ATM,ATP2A2,ATP2B1,BAG6,BTN3A1,BTN3A2,C4A,C4B,C6orf48,CAT,CCL2,CCL5,CCN2,CCR2,CD14,CD40,CHI3L1,CHIT1,COMT,CRIP1,CSK,CSNK2B,CTLA4,CTSB,CX3CR1,CXCL12,CXCL8,CYBA,CYP3A4,DDX39B,EDN1,EGFR,EPHX1,ERAP1,FADS1,FAM216A,FAS,FCGR1A,FCGR1B,FCGR1CP,FLOT1,FOS,FTO,GBP1,GBP2,GBP3,GBP4,GBP5,GLS,GPANK1,GPN3,GPX1,GSTM3,GSTO1,GSTP1,HCG27,HCP5,HECTD4,HIST1…
b cells cd19+ igd+	2.32936e-07	ABCB1,ALOX5AP,ATM,BAG6,BTN3A2,C6orf48,CAT,CD40,CIITA,CRIP1,CSK,CSNK2B,CYBA,DDX39B,FLOT1,FOS,GPX1,GSTO1,HCP5,HIST1H4C,HLA-A,HLA-B,HLA-C,HLA-DPB1,HLA-DQA1,HLA-DQB1,HLA-DRB1,HLA-DRB5,HLA-DRB6,HLA-E,HLA-G,HSPA1B,IDS,IL10RA,IL16,IL4R,IL6,IRAK1,MICB,MIF,MX2,NFKBIA,NR3C1,PECAM1,PPP1R15A,PTGER4,PTPN22,S100A10,SDHA,SELL,STAT1,TGFB1,TGFBR2,TP53,TUBB,UBE2L6,UTP18
epidermal cd207+ cells	2.50224e-07	ABCB1,ABO,ACTN4,ADORA1,ADORA2A,ADRB2,AIF1,ALDH2,ALMS1,ALOX5AP,ARG1,ARHGEF40,ATF6B,ATM,ATP2A2,ATP2B1,BAG6,BBS4,BDKRB2,BTN3A2,C3,C6orf48,CAT,CCL2,CCN2,CCR2,CCR5,CD40,CHI3L1,CIITA,CMA1,COMT,CRIP1,CSNK2B,CTLA4,CTSB,CX3CR1,CXCL12,CXCL8,CYBA,CYP21A2,CYP2R1,CYP3A4,DDX39B,EDN1,EDNRA,EGFR,ERAP1,ESR1,FADS1,FADS2,FAS,FLOT1,FOS,FOXP3,FTO,GATA2,GBP1,GBP2,GBP3,GBP4,GBP5,GLS,GPANK1,GPX1,GSTM1,GSTM3,GSTO1,GSTP1,…
t cells	2.51063e-07	ABCB1,ADA,ADORA2A,ADRB2,AIF1,ALMS1,ALOX5AP,ARG1,ATM,ATP2A2,ATP2B1,BAG6,BTN2A1,BTN3A1,BTN3A2,C3,C6orf48,CAT,CCL2,CCL5,CCR2,CCR5,CD14,COMT,CRIP1,CSK,CSNK2B,CTLA4,CTSB,CX3CR1,CXCL8,CYBA,CYP2C9,CYP3A4,DDX39B,ERAP1,FAS,FLOT1,FOS,FTO,GATA2,GBP1,GBP2,GBP3,GBP4,GBP5,GLS,GPANK1,GPX1,GSTM3,GSTO1,GSTP1,HCP5,HIST1H2BG,HIST1H4C,HLA-A,HLA-B,HLA-C,HLA-DPB1,HLA-DQA1,HLA-DQB1,HLA-DRB1,HLA-DRB5,HLA-E,HLA-G,HSPA1B,…
synovial membrane	2.63058e-07	ACTN4,ADH1B,ADH1C,ADRB2,AGT,AIF1,ALDH2,ALMS1,ALOX5AP,ARHGEF40,ATF6B,ATP2A2,ATP2B1,BAG6,BBS1,BDKRB2,BTN3A2,C3,C4A,C4B,C6orf48,CAT,CCL2,CCN2,CD14,CHI3L1,COL4A3,COMT,CRIP1,CSK,CSNK2B,CTSB,CX3CR1,CXCL12,CXCL8,CYBA,CYP3A4,DDX39B,EDN1,EDNRA,EGFR,EPHX1,ERAP1,ERBB2,ESR1,FADS1,FAS,FCGR1A,FCGR1B,FCGR1CP,FLOT1,FOS,FTO,GBP1,GBP2,GBP3,GLS,GPANK1,GPX1,GSTM3,GSTO1,GSTP1,GSTT1,HIST1H4C,HLA-A,HLA-B,HLA-C,HLA-DPB1…
saphenous vein	2.74176e-07	ACTN4,ADH1B,AGT,AIF1,ALDH2,ALMS1,ALOX5AP,ARHGEF40,ATP2A2,ATP2B1,BAG6,BDNF,BTN3A2,C3,C4A,C4B,C6orf48,CAT,CCL2,CCN2,CD14,COMT,CRIP1,CSNK2B,CTSB,CX3CR1,CXCL12,CXCL8,CYBA,CYP1A1,CYP3A4,DDX39B,EDN1,EDNRA,EGFR,EPHX1,ERAP1,ERBB2,ESR1,FADS1,FADS2,FAS,FLOT1,FOS,FTO,GBP1,GBP2,GBP3,GLS,GPX1,GSTM3,GSTO1,GSTP1,GSTT1,HIST1H4C,HLA-A,HLA-B,HLA-C,HLA-DPB1,HLA-DQA1,HLA-DQB1,HLA-DRB1,HLA-DRB5,HLA-DRB6,HLA-E,HLA-G,H…
ascending colon mucosa	2.75975e-07	ABCB1,ACTN4,ADH1B,ADH1C,AIF1,ALDH2,ALMS1,ALOX5AP,ARHGEF40,ATP2A2,ATP2B1,BAG6,BDKRB2,BTN3A2,C3,C6orf48,CAT,CCL11,CCL2,CCL5,CCN2,CCR2,CD14,CFTR,COMT,CRIP1,CSNK2B,CTSB,CX3CR1,CXCL12,CYBA,DDX39B,EDN1,EGFR,EPHX1,ERAP1,ERBB2,FAS,FLOT1,FOS,FTO,FUT2,GBP1,GBP2,GBP3,GLS,GPANK1,GPX1,GSTA1,GSTM3,GSTO1,GSTP1,GSTT1,HCP5,HIST1H2BG,HIST1H4C,HIST1H4J,HIST1H4K,HLA-A,HLA-B,HLA-C,HLA-DPB1,HLA-DQA1,HLA-DQB1,HLA-DRB1,…
bronchus	3.03717e-07	ACTN4,ADH1B,ADH1C,ADRB2,AIF1,ALDH2,ALMS1,ALOX5AP,ARHGEF40,ATM,ATP2A2,ATP2B1,BAG6,BTN3A1,BTN3A2,C3,C4A,C4B,C6orf48,CAT,CCL11,CCL2,CCL5,CCN2,CD14,CHI3L1,COMT,CRIP1,CSNK2B,CTSB,CX3CR1,CXCL12,CXCL8,CYBA,CYP1A1,CYP3A4,DDX39B,EDN1,EDNRA,EGFR,EPHX1,ERAP1,ERBB2,ESR1,FLOT1,FOS,FTO,FUT2,GBP1,GBP2,GBP3,GLS,GPX1,GSTA1,GSTM3,GSTO1,GSTP1,GSTT1,HCP5,HIST1H2BC,HIST1H2BG,HIST1H4C,HLA-A,HLA-B,HLA-C,HLA-DPB1,HLA-DQ…
esophageal epithelium	3.03717e-07	ACTN4,ADH1B,ALDH2,ATP2A2,BAG6,C3,C6orf48,CAT,CCN2,CHI3L1,COMT,CRIP1,CSK,CSNK2B,CTSB,CXCL12,CXCL8,CYBA,CYP2E1,DDX39B,EGFR,EPHX1,ERBB2,FLOT1,FOS,FUT2,GBP2,GPX1,GSTM3,GSTO1,GSTP1,GSTT1,HIST1H4C,HLA-A,HLA-B,HLA-C,HLA-DPB1,HLA-DQA1,HLA-DRB1,HLA-DRB5,HLA-E,HLA-G,HMOX1,HSPA1B,IDS,IER3,IL18,IL1A,IL1R1,IL1RN,IL4R,IRAK1,KIF1B,KIT,LY6G6C,MAPK1,MIF,MMP1,MMP12,MUC1,MYLK,NFKBIA,NQO1,NR3C1,PDGFRA,PECAM1,PON2,PT…
bronchial epithelia	3.43477e-07	ACTN4,ADH1C,AIF1,ALDH2,ALMS1,ALOX5AP,ATP2A2,BAG6,BTN3A2,C3,C4A,C4B,C6orf48,CAT,CCL5,CCN2,CD14,CFTR,CIITA,COMT,CRIP1,CSK,CSNK2B,CTSB,CXCL8,CYBA,DDX39B,EGFR,EPHX1,ERBB2,FLOT1,FOS,FTO,FUT2,GBP1,GPX1,GSTA1,GSTO1,GSTP1,HCP5,HIST1H4C,HLA-A,HLA-B,HLA-C,HLA-DPB1,HLA-DQA1,HLA-DQB1,HLA-DRB1,HLA-DRB5,HLA-E,HLA-G,HSPA1B,IDS,IER3,IL1B,IL1RN,IRAK1,MEFV,MIF,MMP12,MSH5-SAPCD1,MUC1,MX2,NFKBIA,NOS2,NQO1,NR3C1,PECA…
stomach pyloric	3.58478e-07	ACTN4,ADA,ADH1B,ADH1C,AGT,AIF1,ALDH2,ALMS1,ALOX5AP,ARHGEF40,ATM,ATP2A2,ATP2B1,BAG6,BTN3A1,BTN3A2,C3,C4A,C4B,C6orf48,CAT,CCL11,CCL2,CCL5,CCN2,CCR2,CCR5,CD14,CD40,CFTR,CHI3L1,CIITA,COL4A3,COMT,CRIP1,CSNK2B,CTSB,CXCL12,CXCL8,CYBA,CYP2C9,CYP3A4,DDX39B,EGFR,EPHX1,ERAP1,ERBB2,FLOT1,FOS,FTO,FUT2,GBP1,GBP2,GBP3,GBP4,GC,GLS,GPX1,GSTA1,GSTM3,GSTO1,GSTP1,GSTT1,HCP5,HIST1H2BC,HIST1H2BE,HIST1H2BF,HIST1H2BG,HI…
cd161++cd8ab t cells	3.71126e-07	ABCB1,ABO,ACTN4,ADA,ADORA2A,ADRB2,AIF1,ALDH2,ALMS1,ALOX5AP,ARHGEF40,ATF6B,ATM,ATP2A2,ATP2B1,BAG6,BTN2A1,BTN3A1,BTN3A2,C6orf48,CAT,CCL2,CCL5,CCR2,CCR5,CIITA,CRIP1,CSNK2B,CTLA4,CTSB,CX3CR1,CXCL8,CYP2E1,CYP2R1,CYP3A4,DDX39B,ERAP1,FADS1,FAM216A,FAS,FLOT1,FOS,FTO,GBP1,GBP2,GBP3,GBP4,GBP5,GLS,GPANK1,GPX1,GSTO1,HCP5,HECTD4,HIST1H2BE,HIST1H2BF,HIST1H2BG,HIST1H2BI,HIST1H4A,HIST1H4B,HIST1H4C,HIST1H4E,HIST1…
pc3	4.49374e-07	ADRB2,ATP2A2,BAG6,C5,C6orf48,CAT,CCN2,COMT,CRIP1,CSNK2B,CTSB,CXCL8,DDX39B,EGFR,EPHX1,FADS1,FADS2,FAM216A,FLOT1,GBP1,GPX1,GSTM3,GSTO1,GSTP1,HIST1H2BC,HIST1H2BE,HIST1H2BF,HIST1H2BG,HIST1H4C,HIST1H4H,HLA-A,HLA-B,HLA-C,HLA-E,HLA-G,HSPA1B,ICAM1,IDS,IER3,IRAK1,MAPK1,MICB,MIF,MMP1,MX2,NFKBIA,NQO1,OAS2,PON2,PPARG,PRKCA,S100A10,SDHA,SERPINE1,SH2B3,STAT1,TAP1,TGFB1,TGFBR2,TIMP1,TUBB,UBE2L6,UPP1,UTP18,VEGFA
hematopoeitic stem cell cb ++	6.83909e-07	ADA,AIF1,ALDH2,ALMS1,ATP2A2,BAG6,C6orf48,CAT,COMT,CRIP1,CSK,CSNK2B,CXCL8,FADS1,FLOT1,FOS,GATA2,GPX1,GSTO1,GSTP1,HIST1H2BC,HIST1H2BG,HIST1H4C,HLA-A,HLA-B,HLA-C,HLA-DPB1,HLA-DQA1,HLA-DQB1,HLA-DRB1,HLA-DRB5,HLA-E,HLA-G,HSPA1B,IDS,IER3,IRAK1,KIT,LST1,MIF,MPO,NFKBIA,NR3C1,PECAM1,PSTPIP2,PTGER4,PTGS2,RREB1,RUNX1,S100A10,SDHA,SELL,SOD2,TIMP1,TUBB,UBE2L6,UTP18
langerhans cell	7.3528e-07	ADORA2A,ADRB2,AIF1,ALDH2,ALMS1,ALOX5AP,ARG1,ARHGEF40,ATP2A2,ATP2B1,BAG6,BBS4,BTN3A2,C3,C6orf48,CAT,CCN2,CD40,CHI3L1,CIITA,COMT,CRIP1,CSNK2B,CTSB,CX3CR1,CXCL8,CYBA,CYP3A4,DDX39B,EDN1,EGFR,ERAP1,FAS,FLOT1,FOS,FTO,GBP1,GBP2,GLS,GPN3,GPX1,GSTM3,GSTO1,GSTP1,HCP5,HECTD4,HIST1H2BG,HIST1H4C,HLA-A,HLA-B,HLA-C,HLA-DPB1,HLA-DQA1,HLA-DQB1,HLA-DRB1,HLA-DRB5,HLA-DRB6,HLA-E,HLA-G,HSPA1B,ICAM1,IDS,IER3,IL10RA,IL…
hematopoeitic stem cell bm +	9.14915e-07	AIF1,ALDH2,ALMS1,ATP2A2,BAG6,BTN3A2,C6orf48,CAT,COMT,CSK,CSNK2B,CXCL8,CYBA,FLOT1,FOS,GATA2,GPX1,GSTM3,GSTO1,GSTP1,HIST1H4C,HLA-A,HLA-B,HLA-C,HLA-DPB1,HLA-DQA1,HLA-DQB1,HLA-DRB1,HLA-DRB5,HLA-E,HLA-G,IDS,IRAK1,LST1,MEFV,MIF,MPO,NFKBIA,NR3C1,PECAM1,PSTPIP2,PTGER4,PTGS1,PTGS2,RREB1,S100A10,SDHA,SELL,SOD2,STAT1,TIMP1,TP53,TUBB,UBE2L6,UTP18
stromal cells	9.67609e-07	ABCB1,ACTN4,ADH1B,ADRB2,ADRB3,AGER,AIF1,ALDH2,ALMS1,ARHGEF40,ATF6B,ATP2A2,ATP2B1,BTN3A1,BTN3A2,C3,C4A,C4B,C6orf48,CACNB4,CAT,CCL2,CCL5,CCN2,CD14,CFTR,CHI3L1,COL4A3,CRIP1,CSK,CTSB,CX3CR1,CXCL12,CXCL8,CYP1A2,CYP21A2,CYP2C19,CYP2C9,CYP2E1,CYP3A4,DDX39B,EDN1,EDNRA,EGFR,ERAP1,ESR1,FLOT1,FOS,FOXP3,FTO,FUT2,GBP1,GBP2,GC,GLS,GPX1,GSTA1,GSTM1,GSTM3,GSTO1,GSTP1,HCP5,HIST1H2BG,HIST1H4B,HIST1H4C,HLA-A,HLA-B,…
transverse colon	9.70431e-07	ABCB1,ACTN4,ADH1B,ADH1C,AIF1,ALDH2,ALMS1,ARHGEF40,ATP2A2,ATP2B1,BAG6,BDKRB2,BTN3A2,C3,C6orf48,CAT,CCL5,CCN2,CD14,CFTR,COMT,CRIP1,CSNK2B,CTLA4,CTSB,CXCL12,CXCL8,CYBA,CYP1A2,CYP2R1,CYP3A4,DDX39B,EDN1,EGFR,EPHX1,ERAP1,ERBB2,FLOT1,FOS,FTO,FUT2,GBP1,GBP2,GBP3,GLS,GPANK1,GPX1,GSTM3,GSTO1,GSTP1,GSTT1,HCP5,HIST1H2BE,HIST1H2BG,HIST1H2BI,HIST1H4C,HIST1H4E,HIST1H4J,HIST1H4K,HLA-A,HLA-B,HLA-C,HLA-DPB1,HLA-DQ…
nasopharyngeal epithelial cells	1.11117e-06	ABCB1,ADA,ADH1B,ADH1C,ADRB1,ADRB2,AIF1,ALDH2,ALMS1,ALOX5AP,ATM,ATP2A2,ATP2B1,BAG6,BBS4,BTN2A1,BTN3A1,BTN3A2,C3,C4A,C4B,C6orf48,CAT,CCL11,CCL5,CCN2,CCR2,CCR5,CD14,CD40,CHI3L1,CIITA,COL4A3,COMT,CRIP1,CSK,CSNK2B,CTLA4,CTSB,CX3CR1,CXCL12,CXCL8,CYBA,CYP24A1,CYP2C9,CYP2E1,CYP3A4,DDX39B,EDN1,EDNRA,EGFR,EPHX1,ERAP1,ERBB2,ESR1,FAS,FLOT1,FOS,FTO,FUT2,GBP1,GBP2,GBP3,GBP5,GLS,GPANK1,GPX1,GSTA1,GSTM3,GSTO1,GS…
cd161++cd8aa t cells	1.19223e-06	ABCB1,ABO,ACTN4,ADA,ADORA2A,ADRB2,AIF1,ALMS1,ALOX5AP,ARHGEF40,ATF6B,ATM,ATP2A2,ATP2B1,BAG6,BBS1,BBS4,BTN2A1,BTN3A1,BTN3A2,C6orf48,CAT,CCL2,CCL5,CCR2,CCR5,CIITA,CRIP1,CSNK2B,CTLA4,CTSB,CXCL8,CYBA,CYP2E1,CYP2R1,CYP3A4,DDX39B,ERAP1,FADS1,FAM216A,FAS,FLOT1,FOS,FTO,GBP1,GBP2,GBP3,GBP4,GBP5,GLS,GPANK1,GPX1,GSTO1,HCP5,HECTD4,HIST1H2BE,HIST1H2BF,HIST1H2BG,HIST1H2BI,HIST1H4A,HIST1H4B,HIST1H4C,HIST1H4E,HIS…
cd4+ t cell	1.24303e-06	ABO,AIF1,ALMS1,ALOX5AP,ATM,ATP2A2,BAG6,BTN3A1,BTN3A2,C6orf48,CAT,CCL5,CRIP1,CSK,CSNK2B,CTSB,CX3CR1,CYBA,DDX39B,ERAP1,FAS,FLOT1,FOS,GBP1,GBP2,GPX1,GSTO1,HCP5,HIST1H2BG,HIST1H4C,HLA-A,HLA-B,HLA-C,HLA-DPB1,HLA-DQA1,HLA-DQB1,HLA-DRB1,HLA-DRB5,HLA-E,HLA-G,IDS,IL10RA,IL16,IL4R,IL6R,IRAK1,ITGB3,MICB,MIF,MX2,NFKBIA,NR3C1,PDE4D,PRKCA,PTGER4,S100A10,SDHA,SELL,SOCS3,SOD2,STAT1,STAT4,TAP1,TBXA2R,TGFB1,TGFBR2…
colon cecum	1.38735e-06	ABCB1,ACTN4,ADH1B,ADH1C,AIF1,ALDH2,ALMS1,ALOX5AP,ARHGEF40,ATP2A2,ATP2B1,BAG6,BDKRB2,BTN3A2,C3,C4A,C4B,C6orf48,CAT,CCL11,CCL2,CCL5,CCN2,CD14,CFTR,CHIT1,CIITA,COMT,CRIP1,CSNK2B,CTSB,CX3CR1,CXCL12,CYBA,CYP1A2,CYP3A4,DDX39B,EDN1,EDNRA,EGFR,EPHX1,ERAP1,ERBB2,FAS,FLOT1,FOS,FTO,FUT2,GBP1,GBP2,GBP3,GLS,GPANK1,GPX1,GSTM3,GSTO1,GSTP1,GSTT1,HCP5,HIST1H4C,HLA-A,HLA-B,HLA-C,HLA-DPB1,HLA-DQA1,HLA-DQB1,HLA-DRB1…
synovium	1.62847e-06	ACTN4,ADH1B,ADH1C,AIF1,ALDH2,ALMS1,ALOX5AP,ARHGEF40,ATF6B,ATP2A2,ATP2B1,BAG6,BDKRB2,BTN3A2,C3,C4A,C4B,C6orf48,CAT,CCL2,CCN2,CD14,CHI3L1,COL4A3,COMT,CRIP1,CSNK2B,CTSB,CX3CR1,CXCL12,CXCL8,CYBA,CYP1A1,CYP3A4,DDX39B,EDN1,EDNRA,EGFR,EPHX1,ERAP1,ESR1,FADS1,FAS,FLOT1,FOS,FTO,GBP1,GBP2,GBP3,GLS,GPN3,GPX1,GSTM3,GSTO1,GSTP1,GSTT1,HIST1H4C,HLA-A,HLA-B,HLA-C,HLA-DPB1,HLA-DQA1,HLA-DQB1,HLA-DRB1,HLA-DRB5,HLA-D…
umbilical cord bloodderived mesenchymal stem cell population 2	1.68323e-06	ACTN4,ALDH2,ARHGEF40,ATP2A2,BAG6,BDNF,C6orf48,CAT,CCL2,CCN2,COMT,CSNK2B,CTSB,CXCL8,CYBA,DDX39B,EDN1,EGFR,FLOT1,GBP1,GLS,GPX1,GSTM3,GSTO1,GSTP1,HLA-A,HLA-B,HLA-C,HLA-E,HLA-G,HSPA1B,ICAM1,IDS,IER3,IL1B,IL6,IRAK1,ITGB3,MAPK1,MICB,MIF,MMP1,MYLK,NFKBIA,NQO1,NR3C1,PLAUR,PON2,PRKCA,PTGS2,S100A10,SDHA,SERPINE1,SH2B3,SOD2,STAT1,TGFB1,TGFB2,TGFBR2,TIMP1,TLR4,TP53,TUBB,VCAM1,VEGFA
bone marrow stromal cell	1.72146e-06	ACTN4,AGT,ALDH2,ARHGEF40,ATP2A2,ATP2B1,BAG6,BDNF,C6orf48,CAT,CCL2,CCN2,CD14,CHI3L1,COMT,CRIP1,CSNK2B,CTSB,CXCL12,CXCL8,CYBA,DDX39B,EGFR,EPHX1,FADS1,FADS2,FAS,FLOT1,GBP1,GLS,GPX1,GSTM3,GSTO1,GSTP1,HIST1H4C,HLA-A,HLA-B,HLA-C,HLA-E,HLA-G,HMOX1,HSPA1B,ICAM1,IDS,IER3,IL1R1,IL6,IRAK1,ITGB3,LEP,MAPK1,MICB,MIF,MMP1,MYLK,NFKBIA,NQO1,NR3C1,PDGFRA,PLAUR,PON2,PRKCA,PTGES,PTGS2,S100A10,SDHA,SERPINE1,SH2B3,SOD…
macaca mulatta blood	1.97443e-06	ABO,ADA,ADORA2A,ADRB1,ADRB2,AGER,AIF1,ALDH2,ALMS1,ALOX5AP,ATF6B,ATM,ATP2A2,ATP2B1,BAG6,BTN3A2,C6orf48,CAT,CCL11,CCL5,CCR2,CD14,CLEC16A,CMA1,COMT,CRIP1,CSK,CSNK2B,CTLA4,CTSB,CX3CR1,CXCL8,CYBA,CYP1A2,CYP3A4,DDX39B,EGFR,EPHX1,ERAP1,ESR1,FAS,FLOT1,FOS,GBP1,GBP2,GBP5,GLS,GPX1,GSTM3,GSTP1,GSTT1,HIST1H2BC,HIST1H2BE,HIST1H2BF,HIST1H2BI,HIST1H4C,HIST1H4H,HIST1H4J,HIST1H4K,HLA-A,HLA-B,HLA-C,HLA-DPB1,HLA-DQ…
ascending colon	2.0005e-06	ABCB1,ACTN4,ADH1B,ADH1C,ADRB1,AIF1,ALDH2,ALMS1,ARHGEF40,ATP2A2,ATP2B1,BAG6,BDKRB2,BTN3A2,C3,C4A,C4B,C6orf48,CACNB4,CAT,CCL11,CCL2,CCL5,CCN2,CD14,CFTR,COMT,CRIP1,CSNK2B,CTSB,CXCL12,CXCL8,CYBA,CYP1A2,CYP2D6,CYP3A4,DDX39B,EDN1,EGFR,EPHX1,ERAP1,ERBB2,ESR1,FAS,FLOT1,FOS,FTO,FUT2,GBP1,GBP2,GBP3,GLS,GPX1,GSTM3,GSTO1,GSTP1,GSTT1,HCP5,HIST1H4C,HLA-A,HLA-B,HLA-C,HLA-DPB1,HLA-DQA1,HLA-DQB1,HLA-DRB1,HLA-DRB5…
b cells cd19+ igd	2.7314e-06	ALOX5AP,ATM,ATP2A2,ATP2B1,BAG6,BTN3A2,C6orf48,CAT,CCR2,CD40,CRIP1,CSK,CSNK2B,CYBA,DDX39B,FLOT1,FOS,GPX1,GSTO1,HCP5,HLA-A,HLA-B,HLA-C,HLA-DPB1,HLA-DQA1,HLA-DQB1,HLA-DRB1,HLA-DRB5,HLA-DRB6,HLA-E,HLA-G,HSPA1B,IDS,IL10RA,IL16,IL4R,IRAK1,MICB,MIF,MX2,NFKBIA,NR3C1,OAS2,PPP1R15A,PTGER4,PTPN22,S100A10,SDHA,SELL,STAT1,TGFB1,TGFBR2,TNFRSF1B,TP53,TUBB,UBE2L6,UTP18
breast blood vessels	3.40082e-06	ABCB1,ABO,ACTN4,ADH1B,ADRA1B,ADRB1,ADRB2,ALDH2,ALMS1,ARHGEF40,ATF6B,ATM,ATP2A2,ATP2B1,ATP6V1G2,BAG6,BBS1,BDKRB2,BTN3A1,BTN3A2,C3,C4A,C4B,C6orf48,CACNB4,CAT,CCHCR1,CCL2,CCN2,CD40,CHI3L1,CIITA,COMT,CRIP1,CSNK2B,CTLA4,CTSB,CXCL12,CXCL8,CYP21A2,CYP2D6,CYP2E1,CYP2R1,CYP3A4,DDX39B,DXO,EDN1,EDNRA,EGFR,EPHX1,ERAP1,ERBB2,ESR1,FADS1,FAS,FLOT1,FOS,FOXP3,FTO,GATA2,GBP1,GBP2,GBP3,GBP4,GBP5,GLS,GPANK1,GSTM1,GS…
sigmoid colon mucosa	3.40884e-06	ABCB1,ABO,ACTN4,ADH1B,ADH1C,ADRB1,AIF1,ALDH2,ALMS1,ALOX5AP,ARHGEF40,ATP2A2,ATP2B1,BAG6,BDKRB2,BTN3A2,C3,C6orf48,CAT,CCL11,CCL2,CCL5,CCN2,CCR2,CD14,CFTR,CHIT1,COMT,CRIP1,CSNK2B,CTSB,CX3CR1,CXCL12,CYBA,CYP3A4,DDX39B,EDN1,EGFR,EPHX1,ERAP1,ERBB2,FAS,FLOT1,FOS,FTO,FUT2,GBP1,GBP2,GBP3,GLS,GPANK1,GPX1,GSTA1,GSTM3,GSTO1,GSTP1,GSTT1,HCP5,HIST1H2BE,HIST1H2BF,HIST1H2BG,HIST1H4C,HIST1H4J,HIST1H4K,HLA-A,HLA-B…
stomach fundus	3.43962e-06	ACE,ACTN4,ADA,ADH1B,ADH1C,AGT,ALDH2,ALMS1,ALOX5AP,APOA2,ARG1,ARHGEF40,ATM,ATP2A2,ATP2B1,BAG6,BTN3A1,BTN3A2,C3,C4A,C4B,C5,C6orf48,CAT,CCL11,CCL2,CCL5,CCN2,CD14,CIITA,COMT,CRIP1,CSNK2B,CTSB,CXCL12,CYBA,CYP1A2,CYP2C9,CYP2E1,CYP3A4,DDX39B,EDNRA,EGFR,EPHX1,ERAP1,ERBB2,FADS1,FLOT1,FOS,FTO,FUT2,GBP1,GBP2,GBP3,GC,GLS,GPX1,GSTA1,GSTM3,GSTO1,GSTP1,GSTT1,HCP5,HIST1H4C,HLA-A,HLA-B,HLA-C,HLA-DPB1,HLA-DQA1,HLA…
bdca4+ cells	3.49685e-06	ADA,ADRB2,AIF1,ALDH2,ALMS1,ALOX5AP,ATM,ATP2A2,BAG6,BTN3A2,C6orf48,CAT,CCR2,CCR5,CIITA,COMT,CRIP1,CSK,CSNK2B,CTSB,CX3CR1,CYBA,DDX39B,ERAP1,FLOT1,FOS,GLS,GPX1,GSTO1,HIST1H2BG,HIST1H4C,HLA-A,HLA-B,HLA-C,HLA-DPB1,HLA-DQA1,HLA-DQB1,HLA-DRB1,HLA-DRB5,HLA-DRB6,HLA-E,HLA-G,IDS,IL10RA,IL16,IL4R,IL6R,IRAK1,JAK2,MICB,MKKS,MX2,NFKBIA,NOTCH4,NR3C1,PECAM1,PON2,PTGER4,RUNX1,S100A10,SCAMP5,SDHA,SELL,SH2B3,STAT1,…
promyelocytes	3.83335e-06	ACTN4,ADORA2A,ADRB2,AIF1,ALDH2,ALMS1,ALOX5AP,ARG1,ARHGEF40,ATP2B1,BAG6,BTN2A1,BTN3A1,BTN3A2,C6orf48,CAT,CD14,CHI3L1,CHIT1,COMT,CSNK2B,CTSB,CX3CR1,CXCL8,CYBA,CYP2C9,CYP3A4,DDX39B,EPHX1,ERAP1,FAS,FCGR1A,FCGR1B,FCGR1CP,FLOT1,FOS,FTO,GBP1,GBP2,GBP3,GBP5,GLS,GPANK1,GPX1,GSTO1,GSTP1,HCG27,HCP5,HIST1H2BC,HIST1H2BE,HIST1H2BF,HIST1H2BG,HIST1H4C,HLA-A,HLA-B,HLA-C,HLA-DQB1,HLA-DRB1,HLA-DRB5,HLA-E,HLA-G,HP,H…
bone marrow cd34+	3.94434e-06	ABCB1,ADA,AIF1,ALDH2,ALMS1,ARHGEF40,ATP2A2,ATP2B1,BAG6,BTN3A2,C6orf48,CAT,CCN2,CHUK,CTSB,CXCL12,CXCL8,DDX39B,ERAP1,ESR1,FADS1,FLOT1,FOS,GATA2,GBP2,GLS,GPX1,GSTM3,GSTO1,HECTD4,HIST1H2BC,HIST1H2BG,HIST1H4C,HLA-A,HLA-B,HLA-C,HLA-DPB1,HLA-DQA1,HLA-DQB1,HLA-DRB1,HLA-DRB5,HLA-DRB6,HLA-E,HLA-G,HSPA1B,IDS,IER3,IL18,IL1B,IL1R1,IL6,IRAK1,KIT,MICB,MPO,MSH5-SAPCD1,NFKBIA,NLRP3,NR3C1,PECAM1,PLAUR,PON2,PSTPIP2…
cd8+ t cell	3.94434e-06	ADRB2,AIF1,ALMS1,ALOX5AP,ATM,ATP2A2,BAG6,BTN3A1,BTN3A2,C6orf48,CAT,CCL5,CCR2,CRIP1,CSK,CSNK2B,CX3CR1,CYBA,DDX39B,ERAP1,FLOT1,FOS,GBP1,GBP2,GPX1,GSTO1,HCP5,HIST1H2BG,HIST1H4C,HLA-A,HLA-B,HLA-C,HLA-DPB1,HLA-DQA1,HLA-DQB1,HLA-DRB1,HLA-DRB5,HLA-E,HLA-G,IDS,IFNG,IL10RA,IL16,IL6R,IRAK1,ITGB3,MICB,MIF,NFKBIA,NR3C1,PDE4D,PECAM1,PRKCA,PTGDR,PTGER4,PTGS1,PTPN22,S100A10,SDHA,SELL,SOCS3,STAT1,STAT4,TAP1,TGFB…
colonic mucosa	3.94434e-06	ABCB1,ABO,ACTN4,ADH1B,ADH1C,ADRB1,ADRB2,AGT,AIF1,ALDH2,ALMS1,ALOX5AP,ARHGEF40,ATP2A2,ATP2B1,BAG6,BDKRB2,BDNF,BTN3A1,BTN3A2,C3,C4A,C4B,C6orf48,CAT,CCL11,CCL2,CCL5,CCN2,CCR2,CCR5,CD14,CD40,CFTR,CHI3L1,CHIT1,CHUK,CMA1,COL4A3,COMT,CRIP1,CSK,CSNK2B,CTLA4,CTSB,CX3CR1,CXCL12,CXCL8,CYBA,CYP2C9,CYP2D6,CYP2R1,CYP3A4,DDX39B,EDN1,EDNRA,EGFR,EPHX1,ERAP1,ERBB2,ESR1,FAS,FCGR1A,FCGR1B,FCGR1CP,FLOT1,FOS,FTO,FUT2,…
amniotic fluid	3.9623e-06	ABCB1,ACTN4,ADRB1,ADRB2,AIF1,ALDH2,ALMS1,ALOX5AP,ARG1,ARHGEF40,ATP2A2,ATP2B1,BAG6,BTN3A2,C3,C6orf48,CAT,CCL2,CCL5,CCN2,CCR5,CD14,CFTR,CHI3L1,CHIT1,COMT,CRIP1,CSNK2B,CTSB,CX3CR1,CXCL8,CYBA,CYP3A4,DDX39B,EDN1,EGFR,ERAP1,FADS1,FAS,FCGR1A,FCGR1B,FCGR1CP,FLOT1,FOS,FTO,GBP1,GBP2,GBP3,GBP5,GLS,GPANK1,GPN3,GPX1,GSTA1,GSTM3,GSTO1,GSTP1,GSTT1,HECTD4,HIST1H2BC,HIST1H2BE,HIST1H2BF,HIST1H2BG,HIST1H4C,HIST1H4H…
cd1a+ langerhans cells	4.2769e-06	AIF1,ALDH2,ALMS1,ALOX5AP,ARHGEF40,ATM,ATP2A2,ATP2B1,BAG6,BBS4,BTN3A2,C3,C6orf48,CAT,CD14,CD40,CHUK,CIITA,COMT,CRIP1,CSNK2B,CTSB,CX3CR1,CXCL8,CYBA,CYP3A4,DDX39B,ERAP1,FAS,FLOT1,FOS,FTO,GLS,GPN3,GPX1,GSTO1,HCP5,HECTD4,HIST1H2BG,HIST1H4C,HLA-A,HLA-B,HLA-C,HLA-DPB1,HLA-DQA1,HLA-DQB1,HLA-DRB1,HLA-DRB5,HLA-DRB6,HLA-E,HLA-G,HSPA1B,ICAM1,IDS,IER3,IL10RA,IL15,IL18,IL1A,IL1B,IL1R1,IL1RN,IL6R,INSIG2,IRAK1,I…
pericardial adipocytes	5.03965e-06	ACE,ACTN4,ADA,ADH1B,ADH1C,ADORA1,ADORA2A,ADRB1,ADRB2,AGT,AIF1,ALDH2,ALMS1,ALOX5AP,ARG1,ARHGEF40,ATF6B,ATP2A2,ATP2B1,BAG6,BBS4,BDKRB2,BTN3A1,BTN3A2,C3,C4A,C4B,C6orf48,CAT,CCL2,CCL5,CCN2,CCR2,CCR5,CD14,CD40,CHI3L1,CHIT1,CIITA,CMA1,COL4A3,COMT,CRIP1,CSNK2B,CTLA4,CTSB,CX3CR1,CXCL12,CXCL8,CYBA,CYP1A2,CYP3A4,DDX39B,EDN1,EDNRA,EGFR,EPHX1,ERAP1,ESR1,FADS1,FADS2,FAM216A,FAS,FCGR1B,FLOT1,FOS,FTO,GATA2,GBP1…
aorta	5.04392e-06	ACE,ACTN4,ADA,ADH1B,ADH1C,AGT,AIF1,ALDH2,ALMS1,ARHGEF40,ATP2A2,ATP2B1,BAG6,BDNF,BTN3A1,BTN3A2,C3,C4A,C4B,C6orf48,CAT,CCL11,CCL2,CCL5,CCN2,CCR2,CD14,CFTR,COL4A3,COMT,CRIP1,CSNK2B,CTSB,CXCL12,CXCL8,CYBA,CYP1A1,CYP2C9,CYP3A4,DDX39B,EDN1,EDNRA,EGFR,EPHX1,ERAP1,ERBB2,ESR1,FADS1,FLOT1,FOS,FTO,GBP1,GBP2,GBP3,GLS,GPX1,GSTA1,GSTM3,GSTO1,GSTP1,GSTT1,HIST1H4C,HLA-A,HLA-B,HLA-C,HLA-DPB1,HLA-DQA1,HLA-DQB1,HLA…
bone marrowderived mesenchymal stem cell	5.29387e-06	ACTN4,ATP2A2,BDNF,BTN3A2,C6orf48,CAT,CCL2,CCN2,CHI3L1,COMT,CRIP1,CSNK2B,CTSB,CXCL12,CYBA,DDX39B,EGFR,EPHX1,FAS,FLOT1,GBP1,GLS,GPX1,GSTM3,GSTO1,GSTP1,HLA-A,HLA-B,HLA-C,HLA-E,HLA-G,HMOX1,HSPA1B,IER3,IL1R1,IL6,INSIG2,IRAK1,MAPK1,MIF,MYLK,NFKBIA,NQO1,NR3C1,PDGFRA,PON2,PTGES,PTGS2,S100A10,SDHA,SERPINE1,STAT1,TGFBR1,TGFBR2,TIMP1,TUBB,VCAM1,VEGFA
umbilical cord bloodderived mesenchymal stem cell population 1	5.32498e-06	ACTN4,ALDH2,ATP2A2,ATP2B1,BAG6,BDKRB2,BDNF,C6orf48,CAT,CCL2,CCN2,COMT,CSNK2B,CTSB,CXCL12,CXCL8,CYBA,DDX39B,EGFR,FADS1,FADS2,FAS,FLOT1,FOS,GBP1,GPX1,GSTM3,GSTO1,GSTP1,HIST1H4C,HLA-A,HLA-B,HLA-C,HLA-E,HLA-G,HSPA1B,ICAM1,IER3,IRAK1,MAPK1,MICB,MIF,MMP1,MYLK,NFKBIA,NQO1,NR3C1,PDGFRA,PLAUR,PON2,PTGS1,S100A10,SDHA,SERPINE1,SMAD3,SOD2,STAT1,TGFB1,TGFBR2,TIMP1,TP53,TUBB,VCAM1,VEGFA
tonsil epithelium	5.69116e-06	ABCB1,ACTN4,ADA,ADH1B,ADRB2,AIF1,ALDH2,ALMS1,ARG1,ARHGEF40,ATM,ATP2A2,ATP2B1,BAG6,BTN3A1,BTN3A2,C3,C4A,C4B,C6orf48,CAT,CCL5,CCN2,CCR5,CD14,CD40,CHI3L1,CIITA,COL4A3,COMT,CRIP1,CSK,CSNK2B,CTLA4,CTSB,CX3CR1,CXCL12,CXCL8,CYBA,CYP1A1,CYP24A1,CYP2C9,CYP2E1,CYP2R1,CYP3A4,DDX39B,EDN1,EDNRA,EGFR,ERAP1,ERBB2,ESR1,FAS,FLOT1,FOS,FTO,FUT2,GBP1,GBP2,GBP3,GBP5,GLS,GPANK1,GPX1,GSTA1,GSTM3,GSTO1,GSTP1,HCP5,HECTD4…
fetal cartilage	5.87789e-06	ACTN4,ADH1B,ADORA1,ADORA2A,ADRB2,AIF1,ALDH2,ALMS1,ARHGEF40,ATM,ATP2A2,ATP2B1,BAG6,BBS4,BDKRB2,BDNF,BTN3A2,C3,C6orf48,CAT,CCL2,CCN2,CHI3L1,COMT,CRIP1,CSF2,CSNK2B,CTSB,CXCL12,CXCL8,CYBA,CYP1A1,DDX39B,EDNRA,EGFR,EPHX1,ERAP1,ERBB2,FADS1,FADS2,FAM216A,FAS,FLOT1,FOS,FTO,GBP1,GBP2,GBP3,GLS,GNPDA2,GPANK1,GPN3,GPX1,GSTM3,GSTO1,GSTP1,GSTT1,HIST1H2BC,HIST1H2BE,HIST1H2BF,HIST1H2BG,HIST1H4C,HLA-A,HLA-B,HLA-C,…
bone marrow cd34+ cd10 cd62lhi cells	6.27067e-06	ABO,ACTN4,ADA,AIF1,ALDH2,ALMS1,ALOX5AP,ARG1,ARHGEF40,ATF6B,ATM,ATP2A2,ATP2B1,BAG6,BTN3A2,C6orf48,CACNB4,CAT,CCR2,CCR5,CIITA,COMT,CRIP1,CSNK2B,CTSB,CYBA,CYP1A2,CYP3A4,DDX39B,ERAP1,ESR1,FADS1,FAM216A,FLOT1,FOS,FOXP3,FTO,GBP1,GBP2,GBP4,GBP5,GLS,GPANK1,GPX1,GSTO1,GSTP1,HECTD4,HIST1H2BE,HIST1H2BF,HIST1H2BG,HIST1H2BI,HIST1H4B,HIST1H4C,HIST1H4E,HIST1H4H,HIST1H4J,HIST1H4K,HIST1H4L,HIST2H4A,HIST2H4B,HLA-A…
prostate cd49a+ cells	6.72687e-06	ABCB1,ACTN4,ADA,ADH1B,ADH1C,ADORA2A,ADRB1,ADRB2,AGT,AIF1,ALDH2,ALMS1,ALOX5AP,ARHGEF40,ATF6B,ATP2A2,ATP2B1,BAG6,BBS1,BBS4,BDKRB2,BDNF,BTN3A2,C3,C4A,C4B,C6orf48,CAT,CCL11,CCL2,CCL5,CCN2,CD14,CD40,CFTR,CHI3L1,COL4A3,COMT,CRIP1,CSF2,CSNK2B,CTLA4,CTSB,CX3CR1,CXCL12,CXCL8,CYBA,CYP1A1,CYP24A1,DDX39B,EDN1,EDNRA,EGFR,EPHX1,ERAP1,ERBB2,ESR1,FADS1,FADS2,FAM216A,FAS,FCGR1B,FLOT1,FOS,FTO,GATA2,GBP1,GBP2,GBP3,…
ileal mucosa	7.78516e-06	ABCB1,ABO,ACE,ACTN4,ADH1B,ADH1C,ADRB1,AGT,AIF1,ALDH2,ALMS1,ALOX5AP,ARHGEF40,ATP2A2,ATP2B1,BAG6,BDKRB2,BTN3A2,C3,C6orf48,CAT,CCL11,CCL2,CCL5,CCN2,CD14,CD40,CFTR,COL4A3,COMT,CRIP1,CSNK2B,CTSB,CX3CR1,CXCL12,CYBA,CYP2C19,CYP2C9,CYP2D6,CYP2R1,CYP3A4,DDX39B,EDN1,EGFR,EPHX1,ERAP1,ERBB2,FAS,FLOT1,FOS,FTO,FUT2,GBP1,GBP2,GBP3,GLS,GPANK1,GPX1,GSTA1,GSTM1,GSTM3,GSTO1,GSTP1,GSTT1,HCP5,HIST1H2BC,HIST1H2BE,HIST…
thymus	8.30838e-06	ACTN4,ADA,ADH1B,ADORA2A,AIF1,ALDH2,ALMS1,ALOX5AP,ARHGEF40,ATF6B,ATM,ATP2A2,ATP2B1,BAG6,BTN3A1,BTN3A2,C3,C4A,C4B,C6orf48,CAT,CCL2,CCL5,CCN2,CCR2,CD14,CHI3L1,COMT,CRIP1,CSNK2B,CTSB,CX3CR1,CXCL12,CXCL8,CYBA,CYP3A4,DDX39B,EDNRA,EGFR,EPHX1,ERAP1,FAM216A,FAS,FLOT1,FOS,FTO,GBP1,GBP2,GBP3,GLS,GPANK1,GPX1,GSTM3,GSTO1,GSTP1,HCP5,HECTD4,HIST1H2BE,HIST1H2BF,HIST1H2BG,HIST1H2BI,HIST1H4C,HIST1H4J,HIST1H4K,HLA-…
mammary gland	9.46926e-06	ACTN4,ADH1B,ADRB1,ADRB2,AIF1,ALDH2,ALMS1,ALOX5AP,ARHGEF40,ATF6B,ATP2A2,ATP2B1,BAG6,BTN3A2,C3,C4A,C4B,C6orf48,CAT,CCL2,CCL5,CCN2,CD14,CHI3L1,COMT,CRIP1,CSNK2B,CTSB,CX3CR1,CXCL12,CYBA,CYP1A1,CYP3A4,DDX39B,EDN1,EDNRA,EGFR,EPHX1,ERAP1,ERBB2,ESR1,FLOT1,FOS,FTO,GBP1,GBP2,GBP3,GLS,GPX1,GSTM3,GSTO1,GSTP1,GSTT1,HCP5,HIST1H4C,HLA-A,HLA-B,HLA-C,HLA-DPB1,HLA-DQA1,HLA-DQB1,HLA-DRB1,HLA-DRB5,HLA-DRB6,HLA-E,HLA…
t cells:effector memory t cell	1.00253e-05	ABCB1,ACTN4,ADA,ADORA2A,ADRB2,ALMS1,ALOX5AP,ATF6B,ATM,ATP2A2,ATP2B1,BAG6,BTN3A1,BTN3A2,C6orf48,CAT,CCL5,CCR2,CCR5,COMT,CRIP1,CSK,CSNK2B,CTLA4,CTSB,CX3CR1,CYBA,DDX39B,EGFR,ERAP1,FAS,FLOT1,FOS,FOXP3,FTO,GBP1,GBP2,GBP3,GBP4,GBP5,GLS,GPANK1,GPX1,GSTM3,GSTO1,GSTP1,HCP5,HIST1H2BG,HIST1H4C,HLA-A,HLA-B,HLA-C,HLA-DPB1,HLA-DQB1,HLA-DRB1,HLA-DRB5,HLA-DRB6,HLA-E,HLA-G,HSPA1B,IDS,IFNG,IL10RA,IL15,IL16,IL1A,IL…
colon	1.18096e-05	ABCB1,ABO,ACE,ACTN4,ADH1B,ADH1C,ADRB1,ADRB2,AIF1,ALDH2,ALMS1,ALOX5AP,ARHGEF40,ATM,ATP2A2,ATP2B1,BAG6,BBS1,BBS4,BDKRB2,BTN3A1,BTN3A2,C3,C4A,C4B,C5,C6orf48,CAT,CCL11,CCL2,CCL5,CCN2,CCR2,CD14,CD40,CFTR,CHI3L1,CHIT1,CHUK,CMA1,COL4A3,COMT,CRIP1,CSNK2B,CTLA4,CTSB,CX3CR1,CXCL12,CXCL8,CYBA,CYP2C19,CYP2C9,CYP2D6,CYP2R1,CYP3A4,DDX39B,EDN1,EDNRA,EGFR,EPHX1,ERAP1,ERBB2,ESR1,FAM216A,FAS,FCGR1A,FCGR1B,FCGR1CP,…
cord blood cd161cd8+ t cells	1.45477e-05	ABCB1,ABO,ACTN4,ADA,ADORA2A,ADRB1,ADRB2,AIF1,ALDH2,ALMS1,ALOX5AP,ARHGEF40,ATF6B,ATM,ATP2A2,ATP2B1,BAG6,BBS4,BTN2A1,BTN3A1,BTN3A2,C6orf48,CAT,CCL2,CCL5,CIITA,CRIP1,CSNK2B,CTLA4,CTSB,CX3CR1,CXCL8,CYP2R1,CYP3A4,DDX39B,ERAP1,FADS1,FAM216A,FAS,FLOT1,FOS,FTO,GBP1,GBP2,GBP3,GBP4,GBP5,GLS,GPANK1,GPX1,GSTM3,GSTO1,HCP5,HIST1H2BC,HIST1H2BE,HIST1H2BF,HIST1H2BG,HIST1H2BI,HIST1H4B,HIST1H4C,HIST1H4E,HIST1H4H,HI…
rectum mucosa	1.45572e-05	ABCB1,ABO,ACTN4,ADH1B,ADH1C,ADRB1,AGER,AIF1,ALDH2,ALMS1,ALOX5AP,APOA2,ARG1,ARHGEF40,ATF6B,ATP2A2,ATP2B1,BAG6,BDKRB2,BTN3A2,C3,C6orf48,CACNB4,CAT,CCL11,CCL2,CCL5,CCN2,CCR2,CD14,CFTR,CHI3L1,CHIT1,CIITA,CMA1,COL4A3,COMT,CRIP1,CSNK2B,CTLA4,CTSB,CXCL12,CXCL8,CYBA,CYP1A2,CYP21A2,CYP2D6,CYP3A4,DDX39B,EDN1,EDNRA,EGFR,EPHX1,ERAP1,ERBB2,ESR1,FAS,FLOT1,FOS,FOXP3,FTO,FUT2,GBP1,GBP2,GBP3,GLS,GPANK1,GPX1,GSTA1…
stratagene human reference rna	1.525e-05	ACTN4,ADA,ADRB2,AGT,AIF1,ALDH2,ALMS1,APOA2,ARHGEF40,ATP2A2,ATP2B1,BAG6,BTN3A1,BTN3A2,C3,C4A,C4B,C5,C6orf48,CCL2,CCN2,CCR2,CHI3L1,COL4A3,COMT,CRIP1,CSK,CSNK2B,CTSB,CX3CR1,CXCL12,CXCL8,CYBA,CYP24A1,DDX39B,EDNRA,EGFR,EPHX1,ESR1,FADS1,FAM216A,FLOT1,FOS,FTO,GATA2,GPX1,GSTM3,GSTO1,GSTP1,HIST1H2BG,HIST1H4C,HLA-A,HLA-B,HLA-C,HLA-E,HLA-G,HP,HSPA1B,IDS,IER3,IL10RA,IL1R1,IL1RN,IRAK1,MBL2,MICB,MIF,MMP1,MSH5-…
renal proximal tubule epithelial cells	1.6709e-05	ACTN4,ALDH2,ATP2A2,BAG6,BTN3A2,C3,C6orf48,CAT,CCN2,COMT,CSNK2B,CTSB,CYBA,DDX39B,EGFR,EPHX1,FADS1,FADS2,FAS,FLOT1,GLS,GPX1,GSTM3,GSTO1,GSTP1,HIST1H4C,HLA-A,HLA-B,HLA-C,HLA-E,HLA-G,HMOX1,HSPA1B,ICAM1,IER3,IL1R1,IRAK1,ITGB3,MIF,MMP1,MYLK,NFKBIA,NQO1,PON2,PPP1R15A,PTPRD,S100A10,SDHA,SERPINA1,SERPINE1,SLC22A5,SOD2,SPP1,STAT1,TGFB1,TGFBR2,TIMP1,TUBB,UGT1A1,UPP1,UTP18,VCAM1,VEGFA
stomach cardiac	1.6709e-05	ACTN4,ADA,ADH1B,ADH1C,ALDH2,ALMS1,ARHGEF40,ATP2A2,ATP2B1,BAG6,BTN3A2,C3,C6orf48,CAT,CCL11,CCL2,CCL5,CCN2,COMT,CRIP1,CSNK2B,CTSB,CXCL12,CYBA,CYP2C9,CYP3A4,DDX39B,EDNRA,EGFR,EPHX1,ERAP1,ERBB2,FLOT1,FOS,FTO,GBP1,GBP2,GBP3,GC,GLS,GPX1,GSTA1,GSTM3,GSTO1,GSTP1,GSTT1,HCP5,HIST1H4C,HLA-A,HLA-B,HLA-C,HLA-DPB1,HLA-DQA1,HLA-DQB1,HLA-DRB1,HLA-DRB5,HLA-DRB6,HLA-E,HLA-G,HSPA1B,IDS,IER3,IL1R1,IL4R,IRAK1,KIF1B,K…
jejunal tissue	1.70416e-05	ABCB1,ACE,ACTN4,ADA,ADH1B,ADH1C,AGT,AIF1,ALDH2,ALMS1,ALOX5AP,ARHGEF40,ATP2A2,ATP2B1,BAG6,BDKRB2,BTN3A2,C3,C5,C6orf48,CAT,CCL11,CCL2,CCL5,CCN2,CCR2,CFTR,COL4A3,COMT,CRIP1,CSNK2B,CTSB,CX3CR1,CXCL12,CYBA,CYP1A1,CYP2C19,CYP2C9,CYP2D6,CYP3A4,DDX39B,EDN1,EDNRA,EGFR,EPHX1,ERAP1,ERBB2,ESR1,FADS1,FAS,FLOT1,FOS,FTO,FUT2,GBP1,GBP2,GBP3,GC,GLS,GPANK1,GPN3,GPX1,GSTA1,GSTM1,GSTM3,GSTO1,GSTP1,GSTT1,HCP5,HIST1H2…
cd49a+ cells	1.71634e-05	ABCB1,ACTN4,ADA,ADH1B,ADH1C,ADORA2A,ADRB1,ADRB2,AGT,ALDH2,ALMS1,ARHGEF40,ATF6B,ATP2A2,ATP2B1,BAG6,BDKRB2,BTN3A2,C3,C4A,C4B,C6orf48,CAT,CCL2,CCL5,CCN2,CD14,CHI3L1,COL4A3,COMT,CRIP1,CSNK2B,CTLA4,CTSB,CX3CR1,CXCL12,CXCL8,CYBA,CYP24A1,DDX39B,EDN1,EDNRA,EGFR,EPHX1,ERAP1,ESR1,FADS1,FAM216A,FAS,FLOT1,FOS,FTO,GATA2,GBP1,GBP2,GBP3,GLS,GPANK1,GPN3,GPX1,GSTM3,GSTO1,GSTT1,HCP5,HIST1H2BC,HIST1H2BG,HIST1H4C,HL…
sigmoid colon	1.75448e-05	ABCB1,ABO,ACE,ACTN4,ADH1B,ADH1C,ADRB1,AGER,AIF1,ALDH2,ALMS1,ATP2A2,ATP2B1,BAG6,BBS1,BDKRB2,BTN3A2,C3,C4A,C4B,C6orf48,CAT,CCL11,CCL5,CCN2,CD14,CFTR,CIITA,COMT,CRIP1,CSNK2B,CTSB,CXCL12,CXCL8,CYBA,CYP1A2,CYP3A4,DDX39B,EDN1,EGFR,EPHX1,ERAP1,ERBB2,ESR1,FADS2,FAS,FLOT1,FOS,FTO,GBP1,GBP2,GBP3,GLS,GPANK1,GPX1,GSTM3,GSTO1,GSTP1,GSTT1,HCP5,HIST1H2BG,HIST1H4C,HIST1H4J,HIST1H4K,HLA-A,HLA-B,HLA-C,HLA-DPB1,HLA…
mucosa	1.91266e-05	ABCB1,ACE,ACTN4,ADH1B,ADH1C,ADRB1,AGT,AIF1,ALDH2,ALMS1,ALOX5AP,ARHGEF40,ATP2A2,ATP2B1,BAG6,BDKRB2,BTN3A2,C3,C6orf48,CAT,CCL11,CCL2,CCL5,CCN2,CD14,CFTR,COMT,CRIP1,CSNK2B,CTSB,CX3CR1,CXCL12,CYBA,CYP2C19,CYP2C9,CYP2D6,CYP3A4,DDX39B,EDN1,EGFR,EPHX1,ERAP1,ERBB2,FAS,FLOT1,FOS,FTO,FUT2,GBP1,GBP2,GBP3,GLS,GPANK1,GPX1,GSTA1,GSTM3,GSTO1,GSTP1,HCP5,HIST1H4C,HLA-A,HLA-B,HLA-C,HLA-DPB1,HLA-DQA1,HLA-DQB1,HLA-D…
prostate	2.07224e-05	ABCB1,ABO,ACE,ACTN4,ADA,ADH1B,ADH1C,ADORA2A,ADRB1,ADRB2,ADRB3,AGER,AGT,AIF1,ALDH2,ALMS1,ALOX5AP,APOA2,ARG1,ARHGEF40,ATF6B,ATM,ATP2A2,ATP2B1,BAG6,BBS1,BBS4,BDKRB2,BDNF,BTN2A1,BTN3A1,BTN3A2,C3,C4A,C4B,C5,C6orf48,CACNB4,CAT,CCHCR1,CCL11,CCL2,CCL5,CCN2,CCR2,CD14,CD40,CFTR,CHI3L1,CHIT1,CIITA,CLEC16A,CMA1,COL4A3,COMT,CRIP1,CRP,CSF2,CSK,CSNK2B,CTLA4,CTSB,CX3CR1,CXCL12,CXCL8,CYBA,CYP1A1,CYP1A2,CYP21A2,CY…
lateral substantia nigra	2.17956e-05	ABCB1,ACTN4,ADORA1,AGT,AIF1,ALDH2,ALOX5AP,ARHGEF40,ATP2A2,ATP6V1G2,BAG6,C3,C4A,C4B,C6orf48,CAT,CCL2,CD14,CHI3L1,COMT,CSNK2B,CTSB,CX3CR1,CXCL12,CYBA,DDX39B,EDNRA,EGFR,EPHX1,FADS1,FADS2,FCGR1A,FCGR1B,FCGR1CP,FLOT1,FOS,FTO,GLS,GPX1,GSTM3,GSTO1,GSTP1,GSTT1,HIST1H4C,HLA-A,HLA-B,HLA-C,HLA-DPB1,HLA-DQA1,HLA-DQB1,HLA-DRB1,HLA-DRB5,HLA-E,HLA-G,HSPA1B,IDS,IER3,IRAK1,KIF1B,MAPK1,MIF,MYLK,NFKBIA,NQO1,NR3C1,P…
oral mucosa	2.17956e-05	ACTN4,ADH1B,ADRB2,AIF1,ALDH2,ALMS1,ATP2A2,BAG6,BDKRB2,BTN3A2,C3,C6orf48,CAT,CCL5,CCN2,CD14,COMT,CRIP1,CSK,CSNK2B,CTSB,CXCL12,CYBA,CYP2C9,CYP3A4,DDX39B,EGFR,EPHX1,ERAP1,ERBB2,FAS,FLOT1,FOS,FTO,FUT2,GBP2,GBP3,GPX1,GSTM3,GSTO1,GSTP1,GSTT1,HIST1H2BC,HIST1H2BE,HIST1H2BF,HIST1H2BG,HIST1H2BI,HIST1H4C,HLA-A,HLA-B,HLA-C,HLA-DPB1,HLA-DQA1,HLA-DQB1,HLA-DRB1,HLA-DRB5,HLA-DRB6,HLA-E,HLA-G,HMOX1,HSPA1B,IDS,IER…
nipple cross section	2.30905e-05	ACTN4,ADH1B,ADRB2,ALDH2,ALMS1,ARG1,ARHGEF40,ATF6B,ATM,ATP2A2,ATP2B1,BAG6,BTN3A2,C3,C4A,C4B,C6orf48,CAT,CCL2,CCL5,CCN2,CD14,CD40,CHI3L1,COMT,CRIP1,CSNK2B,CTSB,CX3CR1,CXCL12,CXCL8,CYP1A1,CYP1A2,CYP2R1,CYP3A4,DDX39B,EDNRA,EGFR,EPHX1,ERAP1,ERBB2,ESR1,FADS1,FADS2,FLOT1,FOS,FTO,GBP1,GBP2,GLS,GPANK1,GPX1,GSTM3,GSTO1,GSTP1,GSTT1,HCP5,HECTD4,HIST1H2BG,HIST1H4C,HLA-A,HLA-B,HLA-C,HLA-DPB1,HLA-DQA1,HLA-DQB1,…
colonic mucosal (ibs)	2.54929e-05	ABCB1,ACTN4,ADH1C,ALDH2,ATP2A2,ATP2B1,BAG6,BTN3A2,CAT,CCL5,CD14,CFTR,CRIP1,CSK,CSNK2B,CTSB,CYBA,DDX39B,EGFR,EPHX1,ERAP1,ERBB2,FAS,FLOT1,FOS,FUT2,GBP1,GPX1,GSTO1,GSTP1,GSTT1,HCP5,HIST1H4C,HLA-A,HLA-B,HLA-C,HLA-DPB1,HLA-DQA1,HLA-DQB1,HLA-DRB1,HLA-DRB5,HLA-E,HLA-G,HMOX1,HSPA1B,IER3,IL4R,IL6R,IRAK1,MIF,MMP12,MUC1,MYLK,NAT2,NFKBIA,NQO1,PLAUR,PON2,PPARG,PTGER4,RXRA,S100A10,SDHA,SERPINA1,SLC22A5,SLC44A4…
cd3 cd56dim cd62l+ nk cells	2.55245e-05	ABCB1,ACTN4,ADA,ADRB2,AIF1,ALDH2,ALMS1,ALOX5AP,ATF6B,ATM,ATP2A2,ATP2B1,BAG6,BTN3A1,BTN3A2,C6orf48,CAT,CCL5,CHUK,COMT,CRIP1,CSNK2B,CTSB,CX3CR1,CXCL8,CYBA,CYP2R1,CYP3A4,DDX39B,EGFR,ERAP1,FAS,FLOT1,FOS,FTO,GBP1,GBP2,GBP3,GBP5,GLS,GPX1,GSTO1,GSTP1,HCP5,HECTD4,HIST1H4C,HIST1H4J,HIST1H4K,HLA-A,HLA-B,HLA-C,HLA-DPB1,HLA-DQA1,HLA-DQB1,HLA-DRB1,HLA-DRB5,HLA-DRB6,HLA-E,HLA-G,HSPA1B,ICAM1,IDS,IER3,IFNG,IL10R…
stem cells (umbilical cord cd34+)	2.7039e-05	ABCB1,ADA,AIF1,ALDH2,ALMS1,ARHGEF40,ATP2A2,ATP2B1,BAG6,BTN3A2,C6orf48,CAT,CHUK,CSK,CTSB,CXCL8,CYP1A1,DDX39B,ERAP1,FADS1,FLOT1,FOS,GATA2,GBP2,GLS,GPX1,GSTO1,HECTD4,HIST1H2BC,HIST1H2BG,HIST1H4C,HLA-A,HLA-B,HLA-C,HLA-DPB1,HLA-DQA1,HLA-DQB1,HLA-DRB1,HLA-DRB5,HLA-E,HLA-G,HSPA1B,IDS,IER3,IL18,IL1RN,IRAK1,ITPR2,KIT,MICB,MSH5-SAPCD1,NFKBIA,NLRP3,NR3C1,PECAM1,PON2,PSTPIP2,PTGER4,PTGS1,PTGS2,PTPRD,RUNX1,S1…
eosinophils	3.24648e-05	ACTN4,AGER,AIF1,ALDH2,ALMS1,ALOX5AP,ARHGEF40,ATM,ATP2B1,BAG6,BDNF,BTN3A1,BTN3A2,CAT,CIITA,CRIP1,CSNK2B,CTSB,CYBA,CYP1A2,CYP3A4,DDX39B,ERAP1,FAS,FLOT1,FOS,GLS,GPX1,GSTO1,HCG27,HCP5,HIST1H2BE,HIST1H2BF,HIST1H2BG,HIST1H4C,HLA-A,HLA-B,HLA-C,HLA-DPB1,HLA-DQB1,HLA-DRB1,HLA-DRB5,HLA-E,HLA-G,HSPA1B,IDS,IL10RA,IL16,IL4R,IL5RA,IL6R,IRAK1,ITPR2,JAK2,KIT,LST1,LTC4S,MAPK1,MBL2,MEFV,MICB,MIF,MX2,MYADM,NFKBIA,N…
atrial myocardium	3.95878e-05	ADH1B,AGT,ALDH2,ATP2A2,BAG6,BTN3A2,C3,C4A,C4B,C6orf48,CAT,CCL2,CCN2,CD14,COL4A3,CRIP1,CSNK2B,CTSB,CXCL12,CXCL8,CYBA,DDX39B,EDNRA,EGFR,EPHX1,ERAP1,ERBB2,FADS1,FLOT1,FOS,GPX1,GSTM3,GSTO1,GSTP1,GSTT1,HLA-A,HLA-B,HLA-C,HLA-DPB1,HLA-DQA1,HLA-DQB1,HLA-DRB1,HLA-DRB5,HLA-E,HLA-G,HP,HSPA1B,IDS,IER3,IL1R1,IL6,IRAK1,LEP,MIF,MYLK,NFKBIA,NPPA,NR3C1,PDE3A,PDGFRA,PECAM1,PLAUR,PON2,PTGS2,S100A10,SDHA,SERPINA3,SE…
granulosa cells	4.84577e-05	ADA,ADRB1,AIF1,ALDH2,ALMS1,ALOX5AP,ARHGEF40,ATM,ATP2A2,ATP2B1,BAG6,BBS1,BDNF,BTN3A1,BTN3A2,C6orf48,CAT,CCL5,CCN2,CCR2,CD14,COMT,CRIP1,CSNK2B,CTSB,CX3CR1,CXCL8,CYP3A4,DDX39B,EDNRA,EGFR,ERAP1,ESR1,FADS1,FAM216A,FAS,FCGR1B,FLOT1,FOS,FTO,GBP1,GBP2,GBP3,GBP5,GLS,GPANK1,GPN3,GPX1,GSTA1,GSTM3,GSTO1,GSTP1,HCP5,HECTD4,HIST1H2BC,HIST1H2BG,HLA-A,HLA-B,HLA-C,HLA-DPB1,HLA-DQA1,HLA-DQB1,HLA-DRB1,HLA-DRB5,HLA-D…
hmec	4.88528e-05	ACTN4,ALDH2,ATP2A2,BAG6,BDNF,C6orf48,CCL2,CCN2,COMT,CSNK2B,CTSB,CXCL12,CXCL8,CYBA,DDX39B,EDN1,EGFR,EPHX1,FADS1,FADS2,FAM216A,FLOT1,GBP1,GPX1,GSTM3,GSTO1,GSTP1,HIST1H4C,HLA-A,HLA-B,HLA-C,HLA-E,HLA-G,HSPA1B,IER3,IRAK1,ITGB3,MAPK1,MICB,MIF,NFKBIA,NQO1,NR3C1,PON2,PRKCA,PTGER4,S100A10,SDHA,SERPINE1,SOD2,STAT1,TGFB1,TGFB2,TGFBR2,TIMP1,TP53,TUBB,UTP18,VCAM1
medial substantia nigra	5.03954e-05	ABCB1,ADORA1,AGT,AIF1,ALDH2,ALMS1,ALOX5AP,ATP2A2,ATP6V1G2,BAG6,BTN3A2,C3,C4A,C4B,C6orf48,CAT,CCL2,CD14,CHI3L1,COMT,CSNK2B,CTSB,CX3CR1,CYBA,DDX39B,EGFR,EPHX1,FADS1,FADS2,FAM216A,FCGR1A,FCGR1B,FCGR1CP,FLOT1,FOS,FTO,GLS,GPX1,GSTM3,GSTO1,GSTP1,GSTT1,HIST1H4C,HLA-A,HLA-B,HLA-C,HLA-DPB1,HLA-DQA1,HLA-DQB1,HLA-DRB1,HLA-DRB5,HLA-E,HLA-G,HSPA1B,IDS,IRAK1,KIF1B,MAPK1,MIF,MYLK,NFKBIA,NQO1,NR3C1,PDGFRA,PECAM1…
subcutaneous adipocytes	5.03954e-05	ACTN4,ADA,ADH1B,ADH1C,ADORA1,ADRB1,ADRB2,AGT,AIF1,ALDH2,ALMS1,ALOX5AP,ARG1,ARHGEF40,ATF6B,ATP2A2,BAG6,BBS4,BDKRB2,BTN3A1,BTN3A2,C3,C4A,C4B,C6orf48,CAT,CCL2,CCL5,CCN2,CCR5,CD14,CD40,CHI3L1,CHIT1,CIITA,CMA1,COMT,CRIP1,CSNK2B,CTLA4,CTSB,CX3CR1,CXCL12,CXCL8,CYBA,CYP3A4,DDX39B,EDN1,EDNRA,EGFR,EPHX1,ERAP1,ESR1,FADS1,FADS2,FAM216A,FAS,FCGR1B,FLOT1,FOS,FTO,GATA2,GBP1,GBP2,GBP3,GBP5,GLS,GPANK1,GPN3,GPX1,G…
pericardial adipose tissue	5.49151e-05	ACTN4,ADA,ADH1B,ADH1C,ADORA1,ADORA2A,ADRB1,ADRB2,ADRB3,AGT,AIF1,ALDH2,ALMS1,ALOX5AP,ARHGEF40,ATM,ATP2A2,ATP2B1,BAG6,BBS4,BDKRB2,BTN3A1,BTN3A2,C3,C4A,C4B,C5,C6orf48,CAT,CCL2,CCL5,CCN2,CCR2,CCR5,CD14,CD40,CHI3L1,CHIT1,CIITA,CMA1,COL4A3,COMT,CRIP1,CSNK2B,CTLA4,CTSB,CX3CR1,CXCL12,CXCL8,CYBA,CYP3A4,DDX39B,EDNRA,EGFR,ERAP1,ESR1,FADS1,FAM216A,FAS,FCGR1B,FLOT1,FOS,FTO,GATA2,GBP1,GBP2,GBP3,GBP5,GLS,GNPDA2…
breast adenocarcinoma cell line	6.15689e-05	ACTN4,ADA,ADRB2,ARHGEF40,ATP2A2,ATP2B1,BAG6,BTN3A2,C5,C6orf48,CCHCR1,CCL5,CIITA,COMT,CSK,CSNK2B,CTSB,CXCL8,DDX39B,EPHX1,ERAP1,FADS1,FAM216A,FLOT1,FTO,GBP1,GBP2,GLS,GPX1,GSTM3,GSTO1,GSTP1,GSTT1,HIST1H4C,HIST1H4J,HIST1H4K,HLA-A,HLA-B,HLA-C,HLA-DPB1,HLA-DQA1,HLA-DQB1,HLA-DRB1,HLA-DRB5,HLA-DRB6,HLA-E,HLA-G,HSPA1B,ICAM1,IDS,IER3,IRAK1,ITGB3,MICB,MIF,MMP1,MMP12,MUC1,MX2,MYLK,NQO1,NR3C1,PDE4D,PLAUR,PON2…
cd3+ t cells	6.15689e-05	ABCB1,ACTN4,ADA,ADORA2A,ADRB2,AIF1,ALDH2,ALMS1,ALOX5AP,ARG1,ATM,ATP2A2,ATP2B1,BAG6,BTN3A1,BTN3A2,C6orf48,CAT,CCL5,CCR2,CCR5,CD14,CHI3L1,COMT,CRIP1,CSK,CSNK2B,CTLA4,CTSB,CX3CR1,CYBA,CYP3A4,DDX39B,ERAP1,FAS,FCGR1B,FLOT1,FOS,FTO,GATA2,GBP1,GBP2,GBP3,GBP4,GBP5,GLS,GPANK1,GPX1,GSTM3,GSTO1,GSTP1,HCP5,HIST1H4C,HLA-A,HLA-B,HLA-C,HLA-DPB1,HLA-DQA1,HLA-DQB1,HLA-DRB1,HLA-DRB5,HLA-DRB6,HLA-E,HLA-G,HSPA1B,IDS…
universal rna	6.15689e-05	ACTN4,ADA,AGT,APOA2,ATP2A2,BAG6,C3,C6orf48,CAT,CCN2,COMT,CSNK2B,CTSB,CX3CR1,CXCL8,CYBA,DDX39B,EGFR,EPHX1,ESR1,FADS1,FAM216A,FLOT1,GPX1,GSTM3,GSTO1,GSTP1,HIST1H4C,HLA-A,HLA-B,HLA-C,HLA-E,HLA-G,HSPA1B,IER3,IRAK1,MAPK1,MIF,MMP1,MUC1,NFKBIA,NQO1,NR3C1,PDGFRA,PON2,S100A10,SDHA,SERPINA1,SERPINA3,SERPINE1,SPP1,TIMP1,TP53,TUBB,UTP18,VEGFA
uterine fibroid tissue	6.6057e-05	ACTN4,ADH1B,ALDH2,ALMS1,ARHGEF40,ATP2A2,BAG6,BTN3A2,C3,C6orf48,CAT,CCN2,CD14,CHI3L1,CMA1,CRIP1,CSNK2B,CTSB,CX3CR1,CXCL12,DDX39B,EDNRA,EGFR,EPHX1,ERAP1,ESR1,FADS1,FADS2,FAS,FLOT1,FOS,GBP1,GBP2,GPX1,GSTM1,GSTM3,GSTO1,GSTP1,GSTT1,HIST1H4C,HLA-A,HLA-B,HLA-C,HLA-DPB1,HLA-DQA1,HLA-DRB1,HLA-DRB5,HLA-E,HLA-G,HSPA1B,IDS,IER3,IL1R1,IRAK1,KIT,MIF,MYLK,NFKBIA,NQO1,NR3C1,PDE4D,PDGFRA,PECAM1,PON2,PRKCA,PTGER4,…
igdpositive cd27cd10 cd38negative bcells	7.09626e-05	ABCB1,ABO,ACTN4,ADA,ADORA2A,ADRB2,ALDH2,ALMS1,ALOX5AP,ATM,ATP2A2,ATP2B1,BAG6,BTN3A1,BTN3A2,C6orf48,CAT,CCL5,CCR5,CD40,CIITA,COL4A3,COMT,CRIP1,CSK,CSNK2B,CTSB,CXCL8,CYBA,CYP3A4,DDX39B,EGFR,ERAP1,ESR1,FAS,FLOT1,FTO,GBP1,GBP2,GBP3,GBP4,GBP5,GLS,GPANK1,GPX1,GSTO1,GSTP1,HCP5,HIST1H2BE,HIST1H2BF,HIST1H2BG,HIST1H2BI,HIST1H4C,HIST1H4F,HLA-A,HLA-B,HLA-C,HLA-DPB1,HLA-DQA1,HLA-DQB1,HLA-DRB1,HLA-DRB5,HLA-DRB…
lincd34+cd38cd90+cd45ra cells	7.35316e-05	ABCB1,ACE,ACTN4,ADA,ADORA2A,ADRB2,AIF1,ALDH2,ALMS1,ARG1,ARHGEF40,ATM,ATP2A2,ATP2B1,BAG6,BTN2A1,BTN3A1,BTN3A2,C6orf48,CACNB4,CAT,CCHCR1,CCL5,CCN2,CCR2,CD14,CHI3L1,CIITA,COMT,CSK,CSNK2B,CTLA4,CTSB,CX3CR1,CXCL12,CXCL8,CYBA,CYP2C9,CYP2R1,CYP3A4,DDX39B,EGFR,ERAP1,ESR1,FADS1,FAM216A,FAS,FLOT1,FOS,FTO,GATA2,GBP1,GBP2,GBP3,GBP4,GBP5,GLS,GPANK1,GPN3,GPX1,GSTM3,GSTO1,GSTP1,GSTT1,HCG27,HCP5,HECTD4,HIST1H2BC…
enterocytes	7.5449e-05	ABCB1,ABO,ACE,ACTN4,ADA,ADH1C,ADRB1,AGT,AIF1,ALDH2,ALMS1,ARHGEF40,ATP2A2,ATP2B1,BAG6,BDKRB2,BTN3A1,BTN3A2,C4A,C4B,C5,C6orf48,CAT,CCL5,CFTR,CIITA,COL4A3,COMT,CRIP1,CSK,CSNK2B,CTSB,CYBA,CYP2C19,CYP2C9,CYP2D6,CYP2R1,CYP3A4,DDX39B,EDN1,EGFR,ERAP1,ERBB2,FAS,FLOT1,FOS,FOXP3,FTO,FUT2,GBP1,GBP2,GBP3,GC,GLS,GPANK1,GPX1,GSTA1,GSTM1,GSTM3,GSTO1,GSTP1,GSTT1,HCP5,HECTD4,HIST1H4C,HIST1H4J,HLA-A,HLA-B,HLA-C,HLA…
fallopian tube	7.76088e-05	ACTN4,ADH1B,AIF1,ALDH2,ALMS1,ARHGEF40,ATM,ATP2A2,ATP2B1,BAG6,BBS1,BTN3A2,C3,C4A,C4B,C6orf48,CAT,CCL2,CCL5,CCN2,CD14,CFTR,CHI3L1,COMT,CRIP1,CSNK2B,CTSB,CX3CR1,CXCL12,CYBA,CYP3A4,DDX39B,EDN1,EDNRA,EGFR,EPHX1,ERAP1,ERBB2,ESR1,FAS,FLOT1,FOS,FTO,GATA2,GBP1,GBP2,GBP3,GLS,GPX1,GSTA1,GSTM3,GSTO1,GSTP1,GSTT1,HIST1H2BE,HIST1H2BF,HIST1H4C,HLA-A,HLA-B,HLA-C,HLA-DPB1,HLA-DQA1,HLA-DQB1,HLA-DRB1,HLA-DRB5,HLA-DR…
breast	8.37855e-05	ABCB1,ACE,ACTN4,ADA,ADH1B,ADH1C,ADORA1,ADORA2A,ADRB1,ADRB2,AGT,AIF1,ALDH2,ALMS1,ALOX5AP,APOA2,ARG1,ARHGEF40,ATM,ATP2A2,ATP2B1,BAG6,BBS1,BBS4,BDKRB2,BDNF,BTN3A1,BTN3A2,C3,C4A,C4B,C6orf48,CACNB4,CAT,CCHCR1,CCL11,CCL2,CCL5,CCN2,CCR2,CCR5,CD14,CD40,CFTR,CHI3L1,CHIT1,CMA1,COL4A3,COMT,CRIP1,CRP,CSNK2B,CTLA4,CTSB,CX3CR1,CXCL12,CXCL8,CYBA,CYP1A1,CYP1A2,CYP24A1,CYP2C9,CYP2R1,CYP3A4,DDX39B,EDN1,EDNRA,EGFR,…
cd8+ t cells	8.37855e-05	ABCB1,ACTN4,ADA,ADORA2A,ADRB1,ADRB2,AGER,AIF1,ALDH2,ALMS1,ALOX5AP,ARG1,ARHGEF40,ATF6B,ATM,ATP2A2,ATP2B1,BAG6,BBS4,BDNF,BTN2A1,BTN3A1,BTN3A2,C6orf48,CAT,CCL5,CCR2,CCR5,CD14,CHI3L1,COMT,CRIP1,CSK,CSNK2B,CTLA4,CTSB,CX3CR1,CXCL8,CYBA,CYP1A2,CYP2R1,CYP3A4,DDX39B,EGFR,ERAP1,FADS1,FAM216A,FAS,FLOT1,FOS,FTO,GBP1,GBP2,GBP3,GBP4,GBP5,GLS,GNPDA2,GPANK1,GPX1,GSTM3,GSTO1,GSTP1,HCP5,HECTD4,HIST1H2BG,HIST1H4C,H…
aortic valve	8.93599e-05	ABO,ACTN4,ADA,ADH1B,ADH1C,ADRB1,ADRB2,AGT,AIF1,ALDH2,ALMS1,ALOX5AP,ARHGEF40,ATM,ATP2A2,ATP2B1,BAG6,BBS4,BTN3A2,C3,C4A,C4B,C5,C6orf48,CACNB4,CAT,CCL2,CCL5,CCN2,CCR2,CCR5,CD14,CHI3L1,COL4A3,COMT,CRIP1,CSNK2B,CTSB,CX3CR1,CXCL12,CXCL8,CYBA,CYP21A2,CYP24A1,DDX39B,EDN1,EDNRA,EGFR,EPHX1,ERAP1,ESR1,FADS1,FAS,FCGR1A,FCGR1B,FCGR1CP,FLOT1,FOS,FTO,GATA2,GBP1,GBP2,GBP3,GBP4,GLS,GPANK1,GPN3,GPX1,GSTM3,GSTO1,GS…
bronchial epithelial cell	9.07595e-05	ACTN4,ADRB2,ALDH2,ATP2A2,BAG6,C3,C6orf48,CAT,CCN2,COMT,CSK,CSNK2B,CTSB,CXCL8,CYBA,DDX39B,EDNRA,EGFR,FADS1,FADS2,FAS,FLOT1,GPX1,GSTM3,GSTO1,GSTP1,HIST1H4C,HLA-A,HLA-B,HLA-C,HLA-E,HLA-G,HSPA1B,ICAM1,IDS,IER3,IL18,IL1A,IL1B,IL1RN,IL4R,IL6,IRAK1,MAPK1,MICB,MIF,MMP1,MMP9,NFKBIA,NQO1,NR3C1,PLAUR,PON2,PPP1R15A,PTGS2,S100A10,SDHA,SERPINA1,SERPINE1,STAT1,TGFB1,TGFBR2,TIMP1,TP53,TUBB,UGT1A1,UPP1,UTP18,VDR,…
kidney	9.83955e-05	ABCB1,ABO,ACE,ACTN4,ADH1B,ADH1C,ADRB1,AGT,AIF1,ALDH2,ALMS1,ALOX5AP,APOA2,ARG1,ARHGEF40,ATF6B,ATM,ATP2A2,ATP2B1,BAG6,BBS1,BBS4,BDKRB2,BTN3A1,BTN3A2,C3,C4A,C4B,C6orf48,CAT,CCL11,CCL2,CCL5,CCN2,CCR2,CCR5,CD14,CHI3L1,CIITA,COL4A3,COMT,CRIP1,CRP,CSNK2B,CTLA4,CTSB,CX3CR1,CXCL12,CXCL8,CYBA,CYP24A1,CYP2C9,CYP2E1,CYP3A4,DDX39B,EDN1,EDNRA,EGFR,EPHX1,ERAP1,ERBB2,ESR1,FADS1,FAS,FCGR1A,FCGR1B,FCGR1CP,FLOT1,FO…
urethra	0.000100427	ACTN4,ADH1B,ADH1C,ADRB1,ADRB2,ALDH2,ALMS1,ARHGEF40,ATM,ATP2A2,ATP2B1,BAG6,BTN3A2,C3,C6orf48,CAT,CCL2,CCL5,CCN2,CD14,COL4A3,COMT,CRIP1,CSNK2B,CTSB,CX3CR1,CXCL12,CYBA,CYP1A1,CYP3A4,DDX39B,EDN1,EDNRA,EGFR,EPHX1,ERAP1,ERBB2,ESR1,FADS1,FAS,FLOT1,FOS,FTO,FUT2,GATA2,GBP1,GBP2,GBP3,GLS,GPX1,GSTA1,GSTM3,GSTO1,GSTP1,GSTT1,HCP5,HIST1H2BG,HIST1H4C,HLA-A,HLA-B,HLA-C,HLA-DPB1,HLA-DQA1,HLA-DQB1,HLA-DRB1,HLA-DRB…
gingival tissue	0.000101345	ABCB1,ABO,ACE,ACTN4,ADA,ADH1B,ADRB1,ADRB2,AGER,AIF1,ALDH2,ALMS1,ALOX5AP,APOA2,ARG1,ARHGEF40,ATM,ATP2A2,ATP2B1,BAG6,BDKRB2,BTN3A1,BTN3A2,C3,C4A,C4B,C6orf48,CAT,CCL11,CCL2,CCL5,CCN2,CCR2,CD14,CHI3L1,CIITA,COL4A3,COMT,CRIP1,CSNK2B,CTLA4,CTSB,CX3CR1,CXCL12,CXCL8,CYBA,CYP24A1,CYP2C9,CYP2R1,CYP3A4,DDX39B,EDN1,EDNRA,EGFR,EPHX1,ERAP1,ERBB2,ESR1,FAS,FCGR1B,FLOT1,FOS,FTO,FUT2,GBP1,GBP2,GBP3,GBP5,GLS,GPANK1…
heart atrium	0.000101345	ACTN4,ADH1B,ADRB1,ADRB2,AGT,ALDH2,ALMS1,ARHGEF40,ATP2A2,BAG6,BTN3A2,C3,C4A,C4B,C6orf48,CAT,CCL11,CCL2,CCN2,CD14,COL4A3,COMT,CRIP1,CSNK2B,CTSB,CXCL12,CXCL8,CYBA,CYP1A1,CYP3A4,DDX39B,EDNRA,EGFR,EPHX1,ERAP1,ERBB2,FADS1,FLOT1,FOS,FTO,GBP1,GBP2,GBP3,GLS,GPX1,GSTM3,GSTO1,GSTP1,GSTT1,HIST1H4C,HLA-A,HLA-B,HLA-C,HLA-DPB1,HLA-DQA1,HLA-DQB1,HLA-DRB1,HLA-DRB5,HLA-DRB6,HLA-E,HLA-G,HP,HSPA1B,IDS,IER3,IL1R1,IL6…
sinus mucosa	0.000101345	ACTN4,ADH1B,ADH1C,ADRB1,ADRB2,AIF1,ALDH2,ALMS1,ARHGEF40,ATP2A2,ATP2B1,BAG6,BDKRB2,BTN3A2,C3,C4A,C4B,C6orf48,CAT,CCL2,CCL5,CCN2,CD14,CFTR,COMT,CRIP1,CSNK2B,CTLA4,CTSB,CX3CR1,CXCL12,CXCL8,CYBA,CYP24A1,CYP3A4,DDX39B,EDN1,EDNRA,EGFR,EPHX1,ERAP1,ERBB2,ESR1,FAS,FLOT1,FOS,FTO,FUT2,GATA2,GBP1,GBP2,GBP3,GLS,GPX1,GSTA1,GSTM3,GSTO1,GSTP1,GSTT1,HCP5,HIST1H4C,HLA-A,HLA-B,HLA-C,HLA-DPB1,HLA-DQA1,HLA-DQB1,HLA-D…
fibroblast	0.000106505	ACTN4,ARHGEF40,ATP2A2,BAG6,BDNF,C6orf48,CAT,CCN2,COMT,CRIP1,CSNK2B,CTSB,CXCL12,CXCL8,CYBA,DDX39B,EDNRA,EGFR,FADS1,FADS2,FAM216A,FAS,FLOT1,GATA2,GBP1,GLS,GPX1,GSTM3,GSTO1,GSTP1,HIST1H4C,HLA-A,HLA-B,HLA-C,HLA-E,HLA-G,HMOX1,HSPA1B,IER3,IL1R1,IRAK1,MAPK1,MICB,MIF,MMP1,MYLK,NQO1,NR3C1,PDGFRA,PLAUR,PON2,PRKCA,PTGS1,PTGS2,S100A10,SDHA,SERPINE1,SH2B3,STAT1,TGFB1,TGFBR2,TIMP1,TUBB,VEGFA
hepatocyte	0.000123982	ABCB1,ACTN4,ADH1B,ADH1C,ADRB2,AGT,ALDH2,APOA2,ARG1,ARHGEF40,ATP2A2,BAG6,BTN3A2,C3,C4A,C4B,C5,C6orf48,CAT,CCL2,CCN2,CD14,CHI3L1,COMT,CRP,CSNK2B,CTSB,CXCL8,CYP1A2,CYP2C19,CYP2C9,CYP2D6,CYP2E1,CYP3A4,DDX39B,EGFR,EPHX1,ERAP1,ERBB2,ESR1,FADS1,FADS2,FAM216A,FAS,FLOT1,FTO,GBP1,GBP2,GBP3,GC,GCKR,GPANK1,GPN3,GPX1,GSTA1,GSTM1,GSTM3,GSTO1,GSTT1,HIST1H2BC,HIST1H2BE,HIST1H4C,HIST1H4J,HIST1H4K,HLA-A,HLA-B,HLA-…
pharyngeal mucosa	0.000126829	ACTN4,ADH1B,ADRB2,AIF1,ALDH2,ALMS1,ALOX5AP,ATP2A2,ATP2B1,BAG6,BDKRB2,BTN3A2,C3,C6orf48,CAT,CCL2,CCL5,CCN2,CD14,CHI3L1,COMT,CRIP1,CSK,CSNK2B,CTSB,CXCL12,CXCL8,CYBA,CYP1A1,CYP2C9,CYP2E1,CYP3A4,DDX39B,EGFR,EPHX1,ERAP1,ERBB2,FAS,FLOT1,FOS,FTO,FUT2,GBP1,GBP2,GBP3,GLS,GPX1,GSTA1,GSTM3,GSTO1,GSTP1,GSTT1,HIST1H2BC,HIST1H2BG,HIST1H4C,HLA-A,HLA-B,HLA-C,HLA-DPB1,HLA-DQA1,HLA-DQB1,HLA-DRB1,HLA-DRB5,HLA-DRB6,…
intestinal mucosa	0.000142227	ABCB1,ABO,ACE,ACTN4,ADH1B,ADH1C,ADRB1,AIF1,ALDH2,ALMS1,ALOX5AP,ARHGEF40,ATP2A2,ATP2B1,BAG6,BBS1,BDKRB2,BTN3A2,C3,C4A,C4B,C6orf48,CAT,CCL11,CCL2,CCL5,CCN2,CCR2,CD14,CFTR,CHIT1,COMT,CRIP1,CSNK2B,CTSB,CX3CR1,CXCL12,CXCL8,CYBA,CYP2R1,CYP3A4,DDX39B,EDN1,EGFR,EPHX1,ERAP1,ERBB2,ESR1,FAS,FLOT1,FOS,FTO,FUT2,GBP1,GBP2,GBP3,GBP4,GBP5,GLS,GPANK1,GPX1,GSTA1,GSTM3,GSTO1,GSTP1,GSTT1,HCP5,HIST1H2BE,HIST1H2BG,HIS…
prostate stroma	0.000149156	ACTN4,ADA,ADH1B,ADH1C,ADRB1,ADRB2,AIF1,ALDH2,ALMS1,ARHGEF40,ATP2A2,ATP2B1,BAG6,BBS1,BBS4,BDKRB2,BDNF,BTN2A1,BTN3A1,BTN3A2,C3,C4A,C4B,C6orf48,CAT,CCL2,CCL5,CCN2,CCR2,CD14,CMA1,COL4A3,COMT,CRIP1,CSNK2B,CTLA4,CTSB,CX3CR1,CXCL12,CXCL8,CYBA,CYP2R1,CYP3A4,DDX39B,EDNRA,EGFR,ERAP1,ERBB2,ESR1,FADS1,FAM216A,FAS,FCGR1A,FCGR1B,FCGR1CP,FLOT1,FOS,FTO,GATA2,GBP1,GBP2,GBP3,GLS,GPANK1,GPN3,GPX1,GSTM1,GSTM3,GSTO1,…
t cells:central memory t cell	0.000149196	ACTN4,ADA,ADORA2A,ALMS1,ALOX5AP,ATF6B,ATM,ATP2A2,ATP2B1,BAG6,BTN3A1,BTN3A2,C6orf48,CAT,CCL5,CCR2,CCR5,COMT,CRIP1,CSK,CSNK2B,CTLA4,CTSB,CX3CR1,CYBA,DDX39B,EGFR,ERAP1,FAS,FLOT1,FOS,FOXP3,FTO,GBP1,GBP2,GBP3,GBP4,GBP5,GLS,GPX1,GSTM3,GSTO1,GSTP1,HCP5,HIST1H2BG,HIST1H4C,HLA-A,HLA-B,HLA-C,HLA-DPB1,HLA-DQB1,HLA-DRB1,HLA-DRB5,HLA-E,HLA-G,HSPA1B,IDS,IL10RA,IL15,IL16,IL1A,IL2RA,IL4R,IL6R,IRAK1,LST1,LTA,LY6G…
cervix	0.000153697	ACTN4,ADH1B,ADRB2,AIF1,ALDH2,ALMS1,ALOX5AP,ARG1,ARHGEF40,ATM,ATP2A2,ATP2B1,BAG6,BDKRB2,BTN3A1,BTN3A2,C3,C6orf48,CAT,CCL2,CCL5,CCN2,CD14,CFTR,CHI3L1,COL4A3,COMT,CRIP1,CSK,CSNK2B,CTSB,CX3CR1,CXCL12,CXCL8,CYBA,CYP2C19,CYP2C9,CYP3A4,DDX39B,EDN1,EDNRA,EGFR,EPHX1,ERAP1,ERBB2,ESR1,FADS1,FADS2,FAS,FLOT1,FOS,FTO,FUT2,GATA2,GBP1,GBP2,GBP3,GLS,GPANK1,GPX1,GSTA1,GSTM1,GSTM3,GSTO1,GSTP1,GSTT1,HCP5,HECTD4,HIST…
kidney cortex	0.000180722	ABCB1,ABO,ACTN4,ADH1B,ADH1C,ADORA1,ADRB1,AGT,AIF1,ALDH2,ALMS1,ALOX5AP,ARHGEF40,ATP2A2,ATP2B1,BAG6,BBS1,BDKRB2,BTN3A2,C3,C4A,C4B,C5,C6orf48,CAT,CCL2,CCL5,CCN2,CCR2,CD14,CFTR,CHI3L1,COL4A3,COMT,CRIP1,CSNK2B,CTSB,CX3CR1,CXCL12,CXCL8,CYBA,CYP24A1,CYP2E1,CYP3A4,DDX39B,EDN1,EDNRA,EGFR,EPHX1,ERAP1,ERBB2,ESR1,FADS1,FAS,FCGR1B,FLOT1,FOS,FTO,GATA2,GBP1,GBP2,GBP3,GC,GLS,GPANK1,GPN3,GPX1,GSTA1,GSTM3,GSTO1,GS…
spinal cord	0.000183703	ABCB1,ACTN4,ADH1B,ADORA1,ADRB1,ADRB2,AGT,AIF1,ALDH2,ALMS1,ALOX5AP,ARHGEF40,ATM,ATP2A2,ATP2B1,ATP6V1G2,BAG6,BTN3A2,C3,C4A,C4B,C6orf48,CAT,CCL2,CCN2,CD14,CHI3L1,COL4A3,COMT,CSNK2B,CTSB,CX3CR1,CXCL12,CXCL8,CYBA,CYP3A4,DDX39B,EDNRA,EGFR,EPHX1,ERAP1,FADS1,FADS2,FAM216A,FCGR1A,FCGR1B,FCGR1CP,FLOT1,FOS,FTO,GBP1,GBP3,GLS,GPANK1,GPX1,GSTM3,GSTO1,GSTP1,GSTT1,HECTD4,HIST1H2BG,HIST1H4C,HLA-A,HLA-B,HLA-C,HLA-…
tarsal conjunctiva	0.000209405	ACTN4,ADA,ADH1C,ADRB2,AIF1,ALDH2,ALMS1,ALOX5AP,ARHGEF40,ATP2A2,ATP2B1,BAG6,BBS4,BTN3A1,BTN3A2,C3,C4A,C4B,C6orf48,CAT,CCL5,CCN2,CCR2,CCR5,CD14,CD40,CFTR,CHI3L1,CHUK,CIITA,COMT,CRIP1,CSNK2B,CTLA4,CTSB,CX3CR1,CXCL12,CXCL8,CYBA,CYP1A1,CYP24A1,CYP2R1,DDX39B,EDN1,EGFR,EPHX1,ERAP1,ERBB2,FAS,FCGR1A,FCGR1B,FCGR1CP,FLOT1,FOS,FTO,FUT2,GBP1,GBP2,GBP3,GBP4,GBP5,GLS,GPANK1,GPN3,GPX1,GSTA1,GSTM3,GSTO1,GSTP1,GST…
pancreas	0.00021773	ABCB1,ACE,ACTN4,ADA,ADH1B,ADH1C,ADORA1,ADRB1,ADRB2,AGT,AIF1,ALDH2,ALMS1,ALOX5AP,APOA2,ARG1,ARHGEF40,ATM,ATP2A2,ATP2B1,BAG6,BDKRB2,BTN3A1,BTN3A2,C3,C4A,C4B,C5,C6orf48,CAT,CCL11,CCL2,CCL5,CCN2,CCR2,CCR5,CD14,CD40,CFTR,CHI3L1,CHIT1,CIITA,CMA1,COL4A3,COMT,CRIP1,CRP,CSF2,CSK,CSNK2B,CTLA4,CTSB,CX3CR1,CXCL12,CXCL8,CYBA,CYP1A1,CYP2C19,CYP2C9,CYP2D6,CYP2E1,CYP3A4,DDX39B,EDN1,EDNRA,EGFR,EPHX1,ERAP1,ERBB2,E…
colo 320dm colon cancer cell line	0.000234702	ABCB1,ABO,ACTN4,ADORA1,ADRA1B,ADRB1,ADRB3,AGER,ALMS1,ATF6B,C3,CCL11,CD14,CHI3L1,CHIT1,CXCL8,CYP21A2,CYP2D6,CYP2R1,CYP3A4,EGFR,ERCC2,ESR1,FCGR1A,FCGR1CP,FOXP3,GATA2,GBP1,GCKR,HIST1H2BE,HIST1H2BG,HIST1H2BI,HIST1H4J,HIST1H4K,HIST2H4A,HIST2H4B,HLA-B,HLA-G,HP,IL13,IL3,IL4,INS,IRAK1,IRF5,LTC4S,MPO,MSH5,MSH5-SAPCD1,MTHFR,MUC1,NFKBIA,NOD2,NOS3,PTGER4,PTGES,RREB1,RUNX1,SAPCD1,SDHA,SOCS3,TBXA2R,TGFB1,TGFB2…
adipose tissue	0.000261682	ABCB1,ABO,ACE,ACTN4,ADA,ADH1B,ADH1C,ADORA1,ADRB1,ADRB2,AGT,AIF1,ALDH2,ALMS1,ALOX5AP,ARG1,ARHGEF40,ATF6B,ATM,ATP2A2,ATP2B1,BAG6,BBS4,BDKRB2,BTN3A1,BTN3A2,C3,C4A,C4B,C6orf48,CAT,CCL2,CCL5,CCN2,CCR2,CCR5,CD14,CD40,CHI3L1,CHIT1,CMA1,COL4A3,COMT,CRIP1,CSNK2B,CTSB,CX3CR1,CXCL12,CXCL8,CYBA,CYP1A1,CYP2R1,CYP3A4,DDX39B,EDN1,EDNRA,EGFR,EPHX1,ERAP1,ERBB2,ESR1,FADS1,FADS2,FAS,FCGR1B,FLOT1,FOS,FTO,GBP1,GBP2,G…
t98g cells	0.000267095	ACTN4,ALDH2,ATP2A2,BTN3A2,C6orf48,CCL2,CCN2,CSNK2B,CTSB,CXCL12,DDX39B,EGFR,EPHX1,FADS1,FADS2,FAM216A,FLOT1,GBP1,GPX1,GSTM3,GSTO1,GSTP1,HIST1H4C,HLA-A,HLA-B,HLA-C,HLA-E,HLA-G,HSPA1B,IL1R1,IRAK1,MIF,MMP1,MYLK,NQO1,NR3C1,PON2,PRKCA,RXRA,S100A10,SDHD,SMAD3,STAT1,TGFB1,TGFB2,TGFBR2,TIMP1,TP53,TUBB,UBE2L6,VCAM1,VEGFA
vulva	0.000282944	ACE,ACTN4,ADH1B,ADRB2,AIF1,ALDH2,ALMS1,ALOX5AP,ARG1,ARHGEF40,ATP2A2,ATP2B1,BAG6,BDKRB2,BTN3A2,C3,C6orf48,CAT,CCL2,CCL5,CCN2,CCR2,CCR5,CD14,CHI3L1,CMA1,COMT,CRIP1,CSNK2B,CTSB,CX3CR1,CXCL12,CYBA,CYP2C9,CYP2R1,CYP3A4,DDX39B,EDN1,EDNRA,EGFR,EPHX1,ERAP1,ERBB2,ESR1,FADS1,FADS2,FAS,FLOT1,FOS,FTO,FUT2,GBP1,GBP2,GBP3,GLS,GPANK1,GPX1,GSTM1,GSTM3,GSTO1,GSTP1,GSTT1,HCP5,HIST1H2BG,HIST1H4C,HLA-A,HLA-B,HLA-C,H…
penis	0.000372013	ACTN4,ADH1B,ADRB2,AIF1,ALDH2,ALMS1,ALOX5AP,ARG1,ARHGEF40,ATP2A2,ATP2B1,BAG6,BTN3A2,C3,C6orf48,CAT,CCL2,CCL5,CCN2,CD14,CHI3L1,COL4A3,COMT,CRIP1,CSNK2B,CTSB,CX3CR1,CXCL12,CYBA,CYP1A1,CYP2E1,CYP3A4,DDX39B,EDN1,EDNRA,EGFR,EPHX1,ERAP1,ERBB2,ESR1,FAS,FLOT1,FOS,FTO,FUT2,GBP1,GBP2,GBP3,GLS,GPANK1,GPX1,GSTM1,GSTM3,GSTO1,GSTP1,GSTT1,HCP5,HIST1H2BC,HIST1H2BG,HIST1H4C,HLA-A,HLA-B,HLA-C,HLA-DPB1,HLA-DQA1,HLA-…
uterus	0.000374623	ACTN4,ADH1B,ADRB2,ALDH2,ALMS1,ALOX5AP,ARHGEF40,ATP2A2,ATP2B1,BAG6,BBS1,BDKRB2,BTN3A1,BTN3A2,C3,C4A,C4B,C6orf48,CAT,CCL2,CCL5,CCN2,CD14,CHI3L1,COMT,CRIP1,CSNK2B,CTSB,CX3CR1,CXCL12,CXCL8,CYBA,CYP3A4,DDX39B,EDN1,EDNRA,EGFR,EPHX1,ERAP1,ERBB2,ESR1,FADS1,FADS2,FAM216A,FAS,FLOT1,FOS,FTO,GATA2,GBP1,GBP2,GBP3,GLS,GPANK1,GPX1,GSTM3,GSTO1,GSTP1,GSTT1,HCP5,HIST1H2BC,HIST1H2BE,HIST1H2BF,HIST1H2BG,HIST1H4C,HLA…
effector cd8+ t cells	0.000375652	ABCB1,ABO,ACTN4,ADA,ADORA2A,ADRB1,ADRB2,ALMS1,ALOX5AP,ARG1,ATF6B,ATM,ATP2A2,ATP2B1,BAG6,BBS4,BTN2A1,BTN3A1,BTN3A2,C6orf48,CAT,CCL5,CCR5,CIITA,CRIP1,CSNK2B,CTLA4,CTSB,CX3CR1,CXCL8,CYBA,CYP2R1,CYP3A4,DDX39B,ERAP1,FADS1,FAS,FLOT1,FOS,FTO,GBP1,GBP2,GBP3,GBP4,GBP5,GLS,GNPDA2,GPANK1,GSTM3,GSTO1,GSTP1,HCP5,HECTD4,HIST1H2BE,HIST1H2BF,HIST1H2BG,HIST1H2BI,HIST1H4A,HIST1H4B,HIST1H4C,HIST1H4E,HIST1H4H,HIST1H…
dorsal root ganglia	0.000381043	ACTN4,ADH1B,ADH1C,AGT,AIF1,ALDH2,ALMS1,ALOX5AP,ARHGEF40,ATM,ATP2A2,ATP2B1,ATP6V1G2,BAG6,BTN3A2,C3,C4A,C4B,C6orf48,CACNB4,CAT,CCL2,CCN2,CD14,COMT,CRIP1,CSNK2B,CTSB,CX3CR1,CXCL12,CYBA,CYP1A1,CYP3A4,DDX39B,EDNRA,EGFR,EPHX1,ERAP1,ERBB2,FADS1,FADS2,FLOT1,FOS,FTO,GBP1,GBP2,GBP3,GLS,GPX1,GSTM3,GSTO1,GSTP1,GSTT1,HECTD4,HIST1H4C,HLA-A,HLA-B,HLA-C,HLA-DPB1,HLA-DQA1,HLA-DQB1,HLA-DRB1,HLA-DRB5,HLA-DRB6,HLA-E…
skeletal myoblast, embryonic	0.000389569	ACTN4,ATP2A2,BAG6,C6orf48,CCN2,COMT,CSNK2B,CTSB,CXCL8,DDX39B,EGFR,FADS1,FADS2,FAM216A,FLOT1,GPX1,GSTM3,GSTO1,GSTP1,HLA-A,HLA-B,HLA-C,HLA-E,HLA-G,IER3,IL1R1,IRAK1,MIF,NFKBIA,NQO1,PDGFRA,PLAUR,PRKCA,S100A10,SDHA,SERPINE1,SH2B3,SPP1,STAT1,TGFB1,TGFBR2,TIMP1,TUBB,VEGFA
tonsil cd3+ cells	0.000406197	ABO,ADA,ADORA2A,AIF1,ALMS1,ALOX5AP,ARHGEF40,ATF6B,ATM,ATP2A2,ATP2B1,BAG6,BBS4,BTN3A1,BTN3A2,C6orf48,CAT,CCL5,CCR2,CCR5,CIITA,CRIP1,CSNK2B,CTLA4,CTSB,CYP2R1,CYP3A4,DDX39B,ERAP1,FADS1,FAM216A,FAS,FLOT1,FOS,FOXP3,FTO,GBP1,GBP2,GBP3,GBP4,GBP5,GLS,GPANK1,GPX1,GSTO1,HCP5,HECTD4,HIST1H2BE,HIST1H2BF,HIST1H2BG,HIST1H2BI,HIST1H4A,HIST1H4B,HIST1H4C,HIST1H4E,HIST1H4F,HIST1H4H,HIST1H4J,HIST1H4K,HIST1H4L,HLA-A…
breast epithelium	0.000408916	ADH1B,ADRB2,ALDH2,ALMS1,ARHGEF40,ATP2A2,ATP2B1,BBS1,BTN3A2,C3,C4A,C4B,C6orf48,CAT,CCL2,CCN2,CHI3L1,CHUK,COL4A3,CSNK2B,CTSB,CX3CR1,CXCL12,CXCL8,DDX39B,EDNRA,EGFR,ERAP1,ESR1,FAS,FLOT1,FOS,FTO,GBP2,GLS,GPX1,GSTA1,GSTM3,GSTO1,HECTD4,HIST1H2BG,HIST1H4C,HLA-A,HLA-B,HLA-C,HLA-DPB1,HLA-DQA1,HLA-DQB1,HLA-DRB1,HLA-DRB5,HLA-E,HLA-G,HSPA1B,IDS,IER3,IL1R1,IL1RN,IL6,INSIG2,IRAK1,ITPR2,KIF1B,KIT,MAPK1,MIF,MMP12…
oral squamous cell epithelium	0.000411128	ACTN4,ADRB2,ALDH2,ALMS1,ARG1,ATP2A2,BAG6,C6orf48,CAT,COMT,CRIP1,CSK,CSNK2B,CTSB,CXCL8,CYP2C9,DDX39B,EGFR,FLOT1,FOS,GBP1,GPX1,GSTM3,GSTO1,GSTP1,HIST1H4C,HLA-A,HLA-B,HLA-C,HLA-DPB1,HLA-DRB1,HLA-DRB5,HLA-E,HLA-G,HSPA1B,IER3,IL1R1,IL1RN,IL4R,IRAK1,LY6G6C,MIF,MYLK,NFKBIA,NQO1,NR3C1,PON2,PTGER4,RXRA,S100A10,SDHA,SMAD3,STAT1,TGFBR2,TUBB,UGT1A1,UPP1,VDR,VEGFA
deltoid	0.000478914	ADH1B,AGT,ALDH2,ATP2A2,BAG6,C3,C6orf48,CAT,CCL2,CCN2,CD14,COL4A3,COMT,CSNK2B,CTSB,CXCL12,DDX39B,EGFR,EPHX1,FLOT1,FOS,GPX1,GSTM3,GSTO1,GSTP1,HLA-A,HLA-B,HLA-C,HLA-DPB1,HLA-DQB1,HLA-DRB1,HLA-DRB5,HLA-E,HLA-G,HSPA1B,IL6,IRAK1,NFKBIA,NQO1,NR3C1,PDE4D,PDGFRA,PECAM1,RXRA,S100A10,SDHA,SLC22A5,SOCS3,SOD2,STAT1,TGFBR2,TIMP1,TUBB,VEGFA
quadriceps femoris muscle	0.000482714	ADH1B,AGT,ALDH2,ALMS1,ATP2A2,BAG6,C3,CAT,COL4A3,CSNK2B,CTSB,CXCL12,DDX39B,EGFR,EPHX1,FLOT1,GPX1,GSTM3,GSTO1,GSTP1,HLA-A,HLA-B,HLA-C,HLA-DPB1,HLA-DRB1,HLA-DRB5,HLA-E,HLA-G,HSPA1B,NFKBIA,NR3C1,PDE4D,PDGFRA,PECAM1,RXRA,S100A10,SDHA,SOD2,TUBB,VEGFA
epididimus head	0.000523274	ACTN4,ADH1B,AGT,AIF1,ALDH2,ALMS1,ARHGEF40,ATP2A2,ATP2B1,BAG6,BBS1,BDNF,BTN3A2,C3,C4A,C4B,C6orf48,CAT,CCL2,CCN2,CD14,CFTR,CHI3L1,COL4A3,COMT,CRIP1,CSNK2B,CTSB,CX3CR1,CXCL12,CYBA,CYP2E1,CYP3A4,DDX39B,EDN1,EDNRA,EGFR,EPHX1,ERAP1,ERBB2,ESR1,FADS1,FAS,FCGR1A,FCGR1B,FCGR1CP,FLOT1,FOS,FTO,GATA2,GBP1,GBP2,GBP3,GLS,GPANK1,GPX1,GSTM3,GSTO1,GSTP1,GSTT1,HIST1H2BE,HIST1H2BF,HIST1H2BG,HIST1H4C,HLA-A,HLA-B,HLA-…
nk cells	0.000529648	ABCB1,ABO,ACTN4,ADA,ADORA2A,ADRB1,ADRB2,AIF1,ALDH2,ALMS1,ALOX5AP,ARHGEF40,ATF6B,ATM,ATP2A2,ATP2B1,BAG6,BBS4,BDNF,BTN2A1,BTN3A1,BTN3A2,C3,C6orf48,CAT,CCL2,CCL5,CCR2,CCR5,CD14,CD40,CIITA,CLEC16A,COMT,CRIP1,CSF2,CSK,CSNK2B,CTLA4,CTSB,CX3CR1,CXCL8,CYBA,CYP1A2,CYP2D6,CYP2E1,CYP2R1,CYP3A4,DDX39B,EDN1,EGFR,ERAP1,ERBB2,ESR1,FADS1,FAS,FCGR1A,FCGR1B,FCGR1CP,FLOT1,FOS,FOXP3,FTO,GATA2,GBP1,GBP2,GBP3,GBP4,GBP…
adrenal gland cortex	0.000587661	ABCB1,ACTN4,ADH1B,AGT,AIF1,ALDH2,ALMS1,ALOX5AP,ARHGEF40,ATP2A2,BAG6,BTN3A1,BTN3A2,C3,C4A,C4B,C6orf48,CAT,CCL2,CCL5,CCN2,CD14,COL4A3,COMT,CSNK2B,CTSB,CX3CR1,CXCL12,CXCL8,CYBA,CYP21A2,CYP3A4,DDX39B,DXO,EDNRA,EGFR,EPHX1,ERAP1,ESR1,FADS1,FADS2,FAM216A,FAS,FCGR1B,FLOT1,FOS,FTO,GBP1,GBP2,GBP3,GLS,GPANK1,GPN3,GPX1,GSTA1,GSTM1,GSTM3,GSTO1,GSTP1,GSTT1,HCP5,HIST1H4C,HIST1H4J,HIST1H4K,HLA-A,HLA-B,HLA-C,HLA-…
myoblasts	0.000587661	ACTN4,ATP2A2,ATP2B1,BAG6,BDNF,C6orf48,CAT,CCL2,CCN2,COMT,CSNK2B,CTSB,CXCL12,CXCL8,CYBA,DDX39B,EDN1,EGFR,FADS1,FADS2,FAM216A,FLOT1,GBP1,GPX1,GSTM3,GSTO1,GSTP1,HIST1H4C,HLA-A,HLA-B,HLA-C,HLA-E,HLA-G,HMOX1,HSPA1B,IER3,IL6,IRAK1,MIF,MMP1,MYLK,NFKBIA,NQO1,NR3C1,PDGFRA,PLAUR,PON2,PRKCA,PTGS1,S100A10,SDHA,SERPINE1,SH2B3,STAT1,TGFB2,TGFBR2,TIMP1,TUBB,VCAM1,VEGFA
cord blood cd4+ cells	0.000594886	ADA,AIF1,ALMS1,ALOX5AP,ARG1,ATM,ATP2A2,ATP2B1,BAG6,BTN3A1,BTN3A2,C6orf48,CAT,CHI3L1,CRIP1,CSNK2B,CTLA4,CTSB,CXCL8,CYBA,DDX39B,EGFR,ERAP1,FAS,FLOT1,FOS,FTO,GBP1,GBP2,GBP3,GLS,GPX1,GSTO1,HCP5,HIST1H4C,HIST1H4J,HIST1H4K,HLA-A,HLA-B,HLA-C,HLA-DPB1,HLA-DRB1,HLA-DRB5,HLA-E,HLA-G,HP,HSPA1B,IDS,IER3,IL10RA,IL16,IL1B,IL1RN,IL4R,IL6R,IRAK1,LY6G5B,MAPK1,MICB,MIF,MKKS,MMP9,MPO,MX2,MYADM,NFKB1,NFKBIA,NLRP3,NR…
b cells	0.000640541	ABCB1,ACTN4,ADA,ADORA1,ADORA2A,ADRB2,AGER,AIF1,ALDH2,ALMS1,ALOX5AP,ARHGEF40,ATF6B,ATM,ATP2A2,ATP2B1,BAG6,BBS4,BDNF,BTN2A1,BTN3A1,BTN3A2,C5,C6orf48,CAT,CCL5,CCR2,CD14,CD40,CIITA,CLEC16A,COL4A3,COMT,CRIP1,CSF2,CSK,CSNK2B,CTLA4,CTSB,CX3CR1,CXCL8,CYBA,CYP2C9,CYP2R1,CYP3A4,DDX39B,EGFR,ERAP1,ESR1,FADS1,FAM216A,FAS,FLOT1,FOS,FOXP3,FTO,GBP1,GBP2,GBP3,GBP4,GBP5,GLS,GNPDA2,GPANK1,GPN3,GPX1,GSTO1,GSTP1,HCP5…
cycling endometrtium nk cells	0.000650986	ABCB1,ACTN4,ADA,ADRB1,ADRB2,ALMS1,ALOX5AP,ATM,ATP2A2,ATP2B1,BAG6,BBS4,BTN2A1,BTN3A1,BTN3A2,C6orf48,CAT,CCL5,CCR2,CCR5,COL4A3,COMT,CRIP1,CSNK2B,CTSB,CX3CR1,CXCL8,CYP2R1,CYP3A4,DDX39B,EGFR,ERAP1,FADS1,FAM216A,FAS,FLOT1,FOS,FTO,GBP1,GBP2,GBP3,GBP4,GBP5,GLS,GPANK1,GPN3,GPX1,GSTO1,GSTP1,HCP5,HECTD4,HIST1H2BG,HIST1H4A,HIST1H4C,HIST1H4E,HIST1H4J,HIST1H4K,HLA-A,HLA-B,HLA-C,HLA-DPB1,HLA-DQA1,HLA-DQB1,HLA-…
blood outgrowth endothelial cell	0.000688761	ACE,ACTN4,ADA,ALDH2,ALOX5AP,ATP2A2,ATP2B1,BAG6,BDNF,C6orf48,CAT,CCL2,CCN2,COMT,CSNK2B,CTSB,CXCL8,CYBA,CYP1A1,DDX39B,EDN1,EGFR,EPHX1,FADS1,FADS2,FAM216A,FAS,FLOT1,GATA2,GBP1,GLS,GPX1,GSTM3,GSTO1,GSTP1,HIST1H4C,HLA-A,HLA-B,HLA-C,HLA-E,HLA-G,HMOX1,HSPA1B,ICAM1,IER3,IL15,IL1R1,IL4R,IL6,IRAK1,ITGB3,KIT,MAPK1,MICB,MIF,MMP1,MYLK,NFKBIA,NOS3,NOTCH4,NQO1,OAS2,PDGFRA,PECAM1,PLAUR,PON2,PRKCA,PTGER4,PTGS1,PT…
beas2b cell line	0.000695929	ACTN4,ADA,ARHGEF40,ATP2A2,BDNF,C6orf48,CCL2,CCN2,CSNK2B,CTSB,CYBA,DDX39B,EGFR,EPHX1,ERBB2,FADS1,FAM216A,FLOT1,GBP1,GPX1,GSTM3,GSTO1,GSTP1,HIST1H4C,HLA-A,HLA-B,HLA-C,HLA-E,HLA-G,HSPA1B,IER3,IL18,IRAK1,MICB,MIF,NQO1,NR3C1,PON2,PRKCA,PTGER4,S100A10,SDHD,SERPINE1,SMAD3,STAT1,TGFB1,TGFB2,TGFBR2,TIMP1,TLR4,TP53,TUBB,UPP1,UTP18,VCAM1
cd4+ t cells	0.000743667	ABCB1,ABO,ACTN4,ADA,ADORA2A,ADRB1,ADRB2,AGER,AIF1,ALDH2,ALMS1,ALOX5AP,ARG1,ARHGEF40,ATF6B,ATM,ATP2A2,ATP2B1,BAG6,BBS4,BDNF,BTN2A1,BTN3A1,BTN3A2,C6orf48,CACNB4,CAT,CCL2,CCL5,CCR2,CCR5,CD14,CHI3L1,CIITA,COL4A3,COMT,CRIP1,CRP,CSF2,CSK,CSNK2B,CTLA4,CTSB,CX3CR1,CXCL8,CYBA,CYP1A2,CYP2D6,CYP2E1,CYP2R1,CYP3A4,DDX39B,EDN1,EGFR,ERAP1,ESR1,FADS1,FAM216A,FAS,FCGR1A,FCGR1B,FCGR1CP,FLOT1,FOS,FOXP3,FTO,GATA2,GB…
ovary	0.000752749	ABCB1,ACTN4,ADH1B,ADH1C,ADRB1,ADRB2,ADRB3,AIF1,ALDH2,ALMS1,ALOX5AP,ARHGEF40,ATM,ATP2A2,ATP2B1,BAG6,BBS1,BDNF,BTN3A1,BTN3A2,C3,C4A,C4B,C6orf48,CAT,CCL2,CCL5,CCN2,CCR2,CCR5,CD14,CD40,CHI3L1,CHIT1,CLEC16A,COL4A3,COMT,CRIP1,CSNK2B,CTSB,CX3CR1,CXCL12,CXCL8,CYBA,CYP3A4,DDX39B,EDNRA,EGFR,EPHX1,ERAP1,ERBB2,ESR1,FADS1,FADS2,FAM216A,FAS,FCGR1A,FCGR1B,FCGR1CP,FLOT1,FOS,FTO,GBP1,GBP2,GBP3,GLS,GPANK1,GPN3,GPX…
head and neck epithelial cells	0.000754116	ABCB1,ACTN4,ADA,ADH1B,ADH1C,ADRB1,ADRB2,AIF1,ALDH2,ALMS1,ARG1,ARHGEF40,ATP2A2,BAG6,BDKRB2,BTN3A1,BTN3A2,C3,C6orf48,CACNB4,CAT,CCL11,CCL5,CCN2,CCR2,CCR5,CD14,CHI3L1,COL4A3,COMT,CRIP1,CSK,CSNK2B,CTLA4,CTSB,CX3CR1,CXCL12,CXCL8,CYBA,CYP2C19,CYP2C9,CYP2E1,CYP2R1,CYP3A4,DDX39B,EDN1,EDNRA,EGFR,EPHX1,ERAP1,ERBB2,ESR1,FAS,FLOT1,FOS,FTO,FUT2,GATA2,GBP1,GBP2,GBP3,GLS,GPANK1,GPX1,GSTA1,GSTM3,GSTO1,GSTP1,GSTT…
skin	0.000771671	ABCB1,ACTN4,ADA,ADH1B,ADH1C,ADRB1,ADRB2,AGT,AIF1,ALDH2,ALMS1,ALOX5AP,APOA2,ARG1,ARHGEF40,ATF6B,ATM,ATP2A2,ATP2B1,BAG6,BBS4,BDKRB2,BDNF,BTN3A1,BTN3A2,C3,C5,C6orf48,CACNB4,CAT,CCL11,CCL2,CCL5,CCN2,CCR2,CD14,CFTR,CHI3L1,CHIT1,CIITA,CMA1,COMT,CRIP1,CSNK2B,CTLA4,CTSB,CX3CR1,CXCL12,CXCL8,CYBA,CYP1A1,CYP1A2,CYP21A2,CYP24A1,CYP2E1,CYP2R1,CYP3A4,DDX39B,EDN1,EDNRA,EGFR,EPHX1,ERAP1,ERBB2,ESR1,FADS1,FADS2,FA…
diaphragm	0.000787647	ADH1B,ALDH2,ATP2A2,BAG6,C3,CAT,CCL2,CCN2,COL4A3,CRIP1,CSNK2B,CTSB,CXCL12,CXCL8,CYBA,CYP1A2,DDX39B,EGFR,EPHX1,FLOT1,FOS,GPX1,GSTM3,GSTO1,GSTP1,GSTT1,HLA-A,HLA-B,HLA-C,HLA-DPB1,HLA-DQA1,HLA-DRB1,HLA-DRB5,HLA-E,HLA-G,HP,HSPA1B,IER3,IL1R1,IRAK1,MEFV,NFKBIA,NQO1,NR3C1,PDE4D,PDGFRA,PECAM1,S100A10,SDHA,SERPINE1,SOD2,TGFBR2,TIMP1,TUBB,VCAM1,VEGFA
quadriceps	0.000853511	ADH1B,ADH1C,AGT,ALDH2,ALMS1,ATP2A2,BAG6,C3,C6orf48,CAT,CCN2,CD14,COL4A3,COMT,CSNK2B,CTSB,CXCL12,CYP1A1,DDX39B,EGFR,EPHX1,FLOT1,FOS,GBP2,GPN3,GPX1,GSTM1,GSTM3,GSTO1,GSTP1,GSTT1,HIST1H4C,HLA-A,HLA-B,HLA-C,HLA-DPB1,HLA-DRB1,HLA-DRB5,HLA-E,HLA-G,HMOX1,HSPA1B,IL6R,IRAK1,MAPK1,NFKBIA,NQO1,NR3C1,PDE4D,PDGFRA,PECAM1,PSTPIP2,PTGER4,RUNX1,RXRA,S100A10,SDHA,SDHD,SLC22A5,SOD2,STAT1,TGFBR2,TIMP1,TUBB,VCAM1,VE…
hematopoietic stem cell	0.000860709	ABCB1,ACTN4,ADA,ADORA2A,AIF1,ALDH2,ALMS1,ARHGEF40,ATM,ATP2A2,ATP2B1,BAG6,BTN2A1,BTN3A1,BTN3A2,C5,C6orf48,CAT,CIITA,COMT,CSK,CSNK2B,CTSB,CXCL8,CYBA,CYP2R1,CYP3A4,DDX39B,ERAP1,ESR1,FADS1,FAM216A,FAS,FLOT1,FOS,FTO,GATA2,GBP1,GBP2,GBP3,GBP4,GBP5,GLS,GPANK1,GPN3,GPX1,GSTM3,GSTO1,GSTP1,GSTT1,HCP5,HECTD4,HIST1H2BC,HIST1H2BE,HIST1H2BF,HIST1H2BG,HIST1H4B,HIST1H4C,HIST1H4J,HIST1H4K,HLA-A,HLA-B,HLA-C,HLA-DP…
conjunctival epithelial cells	0.000947969	ACTN4,ADRB2,ALDH2,ATP2A2,BAG6,BTN3A2,C3,C6orf48,CAT,CCN2,COMT,CRIP1,CSNK2B,CTSB,CXCL12,CYBA,DDX39B,EGFR,EPHX1,ERBB2,FLOT1,FOS,GPX1,GSTM3,GSTO1,GSTP1,HLA-A,HLA-B,HLA-C,HLA-DPB1,HLA-DQA1,HLA-DRB1,HLA-DRB5,HLA-E,HLA-G,HSPA1B,IER3,IL18,IL1A,IL1B,IL1R1,IL1RN,IRAK1,KIT,MAPK1,MEFV,MIF,MMP1,MMP9,MUC1,NFKBIA,NQO1,NR3C1,PDGFRA,PLAUR,PON2,PTGER4,PTGES,PTGS2,RXRA,S100A10,SDHA,SERPINA1,SERPINE1,SOD2,STAT1,TGF…
bladder	0.000999044	ABCB1,ACTN4,ADH1B,ADH1C,ADRB1,ADRB2,AIF1,ALDH2,ALMS1,ALOX5AP,ARHGEF40,ATM,ATP2A2,ATP2B1,BAG6,BBS1,BDKRB2,BTN3A1,BTN3A2,C3,C4A,C4B,C6orf48,CAT,CCL11,CCL2,CCL5,CCN2,CCR2,CD14,CD40,COL4A3,COMT,CRIP1,CSK,CSNK2B,CTSB,CX3CR1,CXCL12,CXCL8,CYBA,CYP1A1,CYP24A1,CYP2C9,CYP3A4,DDX39B,EDN1,EDNRA,EGFR,EPHX1,ERAP1,ERBB2,ESR1,FADS1,FAS,FLOT1,FOS,FTO,GATA2,GBP1,GBP2,GBP3,GLS,GPANK1,GPN3,GPX1,GSTM1,GSTM3,GSTO1,GST…
plasma cells	0.0010488	ABCB1,ABO,ADA,ADORA2A,AIF1,ALDH2,ALMS1,ALOX5AP,ATF6B,ATM,ATP2A2,ATP2B1,BAG6,BTN2A1,BTN3A1,BTN3A2,C4A,C4B,C6orf48,CAT,CCL5,CCN2,CCR2,CD14,CD40,CIITA,COL4A3,COMT,CRIP1,CSK,CSNK2B,CTSB,CX3CR1,CXCL12,CXCL8,CYBA,CYP2D6,CYP2R1,CYP3A4,DDX39B,EPHX1,ERAP1,ESR1,FADS1,FLOT1,FOS,FOXP3,FTO,GBP2,GBP3,GBP5,GLS,GPANK1,GPX1,GSTO1,GSTP1,GSTT1,HCG27,HCP5,HECTD4,HIST1H2BC,HIST1H2BE,HIST1H2BF,HIST1H2BG,HIST1H2BI,HIST…
gm15851 cells	0.00105223	ACTN4,ADA,ADORA2A,AIF1,ALDH2,ALMS1,ALOX5AP,ATM,ATP2A2,ATP2B1,BAG6,BTN3A2,C6orf48,CAT,CCL5,CD40,COL4A3,COMT,CRIP1,CSK,CSNK2B,CTSB,CYBA,CYP3A4,DDX39B,EDN1,ERAP1,FADS1,FADS2,FAM216A,FAS,FLOT1,FTO,GBP1,GBP2,GBP3,GBP5,GLS,GPANK1,GPN3,GPX1,GSTO1,GSTP1,HCP5,HIST1H2BE,HIST1H2BF,HIST1H2BI,HIST1H4C,HIST1H4J,HIST1H4K,HLA-A,HLA-B,HLA-C,HLA-DPB1,HLA-DQA1,HLA-DQB1,HLA-DRB1,HLA-DRB5,HLA-DRB6,HLA-E,HLA-G,HSPA1B,…
intralobular stromal mammary tissue	0.00105223	ADA,AGT,ALMS1,APOA2,ATP2A2,BAG6,BTN3A2,C3,C5,C6orf48,CAT,CCN2,COMT,CSNK2B,CTSB,CX3CR1,CXCL8,DDX39B,EGFR,FADS1,FAM216A,FLOT1,GPX1,GSTM3,GSTO1,HIST1H4C,HLA-A,HLA-B,HLA-C,HLA-E,HLA-G,HP,HSPA1B,IER3,INSIG2,IRAK1,MAPK1,MICB,MIF,MMP1,MSH5,MSH5-SAPCD1,MUC1,NFKBIA,NQO1,NR3C1,PDGFRA,PON2,PRKCA,PTGER4,S100A10,SDHA,SERPINA1,SERPINA3,SERPINE1,SOD2,SPP1,STAT1,TGFBR2,TIMP1,TUBB,UPP1,UTP18,VEGFA
cd34+ bone marrow	0.00108326	ABCB1,ACTN4,ADA,ADRB2,AIF1,ALDH2,ALMS1,ALOX5AP,ARHGEF40,ATP2A2,ATP2B1,BAG6,BTN3A1,BTN3A2,C6orf48,CAT,CCN2,CCR2,CD14,CD40,CIITA,CLEC16A,COMT,CRIP1,CSNK2B,CTSB,CX3CR1,CXCL12,CXCL8,CYBA,CYP1A1,CYP3A4,DDX39B,EGFR,ERAP1,FADS1,FADS2,FAM216A,FAS,FCGR1B,FLOT1,FOS,FTO,GATA2,GBP1,GBP2,GBP3,GBP4,GBP5,GLS,GPANK1,GPN3,GPX1,GSTM3,GSTO1,GSTP1,GSTT1,HCP5,HECTD4,HIST1H2BC,HIST1H2BE,HIST1H2BF,HIST1H2BG,HIST1H2BI,H…
heart	0.00115588	ABO,ACTN4,ADH1B,ADRB1,AGT,AIF1,ALDH2,ALMS1,ALOX5AP,ARHGEF40,ATP2A2,BAG6,BDNF,BTN3A2,C3,C4A,C4B,C6orf48,CAT,CCL11,CCL2,CCN2,CD14,COL4A3,COMT,CRIP1,CSNK2B,CTSB,CX3CR1,CXCL12,CYBA,CYP1A1,CYP2D6,CYP3A4,DDX39B,EDNRA,EGFR,EPHX1,ERAP1,ERBB2,ESR1,FADS1,FAM216A,FCGR1B,FLOT1,FOS,FOXP3,FTO,GBP1,GBP2,GBP3,GLS,GPANK1,GPN3,GPX1,GSTM3,GSTO1,GSTP1,GSTT1,HIST1H4C,HLA-A,HLA-B,HLA-C,HLA-DPB1,HLA-DQA1,HLA-DQB1,HLA-D…
mcf7aro cell line	0.00122428	ACTN4,ATP2A2,BAG6,C6orf48,CCN2,CSNK2B,CXCL12,CYBA,CYP1A1,DDX39B,EGFR,EPHX1,ERBB2,ESR1,FADS1,FLOT1,FOS,GSTM3,GSTO1,GSTT1,HIST1H2BG,HIST1H4C,HIST1H4H,HLA-A,HLA-B,HLA-C,HLA-DQB1,HLA-E,HSPA1B,IER3,IRAK1,MICB,MIF,NFKBIA,NQO1,NR3C1,RXRA,S100A10,SMAD3,STAT1,TGFB1,TGFB2,TIMP1,TP53,TUBB,UGT1A1,UTP18,VEGFA
trigeminal ganglia	0.0013463	ABCB1,ACTN4,ADH1B,AGT,AIF1,ALDH2,ALMS1,ALOX5AP,ARHGEF40,ATM,ATP2A2,ATP2B1,ATP6V1G2,BAG6,BDNF,BTN3A1,BTN3A2,C3,C4A,C4B,C6orf48,CAT,CCL2,CCL5,CCN2,CD14,COMT,CRIP1,CSNK2B,CTSB,CX3CR1,CXCL12,CXCL8,CYBA,CYP3A4,DDX39B,EDNRA,EGFR,EPHX1,ERAP1,ERBB2,FADS1,FADS2,FCGR1A,FCGR1B,FCGR1CP,FLOT1,FOS,FTO,GBP1,GBP2,GBP3,GBP4,GLS,GPX1,GSTM3,GSTO1,GSTP1,GSTT1,HCP5,HECTD4,HIST1H4C,HLA-A,HLA-B,HLA-C,HLA-DPB1,HLA-DQA1,…
heart ventricle	0.00135151	ACTN4,ADH1B,ADRB1,AGT,ALDH2,ALMS1,ARHGEF40,ATP2A2,BAG6,BDNF,BTN3A2,C3,C6orf48,CAT,CCL11,CCL2,CCN2,COL4A3,COMT,CRIP1,CSNK2B,CTSB,CXCL12,CYP1A1,CYP3A4,DDX39B,EDNRA,EGFR,EPHX1,ERBB2,FADS1,FLOT1,FOS,FTO,GBP1,GLS,GPX1,GSTM3,GSTO1,GSTP1,HIST1H4C,HLA-A,HLA-B,HLA-C,HLA-DPB1,HLA-DRB1,HLA-DRB5,HLA-DRB6,HLA-E,HLA-G,HSPA1B,IDS,IER3,IL1R1,IL6,KIF1B,MAPK1,MIF,MYADM,MYLK,NFKBIA,NOTCH4,NPPA,NR3C1,PDE3A,PDE4D,PDG…
epididimus tail	0.00138639	ABCB1,ACTN4,ADH1B,AGT,AIF1,ALDH2,ALMS1,ARHGEF40,ATP2A2,ATP2B1,BAG6,BBS1,BTN3A2,C3,C4A,C4B,C6orf48,CAT,CCL2,CCN2,CD14,CHI3L1,COL4A3,COMT,CRIP1,CSNK2B,CTSB,CX3CR1,CXCL12,CXCL8,CYBA,CYP3A4,DDX39B,EDN1,EDNRA,EGFR,EPHX1,ERAP1,ERBB2,ESR1,FADS1,FAS,FCGR1A,FCGR1B,FCGR1CP,FLOT1,FOS,FTO,GATA2,GBP1,GBP2,GBP3,GLS,GPX1,GSTM3,GSTO1,GSTP1,GSTT1,HECTD4,HLA-A,HLA-B,HLA-C,HLA-DPB1,HLA-DQA1,HLA-DQB1,HLA-DRB1,HLA-DR…
left ventricular apex samples	0.00139324	ADH1B,AGT,AIF1,ALDH2,ALOX5AP,ATP2A2,BAG6,BTN3A2,C3,C4A,C4B,C6orf48,CAT,CCL5,CCN2,CD14,CHI3L1,CHIT1,COL4A3,COMT,CRIP1,CSNK2B,CTSB,CXCL12,CYBA,DDX39B,EDNRA,EGFR,EPHX1,FLOT1,FOS,GBP1,GBP2,GPX1,GSTM3,GSTO1,GSTP1,HLA-A,HLA-B,HLA-C,HLA-DPB1,HLA-DQA1,HLA-DQB1,HLA-DRB1,HLA-DRB5,HLA-E,HLA-G,HP,HSPA1B,IDS,IER3,IL10RA,IL1R1,JAK2,MIF,MMP9,NFKBIA,NPPA,NR3C1,PDE3A,PDE4D,PDGFRA,PECAM1,PTGER4,S100A10,SDHA,SDHD,S…
cd3 cd56bright cd62l+ nk cells	0.00139908	ABCB1,ACTN4,ADA,ADRB2,ALMS1,ALOX5AP,ATF6B,ATM,ATP2A2,ATP2B1,BAG6,BTN3A1,BTN3A2,C6orf48,CAT,CCL5,CRIP1,CSNK2B,CTSB,CX3CR1,CXCL8,CYBA,CYP3A4,DDX39B,ERAP1,FAS,FLOT1,FOS,FTO,GBP1,GBP2,GBP3,GBP4,GBP5,GLS,GPX1,GSTO1,GSTP1,HCP5,HECTD4,HIST1H4C,HIST1H4J,HIST1H4K,HLA-A,HLA-B,HLA-C,HLA-DPB1,HLA-DQA1,HLA-DQB1,HLA-DRB1,HLA-DRB5,HLA-DRB6,HLA-E,HLA-G,HSPA1B,ICAM1,IDS,IER3,IFNG,IL10RA,IL15,IL16,IL18,IL4R,IRAK1,…
caudate nucleus	0.00140827	ADORA1,ADORA2A,AGT,AIF1,ALDH2,ALMS1,ALOX5AP,ATP2A2,ATP2B1,ATP6V1G2,BAG6,BBS1,C3,C4A,C4B,C6orf48,CACNB4,CAT,CCN2,CD14,CHI3L1,CHIT1,COMT,CSNK2B,CTSB,CX3CR1,CXCL12,CXCL8,DDX39B,EGFR,EPHX1,FADS1,FADS2,FAM216A,FCGR1B,FLOT1,FOS,FTO,GBP1,GLS,GPX1,GSTM3,GSTO1,GSTP1,HIST1H4C,HLA-A,HLA-B,HLA-C,HLA-DPB1,HLA-DRB1,HLA-DRB5,HLA-E,HLA-G,HSPA1B,IDS,KIF1B,KIT,MAPK1,MIF,MYLK,NFKBIA,NPPA,NQO1,NR3C1,PDGFRA,PON2,PRKC…
muscle	0.0015074	ADH1B,ALDH2,ALMS1,ATP2A2,BAG6,C3,CAT,CCN2,COL4A3,CSNK2B,CTSB,CXCL12,DDX39B,EGFR,EPHX1,ESR1,FLOT1,FOS,GPX1,GSTM3,GSTO1,GSTP1,GSTT1,HIST1H4C,HLA-A,HLA-B,HLA-C,HLA-DPB1,HLA-DRB1,HLA-DRB5,HLA-E,HLA-G,HSPA1B,MAPK1,MEFV,NFKBIA,NR3C1,PDE4D,PDGFRA,PECAM1,RXRA,S100A10,SDHA,SDHD,SOD2,TUBB,VEGFA
interlobular stromal mammary tissue	0.00151052	ADA,AGT,ALMS1,APOA2,ATP2A2,BAG6,BTN3A2,C3,C5,C6orf48,CAT,CCN2,COMT,CSNK2B,CTSB,CX3CR1,CXCL8,CYBA,DDX39B,EGFR,FADS1,FLOT1,GATA2,GPX1,GSTM3,GSTO1,HIST1H4C,HLA-A,HLA-B,HLA-C,HLA-E,HLA-G,HP,HSPA1B,IER3,INSIG2,IRAK1,MICB,MIF,MMP1,MSH5,MSH5-SAPCD1,MUC1,NFKBIA,NQO1,NR3C1,PDGFRA,PON2,PTGS2,RXRA,S100A10,SDHA,SERPINA1,SERPINA3,SERPINE1,SOD2,SPP1,STAT1,TGFBR2,TIMP1,TUBB,UTP18,VCAM1,VEGFA
oral tissue	0.00154276	ABCB1,ACTN4,ADA,ADH1B,ADH1C,ADRB1,ADRB2,AGT,AIF1,ALDH2,ALMS1,ALOX5AP,ARG1,ARHGEF40,ATM,ATP2A2,ATP2B1,BAG6,BDKRB2,BTN3A1,BTN3A2,C3,C4A,C4B,C6orf48,CAT,CCL2,CCL5,CCN2,CCR2,CCR5,CD14,CD40,CHI3L1,CIITA,CMA1,COL4A3,COMT,CRIP1,CSK,CSNK2B,CTLA4,CTSB,CX3CR1,CXCL12,CXCL8,CYBA,CYP1A1,CYP24A1,CYP2C9,CYP2E1,CYP2R1,CYP3A4,DDX39B,EDN1,EDNRA,EGFR,EPHX1,ERAP1,ERBB2,ESR1,FADS1,FADS2,FAS,FCGR1A,FCGR1B,FCGR1CP,FLOT…
adipose tissue subcutaneous	0.00159393	ABO,ACE,ACTN4,ADA,ADH1B,ADH1C,ADORA1,ADRB1,ADRB2,AGT,AIF1,ALDH2,ALMS1,ALOX5AP,ARG1,ARHGEF40,ATF6B,ATM,ATP2A2,ATP2B1,BAG6,BBS1,BBS4,BDKRB2,BTN3A1,BTN3A2,C3,C4A,C4B,C6orf48,CAT,CCL2,CCL5,CCN2,CCR2,CCR5,CD14,CD40,CHI3L1,CHIT1,CIITA,CMA1,COL4A3,COMT,CRIP1,CSNK2B,CTLA4,CTSB,CX3CR1,CXCL12,CXCL8,CYBA,CYP1A1,CYP3A4,DDX39B,EDN1,EDNRA,EGFR,EPHX1,ERAP1,ESR1,FADS1,FADS2,FAM216A,FAS,FCGR1A,FCGR1B,FCGR1CP,FLOT…
memory b cells	0.00159393	ABCB1,ACTN4,ADA,ADORA1,ADORA2A,ADRB2,AGER,AIF1,ALDH2,ALMS1,ALOX5AP,ARHGEF40,ATM,ATP2A2,ATP2B1,BAG6,BTN2A1,BTN3A1,BTN3A2,C6orf48,CAT,CCL5,CCR2,CCR5,CD40,CIITA,COL4A3,COMT,CRIP1,CSK,CSNK2B,CTLA4,CTSB,CX3CR1,CXCL8,CYBA,CYP1A2,CYP2R1,CYP3A4,DDX39B,ERAP1,ESR1,FADS1,FAM216A,FAS,FLOT1,FOS,FOXP3,FTO,GBP1,GBP2,GBP3,GBP5,GLS,GPANK1,GPX1,GSTO1,GSTP1,HCP5,HECTD4,HIST1H2BF,HIST1H2BG,HIST1H4C,HLA-A,HLA-B,HLA-C…
tongue squamous cells	0.00160809	ABCB1,ACTN4,ADA,ADH1B,ADH1C,ADORA2A,ADRB1,ADRB2,AGT,ALDH2,ALMS1,ARG1,ARHGEF40,ATM,ATP2A2,ATP2B1,BAG6,BDKRB2,BTN3A1,BTN3A2,C3,C4A,C4B,C6orf48,CAT,CCL5,CCN2,CCR2,CCR5,CD14,CFTR,CHI3L1,CIITA,COL4A3,COMT,CRIP1,CSK,CSNK2B,CTLA4,CTSB,CX3CR1,CXCL12,CXCL8,CYP24A1,CYP2C9,CYP2E1,CYP2R1,DDX39B,EDN1,EDNRA,EGFR,ERAP1,ESR1,FADS1,FAM216A,FAS,FLOT1,FOS,FTO,FUT2,GATA2,GBP1,GBP2,GBP3,GBP5,GLS,GPANK1,GPN3,GPX1,GSTA…
t cells:naive t cell	0.00163807	ADA,ADORA2A,AGER,AIF1,ALMS1,ALOX5AP,ATF6B,ATM,ATP2A2,ATP2B1,BAG6,BTN3A1,BTN3A2,C6orf48,CAT,COMT,CRIP1,CSK,CSNK2B,CTLA4,CTSB,CYBA,DDX39B,EGFR,ERAP1,FAM216A,FLOT1,FOS,FTO,GBP1,GBP2,GBP3,GBP4,GBP5,GLS,GPANK1,GPX1,GSTM3,GSTO1,GSTP1,HCP5,HIST1H2BG,HIST1H4C,HLA-A,HLA-B,HLA-C,HLA-DPB1,HLA-E,HLA-G,HSPA1B,IDS,IL10RA,IL16,IL4R,IL6R,IRAK1,LTA,LY6G5B,MAPK1,MICB,MIF,MKKS,MX2,MYADM,NFKB1,NFKBIA,NR3C1,OAS2,PECA…
cd123+ plasmacytoid dcs	0.00167389	ACTN4,ADA,ADRB2,AGER,AIF1,ALDH2,ALMS1,ALOX5AP,ATM,ATP2A2,ATP2B1,BAG6,BTN3A2,C6orf48,CAT,CCR2,CCR5,CIITA,COMT,CRIP1,CSNK2B,CTSB,CYBA,CYP3A4,DDX39B,ERAP1,FADS1,FAS,FLOT1,FOS,FTO,GLS,GPN3,GPX1,GSTO1,GSTP1,HCP5,HECTD4,HIST1H2BE,HIST1H2BF,HIST1H2BG,HIST1H2BI,HIST1H4C,HLA-A,HLA-B,HLA-C,HLA-DPB1,HLA-DQA1,HLA-DQB1,HLA-DRB1,HLA-DRB5,HLA-DRB6,HLA-E,HLA-G,HSPA1B,ICAM1,IDS,IL10RA,IL16,IL18,IL4R,IL6R,IRAK1,IR…
dark zone gc bcells	0.00167502	ADA,ALDH2,ALOX5AP,ATP2A2,ATP2B1,BAG6,C6orf48,CAT,CD40,CRIP1,CSK,CSNK2B,CYBA,DDX39B,FAS,FLOT1,FOS,GLS,GSTO1,GSTP1,HLA-A,HLA-B,HLA-C,HLA-DPB1,HLA-DQA1,HLA-DQB1,HLA-DRB1,HLA-DRB5,HLA-DRB6,HLA-E,HLA-G,IDS,IL10RA,IL16,IL4R,IRAK1,MICB,MIF,NFKBIA,NR3C1,PTGER4,PTPN22,S100A10,SDHA,SELL,SH2B3,TGFBR2,TP53,TUBB,UTP18
subthalamic nucleus	0.00167502	ABCB1,ACTN4,ADORA1,AGT,AIF1,ALDH2,ALMS1,ALOX5AP,ARHGEF40,ATM,ATP2A2,ATP2B1,ATP6V1G2,BAG6,BTN3A2,C3,C4A,C4B,C6orf48,CACNB4,CAT,CCL2,CCN2,CD14,CHI3L1,COMT,CRIP1,CSNK2B,CTSB,CX3CR1,CXCL12,CXCL8,CYBA,CYP3A4,DDX39B,EGFR,EPHX1,FADS1,FADS2,FAM216A,FCGR1B,FLOT1,FOS,FTO,GBP1,GLS,GPANK1,GPX1,GSTM3,GSTO1,GSTP1,GSTT1,HECTD4,HIST1H4C,HLA-A,HLA-B,HLA-C,HLA-DPB1,HLA-DQA1,HLA-DQB1,HLA-DRB1,HLA-DRB5,HLA-DRB6,HLA-…
epididimus caput	0.0017942	ABCB1,ACTN4,ADH1B,ADH1C,AGT,AIF1,ALDH2,ALMS1,ALOX5AP,ARHGEF40,ATP2A2,ATP2B1,BAG6,BBS1,BDNF,BTN3A2,C3,C4A,C4B,C5,C6orf48,CAT,CCL2,CCL5,CCN2,CCR2,CD14,CFTR,CHI3L1,CHIT1,COL4A3,COMT,CRIP1,CSNK2B,CTSB,CX3CR1,CXCL12,CXCL8,CYBA,CYP3A4,DDX39B,EDN1,EDNRA,EGFR,EPHX1,ERAP1,ERBB2,ESR1,FADS1,FAS,FCGR1A,FCGR1B,FCGR1CP,FLOT1,FOS,FTO,GATA2,GBP1,GBP2,GBP3,GLS,GPANK1,GPX1,GSTM1,GSTM3,GSTO1,GSTP1,GSTT1,HCP5,HIST1H…
placenta	0.0017942	ABCB1,ACE,ACTN4,ADH1B,ADORA1,ADRB1,ADRB2,ADRB3,AGT,AIF1,ALDH2,ALMS1,ALOX5AP,APOA2,ARG1,ARHGEF40,ATM,ATP2A2,ATP2B1,BAG6,BDKRB2,BDNF,BTN3A2,C3,C4A,C4B,C6orf48,CAT,CCL2,CCL5,CCN2,CD14,CHI3L1,COMT,CRIP1,CSNK2B,CTSB,CX3CR1,CXCL12,CXCL8,CYBA,CYP24A1,CYP2C9,CYP3A4,DDX39B,EDN1,EDNRA,EGFR,EPHX1,ERAP1,ERBB2,ESR1,FADS1,FAS,FCGR1A,FCGR1B,FCGR1CP,FLOT1,FOS,FTO,GATA2,GBP1,GBP2,GBP3,GC,GLS,GPANK1,GPN3,GPX1,GSTA…
renal cortical tissue	0.0017942	ABCB1,ACTN4,ADH1B,ADH1C,ADRB1,AGT,AIF1,ALDH2,ARHGEF40,ATP2A2,BAG6,BBS1,BDKRB2,BTN3A2,C3,C4A,C4B,C5,C6orf48,CAT,CCL2,CCN2,CCR2,CD14,CHI3L1,COL4A3,COMT,CSNK2B,CTSB,CX3CR1,CXCL12,CXCL8,CYBA,CYP24A1,CYP2E1,CYP3A4,DDX39B,EDN1,EDNRA,EGFR,EPHX1,ERAP1,ESR1,FAS,FLOT1,FOS,FTO,GBP1,GBP2,GBP3,GC,GLS,GPANK1,GPN3,GPX1,GSTA1,GSTM3,GSTO1,GSTP1,HIST1H4C,HLA-A,HLA-B,HLA-C,HLA-DPB1,HLA-DQA1,HLA-DQB1,HLA-DRB1,HLA-DR…
bone marrow cd34+ cd10+cells	0.00209013	ABO,ACTN4,ADA,AIF1,ALMS1,ALOX5AP,APOA2,ARG1,ARHGEF40,ATF6B,ATM,ATP2A2,ATP2B1,BAG6,BBS1,BTN3A2,C6orf48,CAT,CCN2,CIITA,CRIP1,CSNK2B,CTSB,CYP1A2,CYP2E1,CYP3A4,DDX39B,ERAP1,FADS1,FADS2,FAM216A,FLOT1,FOS,FOXP3,FTO,GBP1,GBP4,GBP5,GLS,GPX1,GSTO1,GSTP1,HCP5,HECTD4,HIST1H2BE,HIST1H2BF,HIST1H2BG,HIST1H2BI,HIST1H4B,HIST1H4C,HIST1H4E,HIST1H4H,HIST1H4J,HIST1H4K,HIST1H4L,HLA-A,HLA-B,HLA-C,HLA-DPB1,HLA-DQA1,HLA…
squamous cervical epitheilium	0.00212281	ADRB2,ALDH2,ALMS1,ARHGEF40,ATP2A2,BDKRB2,BTN3A2,C3,C6orf48,CAT,CCL5,COMT,CSK,CTSB,CX3CR1,CXCL12,DDX39B,EDNRA,EGFR,ERAP1,ESR1,FLOT1,FOS,GATA2,GBP1,GBP2,GPX1,GSTA1,GSTM3,GSTO1,GSTP1,HIST1H4C,HLA-A,HLA-B,HLA-C,HLA-DPB1,HLA-DQA1,HLA-DQB1,HLA-DRB1,HLA-DRB5,HLA-E,HLA-G,HSPA1B,IER3,IL18,IL1R1,IL1RN,IL6,IRAK1,LY6G6C,MIF,MMP1,MSH5-SAPCD1,MYLK,NFKBIA,NOD2,NQO1,NR3C1,PDGFRA,PECAM1,PON2,PTGER4,PTGS1,PTGS2,RU…
kidney medulla	0.00231744	ABCB1,ACTN4,ADH1B,ADH1C,AGT,AIF1,ALDH2,ALMS1,ARHGEF40,ATP2A2,ATP2B1,BAG6,BBS1,BDKRB2,BTN3A2,C4A,C4B,C6orf48,CAT,CCL2,CCL5,CCN2,CHI3L1,COL4A3,COMT,CRIP1,CSNK2B,CTSB,CXCL12,CYBA,CYP3A4,DDX39B,EGFR,EPHX1,ERBB2,FLOT1,FOS,FTO,GATA2,GBP1,GBP3,GC,GLS,GPANK1,GPX1,GSTA1,GSTM3,GSTO1,GSTP1,GSTT1,HECTD4,HIST1H4C,HLA-A,HLA-B,HLA-C,HLA-DPB1,HLA-DQA1,HLA-DQB1,HLA-DRB1,HLA-DRB5,HLA-DRB6,HLA-E,HLA-G,HSPA1B,IDS,IE…
lincd34+cd38cd90+ hsc	0.00236207	ABCB1,ACTN4,ADA,AIF1,ALDH2,ALMS1,ARHGEF40,ATP2A2,ATP2B1,BAG6,BTN3A1,BTN3A2,C5,C6orf48,CAT,CIITA,COMT,CSK,CSNK2B,CTSB,CXCL8,CYBA,CYP3A4,DDX39B,ERAP1,ESR1,FADS1,FAM216A,FLOT1,FOS,FTO,GATA2,GBP1,GBP2,GBP3,GBP4,GBP5,GLS,GPANK1,GPN3,GPX1,GSTM3,GSTO1,GSTP1,GSTT1,HCP5,HECTD4,HIST1H2BC,HIST1H2BG,HIST1H4C,HLA-A,HLA-B,HLA-C,HLA-DPB1,HLA-DQA1,HLA-DQB1,HLA-DRB1,HLA-DRB5,HLA-DRB6,HLA-E,HLA-G,HSPA1B,IDS,IL15,I…
fetal lung	0.00238441	ACE,ACTN4,ADH1B,ADH1C,ADORA2A,ADRB1,AGER,AGT,AIF1,ALDH2,ALMS1,APOA2,ARG1,ARHGEF40,ATM,ATP2A2,ATP2B1,BAG6,BBS1,BTN3A1,BTN3A2,C3,C4A,C4B,C5,C6orf48,CACNB4,CAT,CCL2,CCN2,CD14,CFTR,CHI3L1,COL4A3,COMT,CRIP1,CSNK2B,CTSB,CX3CR1,CXCL12,CXCL8,CYBA,CYP3A4,DDX39B,EDN1,EDNRA,EGFR,EPHX1,ERAP1,ERBB2,FADS1,FAM216A,FAS,FLOT1,FOS,FTO,GBP1,GBP2,GBP3,GC,GLS,GPANK1,GPN3,GPX1,GSTA1,GSTM1,GSTM3,GSTO1,GSTP1,GSTT1,HECTD…
nasal tissue	0.00238963	ABCB1,ACTN4,ADH1B,ADH1C,ADRB1,ADRB2,AIF1,ALDH2,ALMS1,ALOX5AP,ARHGEF40,ATP2A2,ATP2B1,BAG6,BTN3A1,BTN3A2,C3,C6orf48,CAT,CCL11,CCL2,CCL5,CCN2,CCR2,CD14,CD40,CHI3L1,COL4A3,COMT,CRIP1,CSNK2B,CTSB,CX3CR1,CXCL12,CXCL8,CYBA,CYP24A1,CYP2E1,CYP2R1,CYP3A4,DDX39B,EDN1,EDNRA,EGFR,EPHX1,ERAP1,ERBB2,ESR1,FAS,FLOT1,FTO,FUT2,GATA2,GBP1,GBP2,GBP3,GBP4,GBP5,GLS,GPANK1,GPN3,GPX1,GSTA1,GSTM3,GSTO1,GSTP1,GSTT1,HCP5,HE…
hladr+cd11c+bdca1+bdca3 plasma cytoid dendritic cells	0.0024314	ACTN4,ADA,ADRB2,AIF1,ALDH2,ALMS1,ALOX5AP,ARHGEF40,ATM,ATP2A2,BAG6,BTN3A2,C6orf48,CAT,CCR2,CCR5,CIITA,COMT,CRIP1,CSK,CSNK2B,CTSB,CX3CR1,CXCL8,CYBA,CYP3A4,DDX39B,ERAP1,FADS1,FAS,FLOT1,FOS,FTO,GATA2,GLS,GPANK1,GPN3,GPX1,GSTO1,HCP5,HECTD4,HIST1H2BC,HIST1H2BG,HIST1H4C,HLA-A,HLA-B,HLA-C,HLA-DPB1,HLA-DQA1,HLA-DQB1,HLA-DRB1,HLA-DRB5,HLA-DRB6,HLA-E,HLA-G,HSPA1B,IDS,IER3,IL10RA,IL16,IL18,IL1A,IL6R,IRAK1,IR…
ht29 cell line	0.0024314	ACTN4,ALDH2,ARHGEF40,ATP2A2,BAG6,C6orf48,CCN2,CFTR,COMT,CRIP1,CSNK2B,CYBA,DDX39B,EDN1,EGFR,EPHX1,ERBB2,FLOT1,FOS,GATA2,GPX1,GSTO1,GSTP1,GSTT1,HIST1H4C,HLA-A,HLA-B,HLA-C,HLA-E,HSPA1B,IER3,IL1RN,IRAK1,MIF,NQO1,PON2,PPARG,PRKCA,PTGS2,RXRA,S100A10,SDHD,SERPINA1,SLC44A4,TGFBR2,TIMP1,TUBB,UGT1A1,UTP18,VDR,VEGFA
seminal vesicle	0.0024314	ACE,ACTN4,ADH1B,ADH1C,AIF1,ALDH2,ALMS1,ALOX5AP,ARHGEF40,ATP2A2,ATP2B1,BAG6,BBS1,BDKRB2,BDNF,BTN3A1,BTN3A2,C3,C4A,C4B,C6orf48,CAT,CCL2,CCL5,CCN2,CD14,CHI3L1,COL4A3,COMT,CRIP1,CSNK2B,CTSB,CX3CR1,CXCL12,CXCL8,CYBA,CYP2E1,CYP3A4,DDX39B,EDN1,EDNRA,EGFR,ERAP1,ERBB2,ESR1,FADS1,FADS2,FAS,FLOT1,FOS,FTO,GATA2,GBP1,GBP2,GBP3,GLS,GPANK1,GPX1,GSTM3,GSTO1,GSTP1,GSTT1,HCP5,HECTD4,HIST1H2BG,HIST1H4C,HLA-A,HLA-B,…
hff2 foreskin fibroblast cell line	0.00267968	ABCB1,ABO,ACTN4,ADORA1,ADRA1B,ADRB1,AGER,ALMS1,ATF6B,C3,CCL11,CD14,CHI3L1,CHIT1,CXCL8,CYP21A2,CYP2D6,CYP3A4,EGFR,ERCC2,ESR1,FCGR1A,FCGR1CP,FOXP3,GATA2,GCKR,HIST1H2BG,HIST1H2BI,HIST1H4J,HIST1H4K,HIST2H4A,HIST2H4B,HLA-B,HLA-G,HP,IL13,IL3,INS,IRAK1,LTC4S,MPO,MSH5-SAPCD1,MTHFR,MUC1,NFKBIA,NOD2,NOS3,PLAUR,PTGER4,PTGES,RREB1,RUNX1,SAPCD1,SDHA,SOCS3,TBXA2R,TGFB2,TNFRSF1B,TNFRSF4,TRPM8,TRPV4,TUBB,VDR
endometrial endothelial cell	0.00296346	ABCB1,ACTN4,ADORA1,ADORA2A,ALDH2,ARHGEF40,ATM,ATP2A2,ATP2B1,BAG6,BBS4,BDKRB2,BDNF,BTN3A2,C3,C6orf48,CAT,CCL2,CCN2,CD14,CHI3L1,COMT,CRIP1,CSF2,CSNK2B,CTSB,CXCL12,CXCL8,CYBA,DDX39B,EDN1,EGFR,EPHX1,ERAP1,ESR1,FADS1,FADS2,FAM216A,FAS,FLOT1,FOS,FTO,GATA2,GBP1,GBP2,GBP3,GLS,GNPDA2,GPANK1,GPN3,GPX1,GSTM3,GSTO1,GSTP1,GSTT1,HCP5,HIST1H2BG,HIST1H4C,HIST1H4H,HLA-A,HLA-B,HLA-C,HLA-DPB1,HLA-E,HLA-G,HMOX1,HSPA…
naive cd4 cells	0.0032099	ADA,AIF1,ALMS1,ALOX5AP,ATM,BAG6,BTN3A1,BTN3A2,C6orf48,CAT,CCR2,CRIP1,CSNK2B,CX3CR1,DDX39B,ERAP1,GBP1,GBP2,GLS,GPX1,GSTM3,GSTO1,HCP5,HIST1H4C,HLA-A,HLA-B,HLA-C,HLA-DPB1,HLA-DQA1,HLA-DRB1,HLA-DRB5,HLA-E,HLA-G,HSPA1B,IDS,IER3,IL10RA,IL16,IL4R,IL6R,IRAK1,MICB,MIF,MX2,NFKBIA,NR3C1,PECAM1,PRKCA,PTGER4,RUNX1,S100A10,SDHA,SELL,STAT1,STAT4,TGFBR2,TNFRSF1B,UBE2L6,UPP1,USP4,UTP18
salivary gland	0.00321774	ACTN4,ADH1B,ADH1C,ADRB1,AIF1,ALDH2,ALMS1,ALOX5AP,ARHGEF40,ATM,ATP2A2,ATP2B1,BAG6,BTN3A1,BTN3A2,C3,C4A,C4B,C6orf48,CAT,CCL2,CCL5,CCN2,CCR2,CD14,CD40,CFTR,CHI3L1,COMT,CRIP1,CSNK2B,CTSB,CX3CR1,CXCL12,CXCL8,CYBA,CYP3A4,DDX39B,EDN1,EDNRA,EGFR,EPHX1,ERAP1,ERBB2,FAS,FLOT1,FOS,FTO,FUT2,GBP1,GBP2,GBP3,GLS,GPANK1,GPN3,GPX1,GSTM3,GSTO1,GSTP1,HCP5,HIST1H2BG,HIST1H4C,HLA-A,HLA-B,HLA-C,HLA-DPB1,HLA-DQA1,HLA-DQ…
cd3 cd56dim cd62l nk cells	0.00321849	ABCB1,ACTN4,ADA,ADRB1,ADRB2,ALMS1,ALOX5AP,ATF6B,ATM,ATP2A2,ATP2B1,BAG6,BTN3A1,BTN3A2,C6orf48,CAT,CCL5,CHUK,CRIP1,CSNK2B,CTSB,CX3CR1,CXCL8,CYBA,CYP2R1,CYP3A4,DDX39B,ERAP1,FAS,FLOT1,FOS,FTO,GBP1,GBP2,GBP3,GBP5,GLS,GPX1,GSTO1,GSTP1,HCP5,HIST1H4C,HIST1H4J,HIST1H4K,HLA-A,HLA-B,HLA-C,HLA-DPB1,HLA-DQA1,HLA-DQB1,HLA-DRB1,HLA-DRB5,HLA-E,HLA-G,HSPA1B,ICAM1,IDS,IER3,IFNG,IL10RA,IL15,IL16,IL4R,IRAK1,ITPR2,KI…
colonocytes	0.00341045	ABCB1,ABO,ACTN4,ADH1B,ADH1C,ALDH2,ALMS1,ARHGEF40,ATP2A2,ATP2B1,BAG6,BDKRB2,BTN3A1,BTN3A2,C4A,C4B,C6orf48,CAT,CCL5,CD14,CFTR,COMT,CRIP1,CSNK2B,CTSB,CXCL12,CYBA,CYP2C9,CYP2R1,CYP3A4,DDX39B,EDN1,EGFR,ERAP1,FAS,FLOT1,FOS,FTO,FUT2,GBP1,GBP2,GBP3,GLS,GPANK1,GPX1,GSTM3,GSTO1,GSTP1,HCP5,HECTD4,HIST1H4C,HLA-A,HLA-B,HLA-C,HLA-DPB1,HLA-DQA1,HLA-DQB1,HLA-DRB1,HLA-DRB5,HLA-E,HLA-G,HSPA1B,IDS,IER3,IL15,IL18,IL…
treg cells	0.00345048	ACTN4,ADA,ADORA2A,ADRB1,ALMS1,ALOX5AP,ARG1,ATM,ATP2A2,ATP2B1,BAG6,BBS4,BTN2A1,BTN3A1,BTN3A2,C6orf48,CAT,CCL5,CCR2,CCR5,COMT,CRIP1,CSK,CSNK2B,CTLA4,CTSB,CX3CR1,CYBA,CYP2R1,CYP3A4,DDX39B,ERAP1,ESR1,FADS1,FAM216A,FAS,FLOT1,FOS,FOXP3,FTO,GBP1,GBP2,GBP3,GBP5,GLS,GPANK1,GPX1,GSTO1,HCP5,HECTD4,HIST1H2BG,HIST1H4C,HIST1H4J,HLA-A,HLA-B,HLA-C,HLA-DPB1,HLA-DQA1,HLA-DQB1,HLA-DRB1,HLA-DRB5,HLA-DRB6,HLA-E,HLA-G…
mcf7	0.00345949	ACTN4,ATP2A2,BAG6,C6orf48,COMT,CSK,CSNK2B,CTSB,CYP2D6,DDX39B,ERBB2,ESR1,FLOT1,GSTM3,GSTO1,HIST1H4C,HIST1H4J,HIST1H4K,HLA-A,HLA-B,HLA-C,HLA-DRB1,HLA-E,HLA-G,HSPA1B,IDS,IER3,IRAK1,MIF,MTHFR,MUC1,NFKBIA,NQO1,PTGES,RXRA,S100A10,SDHA,SOCS3,TBXA2R,TRPV4,TUBB,VDR
chang conjunctival cells	0.00359803	ACTN4,ATP2A2,ATP2B1,BAG6,BDNF,C3,C6orf48,CAT,CCN2,CSNK2B,CTSB,CYBA,DDX39B,EDNRA,EGFR,FADS1,FAM216A,FLOT1,GBP1,GPX1,GSTM3,GSTO1,GSTP1,HLA-A,HLA-B,HLA-C,HLA-E,HLA-G,HSPA1B,IER3,IL18,IL6,IRAK1,MICB,MIF,NQO1,NR3C1,PDE3A,PDE4D,PLAUR,PON2,PRKCA,PTGES,S100A10,SDHA,SERPINE1,TIMP1,TP53,TUBB,UTP18,VEGFA
breast lobular cells	0.00389074	ABCB1,ABO,ACTN4,ADH1B,ADH1C,ADRB1,ADRB2,AIF1,ALDH2,ALMS1,ALOX5AP,ARHGEF40,ATM,ATP2A2,ATP2B1,BAG6,BBS1,BBS4,BDKRB2,BDNF,BTN2A1,BTN3A1,BTN3A2,C3,C4A,C4B,C5,C6orf48,CAT,CCHCR1,CCL2,CCL5,CCN2,CD14,CHI3L1,CHIT1,CIITA,CMA1,COMT,CRIP1,CSNK2B,CTSB,CX3CR1,CXCL12,CYP21A2,CYP2E1,CYP2R1,CYP3A4,DDX39B,DXO,EDN1,EDNRA,EGFR,EPHX1,ERAP1,ERBB2,ERCC2,ESR1,FAS,FLOT1,FOS,FTO,GBP1,GBP2,GBP3,GLS,GPANK1,GPX1,GSTA1,GSTM3…
single positive cd4 cells	0.00389158	ADA,ADORA2A,AIF1,ALMS1,ALOX5AP,ATM,ATP2B1,BAG6,BTN3A2,C6orf48,CAT,CHUK,CRIP1,CSNK2B,DDX39B,FLOT1,GBP1,GBP2,GLS,GPX1,GSTO1,HCP5,HIST1H2BG,HIST1H4C,HLA-A,HLA-B,HLA-C,HLA-E,HLA-G,HSPA1B,IER3,IL16,IL4R,IL6R,INSIG2,IRAK1,ITPR2,MICB,MIF,NR3C1,PDE4D,PECAM1,PTGER4,RUNX1,S100A10,SDHA,SELL,STAT1,TGFBR2,TNFRSF1B,TUBB,UBE2L6,USP4,UTP18
endometrium	0.00440771	ABCB1,ABO,ACE,ACTN4,ADH1B,ADH1C,AGT,AIF1,ALDH2,ALMS1,ALOX5AP,APOA2,ARG1,ARHGEF40,ATF6B,ATM,ATP2A2,ATP2B1,BAG6,BBS1,BBS4,BDKRB2,BDNF,BTN3A1,BTN3A2,C3,C4A,C4B,C5,C6orf48,CAT,CCHCR1,CCL2,CCL5,CCN2,CD14,CFTR,CHI3L1,CIITA,COL4A3,COMT,CRIP1,CRP,CSNK2B,CTSB,CX3CR1,CXCL12,CXCL8,CYBA,CYP1A2,CYP24A1,CYP2C19,CYP2C9,CYP2D6,CYP2E1,CYP2R1,CYP3A4,DDX39B,EDN1,EDNRA,EGFR,EPHX1,ERAP1,ERBB2,ESR1,FADS1,FADS2,FAM216A…
ventricular myocardium	0.00448702	ADH1B,AGT,ALDH2,ATP2A2,BAG6,C3,CAT,CCL11,CCL2,CD14,CSNK2B,CTSB,CXCL12,DDX39B,EDNRA,EPHX1,FADS1,FLOT1,GPX1,GSTM3,GSTO1,GSTP1,HLA-A,HLA-B,HLA-C,HLA-DPB1,HLA-DQA1,HLA-DRB1,HLA-DRB5,HLA-E,HLA-G,HP,HSPA1B,IDS,IER3,IL1R1,IRAK1,MIF,NFKBIA,NPPA,NR3C1,PDE3A,PDE4D,PDGFRA,PECAM1,PON2,S100A10,SDHA,SERPINA3,SH2B3,SOD2,SPP1,STAT1,TGFBR2,TIMP1,TUBB,VCAM1,VEGFA
cumulus cellsmi	0.0045835	ACTN4,ADA,ALDH2,ALMS1,ALOX5AP,ARHGEF40,ATP2A2,ATP2B1,BAG6,BDKRB2,BDNF,BTN3A2,C3,C6orf48,CAT,CCL2,CCN2,COL4A3,COMT,CSNK2B,CTSB,CXCL12,CXCL8,CYBA,CYP3A4,DDX39B,EDNRA,EGFR,EPHX1,ERAP1,ERCC2,FADS1,FADS2,FAM216A,FAS,FLOT1,FOS,FTO,GBP1,GBP2,GBP3,GLS,GPANK1,GPX1,GSTA1,GSTM3,GSTO1,GSTP1,HCP5,HIST1H2BC,HIST1H2BE,HIST1H2BF,HIST1H2BG,HIST1H2BI,HIST1H4C,HIST1H4H,HIST1H4J,HLA-A,HLA-B,HLA-C,HLA-DPB1,HLA-DQA1,H…
cd30+ t cells	0.00462713	ACTN4,ADA,ADORA2A,ALMS1,ATM,ATP2A2,ATP2B1,BAG6,BBS4,BTN2A1,BTN3A1,BTN3A2,C6orf48,CAT,CCHCR1,CCL5,CD14,CIITA,COMT,CRIP1,CSK,CSNK2B,CTLA4,CTSB,CX3CR1,CYBA,CYP3A4,DDX39B,ERAP1,FADS1,FAS,FLOT1,FTO,GBP1,GBP2,GBP3,GBP5,GLS,GPANK1,GPN3,GPX1,GSTO1,GSTP1,HCP5,HECTD4,HIST1H2BG,HIST1H4C,HLA-A,HLA-B,HLA-C,HLA-DPB1,HLA-DQA1,HLA-DQB1,HLA-DRB1,HLA-DRB5,HLA-DRB6,HLA-E,HLA-G,HSPA1B,IDS,IL10RA,IL16,IL1R1,IL2RA,IL6…
gingival epithelium	0.00471874	ACTN4,ADA,ADRB2,ALDH2,ALMS1,ARG1,ATP2A2,ATP2B1,BAG6,BDKRB2,BDNF,BTN3A2,C3,C6orf48,CAT,CCL2,CD14,CFTR,CHI3L1,COMT,CRIP1,CSNK2B,CTSB,CXCL12,CXCL8,CYBA,CYP24A1,CYP2C9,CYP2E1,CYP2R1,DDX39B,EDNRA,EGFR,ERBB2,FAS,FLOT1,FOS,FTO,FUT2,GBP1,GBP2,GBP3,GLS,GPANK1,GPX1,GSTM3,GSTO1,GSTP1,HCP5,HECTD4,HIST1H2BG,HIST1H4C,HLA-A,HLA-B,HLA-C,HLA-DPB1,HLA-DQA1,HLA-DQB1,HLA-DRB1,HLA-DRB5,HLA-DRB6,HLA-E,HLA-G,HSPA1B,IDS…
vagina	0.00501157	ABCB1,ABO,ACTN4,ADH1B,ADH1C,ADORA2A,ADRB1,ADRB2,AIF1,ALDH2,ALMS1,ALOX5AP,ARG1,ARHGEF40,ATF6B,ATM,ATP2A2,ATP2B1,BAG6,BDKRB2,BDNF,BTN3A1,BTN3A2,C3,C5,C6orf48,CAT,CCHCR1,CCL2,CCL5,CCN2,CCR2,CCR5,CD14,CFTR,CHI3L1,CIITA,COL4A3,COMT,CRIP1,CSK,CSNK2B,CTLA4,CTSB,CX3CR1,CXCL12,CXCL8,CYP21A2,CYP24A1,CYP2C9,CYP2R1,CYP3A4,DDX39B,EDN1,EDNRA,EGFR,EPHX1,ERAP1,ERBB2,ESR1,FADS1,FAS,FCGR1A,FLOT1,FOS,FTO,FUT2,GATA2…
myometrium	0.00533276	ABCB1,ACTN4,ADA,ADH1B,ADRB2,AIF1,ALDH2,ALMS1,ALOX5AP,ARG1,ARHGEF40,ATF6B,ATM,ATP2A2,ATP2B1,BAG6,BBS1,BBS4,BDKRB2,BDNF,BTN3A1,BTN3A2,C3,C4A,C4B,C6orf48,CAT,CCL11,CCL2,CCL5,CCN2,CCR2,CCR5,CD14,CD40,CHI3L1,CLEC16A,CMA1,COL4A3,COMT,CRIP1,CSF2,CSK,CSNK2B,CTSB,CX3CR1,CXCL12,CXCL8,CYBA,CYP24A1,CYP3A4,DDX39B,EDN1,EDNRA,EGFR,EPHX1,ERAP1,ERBB2,ESR1,FADS1,FADS2,FAM216A,FAS,FCGR1A,FCGR1B,FCGR1CP,FLOT1,FOS,FO…
uncinate tissue	0.00538003	ABCB1,ABO,ACTN4,ADH1B,ADH1C,ADRB1,ADRB2,AIF1,ALDH2,ALMS1,ARHGEF40,ATM,ATP2A2,ATP2B1,BAG6,BBS1,BBS4,BDNF,BTN3A1,BTN3A2,C3,C6orf48,CAT,CCL2,CCL5,CCN2,CCR2,CD14,CFTR,CHI3L1,CIITA,COMT,CRIP1,CSNK2B,CTLA4,CTSB,CX3CR1,CXCL12,CXCL8,CYP24A1,CYP2E1,CYP2R1,DDX39B,EDN1,EDNRA,EGFR,EPHX1,ERAP1,ESR1,FAS,FLOT1,FOS,FTO,FUT2,GATA2,GBP1,GBP2,GBP3,GBP4,GBP5,GLS,GNPDA2,GPANK1,GPX1,GSTA1,GSTM1,GSTM3,GSTO1,GSTP1,GSTT1…
germinal center b cells	0.00596031	ACTN4,ADA,ADORA2A,AIF1,ALDH2,ALMS1,ALOX5AP,ATM,ATP2A2,ATP2B1,BAG6,BTN3A2,C6orf48,CAT,CD40,CIITA,COL4A3,COMT,CRIP1,CSK,CSNK2B,CTLA4,CTSB,CX3CR1,CXCL8,CYBA,CYP2R1,CYP3A4,DDX39B,ERAP1,FAM216A,FAS,FLOT1,FOS,FTO,GBP1,GLS,GPANK1,GPN3,GPX1,GSTO1,GSTP1,HCP5,HECTD4,HIST1H2BC,HIST1H2BE,HIST1H2BF,HIST1H2BG,HIST1H2BI,HIST1H4B,HIST1H4C,HIST1H4E,HIST1H4H,HIST1H4J,HIST1H4K,HIST1H4L,HIST2H4A,HIST2H4B,HLA-A,HLA-B…
cd19+ b cells	0.00596572	ABCB1,ACTN4,ADA,ADORA2A,ADRB2,AIF1,ALDH2,ALMS1,ALOX5AP,ATF6B,ATM,ATP2A2,ATP2B1,BAG6,BBS4,BDNF,BTN2A1,BTN3A1,BTN3A2,C5,C6orf48,CAT,CCL2,CCL5,CCR2,CD14,CD40,CIITA,COL4A3,COMT,CRIP1,CSK,CSNK2B,CTSB,CX3CR1,CXCL8,CYBA,CYP1A2,CYP2R1,CYP3A4,DDX39B,ERAP1,FAM216A,FAS,FLOT1,FOS,FTO,GBP1,GBP2,GBP3,GBP4,GBP5,GLS,GPANK1,GPX1,GSTO1,GSTP1,GSTT1,HCP5,HECTD4,HIST1H2BE,HIST1H2BF,HIST1H2BG,HIST1H4C,HLA-A,HLA-B,HLA-…
conjunctiva	0.00596572	ACTN4,ADH1B,ADH1C,ADRB1,ADRB2,AIF1,ALDH2,ALMS1,ALOX5AP,ARHGEF40,ATP2A2,ATP2B1,BAG6,BBS4,BTN3A2,C3,C6orf48,CAT,CCL2,CCL5,CCN2,CD14,CFTR,CHI3L1,COMT,CRIP1,CSNK2B,CTSB,CX3CR1,CXCL12,CXCL8,CYBA,CYP24A1,CYP3A4,DDX39B,EDN1,EDNRA,EGFR,ERAP1,ERBB2,FAS,FLOT1,FOS,FTO,FUT2,GBP1,GBP2,GBP3,GLS,GPANK1,GPN3,GPX1,GSTA1,GSTM3,GSTO1,GSTP1,GSTT1,HCP5,HIST1H2BC,HIST1H2BE,HIST1H2BF,HIST1H2BG,HIST1H2BI,HIST1H4C,HIST2H…
ib31 bronchial epithelial cells	0.00615268	ALDH2,ATP2A2,BAG6,C3,C6orf48,CCN2,COMT,CSNK2B,CTSB,CYBA,DDX39B,EGFR,FADS1,FAM216A,FLOT1,GPX1,GSTO1,GSTP1,HIST1H4C,HLA-A,HLA-B,HLA-C,HLA-E,HLA-G,HSPA1B,IER3,IL6,IRAK1,MICB,MIF,NQO1,NR3C1,OAS2,PON2,PPP1R15A,S100A10,SDHA,SERPINE1,STAT1,TGFBR2,TIMP1,TP53,TUBB,UPP1,UTP18,VEGFA
lymphatic endothelial cells	0.00786531	ACE,ACTN4,ADA,ADRB1,ADRB2,ALDH2,ARHGEF40,ATP2A2,ATP2B1,BAG6,BDNF,BTN3A2,C6orf48,CAT,CCL2,CCL5,CCN2,CD40,COMT,CRP,CSNK2B,CTSB,CXCL12,CXCL8,CYBA,CYP1A1,DDX39B,EDN1,EGFR,EPHX1,ERAP1,FADS1,FADS2,FAM216A,FAS,FLOT1,FOS,FTO,GATA2,GBP1,GBP2,GBP3,GLS,GPANK1,GPN3,GPX1,GSTM3,GSTO1,GSTP1,GSTT1,HIST1H4C,HIST1H4J,HIST1H4K,HLA-A,HLA-B,HLA-C,HLA-DPB1,HLA-E,HLA-G,HMOX1,HSPA1B,ICAM1,IDS,IER3,IL15,IL1R1,IL4R,IRAK1,…
reticulocytes	0.00832877	ADH1B,AGER,AGT,AIF1,ATM,ATP6V1G2,BAG6,BBS1,BTN3A1,C4A,C4B,C6orf48,CAT,CD40,COL4A3,COMT,CSNK2B,CTSB,CX3CR1,CXCL8,CYP1A1,CYP2C19,CYP3A4,EGFR,FUT2,GLS,GPX1,HCP5,HIST1H4I,HLA-A,HLA-B,HLA-C,HLA-DPB1,HLA-DRB1,HLA-E,HLA-G,HMOX1,IL22,MAPK1,MMP12,MPO,MYLK,NQO1,PARD3B,PDGFRA,PECAM1,PON1,PTGES,PTGS1,PTPRD,RUNX1,RXRA,S100A10,SDHA,SOCS3,STAT1,TAGAP,TBXA2R,TGFB1,TNFRSF4,ZNF219
stratagene universal human reference rna	0.00832877	ACTN4,ADA,ADH1B,ADRB1,AGER,AGT,AIF1,ALDH2,ALMS1,ALOX5AP,APOA2,ARHGEF40,ATM,ATP2A2,ATP2B1,ATP6V1G2,BAG6,BBS1,BBS4,BDNF,BTN3A2,C3,C4A,C4B,C5,C6orf48,CAT,CCHCR1,CCL2,CCL5,CCN2,CCR2,CD14,CHI3L1,COL4A3,COMT,CRIP1,CSNK2B,CTSB,CX3CR1,CXCL12,CXCL8,CYBA,CYP1A1,CYP24A1,CYP3A4,DDX39B,EDN1,EDNRA,EGFR,EPHX1,ERAP1,ERBB2,ESR1,FADS1,FAM216A,FAS,FLOT1,FOS,FTO,GATA2,GBP1,GBP2,GBP3,GLS,GPANK1,GPN3,GPX1,GSTA1,GSTM3,…
decidual nk cells	0.0083518	ABCB1,ACTN4,ADA,ADRB1,ALMS1,ATP2A2,ATP2B1,BAG6,BTN2A1,BTN3A1,BTN3A2,C3,C6orf48,CAT,CCL5,CCR5,COMT,CRIP1,CSNK2B,CTSB,CXCL8,CYP2R1,CYP3A4,DDX39B,EGFR,ERAP1,FAS,FLOT1,FOS,FTO,GBP1,GBP2,GBP3,GBP4,GBP5,GLS,GPANK1,GPX1,GSTO1,GSTP1,HCP5,HECTD4,HIST1H2BC,HIST1H2BG,HIST1H4C,HIST1H4J,HLA-A,HLA-B,HLA-C,HLA-DPB1,HLA-DQA1,HLA-DRB1,HLA-DRB5,HLA-E,HLA-G,HSPA1B,IDS,IER3,IFNG,IL10RA,IL15,IL16,IL18,IL1R1,IL1RN,IL4…
pituitary	0.00836824	ALDH2,ALMS1,ATP2A2,BAG6,BTN3A2,C3,C4A,C4B,C6orf48,CCN2,CD14,CHI3L1,COL4A3,CSNK2B,CTSB,CXCL12,DDX39B,EGFR,EPHX1,ESR1,FLOT1,FOS,GPX1,GSTM3,GSTO1,GSTP1,HIST1H4C,HLA-A,HLA-B,HLA-C,HLA-DPB1,HLA-DRB1,HLA-DRB5,HLA-E,HLA-G,HP,HSPA1B,IDS,IRAK1,MIF,NFKBIA,NR3C1,RXRA,S100A10,SDHA,SERPINA3,SOD2,SPP1,STAT1,TIMP1,TUBB
pancreatic islets	0.00978478	ABCB1,ACTN4,ADH1B,ADH1C,ADRB1,AGT,ALDH2,ALMS1,ALOX5AP,ARG1,ARHGEF40,ATP2A2,ATP2B1,BAG6,BBS4,BDKRB2,BTN3A2,C3,C4A,C4B,C5,C6orf48,CAT,CCL11,CCL2,CCN2,CD14,CD40,CFTR,CHI3L1,COMT,CRP,CSNK2B,CTSB,CXCL12,CXCL8,CYBA,CYP1A1,CYP3A4,DDX39B,EDN1,EDNRA,EGFR,EPHX1,ERAP1,ESR1,FADS1,FAM216A,FAS,FLOT1,FOS,FTO,GBP1,GBP2,GBP3,GC,GLS,GNPDA2,GPANK1,GPN3,GPX1,GSTA1,GSTM3,GSTO1,GSTP1,GSTT1,HCP5,HECTD4,HIST1H2BC,HIST1H…
saliva exosomes	0.0102457	ABO,ADH1C,ADRB1,ADRB3,AIF1,ALMS1,ARG1,ARHGEF40,ATP2A2,BBS1,BTN2A1,BTN3A2,C4A,C4B,C6orf48,CACNB4,CCL11,CD14,CFTR,CHI3L1,CIITA,CLEC16A,COMT,CRIP1,CRP,CSK,CTLA4,CTSB,CXCL8,CYBA,CYP21A2,CYP24A1,CYP2C9,CYP2D6,CYP3A4,DXO,EGFR,ERBB2,ESR1,FLOT1,FOS,FOXP3,GBP2,GBP4,GBP5,GC,GPANK1,GSTA1,GSTM3,GSTO1,HCP5,HIST1H2BC,HIST1H2BG,HIST1H4C,HIST1H4F,HIST1H4I,HLA-A,HLA-B,HLA-C,HLA-DPB1,HLA-DQA1,HLA-DQB1,HLA-E,HLA-G,…
buccal mucosa	0.0103535	ACTN4,ADH1B,ADRB2,AIF1,ALDH2,ALMS1,ALOX5AP,ARG1,ARHGEF40,ATP2A2,ATP2B1,BAG6,BDKRB2,BTN3A2,C3,C6orf48,CAT,CCL2,CCL5,CCN2,CCR2,CD14,CHI3L1,COMT,CRIP1,CSK,CSNK2B,CTSB,CX3CR1,CXCL12,CXCL8,CYBA,CYP2C9,CYP2E1,CYP2R1,CYP3A4,DDX39B,EDN1,EDNRA,EGFR,EPHX1,ERAP1,ERBB2,FADS1,FAS,FLOT1,FOS,FTO,FUT2,GBP1,GBP2,GBP3,GBP4,GLS,GPX1,GSTA1,GSTM3,GSTO1,GSTP1,GSTT1,HCP5,HIST1H2BC,HIST1H2BE,HIST1H2BF,HIST1H2BG,HIST1H4C…
orbitofrontal cortex	0.0109346	ACTN4,ADORA1,AGT,AIF1,ALDH2,ALMS1,ATP2A2,ATP2B1,ATP6V1G2,BAG6,C3,C6orf48,CACNB4,CAT,CCL2,CCN2,CD14,CHI3L1,COMT,CSNK2B,CTSB,CX3CR1,CXCL8,DDX39B,EGFR,EPHX1,FADS1,FAM216A,FLOT1,FOS,FTO,GBP1,GLS,GPX1,GSTM3,GSTO1,HECTD4,HIST1H4C,HLA-A,HLA-B,HLA-C,HLA-DRB1,HLA-DRB5,HLA-E,HLA-G,HSPA1B,IDS,IL6,IRAK1,KIF1B,KIT,MAPK1,MIF,MYLK,NFKBIA,NQO1,NR3C1,PDGFRA,PON2,PRKCA,PTPRD,S100A10,SCAMP5,SDHA,SERPINA3,SOD2,SPP1,…
coronary smooth muscle cells	0.0112115	ACTN4,ADRB2,ALDH2,ALMS1,ARHGEF40,ATP2A2,BAG6,BDNF,BTN3A2,C6orf48,CAT,CCL2,CCN2,COMT,CRIP1,CSNK2B,CTSB,CXCL12,CXCL8,CYBA,DDX39B,EDN1,EDNRA,EGFR,EPHX1,ERBB2,FADS1,FAM216A,FAS,FLOT1,FTO,GBP1,GBP3,GLS,GPANK1,GPN3,GPX1,GSTM3,GSTO1,GSTP1,GSTT1,HIST1H4C,HLA-A,HLA-B,HLA-C,HLA-E,HLA-G,HMOX1,HSPA1B,IDS,IER3,IL1R1,IL6,IRAK1,ITGB3,KIF1B,MAPK1,MICB,MIF,MKKS,MMP1,MYADM,MYLK,NFKBIA,NQO1,NR3C1,PDE3A,PDGFRA,PLAUR…
airway basal cells	0.0114469	ACTN4,ADA,ADRB1,ADRB2,ALDH2,ALMS1,ARHGEF40,ATP2A2,ATP2B1,BAG6,C3,C6orf48,CAT,CCN2,COMT,CSNK2B,CTSB,CXCL8,CYBA,CYP1A1,CYP2R1,DDX39B,EDN1,EDNRA,EGFR,EPHX1,ERAP1,ERBB2,FADS1,FADS2,FAS,FLOT1,FOS,FTO,FUT2,GBP1,GBP3,GLS,GPANK1,GPN3,GPX1,GSTM3,GSTO1,GSTP1,GSTT1,HIST1H2BG,HIST1H4C,HIST1H4J,HIST1H4K,HLA-A,HLA-B,HLA-C,HLA-DQB1,HLA-DRB1,HLA-DRB5,HLA-E,HLA-G,HMOX1,HSPA1B,IDS,IER3,IL18,IL1A,IL1B,IL1R1,IL1RN,I…
corpus callosum	0.0124807	ACTN4,ADORA1,ADRB2,AGT,AIF1,ALDH2,ALMS1,ALOX5AP,ARHGEF40,ATM,ATP2A2,ATP2B1,ATP6V1G2,BAG6,BBS1,C3,C4A,C4B,C6orf48,CAT,CCL2,CCN2,CD14,CHI3L1,COMT,CRIP1,CSNK2B,CTSB,CX3CR1,CXCL12,CYBA,CYP3A4,DDX39B,EGFR,EPHX1,ERBB2,FADS1,FADS2,FAM216A,FCGR1B,FLOT1,FOS,FTO,GBP1,GBP3,GLS,GPX1,GSTM3,GSTO1,GSTP1,HECTD4,HIST1H4C,HLA-A,HLA-B,HLA-C,HLA-DPB1,HLA-DQA1,HLA-DQB1,HLA-DRB1,HLA-DRB5,HLA-DRB6,HLA-E,HLA-G,HSPA1B,ID…
maqc sample a, ie, stratagene universal human reference rna (uhrr, catalog #740000)	0.0142857	ACTN4,ADA,AGT,AIF1,ALDH2,ALMS1,APOA2,ARHGEF40,ATM,ATP2A2,ATP2B1,BAG6,BDNF,BTN3A2,C3,C4A,C4B,C5,C6orf48,CAT,CCL2,CCN2,CCR2,CHI3L1,COMT,CRIP1,CSNK2B,CTSB,CX3CR1,CXCL12,CXCL8,CYBA,CYP3A4,DDX39B,EDN1,EGFR,EPHX1,ERAP1,ERBB2,ESR1,FADS1,FAM216A,FAS,FLOT1,FOS,FTO,GBP1,GBP3,GLS,GPANK1,GPN3,GPX1,GSTM3,GSTO1,GSTP1,GSTT1,HIST1H2BC,HIST1H2BE,HIST1H2BF,HIST1H2BG,HIST1H2BI,HIST1H4C,HLA-A,HLA-B,HLA-C,HLA-E,HLA-G…
epididimus cauda	0.0145821	ABCB1,ACTN4,ADH1B,ADRB1,AIF1,ALDH2,ALMS1,ALOX5AP,ARHGEF40,ATP2A2,ATP2B1,BAG6,BBS1,BTN3A2,C3,C4A,C4B,C6orf48,CAT,CCL2,CCN2,CD14,CFTR,COL4A3,COMT,CRIP1,CSNK2B,CTSB,CX3CR1,CXCL12,CXCL8,CYBA,CYP3A4,DDX39B,EDN1,EDNRA,EGFR,EPHX1,ERAP1,ERBB2,ESR1,FAS,FCGR1A,FCGR1B,FCGR1CP,FLOT1,FOS,FTO,GATA2,GBP1,GBP2,GBP3,GLS,GPX1,GSTM3,GSTO1,GSTP1,GSTT1,HECTD4,HIST1H2BG,HIST1H4C,HLA-A,HLA-B,HLA-C,HLA-DPB1,HLA-DQA1,HLA…
esophageal squamous epithelium	0.0145821	ABO,ACTN4,ADA,ADH1B,ADH1C,ADRB2,AIF1,ALDH2,ALMS1,ARG1,ATP2A2,BAG6,BDKRB2,BTN3A1,BTN3A2,C3,C6orf48,CAT,CCL5,CCN2,CCR2,CCR5,CD14,CFTR,CHI3L1,COMT,CRIP1,CSK,CSNK2B,CTLA4,CTSB,CX3CR1,CXCL12,CXCL8,CYBA,CYP24A1,CYP2C9,CYP2E1,CYP2R1,CYP3A4,DDX39B,EDNRA,EGFR,EPHX1,ERAP1,ERBB2,FAS,FLOT1,FOS,FTO,FUT2,GATA2,GBP1,GBP2,GBP3,GBP4,GBP5,GC,GLS,GPANK1,GPN3,GPX1,GSTA1,GSTM3,GSTO1,GSTP1,GSTT1,HCP5,HECTD4,HIST1H2BC,…
nodose nucleus	0.0148233	ABCB1,ACTN4,ADORA1,AGT,AIF1,ALDH2,ALMS1,ALOX5AP,ARHGEF40,ATM,ATP2A2,ATP2B1,ATP6V1G2,BAG6,C3,C4A,C4B,C6orf48,CAT,CD14,CHI3L1,COMT,CSNK2B,CTSB,CX3CR1,CXCL12,CYBA,CYP3A4,DDX39B,EGFR,EPHX1,FADS1,FADS2,FAM216A,FCGR1B,FLOT1,FOS,FTO,GBP1,GLS,GPANK1,GPX1,GSTM3,GSTO1,GSTP1,GSTT1,HECTD4,HIST1H2BG,HIST1H4C,HLA-A,HLA-B,HLA-C,HLA-DPB1,HLA-DQA1,HLA-DQB1,HLA-DRB1,HLA-DRB5,HLA-DRB6,HLA-E,HLA-G,HSPA1B,IDS,IER3,IL…
frontal cortex	0.0152638	ADORA1,AGT,AIF1,ALDH2,ALMS1,ATP2A2,ATP2B1,ATP6V1G2,BAG6,C3,C6orf48,CACNB4,CAT,CHI3L1,CSNK2B,CTSB,CX3CR1,DDX39B,EGFR,EPHX1,FADS1,FAM216A,FLOT1,FOS,FTO,GLS,GPX1,GSTM3,GSTO1,GSTT1,HECTD4,HIST1H4C,HLA-A,HLA-B,HLA-C,HLA-DRB1,HLA-DRB5,HLA-E,HLA-G,HSPA1B,IDS,IRAK1,KIF1B,KIT,MAPK1,MIF,MYLK,NFKBIA,NQO1,NR3C1,PDGFRA,PON2,PRKCA,PTGS2,PTPRD,SCAMP5,SDHA,SERPINA3,SOD2,SPP1,STAT4,TIMP1,TUBB,VEGFA
esophagus	0.0159656	ACTN4,ADH1B,ADH1C,ADRB1,ADRB2,AIF1,ALDH2,ALMS1,ALOX5AP,ARG1,ARHGEF40,ATP2A2,ATP2B1,BAG6,BDKRB2,BTN3A2,C3,C4A,C4B,C6orf48,CAT,CCL11,CCL2,CCL5,CCN2,CD14,CHI3L1,COMT,CRIP1,CSK,CSNK2B,CTSB,CXCL12,CXCL8,CYBA,CYP1A1,CYP2C9,CYP2E1,CYP3A4,DDX39B,EDN1,EDNRA,EGFR,EPHX1,ERAP1,ERBB2,FAS,FLOT1,FOS,FTO,FUT2,GBP1,GBP2,GBP3,GBP4,GLS,GPANK1,GPX1,GSTA1,GSTM1,GSTM3,GSTO1,GSTP1,GSTT1,HCP5,HECTD4,HIST1H2BC,HIST1H2BE,…
a549 cell line	0.0159859	ABO,ACTN4,ADA,ADH1C,ALDH2,ALMS1,ARHGEF40,ATP2A2,ATP2B1,BAG6,BDNF,C3,C5,C6orf48,CAT,CCL2,CCN2,COL4A3,COMT,CRIP1,CSNK2B,CTSB,CXCL8,CYBA,CYP24A1,DDX39B,EDN1,EGFR,EPHX1,ERBB2,FADS1,FADS2,FAM216A,FAS,FLOT1,FOS,FTO,GBP3,GLS,GPN3,GPX1,GSTA1,GSTM3,GSTO1,GSTP1,HIST1H2BE,HIST1H2BF,HIST1H4C,HLA-A,HLA-B,HLA-C,HLA-E,HLA-G,HMOX1,HSPA1B,IDS,IER3,IL15,IL18,IL1R1,IRAK1,KIF1B,MAPK1,MICB,MIF,MKKS,MTHFR,MYADM,MYLK,N…
cd5+ b cells	0.0160157	ABCB1,ADORA2A,ADRB2,ALDH2,ALMS1,ALOX5AP,ATM,ATP2A2,ATP2B1,BAG6,BBS4,BTN3A1,BTN3A2,C6orf48,CAT,CCHCR1,CCL5,CCN2,CCR2,CD40,CIITA,COL4A3,COMT,CRIP1,CSK,CSNK2B,CTSB,CYBA,CYP2R1,CYP3A4,DDX39B,ERAP1,FAM216A,FLOT1,GBP2,GBP5,GLS,GPANK1,GPX1,GSTO1,GSTP1,HCP5,HECTD4,HIST1H2BG,HIST1H4C,HIST1H4E,HIST1H4J,HIST1H4K,HLA-A,HLA-B,HLA-C,HLA-DPB1,HLA-DQA1,HLA-DQB1,HLA-DRB1,HLA-DRB5,HLA-DRB6,HLA-E,HLA-G,HSPA1B,IDS,I…
cd4+cd25+high regulatory t cells	0.0164905	ACTN4,ADA,ADORA2A,ALMS1,ALOX5AP,ARG1,ATF6B,ATM,ATP2A2,ATP2B1,BAG6,BBS4,BTN2A1,BTN3A1,BTN3A2,C6orf48,CAT,CCL5,CCR2,CCR5,CHUK,COMT,CRIP1,CSK,CSNK2B,CTLA4,CTSB,CX3CR1,CYBA,CYP2R1,CYP3A4,DDX39B,EGFR,ERAP1,FAM216A,FAS,FLOT1,FOS,FOXP3,FTO,GBP1,GBP2,GBP3,GBP4,GBP5,GLS,GPANK1,GPX1,GSTM3,GSTO1,HCG27,HCP5,HECTD4,HIST1H2BG,HIST1H4C,HIST1H4J,HIST1H4K,HLA-A,HLA-B,HLA-C,HLA-DPB1,HLA-DQA1,HLA-DQB1,HLA-DRB1,HLA-…
mcf7aro cells	0.0170877	ACTN4,ATP2A2,BAG6,C6orf48,CAT,CCN2,CSNK2B,CXCL12,CYBA,DDX39B,EPHX1,ERBB2,ESR1,FADS1,FLOT1,FOS,GSTM3,GSTO1,HIST1H2BE,HIST1H2BF,HIST1H2BG,HIST1H4C,HIST1H4H,HLA-A,HLA-B,HLA-C,HLA-E,HLA-G,HSPA1B,IER3,IRAK1,MICB,MIF,NFKBIA,NQO1,NR3C1,RXRA,S100A10,SDHA,STAT1,TGFB1,TIMP1,TP53,TUBB,UTP18,VEGFA
colonic crypt epithelial cells	0.0181448	ABCB1,ACE,ACTN4,ADH1B,ADH1C,ALDH2,ARHGEF40,ATP2A2,ATP2B1,BAG6,BDKRB2,BTN3A1,BTN3A2,C6orf48,CAT,CCL5,CCN2,CD14,CFTR,CHUK,COMT,CRIP1,CSNK2B,CTSB,CXCL12,CXCL8,CYBA,CYP2R1,DDX39B,EDN1,EGFR,ERAP1,ERBB2,FAS,FLOT1,FOS,FTO,FUT2,GBP1,GBP2,GBP3,GLS,GPANK1,GPN3,GPX1,GSTA1,GSTM3,GSTO1,GSTP1,GSTT1,HCP5,HECTD4,HIST1H4C,HIST1H4J,HLA-A,HLA-B,HLA-C,HLA-DPB1,HLA-DQA1,HLA-DQB1,HLA-DRB1,HLA-DRB5,HLA-DRB6,HLA-E,HLA-G…
medulla	0.0190729	ABCB1,ACTN4,ADORA1,ADRB2,AGT,AIF1,ALDH2,ALMS1,ALOX5AP,ARHGEF40,ATM,ATP2A2,ATP2B1,ATP6V1G2,BAG6,BDNF,BTN3A2,C3,C4A,C4B,C6orf48,CACNB4,CAT,CCL2,CCN2,CD14,CHI3L1,COMT,CRIP1,CSNK2B,CTSB,CX3CR1,CXCL12,CXCL8,CYBA,CYP3A4,DDX39B,EDN1,EGFR,EPHX1,FADS1,FADS2,FAM216A,FCGR1B,FLOT1,FOS,FTO,GBP1,GLS,GPX1,GSTM3,GSTO1,GSTP1,GSTT1,HECTD4,HIST1H4C,HLA-A,HLA-B,HLA-C,HLA-DPB1,HLA-DQA1,HLA-DQB1,HLA-DRB1,HLA-DRB5,HLA-…
cd200+cd49+ cells	0.0195705	ACTN4,ADRB1,ADRB2,ALDH2,ALMS1,ARHGEF40,ATP2A2,ATP2B1,BAG6,BBS4,BDNF,BTN3A2,C5,C6orf48,CAT,CCL2,CCN2,CHI3L1,COMT,CRIP1,CSNK2B,CTSB,CXCL12,CYBA,CYP2R1,CYP3A4,DDX39B,EDN1,EDNRA,EGFR,ERAP1,ERBB2,ESR1,FAM216A,FAS,FLOT1,FOS,FTO,GBP1,GBP2,GBP3,GLS,GPANK1,GPN3,GPX1,GSTM3,GSTO1,GSTP1,GSTT1,HCP5,HECTD4,HIST1H2BG,HIST1H4C,HLA-A,HLA-B,HLA-C,HLA-DPB1,HLA-DRB1,HLA-DRB5,HLA-E,HLA-G,HSPA1B,IDS,IER3,IL15,IL18,IL1…
intrathymic t cell progenitors	0.0212689	ADA,AIF1,ALMS1,ALOX5AP,BAG6,BTN3A2,C6orf48,CAT,CCR2,CHUK,CSNK2B,CX3CR1,DDX39B,FADS1,FAM216A,FLOT1,GPX1,GSTM3,GSTO1,HIST1H2BG,HIST1H4C,HLA-A,HLA-B,HLA-C,HLA-DPB1,HLA-DQA1,HLA-DRB1,HLA-DRB5,HLA-E,HLA-G,HSPA1B,IRAK1,ITPR2,MICB,MIF,NFKBIA,NR3C1,PECAM1,PON1,PRKCA,PTGER4,RUNX1,S100A10,SDHA,SELL,STAT1,STN1,TNFSF4,TUBB,UBE2L6,USP4,UTP18
globus pallidus interna	0.0215467	ABCB1,ABO,ACTN4,ADORA1,ADORA2A,ADRB1,ADRB2,AGER,AGT,AIF1,ALDH2,ALMS1,ALOX5AP,ARHGEF40,ATF6B,ATM,ATP2A2,ATP2B1,ATP6V1G2,BAG6,BBS1,BBS4,BDNF,BTN3A2,C3,C4A,C4B,C6orf48,CACNB4,CAT,CCL2,CCN2,CHI3L1,CIITA,COL4A3,COMT,CSNK2B,CTLA4,CTSB,CX3CR1,CXCL12,CXCL8,CYBA,CYP1A2,CYP21A2,CYP2C9,CYP2D6,CYP3A4,DDX39B,EDN1,EDNRA,EGFR,EPHX1,ERAP1,ESR1,FADS1,FADS2,FAM216A,FAS,FCGR1A,FCGR1B,FCGR1CP,FLOT1,FOS,FOXP3,FTO,GAT…
cumulus cellsgv	0.0217877	ACTN4,ADA,ADRB1,ALDH2,ALMS1,ALOX5AP,ARHGEF40,ATP2A2,ATP2B1,BAG6,BDNF,BTN3A2,C3,C6orf48,CAT,CCL2,CCN2,COL4A3,COMT,CSNK2B,CTSB,CXCL12,CXCL8,CYBA,CYP3A4,DDX39B,EDNRA,EGFR,EPHX1,ERAP1,FADS1,FADS2,FAM216A,FAS,FLOT1,FOS,FTO,GBP1,GBP2,GBP3,GLS,GPANK1,GPN3,GPX1,GSTA1,GSTM3,GSTO1,GSTP1,HCP5,HIST1H4C,HLA-A,HLA-B,HLA-C,HLA-DPB1,HLA-DQA1,HLA-DQB1,HLA-DRB1,HLA-DRB5,HLA-E,HLA-G,HMOX1,HSPA1B,ICAM1,IDS,IER3,IL15…
breast ductal cells	0.0218938	ABO,ACTN4,ADH1B,ADH1C,ADORA1,ADRB2,AGER,AIF1,ALDH2,ALMS1,ALOX5AP,ARHGEF40,ATF6B,ATM,ATP2A2,ATP2B1,BAG6,BBS1,BBS4,BDKRB2,BTN2A1,BTN3A1,BTN3A2,C3,C4A,C4B,C5,C6orf48,CAT,CCHCR1,CCL2,CCL5,CCN2,CCR2,CCR5,CD14,CHI3L1,CHIT1,CIITA,CLEC16A,CMA1,COMT,CRIP1,CSNK2B,CTLA4,CTSB,CX3CR1,CXCL12,CYP2D6,CYP2E1,CYP2R1,CYP3A4,DDX39B,EDN1,EDNRA,EGFR,EPHX1,ERAP1,ERBB2,ERCC2,ESR1,FADS1,FAS,FCGR1B,FLOT1,FOS,FTO,GBP1,GBP2…
biceps brachii muscle	0.0234706	ABCB1,ADH1B,ADH1C,ADRB2,AGT,AIF1,ALDH2,ALMS1,ARHGEF40,ATP2A2,ATP2B1,BAG6,BDNF,BTN3A2,C3,C6orf48,CAT,CCL2,CCN2,CD14,CHI3L1,COL4A3,COMT,CRIP1,CSNK2B,CTSB,CX3CR1,CXCL12,CYBA,CYP3A4,DDX39B,EDNRA,EGFR,EPHX1,ERAP1,ERBB2,ESR1,FAS,FLOT1,FOS,FTO,GBP1,GBP2,GBP3,GLS,GPANK1,GPN3,GPX1,GSTM1,GSTM3,GSTO1,GSTP1,GSTT1,HIST1H4C,HLA-A,HLA-B,HLA-C,HLA-DPB1,HLA-DQA1,HLA-DQB1,HLA-DRB1,HLA-DRB5,HLA-E,HLA-G,HSPA1B,IDS,I…
mesenchymal stem cells	0.0243076	ABO,ACTN4,ADORA1,ALDH2,ARHGEF40,ATF6B,ATP2A2,ATP2B1,BAG6,BDKRB2,BDNF,BTN3A2,C3,C6orf48,CAT,CCL2,CCL5,CCN2,CHI3L1,COL4A3,COMT,CRIP1,CSNK2B,CTSB,CXCL12,CXCL8,CYBA,CYP2D6,DDX39B,EDN1,EDNRA,EGFR,EPHX1,ERBB2,ERCC2,ESR1,FADS1,FAM216A,FAS,FLOT1,FOS,FTO,GBP1,GBP2,GBP3,GBP5,GLS,GNPDA2,GPANK1,GPN3,GPX1,GSTM3,GSTO1,GSTP1,HIST1H4C,HLA-A,HLA-B,HLA-C,HLA-DRB1,HLA-DRB5,HLA-E,HLA-G,HMOX1,HSPA1B,IDS,IER3,IL15,IL1…
bronchial epithelial cells	0.0250352	ACTN4,ADH1B,ADH1C,ADRB1,ADRB2,AIF1,ALDH2,ALMS1,ALOX5AP,ATP2A2,ATP2B1,BAG6,BBS1,BBS4,BDKRB2,BTN3A2,C3,C4A,C4B,C6orf48,CAT,CCHCR1,CCL2,CCL5,CCN2,CCR5,CD14,CFTR,CHI3L1,CHIT1,COMT,CRIP1,CSNK2B,CTSB,CX3CR1,CXCL12,CXCL8,CYBA,CYP24A1,CYP3A4,DDX39B,EGFR,EPHX1,ERAP1,ERBB2,FAS,FCGR1A,FCGR1B,FCGR1CP,FLOT1,FOS,FTO,FUT2,GBP1,GBP2,GBP3,GBP5,GLS,GPANK1,GPN3,GPX1,GSTA1,GSTM3,GSTO1,GSTP1,GSTT1,HCP5,HECTD4,HIST1H2…
chorion villus cells	0.0250352	ACTN4,ADA,ALDH2,ALMS1,ALOX5AP,ARHGEF40,ATM,ATP2A2,ATP2B1,BAG6,BDKRB2,BDNF,BTN3A2,C3,C6orf48,CAT,CCL2,CCN2,CHI3L1,COMT,CRIP1,CSF2,CSNK2B,CTSB,CXCL12,CXCL8,CYBA,DDX39B,EDN1,EGFR,EPHX1,ERAP1,FADS1,FADS2,FAM216A,FAS,FLOT1,FOS,FTO,GATA2,GBP1,GBP2,GBP3,GLS,GPANK1,GPN3,GPX1,GSTM3,GSTO1,GSTP1,GSTT1,HIST1H2BC,HIST1H2BG,HIST1H4C,HLA-A,HLA-B,HLA-C,HLA-E,HLA-G,HSPA1B,ICAM1,IDS,IER3,IL15,IL18,IL1A,IL1B,IL1R1,…
centroblasts	0.0257039	ABCB1,ACTN4,ADA,ADORA2A,ALDH2,ALMS1,ALOX5AP,ATM,ATP2A2,ATP2B1,BAG6,BTN2A1,BTN3A2,C6orf48,CAT,CD40,CIITA,CLEC16A,COL4A3,COMT,CRIP1,CSK,CSNK2B,CTSB,CX3CR1,CXCL8,CYBA,CYP2R1,CYP3A4,DDX39B,EGFR,ERAP1,ESR1,FADS1,FAM216A,FAS,FLOT1,FOS,FTO,GBP1,GLS,GPANK1,GPX1,GSTO1,GSTP1,HCP5,HECTD4,HIST1H2BE,HIST1H2BF,HIST1H2BG,HIST1H4C,HIST1H4J,HIST1H4K,HLA-A,HLA-B,HLA-C,HLA-DPB1,HLA-DQA1,HLA-DQB1,HLA-DRB1,HLA-DRB5,H…
hair follicle subbulge	0.0260374	ALDH2,ATP2A2,BAG6,BTN3A2,C6orf48,CAT,CCN2,CHI3L1,CSNK2B,CTSB,CX3CR1,CXCL12,DDX39B,EDNRA,EGFR,FLOT1,GBP1,GBP2,GSTO1,GSTP1,HIST1H4C,HLA-A,HLA-B,HLA-C,HLA-E,HLA-G,HSPA1B,IER3,IRAK1,MIF,MYLK,NFKBIA,NR3C1,PDGFRA,PON2,PTGER4,PTPRD,RUNX1,RXRA,S100A10,SERPINA3,STAT1,TGFB2,TGFBR2,TIMP1,TUBB,VCAM1,VDR
cd200cd49+ cells	0.0261636	ACTN4,ADRB2,ALDH2,ALMS1,ARHGEF40,ATP2A2,ATP2B1,BAG6,BBS4,BDKRB2,BTN3A1,BTN3A2,C5,C6orf48,CACNB4,CAT,CCL2,CCN2,CCR2,CHI3L1,COMT,CRIP1,CSNK2B,CTSB,CXCL8,CYBA,CYP2E1,DDX39B,EDN1,EDNRA,EGFR,ERAP1,ERBB2,FAS,FLOT1,FOS,FTO,GBP1,GBP2,GBP3,GLS,GPANK1,GPN3,GPX1,GSTM3,GSTO1,GSTP1,GSTT1,HCP5,HECTD4,HIST1H2BG,HIST1H4C,HLA-A,HLA-B,HLA-C,HLA-DRB1,HLA-E,HLA-G,HSPA1B,IDS,IER3,IL15,IL18,IL1R1,IL1RN,IL6R,IRAK1,ITPR…
ll24 cells	0.0268241	ACTN4,ADH1B,ADRB2,ALDH2,ALMS1,ARHGEF40,ATP2A2,ATP2B1,BAG6,BDKRB2,BDNF,BTN3A2,C6orf48,CAT,CCL2,CCN2,COMT,CSNK2B,CTSB,CXCL12,CYBA,DDX39B,EDN1,EDNRA,EGFR,EPHX1,ERAP1,ERBB2,ERCC2,FADS1,FADS2,FAM216A,FAS,FLOT1,FTO,GBP1,GBP2,GBP3,GLS,GPANK1,GPN3,GPX1,GSTM3,GSTO1,GSTP1,GSTT1,HIST1H2BE,HIST1H4C,HLA-A,HLA-B,HLA-C,HLA-E,HLA-G,HSPA1B,IDS,IER3,IL15,IL1R1,IL4R,IL6,IRAK1,KIF1B,KIT,MAPK1,MICB,MIF,MKKS,MMP1,MYAD…
epididimus corpus	0.027363	ABCB1,ADH1B,ADRB1,AIF1,ALDH2,ALMS1,ARHGEF40,ATP2A2,ATP2B1,BAG6,BBS1,BDNF,BTN3A2,C3,C4A,C4B,C5,C6orf48,CAT,CCL2,CCN2,CD14,COL4A3,COMT,CRIP1,CSNK2B,CTSB,CX3CR1,CXCL12,CYBA,CYP3A4,DDX39B,EDN1,EDNRA,EGFR,EPHX1,ERAP1,ERBB2,ESR1,FAS,FCGR1A,FCGR1B,FCGR1CP,FLOT1,FOS,FTO,GBP1,GBP2,GBP3,GLS,GPANK1,GPX1,GSTM3,GSTO1,GSTP1,GSTT1,HIST1H2BE,HIST1H2BG,HIST1H4C,HLA-A,HLA-B,HLA-C,HLA-DPB1,HLA-DQA1,HLA-DQB1,HLA-DRB…
hair follicle bulge	0.0277936	ALDH2,ATP2A2,BAG6,C6orf48,CAT,CCN2,CHI3L1,CSNK2B,CTSB,CX3CR1,CXCL12,DDX39B,EDNRA,EGFR,ESR1,FLOT1,GBP1,GBP2,GSTO1,GSTP1,HIST1H4C,HLA-A,HLA-B,HLA-C,HLA-DRB1,HLA-E,HLA-G,HSPA1B,IER3,IRAK1,MIF,MYLK,NFKBIA,NR3C1,PDGFRA,PON2,PTPRD,RUNX1,RXRA,S100A10,SERPINA3,STAT1,TUBB,VCAM1,VDR
jurkat cells	0.0301921	ADA,AIF1,ALMS1,ALOX5AP,ATP2A2,BAG6,BTN3A2,C6orf48,CCHCR1,CRIP1,CSNK2B,CTSB,CYBA,CYP2E1,DDX39B,FADS1,FADS2,FAM216A,FAS,FLOT1,GBP1,GPX1,GSTM3,GSTO1,GSTP1,HIST1H4C,HLA-A,HLA-B,HLA-C,HLA-E,HLA-G,HSPA1B,IDS,IER3,IRAK1,KIT,MICB,MIF,MSH5,MSH5-SAPCD1,PECAM1,PRKCA,PTGER4,PTPN22,RUNX1,S100A10,SAPCD1,SDHD,SELL,STAT1,TGFB1,TGFBR2,TNFSF4,TUBB,UBE2L6,UTP18
mdamb231 cell line	0.0303211	ACTN4,ADRB2,ALDH2,ALMS1,ARHGEF40,ATM,ATP2A2,ATP2B1,BAG6,BDNF,BTN3A2,C3,C6orf48,CAT,CCN2,CD40,COMT,CSF2,CSNK2B,CTSB,CXCL8,CYBA,CYP2R1,DDX39B,EDN1,EGFR,EPHX1,ERAP1,ERBB2,ERCC2,FADS1,FADS2,FAM216A,FAS,FLOT1,FOS,FTO,GBP1,GBP2,GBP3,GLS,GPANK1,GPN3,GPX1,GSTM3,GSTO1,GSTP1,HIST1H2BE,HIST1H2BF,HIST1H4C,HIST1H4H,HLA-A,HLA-B,HLA-C,HLA-DRB1,HLA-DRB5,HLA-E,HLA-G,HSPA1B,ICAM1,IDS,IER3,IL15,IL18,IL1A,IL1B,IL6,I…
maqc sample c, ie, maqc samples a and b mixed at 75%:25% ratio (a:b)	0.0305338	ACTN4,ADA,ADRB1,AGT,AIF1,ALDH2,ALMS1,APOA2,ARHGEF40,ATM,ATP2A2,ATP2B1,ATP6V1G2,BAG6,BDNF,BTN3A2,C3,C4A,C4B,C5,C6orf48,CACNB4,CAT,CCL2,CCN2,CHI3L1,COMT,CRIP1,CSNK2B,CTSB,CX3CR1,CXCL12,CXCL8,CYBA,CYP3A4,DDX39B,EDN1,EGFR,EPHX1,ERAP1,ESR1,FADS1,FAM216A,FAS,FLOT1,FOS,FTO,GBP1,GBP3,GLS,GPANK1,GPN3,GPX1,GSTM3,GSTO1,GSTP1,GSTT1,HECTD4,HIST1H2BC,HIST1H2BE,HIST1H2BF,HIST1H2BG,HIST1H4C,HLA-A,HLA-B,HLA-C,HLA…
u266 cells	0.0315365	ACTN4,ADA,ADORA2A,AGT,ALMS1,ALOX5AP,ATP2A2,BAG6,BTN3A2,C4A,C4B,C6orf48,CAT,CCL5,CCR2,CHI3L1,COL4A3,COMT,CRIP1,CSK,CSNK2B,CTSB,CYBA,CYP2R1,DDX39B,EGFR,EPHX1,ERAP1,FADS1,FADS2,FAM216A,FAS,FLOT1,FOS,FTO,GBP3,GLS,GNPDA2,GPANK1,GPN3,GPX1,GSTO1,GSTP1,GSTT1,HIST1H2BC,HIST1H2BE,HIST1H2BF,HIST1H2BI,HIST1H4C,HIST1H4H,HLA-A,HLA-B,HLA-C,HLA-DPB1,HLA-DQA1,HLA-DQB1,HLA-DRB1,HLA-DRB5,HLA-DRB6,HLA-E,HLA-G,HMOX1,…
apre19 cells	0.0359376	ACTN4,ADA,ADORA1,ADRB2,ALDH2,ALMS1,ARHGEF40,ATP2A2,BAG6,BDNF,C6orf48,CAT,CCL2,CCN2,CHI3L1,COL4A3,COMT,CSNK2B,CTSB,CXCL12,CYBA,CYP24A1,DDX39B,EDN1,EGFR,EPHX1,ERBB2,FADS1,FADS2,FAM216A,FAS,FLOT1,FOS,FTO,GBP1,GBP3,GLS,GPANK1,GPX1,GSTM3,GSTO1,GSTP1,HIST1H4C,HLA-A,HLA-B,HLA-C,HLA-E,HLA-G,HSPA1B,IDS,IER3,IL15,IL18,INSIG2,IRAK1,KIF1B,MAPK1,MIF,MKKS,MYADM,MYLK,NFKBIA,NQO1,NR3C1,PARD3B,PLAUR,PON2,PRKCA,PT…
breast fibroblast	0.0368812	ACTN4,ADA,ADH1B,AGT,ALDH2,ALMS1,ARHGEF40,ATP2A2,ATP2B1,BAG6,BBS1,BBS4,BDKRB2,BDNF,BTN3A2,C3,C6orf48,CACNB4,CAT,CCL11,CCL2,CCN2,CD14,CHI3L1,COMT,CRIP1,CSNK2B,CTSB,CXCL12,CXCL8,CYBA,DDX39B,EDN1,EDNRA,EGFR,EPHX1,ERAP1,ERBB2,FADS1,FAM216A,FAS,FLOT1,FOS,FTO,GBP1,GBP2,GBP3,GLS,GNPDA2,GPANK1,GPN3,GPX1,GSTM3,GSTO1,GSTP1,GSTT1,HIST1H2BC,HIST1H4C,HIST1H4H,HLA-A,HLA-B,HLA-C,HLA-DPB1,HLA-E,HLA-G,HMOX1,HSPA1B…
ventral tegmental area	0.0371597	ABCB1,ACTN4,ADORA1,AGT,AIF1,ALDH2,ALMS1,ALOX5AP,ARHGEF40,ATM,ATP2A2,ATP2B1,ATP6V1G2,BAG6,BDNF,BTN3A2,C3,C4A,C4B,C6orf48,CACNB4,CAT,CCL2,CCN2,CHI3L1,COMT,CSNK2B,CTSB,CX3CR1,CXCL12,CXCL8,CYBA,CYP3A4,DDX39B,EGFR,EPHX1,FADS1,FADS2,FAM216A,FCGR1B,FLOT1,FOS,FTO,GBP1,GLS,GPANK1,GPX1,GSTM3,GSTO1,GSTP1,GSTT1,HECTD4,HIST1H4C,HLA-A,HLA-B,HLA-C,HLA-DPB1,HLA-DQA1,HLA-DQB1,HLA-DRB1,HLA-DRB5,HLA-DRB6,HLA-E,HLA-…
daoy cell line	0.0385214	ABCB1,ACTN4,ALDH2,ALMS1,ARHGEF40,ATF6B,ATP2A2,ATP2B1,BAG6,BDKRB2,BDNF,BTN3A2,C3,C6orf48,CAT,CCL2,CCN2,COMT,CRIP1,CSNK2B,CTSB,CXCL8,CYBA,DDX39B,EGFR,EPHX1,ERAP1,FADS1,FADS2,FAM216A,FAS,FLOT1,FOS,FTO,GBP1,GBP2,GBP3,GLS,GPANK1,GPX1,GSTM3,GSTO1,GSTP1,HIST1H2BC,HIST1H2BE,HIST1H2BF,HIST1H4C,HIST1H4H,HLA-A,HLA-B,HLA-C,HLA-DPB1,HLA-DQB1,HLA-E,HLA-G,HSPA1B,ICAM1,IDS,IER3,IL1R1,IL6,IRAK1,ITGB3,ITPR2,KIF1B,…
i6 es ssea	0.041634	ALDH2,ALMS1,APOA2,ARHGEF40,ATP2A2,BAG6,C6orf48,CCN2,CSK,CSNK2B,DDX39B,FADS1,FLOT1,FOS,GATA2,GPX1,GSTO1,GSTP1,HIST1H4C,HLA-A,HLA-C,HLA-E,HLA-G,HSPA1B,IER3,IRAK1,MICB,MIF,NFKBIA,PDGFRA,PON2,PTPRD,RXRA,S100A10,SDHA,TIMP1,TUBB,UTP18,VCAM1,VEGFA
tongue main corpus	0.04226	ACTN4,ADH1B,ADRB2,AGT,ALDH2,ALMS1,ATP2A2,BAG6,BTN3A2,C3,C6orf48,CAT,CCN2,COL4A3,COMT,CRIP1,CSNK2B,CTSB,CX3CR1,CXCL12,CYP1A1,CYP2C9,CYP3A4,DDX39B,EGFR,EPHX1,ERAP1,ERBB2,FLOT1,FOS,FTO,FUT2,GBP2,GLS,GPX1,GSTM3,GSTO1,GSTP1,GSTT1,HIST1H4C,HLA-A,HLA-B,HLA-C,HLA-DPB1,HLA-DQA1,HLA-DQB1,HLA-DRB1,HLA-DRB5,HLA-DRB6,HLA-E,HLA-G,HSPA1B,IDS,IER3,IL18,IL1A,IL1R1,IL1RN,IL6,IRAK1,KIF1B,LY6G6C,MAPK1,MIF,MKKS,MYADM…
786o cell line	0.0433913	ABCB1,ACTN4,ADORA1,ALDH2,ALMS1,ALOX5AP,ATP2A2,ATP2B1,BAG6,BTN3A2,C3,C6orf48,CAT,COMT,CSNK2B,CTSB,CXCL8,CYBA,DDX39B,EDN1,EGFR,EPHX1,FADS1,FADS2,FAM216A,FAS,FLOT1,FTO,GBP1,GBP3,GLS,GPN3,GPX1,GSTM3,GSTO1,GSTP1,HIST1H4C,HLA-A,HLA-B,HLA-C,HLA-E,HLA-G,HSPA1B,ICAM1,IDS,IER3,IL15,IL1R1,IRAK1,ITGB3,KIF1B,MAPK1,MICB,MIF,MKKS,MYADM,MYLK,NFKBIA,NQO1,NR3C1,OAS2,PLAUR,PON2,PRKCA,PTGES,RICTOR,RXRA,S100A10,SDHA,…
skidlcl cells	0.043551	ADA,ADORA2A,ALOX5AP,ATM,ATP2A2,C6orf48,CRIP1,CSK,CSNK2B,CYBA,DDX39B,FAM216A,FAS,GLS,GSTO1,GSTP1,HIST1H4C,HLA-A,HLA-B,HLA-C,HLA-DPB1,HLA-DQA1,HLA-DQB1,HLA-DRB1,HLA-DRB5,HLA-E,HSPA1B,IDS,IL10RA,IRAK1,MICB,MIF,OAS2,PTPN22,SDHD,SPP1,TGFB1,TP53,TUBB,UTP18
thyroid	0.0451484	ABCB1,ABO,ACE,ACTN4,ADA,ADH1B,ADH1C,ADRB1,ADRB2,AGER,AIF1,ALDH2,ALMS1,ALOX5AP,ARHGEF40,ATM,ATP2A2,ATP2B1,ATP6V1G2,BAG6,BBS1,BBS4,BDKRB2,BDNF,BTN3A1,BTN3A2,C3,C4A,C4B,C6orf48,CAT,CCL2,CCL5,CCN2,CCR2,CCR5,CD14,CD40,CHI3L1,CHIT1,CIITA,CLEC16A,COL4A3,COMT,CRIP1,CSK,CSNK2B,CTLA4,CTSB,CX3CR1,CXCL12,CXCL8,CYBA,CYP1A1,CYP1A2,CYP21A2,CYP24A1,CYP2C9,CYP2R1,CYP3A4,DDX39B,EDNRA,EGFR,EPHX1,ERAP1,ERBB2,ESR1,FA…
ovarian surface epithelium	0.0463938	ABCB1,ABO,ACTN4,ADA,ADH1B,ADH1C,ADRB2,AGER,AIF1,ALDH2,ALMS1,ARG1,ARHGEF40,ATM,ATP2A2,ATP2B1,BAG6,BBS1,BBS4,BDNF,BTN2A1,BTN3A1,BTN3A2,C3,C4A,C4B,C6orf48,CAT,CCHCR1,CCL2,CCL5,CCN2,CCR2,CCR5,CD14,CD40,CFTR,CHI3L1,COL4A3,COMT,CRIP1,CSF2,CSNK2B,CTLA4,CTSB,CX3CR1,CXCL12,CXCL8,CYBA,CYP2D6,CYP2R1,CYP3A4,DDX39B,EDN1,EDNRA,EGFR,EPHX1,ERAP1,ERBB2,ERCC2,ESR1,FADS1,FAM216A,FAS,FLOT1,FOS,FTO,GBP1,GBP2,GBP3,GBP…
parotid gland	0.0472279	ABCB1,ACTN4,ADA,ADH1B,ADH1C,ADRB1,ADRB2,ADRB3,AIF1,ALDH2,ALMS1,ALOX5AP,ARG1,ARHGEF40,ATM,ATP2A2,ATP2B1,BAG6,BBS1,BTN3A1,BTN3A2,C3,C4A,C4B,C6orf48,CACNB4,CAT,CCL2,CCL5,CCN2,CCR2,CD14,CD40,CFTR,CHI3L1,CIITA,CLEC16A,COL4A3,COMT,CRIP1,CSK,CSNK2B,CTLA4,CTSB,CX3CR1,CXCL12,CXCL8,CYBA,CYP1A1,CYP24A1,CYP2C9,CYP2D6,CYP2E1,CYP2R1,CYP3A4,DDX39B,DXO,EDN1,EDNRA,EGFR,EPHX1,ERAP1,ERBB2,ESR1,FADS1,FAM216A,FAS,FCG…

## Sheet: module 1
Tissue	P-value	genes
neutrophil	5.61876e-09	ALOX5AP,ARG1,CD14,CSNK2B,FAS,FOS,HSPA1B,IL10RA,IL1A,IL1B,IL1R1,IL1RN,IL4R,IL6R,IRAK1,JAK2,MAPK1,NFKB1,NFKBIA,NLRP3,NOD2,PLAUR,PTGS2,SH2B3,SOCS3,STAT1,TLR2,TLR4,TNF,TNFRSF1B,USP4
cd16 monocytes	0.000107393	AGER,ALOX5AP,CD14,CD40,CSNK2B,FAS,FOS,HMOX1,HSPA1B,IL10RA,IL18,IL1B,IL1RN,IL4R,IL6R,IRAK1,JAK2,MAPK1,MPO,NFKB1,NFKBIA,NLRP12,NLRP3,NOD2,PLAUR,PRKCA,PTGS2,SH2B3,SOCS3,STAT1,TAGAP,TLR2,TLR4,TNF,TNFRSF1B,TP53,USP4
cd31+ cells	0.000107393	ABCB1,ALOX5AP,CCL2,CD14,CD40,CSF2,CSNK2B,EDN1,EGFR,FAS,FOS,GATA2,HMOX1,HSPA1B,IFNG,IL10RA,IL1A,IL1B,IL1R1,IL1RN,IL2RA,IL4R,IL6,IL6R,IRAK1,KIT,MAPK1,NFKB1,NFKBIA,NLRP3,PLAUR,PRKCA,PTGS2,SH2B3,SOCS3,STAT1,STAT4,TAGAP,TLR2,TLR4,TNF,TNFRSF1B
cord blood	0.000107393	ALOX5AP,ARG1,BDNF,CCL2,CD14,CSNK2B,CTLA4,EDN1,EGFR,ERBB2,FAS,FOS,GATA2,HSPA1B,IL10RA,IL1B,IL1R1,IL1RN,IL4R,IL6R,IRAK1,JAK2,KIT,MAPK1,MPO,NFKBIA,NLRP12,NLRP3,NOD2,PLAUR,PRKCA,PTGS2,SH2B3,SOCS3,STAT1,STAT4,TAGAP,TLR2,TLR4,TNF,TNFRSF1B,TNFSF4,TP53,USP4
cultured endothelial progenitor cells	0.000107393	ABCB1,ALOX5AP,CCL2,CD14,CD40,CSNK2B,CTLA4,EDN1,EGFR,FAS,FOS,GATA2,HMOX1,HSPA1B,IFNG,IL10RA,IL12B,IL13,IL17A,IL18,IL1A,IL1B,IL1R1,IL1RN,IL22,IL23R,IL2RA,IL4,IL4R,IL5,IL6,IL6R,IRAK1,JAK2,KIT,LTA,MAPK1,MPO,NFKB1,NFKBIA,NLRP3,NOD2,PLAUR,PPARG,PRKCA,PTGS2,SH2B3,SOCS3,STAT1,STAT4,TAGAP,TLR2,TLR4,TNF,TNFRSF1B,TNFSF4,TP53,USP4
dermal dendritic cell	0.000107393	ALOX5AP,CCL2,CD14,CD40,CSF2,CSNK2B,CTLA4,EGFR,FAS,FOS,HSPA1B,IL10RA,IL12B,IL18,IL1A,IL1B,IL1R1,IL1RN,IL2RA,IL4R,IL6,IL6R,IRAK1,JAK2,MAPK1,NFKB1,NFKBIA,NLRP3,NOD2,NOS1,PLAUR,PTGS2,SH2B3,SOCS3,STAT1,STAT4,TAGAP,TLR2,TLR4,TNF,TNFRSF1B,TNFRSF4
neutrophils	0.000107393	AGER,ALOX5AP,ARG1,BDNF,CD14,CD40,CHUK,CSNK2B,EGFR,FAS,FOS,FOXP3,GATA2,HMOX1,HSPA1B,IL10RA,IL18,IL1A,IL1B,IL1R1,IL1RN,IL4,IL4R,IL5RA,IL6R,IRAK1,JAK2,KIT,LEP,LTC4S,MAPK1,MPO,MS4A2,NFKB1,NFKBIA,NLRP12,NLRP3,NOD2,PLAUR,PTGS2,SH2B3,SOCS3,STAT1,STAT4,TAGAP,TIRAP,TLR2,TLR4,TNF,TNFRSF1B,TNFRSF4,TNFSF4,TP53,USP4
pmns	0.000107393	AGER,ALOX5AP,ARG1,CCL2,CD14,CSNK2B,EDN1,FAS,FOS,HMOX1,HSPA1B,IFNG,IL10RA,IL18,IL1A,IL1B,IL1R1,IL1RN,IL4,IL4R,IL5RA,IL6R,IRAK1,JAK2,KIT,MAPK1,NFKB1,NFKBIA,NLRP12,NLRP3,NOD2,PLAUR,PTGS2,SH2B3,SOCS3,STAT1,STAT4,TAGAP,TLR2,TLR4,TNF,TNFRSF1B,USP4
prostate endothelial cells:prostate cd31+ cells	0.000107393	ABCB1,ALOX5AP,CCL2,CD14,CD40,CSF2,CSNK2B,EDN1,EGFR,FAS,FOS,GATA2,HMOX1,HSPA1B,IFNG,IL10RA,IL1A,IL1B,IL1R1,IL1RN,IL2RA,IL4R,IL6,IL6R,IRAK1,KIT,MAPK1,NFKB1,NFKBIA,NLRP3,PLAUR,PRKCA,PTGS2,SH2B3,SOCS3,STAT1,STAT4,TAGAP,TLR2,TLR4,TNF,TNFRSF1B
cd14+ leukocytes	0.000109853	CD14,CSNK2B,FAS,FOS,HSPA1B,IL10RA,IL1B,IL1R1,IL1RN,IL6,IL6R,IRAK1,JAK2,NFKB1,NFKBIA,NLRP3,NOD2,PLAUR,PTGS2,SH2B3,STAT1,TLR2,TNF,TNFRSF1B,USP4
sputum	0.000109853	ALOX5AP,CCL2,CD14,CD40,CSNK2B,EDN1,EGFR,FAS,FOS,HMOX1,HSPA1B,IL10RA,IL18,IL1A,IL1B,IL1R1,IL1RN,IL4R,IL6,IL6R,IRAK1,MAPK1,NFKB1,NFKBIA,NLRP3,NOD2,PLAUR,PPARG,PTGS2,SH2B3,SOCS3,STAT1,TAGAP,TLR2,TLR4,TNF,TNFRSF1B,TP53,USP4
mononuclear cells	0.000158468	ABCB1,AGER,ALOX5AP,ARG1,CCL2,CD14,CD40,CSNK2B,CTLA4,FAS,FOS,HMOX1,HSPA1B,IL10RA,IL18,IL1A,IL1B,IL1R1,IL1RN,IL4R,IL6R,IRAK1,JAK2,MAPK1,MPO,NFKB1,NFKBIA,NLRP12,NLRP3,NOD2,PLAUR,PRKCA,PTGS2,SH2B3,SOCS3,STAT1,STAT4,TAGAP,TLR2,TLR4,TNF,TNFRSF1B,TNFSF4,TP53,USP4
cd11c+ myeloid dcs	0.000211706	ABCB1,AGER,ALOX5AP,CCL2,CD40,CSF2,CSNK2B,CTLA4,EDN1,EGFR,FAS,FOS,GATA2,HMOX1,HSPA1B,IL10RA,IL18,IL1A,IL1B,IL1R1,IL1RN,IL2RA,IL4R,IL5RA,IL6,IL6R,IRAK1,JAK2,KIT,MAPK1,MPO,MS4A2,NFKB1,NFKBIA,NLRP3,NOD2,PLAUR,PRKCA,PTGS2,SH2B3,SOCS3,STAT1,STAT4,TAGAP,TLR2,TNF,TNFRSF1B,TNFSF4,TP53,USP4
cd11b+ cells	0.000221563	ALOX5AP,ARG1,CD14,CSNK2B,FAS,FOS,GATA2,HMOX1,HSPA1B,IL10RA,IL18,IL1B,IL1R1,IL1RN,IL4R,IL6R,IRAK1,JAK2,MAPK1,MPO,NFKB1,NFKBIA,NLRP12,NLRP3,NOD2,PLAUR,PRKCA,PTGS2,SH2B3,SOCS3,STAT1,TAGAP,TLR2,TLR4,TNF,TNFRSF1B,TP53,USP4
cd45+ cells	0.00023829	ABCB1,ALOX5AP,ARG1,CD14,CSNK2B,CTLA4,FAS,FOS,GATA2,HMOX1,HSPA1B,IFNG,IL10RA,IL18,IL1R1,IL1RN,IL4,IL4R,IL5RA,IL6R,IRAK1,JAK2,KIT,MAPK1,MPO,MS4A2,NFKB1,NFKBIA,NLRP12,NLRP3,NOD2,PLAUR,PRKCA,PTGS2,SH2B3,SOCS3,STAT1,STAT4,TAGAP,TLR2,TLR4,TNF,TNFRSF1B,TP53,USP4
cd14+ monocytes	0.000608752	AGER,ALOX5AP,CD14,CD40,CSNK2B,FAS,FOS,GATA2,HMOX1,HSPA1B,IL10RA,IL18,IL1A,IL1B,IL1RN,IL4R,IL6R,IRAK1,JAK2,MAPK1,MPO,NFKB1,NFKBIA,NLRP12,NLRP3,NOD2,PLAUR,PRKCA,PTGS2,SH2B3,SOCS3,STAT1,TAGAP,TLR2,TLR4,TNF,TNFRSF1B,TNFSF4,TP53,USP4
lung	0.000704018	ABCB1,AGER,ALOX5AP,ARG1,BDNF,CCL2,CD14,CD40,CSF2,CSNK2B,CTLA4,EDN1,EGFR,ERBB2,FAS,FOS,GATA2,HMOX1,HSPA1B,IFNG,IL10RA,IL18,IL1A,IL1B,IL1R1,IL1RN,IL2RA,IL4,IL4R,IL5,IL5RA,IL6,IL6R,IRAK1,JAK2,KIT,LEP,LTC4S,MAPK1,MS4A2,NFKB1,NFKBIA,NLRP3,NOD2,NOS1,PLAUR,PPARG,PRKCA,PTGS2,SH2B3,SOCS3,STAT1,STAT4,TAGAP,TLR2,TLR4,TNF,TNFRSF1B,TNFRSF4,TP53,USP4
pbmc	0.000741393	ABCB1,AGER,ALOX5AP,ARG1,CCL2,CD14,CD40,CSF2,CSNK2B,CTLA4,EDN1,EGFR,FAS,FOS,FOXP3,GATA2,HMOX1,HSPA1B,IFNG,IL10RA,IL12B,IL17A,IL18,IL1A,IL1B,IL1R1,IL1RN,IL22,IL23R,IL2RA,IL3,IL4,IL4R,IL5RA,IL6,IL6R,IRAK1,JAK2,LEP,LTA,MAPK1,MPO,MS4A2,NFKB1,NFKBIA,NLRP12,NLRP3,NOD2,PLAUR,PRKCA,PTGS2,SH2B3,SOCS3,STAT1,STAT4,TAGAP,TIRAP,TLR2,TLR4,TNF,TNFRSF1B,TNFRSF4,TNFSF4,TP53,USP4
dendritic cells	0.000897573	ABCB1,ALOX5AP,CCL2,CD14,CD40,CSNK2B,FAS,FOS,FOXP3,HMOX1,HSPA1B,IL10RA,IL12B,IL18,IL1A,IL1B,IL1R1,IL1RN,IL2RA,IL4R,IL6,IL6R,IRAK1,JAK2,LEP,MAPK1,NFKB1,NFKBIA,NLRP12,NLRP3,NOD2,PLAUR,PTGS2,SOCS3,STAT1,STAT4,TAGAP,TIRAP,TLR2,TLR4,TNF,TNFRSF1B,TNFRSF4,TNFSF4,TP53
leukocytes	0.000953532	ALOX5AP,ARG1,CD14,CSNK2B,CTLA4,FAS,FOS,GATA2,HMOX1,HSPA1B,IL10RA,IL1A,IL1B,IL1R1,IL1RN,IL4R,IL5RA,IL6R,IRAK1,JAK2,LTA,MAPK1,MPO,NFKB1,NFKBIA,NLRP12,NLRP3,NOD2,NPPA,PLAUR,PRKCA,PTGS2,SH2B3,SOCS3,STAT1,STAT4,TAGAP,TLR2,TLR4,TNF,TNFRSF1B,TP53,USP4
pleural tissue	0.00114544	ABCB1,ALOX5AP,CCL2,CD14,CD40,CSNK2B,EDN1,EGFR,ERBB2,FAS,FOS,HMOX1,HSPA1B,IL10RA,IL18,IL1B,IL1R1,IL1RN,IL4R,IL6,IL6R,IRAK1,JAK2,KIT,LEP,LTC4S,MAPK1,NFKB1,NFKBIA,NLRP3,NOD2,NOS1,PLAUR,PPARG,PRKCA,PTGS2,SH2B3,SOCS3,STAT1,TAGAP,TLR2,TLR4,TNF,TNFRSF1B,TNFSF4,TP53
cd16+ monocytes	0.00131012	ALOX5AP,CD14,CD40,CSNK2B,EGFR,FAS,FOS,HMOX1,HSPA1B,IL10RA,IL1B,IL1RN,IL6R,IRAK1,JAK2,MAPK1,NFKB1,NFKBIA,NLRP12,NLRP3,NOD2,PLAUR,PTGS2,SH2B3,SOCS3,STAT1,TAGAP,TLR2,TLR4,TNF,TNFRSF1B,TP53,USP4
blood	0.00144994	ABCB1,AGER,ALOX5AP,ARG1,CCL2,CD14,CD40,CSF2,CSNK2B,CTLA4,EDN1,EGFR,FAS,FOS,GATA2,HMOX1,HSPA1B,IFNG,IL10RA,IL12B,IL18,IL1A,IL1B,IL1R1,IL1RN,IL2RA,IL4,IL4R,IL5RA,IL6,IL6R,IRAK1,JAK2,MAPK1,MPO,NFKB1,NFKBIA,NLRP12,NLRP3,NOD2,PLAUR,PRKCA,PTGS2,SH2B3,SOCS3,STAT1,STAT4,TAGAP,TLR2,TLR4,TNF,TNFRSF1B,TNFRSF4,TNFSF4,TP53,USP4
cd14+ cells	0.0014896	AGER,CD14,CSNK2B,FAS,FOS,FOXP3,HMOX1,HSPA1B,IL10RA,IL18,IL1B,IL1RN,IL4R,IL6R,IRAK1,JAK2,MAPK1,NFKBIA,NLRP3,NOD2,PLAUR,PTGS2,SH2B3,STAT1,TLR2,TLR4,TNFRSF1B,USP4
alveolar macrophages	0.00153015	ALOX5AP,CCL2,CD14,CD40,CSF2,CSNK2B,CTLA4,EDN1,FAS,FOS,HMOX1,HSPA1B,IFNG,IL10RA,IL12B,IL18,IL1A,IL1B,IL1R1,IL1RN,IL2RA,IL4R,IL6,IL6R,IRAK1,JAK2,MAPK1,NFKB1,NFKBIA,NLRP3,NOD2,PLAUR,PPARG,PRKCA,PTGS2,SH2B3,SOCS3,STAT1,STAT4,TAGAP,TIRAP,TLR2,TLR4,TNF,TNFRSF1B,TNFRSF4,TP53,USP4
appendix	0.00153015	ALOX5AP,CCL2,CD14,CSNK2B,EGFR,ERBB2,FAS,FOS,HSPA1B,IL10RA,IL18,IL1B,IL1R1,IL4R,IL6,IL6R,IRAK1,KIT,NFKBIA,PRKCA,PTGS2,SH2B3,STAT1,TNFRSF1B
monocytes	0.00197027	AGER,ALOX5AP,ARG1,CCL2,CD14,CD40,CSF2,CSNK2B,EGFR,FAS,FOS,GATA2,HMOX1,HSPA1B,IFNG,IL10RA,IL18,IL1A,IL1B,IL1R1,IL1RN,IL2RA,IL4R,IL6,IL6R,IRAK1,JAK2,KIT,LEP,LTA,LTC4S,MAPK1,MPO,NFKB1,NFKBIA,NLRP12,NLRP3,NOD2,PLAUR,PPARG,PRKCA,PTGS2,SH2B3,SOCS3,STAT1,STAT4,TAGAP,TLR2,TLR4,TNF,TNFRSF1B,TNFSF4,TP53,USP4
cd1c+ dendritic cells	0.00295042	ABCB1,AGER,ALOX5AP,CD14,CD40,CSNK2B,CTLA4,FAS,FOS,HMOX1,HSPA1B,IL10RA,IL18,IL1A,IL1B,IL1R1,IL1RN,IL4R,IL6R,IRAK1,JAK2,KIT,MAPK1,NFKB1,NFKBIA,NLRP12,NLRP3,NOD2,PLAUR,PRKCA,PTGS2,SH2B3,SOCS3,STAT1,TAGAP,TLR2,TLR4,TNF,TNFRSF1B,TP53,USP4
monocytederived dendritic cells	0.00386969	ABCB1,AGER,ALOX5AP,CCL2,CD14,CD40,CSNK2B,FAS,FOS,FOXP3,GATA2,HMOX1,HSPA1B,IL10RA,IL13,IL18,IL1R1,IL1RN,IL2RA,IL4R,IL5RA,IL6,IL6R,IRAK1,JAK2,LTC4S,MAPK1,MS4A2,NFKB1,NFKBIA,NLRP3,NOD2,NPPA,PLAUR,PPARG,PRKCA,PTGS2,SH2B3,SOCS3,STAT1,STAT4,TAGAP,TLR2,TLR4,TNF,TNFRSF1B,TP53,USP4
saliva exosomes	0.0059774	ARG1,CD14,CLEC16A,CTLA4,EGFR,ERBB2,FOS,FOXP3,HSPA1B,IL13,IL18,IL1B,IL1R1,IL1RN,IL23R,IL2RA,IL5,IRAK1,LEP,LTA,MAPK1,NFKBIA,NLRP3,NOD2,NOS2,NPPA,PLAUR,PRKCA,PTGS2,SOCS3,STAT1,TAGAP,TLR4,TNFRSF1B,USP4
lymphocytes	0.00797816	ABCB1,AGER,ALOX5AP,CD14,CD40,CSNK2B,CTLA4,EGFR,FAS,FOS,HMOX1,HSPA1B,IFNG,IL10RA,IL18,IL1A,IL1B,IL1RN,IL4R,IL6,IL6R,IRAK1,JAK2,MAPK1,NFKB1,NFKBIA,NLRP12,NLRP3,NOD2,PLAUR,PRKCA,PTGS2,SH2B3,SOCS3,STAT1,STAT4,TAGAP,TLR2,TLR4,TNF,TNFRSF1B,TNFRSF4,TNFSF4,TP53,USP4
umbillical cord blood dendritic cells	0.00883077	ABCB1,ALOX5AP,ARG1,CCL2,CD14,CD40,CSF2,CSNK2B,CTLA4,EDN1,FAS,FOS,FOXP3,HMOX1,HSPA1B,IL10RA,IL12B,IL1A,IL1B,IL1R1,IL1RN,IL2RA,IL4R,IL6,IL6R,IRAK1,JAK2,KIT,LEP,MAPK1,NFKB1,NFKBIA,NLRP3,PLAUR,PTGS2,SOCS3,STAT1,STAT4,TAGAP,TLR2,TNF,TNFRSF1B,TNFRSF4,TNFSF4,TP53
promyelocytes	0.00999515	ALOX5AP,ARG1,CD14,CSNK2B,FAS,FOS,HSPA1B,IL10RA,IL18,IL1A,IL1B,IL1R1,IL1RN,IL4R,IL6R,IRAK1,JAK2,LTC4S,MAPK1,MPO,NFKB1,NFKBIA,NLRP12,NOD2,PLAUR,PTGS2,SH2B3,SOCS3,STAT1,TAGAP,TLR2,TLR4,TNFRSF1B,USP4
breast stroma	0.0150923	ABCB1,ALOX5AP,BDNF,CCL2,CD14,CD40,CSNK2B,CTLA4,EDN1,EGFR,ERBB2,FAS,FOS,GATA2,HMOX1,HSPA1B,IFNG,IL10RA,IL1A,IL1B,IL1R1,IL1RN,IL23R,IL2RA,IL4R,IL6,IL6R,IRAK1,KIT,LEP,MAPK1,NFKB1,NFKBIA,NLRP3,NOD2,PLAUR,PPARG,PRKCA,PTGS2,SH2B3,SOCS3,STAT1,STAT4,TAGAP,TLR2,TLR4,TNF,TNFRSF1B,TP53,USP4
cd34+	0.0173219	ALOX5AP,CCL2,CD14,CSNK2B,GATA2,HMOX1,HSPA1B,IL10RA,IL1B,IL1RN,IL6R,IRAK1,KIT,LTC4S,MPO,NFKBIA,PLAUR,PTGS2,SH2B3,STAT1,TLR2,TNFRSF1B,TP53
lymph node	0.0177425	ABCB1,ALOX5AP,CCL2,CD14,CD40,CSNK2B,CTLA4,EDN1,EGFR,FAS,FOS,HMOX1,HSPA1B,IL10RA,IL18,IL1A,IL1B,IL1R1,IL2RA,IL4R,IL6R,IRAK1,JAK2,KIT,LEP,MAPK1,NFKB1,NFKBIA,NOD2,PRKCA,PTGS2,SH2B3,SOCS3,STAT1,STAT4,TAGAP,TLR4,TNF,TNFRSF1B,TNFRSF4,TP53,USP4
t cells:central memory t cell	0.0177425	ALOX5AP,CSNK2B,CTLA4,EGFR,FAS,FOS,FOXP3,HSPA1B,IL10RA,IL1A,IL2RA,IL4R,IL6R,IRAK1,LTA,MAPK1,NFKB1,NFKBIA,NOD2,PRKCA,SH2B3,SOCS3,STAT1,STAT4,TAGAP,TNF,TNFRSF1B,TNFRSF4,TP53,USP4
cord blood cd161++cd8+ t cells	0.0200489	ABCB1,ALOX5AP,ARG1,CCL2,CSNK2B,CTLA4,FAS,FOS,HSPA1B,IFNG,IL10RA,IL1B,IL1R1,IL1RN,IL4R,IL6,IL6R,IRAK1,KIT,MAPK1,NFKB1,NFKBIA,NLRP3,PLAUR,PRKCA,PTGS2,SOCS3,STAT1,STAT4,TAGAP,TLR2,TNF,TNFRSF1B,TNFRSF4,TP53
hladr+cd45ra hicd11cbdca2+ myeloid dendritic cells	0.0202145	ABCB1,CD14,CHUK,CSNK2B,CTLA4,FAS,FOS,HSPA1B,IL10RA,IL18,IL1A,IL1B,IL1R1,IL1RN,IL6R,IRAK1,JAK2,KIT,MAPK1,NFKB1,NFKBIA,NLRP3,NOD2,PLAUR,PRKCA,PTGS2,SH2B3,SOCS3,STAT1,TAGAP,TLR2,TLR4,TNFRSF1B,USP4
omental adipose tissue	0.0202145	ALOX5AP,CCL2,CD14,CSNK2B,EGFR,FAS,FOS,HMOX1,HSPA1B,IL10RA,IL1B,IL1R1,IL1RN,IL6,IL6R,IRAK1,LEP,NFKBIA,PLAUR,PPARG,PTGS2,SOCS3,STAT1,TNFRSF1B
bone marrow mononuclear cells	0.0260654	ALOX5AP,ARG1,CD14,CSNK2B,FOS,HSPA1B,IL10RA,IL1B,IL6R,IRAK1,MPO,NFKBIA,NLRP3,PLAUR,PTGS2,SH2B3,STAT1,STAT4,TLR2,TNFRSF1B
langerhans cell	0.0260654	ALOX5AP,ARG1,CD40,CSNK2B,EDN1,EGFR,FAS,FOS,HSPA1B,IL10RA,IL18,IL1A,IL1B,IL1R1,IL1RN,IL4R,IL6R,IRAK1,LTA,LTC4S,MAPK1,NFKB1,NFKBIA,NLRP3,NOD2,PLAUR,PTGS2,SH2B3,SOCS3,STAT1,TAGAP,TNF,TNFRSF1B,USP4
macaca fascicularis blood	0.0260654	ALOX5AP,CD14,CSNK2B,EGFR,FOS,IL10RA,IL1B,IL1R1,IL6R,IRAK1,MAPK1,NFKBIA,NLRP12,NOD2,PRKCA,PTGS2,SH2B3,SOCS3,STAT1,STAT4,TAGAP,TLR2,TLR4,TNFRSF1B
adrenal gland	0.0342428	ABCB1,CD14,CSNK2B,EGFR,FOS,HSPA1B,IL1R1,IRAK1,NFKBIA,PRKCA
spleen	0.0357768	ABCB1,ALOX5AP,ARG1,CCL2,CD14,CD40,CSNK2B,EDN1,EGFR,FAS,FOS,HMOX1,HSPA1B,IFNG,IL10RA,IL18,IL1A,IL1B,IL1R1,IL1RN,IL2RA,IL4R,IL6R,IRAK1,JAK2,KIT,MAPK1,MPO,NFKB1,NFKBIA,NOD2,PLAUR,PPARG,PRKCA,PTGS2,SH2B3,SOCS3,STAT1,STAT4,TAGAP,TLR2,TLR4,TNF,TNFRSF1B,TNFSF4,TP53,USP4
umbilical cord bloodderived mesenchymal stem cell population 2	0.0381311	BDNF,CCL2,CSNK2B,EDN1,EGFR,HSPA1B,IL1B,IL6,IRAK1,MAPK1,NFKBIA,PLAUR,PRKCA,PTGS2,SH2B3,STAT1,TLR4,TP53
hematopoeitic stem cell bm ++	0.0406899	CSNK2B,FOS,GATA2,HSPA1B,IL1B,IRAK1,MPO,NFKBIA,NLRP3,PTGS2,STAT1,TP53
intervertebral disc	0.0431406	CCL2,CSNK2B,EGFR,FAS,FOS,HMOX1,HSPA1B,IL1R1,IL6,IRAK1,MAPK1,NFKBIA,PLAUR,PRKCA,PTGS2,SH2B3,STAT1
hematopoeitic stem cell fb ++	0.04714	ABCB1,ALOX5AP,CSNK2B,FOS,GATA2,HSPA1B,IL18,IL1B,IL5RA,IRAK1,KIT,MPO,NFKB1,NFKBIA,PTGS2,SH2B3,STAT1
t cells	0.04714	ABCB1,ALOX5AP,ARG1,CCL2,CD14,CSNK2B,CTLA4,FAS,FOS,GATA2,HSPA1B,IFNG,IL10RA,IL13,IL1A,IL1B,IL1RN,IL4,IL4R,IL6,IL6R,IRAK1,KIT,MAPK1,NFKB1,NFKBIA,NLRP3,PRKCA,PTGS2,SOCS3,STAT1,STAT4,TAGAP,TNF,TNFRSF1B,TNFSF4,TP53

## Sheet: module 2
Tissue	P-value	genes
liver	1.89161e-09	ADA,ADH1B,ALDH2,APOA2,BBS4,C3,C4A,C4B,C5,CAT,COMT,CRIP1,CYP1A1,CYP1A2,CYP2C19,CYP2C9,CYP2D6,CYP2E1,CYP3A4,DDX39B,EPHX1,GC,GPX1,GSTA1,GSTM1,GSTM3,GSTO1,GSTP1,GSTT1,HP,MBL2,MIF,MKKS,NAT2,PON1,PTGS1,SERPINA1,SOD2,UGT1A1,UPP1
fetal liver	8.15304e-09	ALDH2,APOA2,C3,C4A,C4B,C5,CAT,CYP3A4,DDX39B,EPHX1,GC,GPX1,GSTA1,GSTO1,GSTP1,HP,MBL2,MIF,PON1,SERPINA1
hepatocyte	4.8283e-08	ADH1B,ALDH2,APOA2,C3,C4A,C4B,C5,CAT,COMT,CYP1A2,CYP2C19,CYP2C9,CYP2D6,CYP2E1,CYP3A4,DDX39B,EPHX1,GC,GPX1,GSTA1,GSTM1,GSTM3,GSTO1,GSTT1,HP,MBL2,MIF,MKKS,NAT2,PON1,SERPINA1,SOD2,UGT1A1
adrenal gland	8.58411e-06	ADH1B,ALDH2,C3,C4A,C4B,CAT,COMT,DDX39B,EPHX1,GPX1,GSTA1,GSTM3,GSTO1,GSTP1,GSTT1,MIF
small intestine	1.73444e-05	ADA,ADH1B,ALDH2,C3,C4A,C4B,CAT,COMT,CRIP1,CYP1A1,CYP2C19,CYP2C9,CYP3A4,DDX39B,EPHX1,GC,GPX1,GSTA1,GSTM3,GSTO1,GSTP1,GSTT1,MIF,MKKS,NAT2,PTGS1,SERPINA1,SOD2,SOD3,UGT1A1
10 tissue mixture	1.9881e-05	ADH1B,ALDH2,APOA2,C3,C4A,C4B,C5,CAT,COMT,CRIP1,CYP2C9,CYP2D6,CYP2E1,CYP3A4,DDX39B,EPHX1,GC,GPX1,GSTA1,GSTM3,GSTO1,GSTP1,GSTT1,HP,MIF,MKKS,PON1,SERPINA1,SOD2,UGT1A1,UPP1
esophageal epithelium	2.51449e-05	ADH1B,ALDH2,C3,CAT,COMT,CRIP1,CYP2E1,DDX39B,EPHX1,GPX1,GSTM3,GSTO1,GSTP1,GSTT1,MIF,PTGS1,SOD2,SOD3,UGT1A1,UPP1
stomach pyloric	4.21624e-05	ADA,ADH1B,ALDH2,C3,C4A,C4B,CAT,COMT,CRIP1,CYP2C9,CYP3A4,DDX39B,EPHX1,GC,GPX1,GSTA1,GSTM3,GSTO1,GSTP1,GSTT1,MIF,PTGS1,SERPINA1,SOD2,SOD3,UGT1A1
pharyngeal mucosa	8.29224e-05	ADH1B,ALDH2,C3,CAT,COMT,CRIP1,CYP1A1,CYP2C9,CYP2E1,CYP3A4,DDX39B,EPHX1,GPX1,GSTA1,GSTM3,GSTO1,GSTP1,GSTT1,MIF,MKKS,PTGES,PTGS1,SOD2,UGT1A1,UPP1
stratagene human reference rna	9.32229e-05	ADA,ALDH2,APOA2,C3,C4A,C4B,C5,COMT,CRIP1,DDX39B,EPHX1,GPX1,GSTM3,GSTO1,GSTP1,HP,MBL2,MIF,PTGS1,SERPINA1,SOD2,UPP1
conjunctival tissue	9.8549e-05	ALDH2,C3,CAT,COMT,CRIP1,DDX39B,EPHX1,GPX1,GSTA1,GSTO1,GSTP1,MIF,PTGES,SERPINA1,SOD2
jejunal tissue	9.8549e-05	ADA,ADH1B,ALDH2,C3,C5,CAT,COMT,CRIP1,CYP1A1,CYP2C19,CYP2C9,CYP2D6,CYP3A4,DDX39B,EPHX1,GC,GPX1,GSTA1,GSTM1,GSTM3,GSTO1,GSTP1,GSTT1,MIF,MKKS,NAT2,SERPINA1,SOD2,UGT1A1
coronary artery	0.000232236	ADA,ADH1B,ALDH2,C3,C4A,C4B,CAT,COMT,CRIP1,CYP1A1,CYP3A4,DDX39B,EPHX1,GPX1,GSTM3,GSTO1,GSTP1,GSTT1,HP,MIF,PTGS1,SOD2,SOD3,UPP1
omental adipose tissue	0.000301549	ADH1B,ALDH2,C3,C4A,C4B,CAT,COMT,CRIP1,DDX39B,EPHX1,GPX1,GSTM3,GSTO1,GSTP1,GSTT1,HP,MIF,SERPINA1,SOD2,SOD3
hematopoeitic stem cell fb +	0.000434547	ADA,ALDH2,CAT,COMT,CRIP1,DDX39B,GPX1,GSTM3,GSTO1,GSTP1,MIF,PTGS1,SOD2
quadriceps	0.000441149	ADH1B,ALDH2,C3,CAT,COMT,CYP1A1,DDX39B,EPHX1,GPX1,GSTM1,GSTM3,GSTO1,GSTP1,GSTT1,SOD2
appendix	0.00067768	ADA,ADH1B,ALDH2,C3,C4A,C4B,CRIP1,CYP1A2,CYP2C9,DDX39B,EPHX1,GPX1,GSTO1,GSTP1,GSTT1,MIF,NAT2,PTGS1,SERPINA1,SOD2,UGT1A1
bronchial epithelium	0.00067768	ADH1B,ALDH2,BBS1,C3,C4A,C4B,CAT,COMT,CRIP1,CYP1A1,DDX39B,EPHX1,GPX1,GSTA1,GSTO1,GSTP1,GSTT1,MIF,PTGES,SERPINA1,SOD2,UGT1A1
hnscc	0.00067768	ADH1B,ALDH2,C3,CAT,COMT,CRIP1,DDX39B,EPHX1,GPX1,GSTA1,GSTM3,GSTO1,GSTP1,HP,MIF,PTGS1,SERPINA1,SOD2,UGT1A1,UPP1
larynx	0.00067768	ALDH2,C3,C4A,C4B,COMT,CRIP1,CYP1A1,CYP2C9,CYP2E1,CYP3A4,DDX39B,EPHX1,GPX1,GSTA1,GSTM3,GSTO1,GSTP1,GSTT1,MIF,PTGES,PTGS1,SOD3,UGT1A1,UPP1
pancreas	0.00067768	ADA,ADH1B,ALDH2,APOA2,C3,C4A,C4B,C5,CAT,COMT,CRIP1,CYP1A1,CYP2C19,CYP2C9,CYP2D6,CYP2E1,CYP3A4,DDX39B,EPHX1,GC,GPX1,GSTA1,GSTM1,GSTM3,GSTO1,GSTP1,GSTT1,HP,MIF,MKKS,NAT2,PTGS1,SERPINA1,SOD2,SOD3,UGT1A1,UPP1
renal proximal tubule epithelial cells	0.00067768	ALDH2,C3,CAT,COMT,DDX39B,EPHX1,GPX1,GSTM3,GSTO1,GSTP1,MIF,SERPINA1,SOD2,UGT1A1,UPP1
stomach	0.00067768	ADA,ADH1B,ALDH2,C3,C4A,C4B,C5,CAT,COMT,CRIP1,CYP1A1,CYP2C9,CYP3A4,DDX39B,EPHX1,GC,GPX1,GSTA1,GSTM3,GSTO1,GSTP1,GSTT1,MIF,MKKS,NAT2,PTGS1,SERPINA1,SOD2,UGT1A1
stomach fundus	0.00067768	ADA,ADH1B,ALDH2,APOA2,C3,C4A,C4B,C5,CAT,COMT,CRIP1,CYP1A2,CYP2C9,CYP2E1,CYP3A4,DDX39B,EPHX1,GC,GPX1,GSTA1,GSTM3,GSTO1,GSTP1,GSTT1,HP,MIF,PON1,PTGS1,SERPINA1,SOD2,SOD3,UGT1A1
stomach cardiac	0.000737386	ADA,ADH1B,ALDH2,C3,CAT,COMT,CRIP1,CYP2C9,CYP3A4,DDX39B,EPHX1,GC,GPX1,GSTA1,GSTM3,GSTO1,GSTP1,GSTT1,MIF,PTGS1,SERPINA1,SOD2,SOD3
kidney	0.000744976	ADH1B,ALDH2,APOA2,BBS1,BBS4,C3,C4A,C4B,CAT,COMT,CRIP1,CYP2C9,CYP2E1,CYP3A4,DDX39B,EPHX1,GC,GPX1,GSTA1,GSTM3,GSTO1,GSTP1,GSTT1,HP,MIF,MKKS,PTGS1,SERPINA1,SOD2,SOD3,UGT1A1,UPP1
lateral substantia nigra	0.000952323	ALDH2,C3,C4A,C4B,CAT,COMT,DDX39B,EPHX1,GPX1,GSTM3,GSTO1,GSTP1,GSTT1,MIF,SERPINA1,SOD2
quadriceps femoris muscle	0.000952323	ADH1B,ALDH2,C3,CAT,DDX39B,EPHX1,GPX1,GSTM3,GSTO1,GSTP1,SOD2
theca cells	0.0013084	ALDH2,C3,CAT,COMT,DDX39B,EPHX1,GPX1,GSTM3,GSTO1,GSTP1,GSTT1,MIF,PTGS1
hematopoietic stem cells	0.00150887	ADA,ALDH2,CAT,COMT,CRIP1,DDX39B,GPX1,GSTO1,GSTP1,MIF,SOD2
cd14+ cells	0.00151172	ALDH2,CAT,COMT,CRIP1,CYP2D6,DDX39B,GPX1,GSTO1,GSTP1,HP,MIF,PTGS1,SERPINA1,SOD2,UPP1
saphenous vein	0.00151172	ADH1B,ALDH2,C3,C4A,C4B,CAT,COMT,CRIP1,CYP1A1,CYP3A4,DDX39B,EPHX1,GPX1,GSTM3,GSTO1,GSTP1,GSTT1,MIF,SOD2,SOD3,UPP1
intervertebral disc	0.00173592	ALDH2,CAT,COMT,DDX39B,EPHX1,GPX1,GSTM3,GSTO1,GSTP1,MIF,SERPINA1,SOD2,SOD3,UPP1
thyroid cells	0.00173592	ALDH2,C3,C4A,C4B,CAT,COMT,CRIP1,DDX39B,EPHX1,GPX1,GSTO1,GSTP1,MIF,SERPINA1,SOD2
nasal epithelial cells	0.00177428	ALDH2,C3,COMT,CRIP1,DDX39B,EPHX1,GPX1,GSTA1,GSTO1,GSTP1,GSTT1,MIF,PTGES,SERPINA1,UGT1A1
bronchus	0.00203591	ADH1B,ALDH2,C3,C4A,C4B,CAT,COMT,CRIP1,CYP1A1,CYP3A4,DDX39B,EPHX1,GPX1,GSTA1,GSTM3,GSTO1,GSTP1,GSTT1,MIF,SERPINA1,SOD2,SOD3,UGT1A1
left ventricular apex samples	0.00224609	ADH1B,ALDH2,C3,C4A,C4B,CAT,COMT,CRIP1,DDX39B,EPHX1,GPX1,GSTM3,GSTO1,GSTP1,HP,MIF,SERPINA1,SOD2
breast stroma	0.00239311	ADA,ADH1B,ALDH2,BBS4,C3,C4A,C4B,CAT,COMT,CRIP1,CYP1A1,CYP2E1,CYP3A4,DDX39B,EPHX1,GPX1,GSTM1,GSTM3,GSTO1,GSTP1,GSTT1,MIF,MKKS,PTGES,SERPINA1,SOD2,SOD3,UPP1
deltoid	0.00239311	ADH1B,ALDH2,C3,CAT,COMT,DDX39B,EPHX1,GPX1,GSTM3,GSTO1,GSTP1,SOD2
heart atrium	0.00241464	ADH1B,ALDH2,C3,C4A,C4B,CAT,COMT,CRIP1,CYP1A1,CYP3A4,DDX39B,EPHX1,GPX1,GSTM3,GSTO1,GSTP1,GSTT1,HP,MIF,MKKS,PTGS1,SOD2
ileal mucosa	0.00241464	ADH1B,ALDH2,C3,CAT,COMT,CRIP1,CYP2C19,CYP2C9,CYP2D6,CYP3A4,DDX39B,EPHX1,GPX1,GSTA1,GSTM1,GSTM3,GSTO1,GSTP1,GSTT1,MIF,MKKS,NAT2,PON1,SERPINA1,SOD2,UGT1A1
monkey aorta	0.00241464	ADH1B,ALDH2,C3,C4A,C4B,CRIP1,CYP1A2,CYP2C9,DDX39B,EPHX1,GPX1,GSTO1,GSTP1,HP,MIF,PTGS1,SERPINA1,SOD2,SOD3
cd34+ cells	0.00245444	ADA,ALDH2,CAT,COMT,DDX39B,GPX1,GSTM1,GSTM3,GSTO1,GSTP1,MIF,PTGS1,SOD2
atrial myocardium	0.00255396	ADH1B,ALDH2,C3,C4A,C4B,CAT,CRIP1,DDX39B,EPHX1,GPX1,GSTM3,GSTO1,GSTP1,GSTT1,HP,MIF,SOD2,SOD3
kidney medulla	0.00260368	ADH1B,ALDH2,BBS1,C4A,C4B,CAT,COMT,CRIP1,CYP3A4,DDX39B,EPHX1,GC,GPX1,GSTA1,GSTM3,GSTO1,GSTP1,GSTT1,MIF,SERPINA1,SOD2,SOD3,UGT1A1
bronchial epithelia	0.00261901	ALDH2,C3,C4A,C4B,CAT,COMT,CRIP1,DDX39B,EPHX1,GPX1,GSTA1,GSTO1,GSTP1,MIF,SERPINA1,SOD2,UGT1A1
medial substantia nigra	0.00261901	ALDH2,C3,C4A,C4B,CAT,COMT,DDX39B,EPHX1,GPX1,GSTM3,GSTO1,GSTP1,GSTT1,MIF,SERPINA1,SOD2
hematopoeitic stem cell cb +	0.00276473	ADA,ALDH2,CAT,COMT,CRIP1,DDX39B,GPX1,GSTO1,GSTP1,MIF,SOD2
universal rna	0.00276473	ADA,APOA2,C3,CAT,COMT,DDX39B,EPHX1,GPX1,GSTM3,GSTO1,GSTP1,MIF,SERPINA1
mucosa	0.00276844	ADH1B,ALDH2,C3,CAT,COMT,CRIP1,CYP2C19,CYP2C9,CYP2D6,CYP3A4,DDX39B,EPHX1,GPX1,GSTA1,GSTM3,GSTO1,GSTP1,MIF,MKKS,NAT2,PTGS1,SERPINA1,SOD2,UGT1A1
hematopoeitic stem cell fb ++	0.00323968	ADA,ALDH2,CAT,COMT,CRIP1,DDX39B,GPX1,GSTO1,GSTP1,MIF,PTGS1,SOD2
mammary gland	0.00378897	ADH1B,ALDH2,C3,C4A,C4B,CAT,COMT,CRIP1,CYP1A1,CYP3A4,DDX39B,EPHX1,GPX1,GSTM3,GSTO1,GSTP1,GSTT1,MIF,PTGES,SERPINA1,SOD2,SOD3
nasal epithelium	0.00406393	ALDH2,C3,CAT,COMT,CRIP1,DDX39B,EPHX1,GPX1,GSTA1,GSTO1,GSTP1,MIF,PTGES,SOD2,UGT1A1
oral mucosa	0.00436431	ADH1B,ALDH2,C3,CAT,COMT,CRIP1,CYP2C9,CYP3A4,DDX39B,EPHX1,GPX1,GSTM3,GSTO1,GSTP1,GSTT1,MIF,MKKS,PTGS1,SOD2,SOD3,UGT1A1,UPP1
hematopoeitic stem cell mb ++	0.00473957	ADA,ALDH2,CAT,COMT,CRIP1,DDX39B,GPX1,GSTO1,GSTP1,MIF,PTGS1,SOD2
stratagene universal human reference rna	0.00473957	ADA,ADH1B,ALDH2,APOA2,BBS1,BBS4,C3,C4A,C4B,C5,CAT,COMT,CRIP1,CYP1A1,CYP3A4,DDX39B,EPHX1,GPX1,GSTA1,GSTM3,GSTO1,GSTP1,GSTT1,HP,MIF,MKKS,PTGS1,SERPINA1,SOD2,UGT1A1,UPP1
cd14+ leukocytes	0.00523189	ADA,ALDH2,CAT,COMT,CRIP1,DDX39B,GPX1,GSTO1,GSTP1,HP,MIF,PTGES,SERPINA1,SOD2,UPP1
fallopian tube	0.00523189	ADH1B,ALDH2,BBS1,C3,C4A,C4B,CAT,COMT,CRIP1,CYP3A4,DDX39B,EPHX1,GPX1,GSTA1,GSTM3,GSTO1,GSTP1,GSTT1,HP,MIF,PTGS1,SERPINA1,SOD2,SOD3
normal epithelium	0.00523189	ADH1B,ALDH2,C3,C4A,C4B,CRIP1,CYP1A2,CYP2C9,CYP3A4,DDX39B,GPX1,GSTA1,GSTM3,GSTO1,GSTP1,MBL2,PTGES,SERPINA1,SOD2
fetal lung	0.00541417	ADH1B,ALDH2,APOA2,BBS1,C3,C4A,C4B,C5,CAT,COMT,CRIP1,CYP3A4,DDX39B,EPHX1,GC,GPX1,GSTA1,GSTM1,GSTM3,GSTO1,GSTP1,GSTT1,HP,MIF,MKKS,PTGES,SERPINA1,SOD2,UGT1A1
enterocytes	0.00543038	ADA,ALDH2,C4A,C4B,C5,CAT,COMT,CRIP1,CYP2C19,CYP2C9,CYP2D6,CYP3A4,DDX39B,GC,GPX1,GSTA1,GSTM1,GSTM3,GSTO1,GSTP1,GSTT1,MIF,MKKS,NAT2,SERPINA1,SOD2,UGT1A1
colon cecum	0.00607579	ADH1B,ALDH2,C3,C4A,C4B,CAT,COMT,CRIP1,CYP1A2,CYP3A4,DDX39B,EPHX1,GPX1,GSTM3,GSTO1,GSTP1,GSTT1,MIF,MKKS,NAT2,PTGS1,SERPINA1,SOD2,SOD3,UGT1A1,UPP1
ascending colon	0.00665271	ADH1B,ALDH2,C3,C4A,C4B,CAT,COMT,CRIP1,CYP1A2,CYP2D6,CYP3A4,DDX39B,EPHX1,GPX1,GSTM3,GSTO1,GSTP1,GSTT1,MIF,MKKS,NAT2,PTGS1,SERPINA1,SOD2,SOD3,UGT1A1,UPP1
muscle	0.00671362	ADH1B,ALDH2,C3,CAT,DDX39B,EPHX1,GPX1,GSTM3,GSTO1,GSTP1,GSTT1,SOD2
tonsil	0.00671362	ADA,ADH1B,ALDH2,C3,C4A,C4B,CAT,COMT,CRIP1,CYP2E1,CYP3A4,DDX39B,EPHX1,GPX1,GSTA1,GSTO1,GSTP1,MIF,PTGES,SERPINA1,SOD2,UGT1A1,UPP1
maqc sample c, ie, maqc samples a and b mixed at 75%:25% ratio (a:b)	0.00726246	ADA,ALDH2,APOA2,C3,C4A,C4B,C5,CAT,COMT,CRIP1,CYP3A4,DDX39B,EPHX1,GPX1,GSTM3,GSTO1,GSTP1,GSTT1,HP,MIF,MKKS,SERPINA1,SOD2,UPP1
ht29 cell line	0.00744879	ALDH2,COMT,CRIP1,DDX39B,EPHX1,GPX1,GSTO1,GSTP1,GSTT1,MIF,SERPINA1,UGT1A1
rectum mucosa	0.00801268	ADH1B,ALDH2,APOA2,C3,CAT,COMT,CRIP1,CYP1A2,CYP2D6,CYP3A4,DDX39B,EPHX1,GPX1,GSTA1,GSTM3,GSTO1,GSTP1,GSTT1,MIF,MKKS,NAT2,PON1,PTGES,PTGS1,SERPINA1,SOD2,SOD3,UGT1A1,UPP1
bone marrowderived mesenchymal stem cell	0.0083158	CAT,COMT,CRIP1,DDX39B,EPHX1,GPX1,GSTM3,GSTO1,GSTP1,MIF,PTGES
kidney cortex	0.00881771	ADH1B,ALDH2,BBS1,C3,C4A,C4B,C5,CAT,COMT,CRIP1,CYP2E1,CYP3A4,DDX39B,EPHX1,GC,GPX1,GSTA1,GSTM3,GSTO1,GSTP1,GSTT1,HP,MIF,MKKS,NAT2,SERPINA1,SOD2,SOD3,UGT1A1,UPP1
maqc sample a, ie, stratagene universal human reference rna (uhrr, catalog #740000)	0.00891765	ADA,ALDH2,APOA2,C3,C4A,C4B,C5,CAT,COMT,CRIP1,CYP3A4,DDX39B,EPHX1,GPX1,GSTM3,GSTO1,GSTP1,GSTT1,HP,MIF,MKKS,PTGS1,SERPINA1,SOD2,UPP1
tongue main corpus	0.00891765	ADH1B,ALDH2,C3,CAT,COMT,CRIP1,CYP1A1,CYP2C9,CYP3A4,DDX39B,EPHX1,GPX1,GSTM3,GSTO1,GSTP1,GSTT1,MIF,MKKS,SOD2,UGT1A1,UPP1
dorsal root ganglia	0.00943309	ADH1B,ALDH2,C3,C4A,C4B,CAT,COMT,CRIP1,CYP1A1,CYP3A4,DDX39B,EPHX1,GPX1,GSTM3,GSTO1,GSTP1,GSTT1,MIF,PTGES,SOD2,SOD3
diaphragm	0.010812	ADH1B,ALDH2,C3,CAT,CRIP1,CYP1A2,DDX39B,EPHX1,GPX1,GSTM3,GSTO1,GSTP1,GSTT1,HP,SOD2
nipple cross section	0.010812	ADH1B,ALDH2,C3,C4A,C4B,CAT,COMT,CRIP1,CYP1A1,CYP1A2,CYP3A4,DDX39B,EPHX1,GPX1,GSTM3,GSTO1,GSTP1,GSTT1,MIF,PTGES,PTGS1,SOD2,SOD3,UGT1A1
uterine fibroid tissue	0.010812	ADH1B,ALDH2,C3,CAT,CRIP1,DDX39B,EPHX1,GPX1,GSTM1,GSTM3,GSTO1,GSTP1,GSTT1,MIF,SOD2,SOD3
bone marrow mononuclear cells	0.0108742	ALDH2,CAT,CRIP1,DDX39B,GPX1,GSTO1,GSTP1,MIF,SERPINA1,SOD2
ventricular myocardium	0.0109764	ADH1B,ALDH2,C3,CAT,DDX39B,EPHX1,GPX1,GSTM3,GSTO1,GSTP1,HP,MIF,SOD2
sigmoid colon mucosa	0.0113713	ADH1B,ALDH2,C3,CAT,COMT,CRIP1,CYP3A4,DDX39B,EPHX1,GPX1,GSTA1,GSTM3,GSTO1,GSTP1,GSTT1,MIF,MKKS,NAT2,PTGS1,SERPINA1,SOD2,UGT1A1,UPP1
bronchial epithelial cell	0.0114173	ALDH2,C3,CAT,COMT,DDX39B,GPX1,GSTM3,GSTO1,GSTP1,MIF,SERPINA1,UGT1A1,UPP1
optic nerve head astrocytes	0.0114173	ADA,ADH1B,ALDH2,C5,CAT,COMT,CRIP1,DDX39B,EPHX1,GPX1,GSTM3,GSTO1,GSTP1,GSTT1,MIF,PTGES
ovary	0.0114681	ADH1B,ALDH2,BBS1,C3,C4A,C4B,CAT,COMT,CRIP1,CYP3A4,DDX39B,EPHX1,GPX1,GSTA1,GSTM1,GSTM3,GSTO1,GSTP1,GSTT1,HP,MIF,MKKS,PON1,PTGS1,SERPINA1,SOD2
epididimus caput	0.0125127	ADH1B,ALDH2,BBS1,C3,C4A,C4B,C5,CAT,COMT,CRIP1,CYP3A4,DDX39B,EPHX1,GPX1,GSTM1,GSTM3,GSTO1,GSTP1,GSTT1,HP,MIF,MKKS,PTGES,SERPINA1,SOD2
umbilical cord bloodderived mesenchymal stem cell population 1	0.0126084	ALDH2,CAT,COMT,DDX39B,GPX1,GSTM3,GSTO1,GSTP1,MIF,PTGS1,SOD2
adipose tissue omental	0.0127142	ADH1B,ALDH2,C3,C4A,C4B,CAT,COMT,CRIP1,CYP1A1,CYP3A4,DDX39B,EPHX1,GPX1,GSTM3,GSTO1,GSTP1,GSTT1,HP,MIF,MKKS,PTGES,PTGS1,SERPINA1,SOD2,SOD3,UPP1
interlobular stromal mammary tissue	0.0132129	ADA,APOA2,C3,C5,CAT,COMT,DDX39B,GPX1,GSTM3,GSTO1,HP,MIF,SERPINA1,SOD2
salivary gland	0.0132129	ADH1B,ALDH2,C3,C4A,C4B,CAT,COMT,CRIP1,CYP3A4,DDX39B,EPHX1,GPX1,GSTM3,GSTO1,GSTP1,MIF,MKKS,SOD2
intralobular stromal mammary tissue	0.0136742	ADA,APOA2,C3,C5,CAT,COMT,DDX39B,GPX1,GSTM3,GSTO1,HP,MIF,SERPINA1,SOD2,UPP1
oral tissue	0.0139192	ADA,ADH1B,ALDH2,C3,C4A,C4B,CAT,COMT,CRIP1,CYP1A1,CYP2C9,CYP2E1,CYP3A4,DDX39B,EPHX1,GPX1,GSTA1,GSTM3,GSTO1,GSTP1,GSTT1,HP,MIF,MKKS,PTGES,PTGS1,SERPINA1,SOD2,UGT1A1,UPP1
reticulocytes	0.0139353	ADH1B,BBS1,C4A,C4B,CAT,COMT,CYP1A1,CYP2C19,CYP3A4,GPX1,PON1,PTGES,PTGS1
penis	0.0143404	ADH1B,ALDH2,C3,CAT,COMT,CRIP1,CYP1A1,CYP2E1,CYP3A4,DDX39B,EPHX1,GPX1,GSTM1,GSTM3,GSTO1,GSTP1,GSTT1,MIF,MKKS,PTGES,PTGS1,SOD2,UGT1A1
pericardial adipocytes	0.0145256	ADA,ADH1B,ALDH2,BBS4,C3,C4A,C4B,CAT,COMT,CRIP1,CYP1A2,CYP3A4,DDX39B,EPHX1,GPX1,GSTM3,GSTO1,GSTP1,GSTT1,HP,MIF,MKKS,PTGES,PTGS1,SERPINA1,SOD2,UGT1A1,UPP1
heart ventricle	0.0156519	ADH1B,ALDH2,C3,CAT,COMT,CRIP1,CYP1A1,CYP3A4,DDX39B,EPHX1,GPX1,GSTM3,GSTO1,GSTP1,MIF,SOD2
breast epithelium	0.0156873	ADH1B,ALDH2,BBS1,C3,C4A,C4B,CAT,DDX39B,GPX1,GSTA1,GSTM3,GSTO1,MIF,SERPINA1,SOD2
cd34+	0.0156873	ADA,ALDH2,C3,CAT,COMT,CRIP1,DDX39B,GPX1,GSTO1,GSTP1,MIF,PTGS1,SERPINA1,SOD2
lung	0.0156873	ADA,ADH1B,ALDH2,APOA2,BBS1,BBS4,C3,C4A,C4B,C5,CAT,COMT,CRIP1,CYP1A1,CYP1A2,CYP3A4,DDX39B,EPHX1,GPX1,GSTA1,GSTM3,GSTO1,GSTP1,GSTT1,HP,MIF,MKKS,PON1,PTGES,PTGS1,SERPINA1,SOD2,SOD3,UGT1A1,UPP1
thymus	0.0156873	ADA,ADH1B,ALDH2,C3,C4A,C4B,CAT,COMT,CRIP1,CYP3A4,DDX39B,EPHX1,GPX1,GSTM3,GSTO1,GSTP1,MIF,PON1,SERPINA1,SOD2
trachea	0.0157626	ADH1B,ALDH2,BBS1,BBS4,C3,C4A,C4B,CAT,COMT,CRIP1,CYP1A1,CYP2C9,CYP3A4,DDX39B,EPHX1,GPX1,GSTA1,GSTM3,GSTO1,GSTP1,GSTT1,HP,MIF,MKKS,PTGES,SERPINA1,SOD2,SOD3,UGT1A1
airway epithelial cells	0.0161327	ADH1B,ALDH2,BBS1,BBS4,C3,C4A,C4B,CAT,COMT,CRIP1,CYP2C9,CYP3A4,DDX39B,EPHX1,GPX1,GSTA1,GSTM3,GSTO1,GSTP1,GSTT1,HP,MIF,MKKS,PTGES,SERPINA1,SOD2,UGT1A1
adrenal gland cortex	0.0167626	ADH1B,ALDH2,C3,C4A,C4B,CAT,COMT,CYP3A4,DDX39B,EPHX1,GPX1,GSTA1,GSTM1,GSTM3,GSTO1,GSTP1,GSTT1,MIF,MKKS,PON1,SOD2,UPP1
epididimus corpus	0.0167626	ADH1B,ALDH2,BBS1,C3,C4A,C4B,C5,CAT,COMT,CRIP1,CYP3A4,DDX39B,EPHX1,GPX1,GSTM3,GSTO1,GSTP1,GSTT1,HP,MIF,MKKS,PTGES,SERPINA1,SOD2
endobronchial epithelial lining fluid	0.016956	ADH1B,ALDH2,BBS1,BBS4,C3,C4A,C4B,CAT,COMT,CRIP1,CYP1A1,CYP3A4,DDX39B,EPHX1,GPX1,GSTA1,GSTM3,GSTO1,GSTP1,GSTT1,MIF,MKKS,SERPINA1,SOD2,UGT1A1
bone marrow stromal cell	0.0173926	ALDH2,CAT,COMT,CRIP1,DDX39B,EPHX1,GPX1,GSTM3,GSTO1,GSTP1,MIF,PTGES,SOD2,UPP1
epididimus tail	0.0173926	ADH1B,ALDH2,BBS1,C3,C4A,C4B,CAT,COMT,CRIP1,CYP3A4,DDX39B,EPHX1,GPX1,GSTM3,GSTO1,GSTP1,GSTT1,MIF,MKKS,SERPINA1,SOD2
vulva	0.0173926	ADH1B,ALDH2,C3,CAT,COMT,CRIP1,CYP2C9,CYP3A4,DDX39B,EPHX1,GPX1,GSTM1,GSTM3,GSTO1,GSTP1,GSTT1,MIF,MKKS,PTGES,PTGS1,SOD2,SOD3,UGT1A1,UPP1
colonic mucosa	0.0175014	ADH1B,ALDH2,C3,C4A,C4B,CAT,COMT,CRIP1,CYP2C9,CYP2D6,CYP3A4,DDX39B,EPHX1,GPX1,GSTA1,GSTM3,GSTO1,GSTP1,GSTT1,HP,MIF,MKKS,NAT2,PTGS1,SERPINA1,SOD2,SOD3,UGT1A1,UPP1
bronchial epithelial cells	0.0177968	ADH1B,ALDH2,BBS1,BBS4,C3,C4A,C4B,CAT,COMT,CRIP1,CYP3A4,DDX39B,EPHX1,GPX1,GSTA1,GSTM3,GSTO1,GSTP1,GSTT1,HP,MIF,MKKS,SERPINA1,SOD2,UGT1A1
head and neck epithelial cells	0.0177968	ADA,ADH1B,ALDH2,C3,CAT,COMT,CRIP1,CYP2C19,CYP2C9,CYP2E1,CYP3A4,DDX39B,EPHX1,GPX1,GSTA1,GSTM3,GSTO1,GSTP1,GSTT1,MIF,MKKS,PON1,PTGES,PTGS1,SOD2,UGT1A1,UPP1
epididimus head	0.0182408	ADH1B,ALDH2,BBS1,C3,C4A,C4B,CAT,COMT,CRIP1,CYP2E1,CYP3A4,DDX39B,EPHX1,GPX1,GSTM3,GSTO1,GSTP1,GSTT1,HP,MIF,MKKS,NAT2,SERPINA1,SOD2
aorta	0.019652	ADA,ADH1B,ALDH2,C3,C4A,C4B,CAT,COMT,CRIP1,CYP1A1,CYP2C9,CYP3A4,DDX39B,EPHX1,GPX1,GSTA1,GSTM3,GSTO1,GSTP1,GSTT1,MIF,NAT2,SERPINA1,SOD2,SOD3,UGT1A1,UPP1
caco2 cell line	0.019652	ALDH2,APOA2,C3,CAT,COMT,CRIP1,CYP1A1,DDX39B,EPHX1,GPX1,GSTA1,GSTM3,GSTO1,GSTP1,MBL2,MIF,MKKS,NAT2,PTGES,SERPINA1,SOD2,UGT1A1
thyroid	0.019652	ADA,ADH1B,ALDH2,BBS1,BBS4,C3,C4A,C4B,CAT,COMT,CRIP1,CYP1A1,CYP1A2,CYP2C9,CYP3A4,DDX39B,EPHX1,GPX1,GSTM3,GSTO1,GSTP1,GSTT1,HP,MIF,MKKS,PTGS1,SERPINA1,SOD2,SOD3,UPP1
heart	0.0196955	ADH1B,ALDH2,C3,C4A,C4B,CAT,COMT,CRIP1,CYP1A1,CYP2D6,CYP3A4,DDX39B,EPHX1,GPX1,GSTM3,GSTO1,GSTP1,GSTT1,HP,MIF,MKKS,SOD2,UGT1A1
pc3	0.0198337	C5,CAT,COMT,CRIP1,DDX39B,EPHX1,GPX1,GSTM3,GSTO1,GSTP1,MIF,UPP1
prostate stroma	0.0200782	ADA,ADH1B,ALDH2,BBS1,BBS4,C3,C4A,C4B,CAT,COMT,CRIP1,CYP3A4,DDX39B,GPX1,GSTM1,GSTM3,GSTO1,GSTP1,GSTT1,MIF,MKKS,NAT2,PTGES,PTGS1,SERPINA1,SOD2,UPP1
epididimus cauda	0.0202034	ADH1B,ALDH2,BBS1,C3,C4A,C4B,CAT,COMT,CRIP1,CYP3A4,DDX39B,EPHX1,GPX1,GSTM3,GSTO1,GSTP1,GSTT1,MIF,MKKS,PTGES,SERPINA1,SOD2
cord blood reticulocytes	0.020417	BBS1,C4A,C4B,CAT,CYP1A1,CYP2C9,CYP3A4,GPX1,PON1,PTGS1,SERPINA1
tonsil epithelium	0.0222917	ADA,ADH1B,ALDH2,C3,C4A,C4B,CAT,COMT,CRIP1,CYP1A1,CYP2C9,CYP2E1,CYP3A4,DDX39B,GPX1,GSTA1,GSTM3,GSTO1,GSTP1,MIF,MKKS,PTGES,PTGS1,SOD2,UGT1A1,UPP1
adipose tissue subcutaneous	0.0230516	ADA,ADH1B,ALDH2,BBS1,BBS4,C3,C4A,C4B,CAT,COMT,CRIP1,CYP1A1,CYP3A4,DDX39B,EPHX1,GPX1,GSTM1,GSTM3,GSTO1,GSTP1,GSTT1,HP,MIF,MKKS,PTGES,PTGS1,SERPINA1,SOD2,SOD3,UGT1A1,UPP1
vastus lateralis	0.0230516	ADA,ADH1B,ALDH2,BBS4,C3,CAT,COMT,CRIP1,CYP1A1,CYP3A4,DDX39B,EPHX1,GPX1,GSTM1,GSTM3,GSTO1,GSTP1,GSTT1,MIF,MKKS,NAT2,SERPINA1,SOD2
breast lobular cells	0.0231724	ADH1B,ALDH2,BBS1,BBS4,C3,C4A,C4B,C5,CAT,COMT,CRIP1,CYP2E1,CYP3A4,DDX39B,EPHX1,GPX1,GSTA1,GSTM3,GSTO1,GSTP1,GSTT1,MIF,MKKS,PTGES,PTGS1,SERPINA1,SOD2
intestinal mucosa	0.0231724	ADH1B,ALDH2,BBS1,C3,C4A,C4B,CAT,COMT,CRIP1,CYP3A4,DDX39B,EPHX1,GPX1,GSTA1,GSTM3,GSTO1,GSTP1,GSTT1,MIF,MKKS,NAT2,PTGS1,SERPINA1,SOD2,SOD3,UGT1A1,UPP1
conjunctival epithelial cells	0.0246175	ALDH2,C3,CAT,COMT,CRIP1,DDX39B,EPHX1,GPX1,GSTM3,GSTO1,GSTP1,MIF,PTGES,SERPINA1,SOD2,UGT1A1,UPP1
endometrium	0.0248534	ADH1B,ALDH2,APOA2,BBS1,BBS4,C3,C4A,C4B,C5,CAT,COMT,CRIP1,CYP1A2,CYP2C19,CYP2C9,CYP2D6,CYP2E1,CYP3A4,DDX39B,EPHX1,GC,GPX1,GSTA1,GSTM1,GSTM3,GSTO1,GSTP1,GSTT1,HP,MBL2,MIF,MKKS,NAT2,PON1,PTGS1,SERPINA1,SOD2,SOD3,UGT1A1
colon	0.024993	ADH1B,ALDH2,BBS1,BBS4,C3,C4A,C4B,C5,CAT,COMT,CRIP1,CYP2C19,CYP2C9,CYP2D6,CYP3A4,DDX39B,EPHX1,GC,GPX1,GSTA1,GSTM3,GSTO1,GSTP1,GSTT1,MIF,MKKS,NAT2,PTGS1,SERPINA1,SOD2,SOD3,UGT1A1,UPP1
sigmoid colon	0.024993	ADH1B,ALDH2,BBS1,C3,C4A,C4B,CAT,COMT,CRIP1,CYP1A2,CYP3A4,DDX39B,EPHX1,GPX1,GSTM3,GSTO1,GSTP1,GSTT1,MIF,MKKS,NAT2,PTGS1,SERPINA1,SOD2,SOD3,UGT1A1,UPP1
sinus mucosa	0.024993	ADH1B,ALDH2,C3,C4A,C4B,CAT,COMT,CRIP1,CYP3A4,DDX39B,EPHX1,GPX1,GSTA1,GSTM3,GSTO1,GSTP1,GSTT1,MIF,SERPINA1,SOD2,SOD3,UGT1A1
substantia nigra reticulata	0.024993	ALDH2,C3,C4A,C4B,CAT,COMT,CYP3A4,DDX39B,EPHX1,GPX1,GSTM3,GSTO1,GSTP1,GSTT1,MIF,MKKS,SOD2
alveolar macrophages	0.0250388	ADA,ALDH2,BBS4,C3,CAT,COMT,CRIP1,CYP3A4,DDX39B,EPHX1,GPX1,GSTM3,GSTO1,GSTP1,GSTT1,HP,MIF,MKKS,PTGS1,SERPINA1,SOD2,UPP1
hematopoeitic stem cell bm ++	0.0252603	ADA,CAT,COMT,GPX1,GSTO1,GSTP1,MIF,SOD2
sputum	0.0254966	ALDH2,C3,CAT,COMT,CRIP1,DDX39B,EPHX1,GPX1,GSTA1,GSTO1,GSTP1,GSTT1,HP,MIF,PTGS1,SERPINA1,SOD2,UPP1
oral squamous cell epithelium	0.0256813	ALDH2,CAT,COMT,CRIP1,CYP2C9,DDX39B,GPX1,GSTM3,GSTO1,GSTP1,MIF,UGT1A1,UPP1
synovial membrane	0.0269859	ADH1B,ALDH2,BBS1,C3,C4A,C4B,CAT,COMT,CRIP1,CYP3A4,DDX39B,EPHX1,GPX1,GSTM3,GSTO1,GSTP1,GSTT1,HP,MIF,PTGES,PTGS1,SERPINA1,SOD2,SOD3,UPP1
tongue superior	0.0288232	ADA,ADH1B,ALDH2,C3,CAT,COMT,CRIP1,CYP1A1,CYP2C9,CYP3A4,DDX39B,EPHX1,GPX1,GSTM3,GSTO1,GSTP1,GSTT1,MIF,MKKS,PTGS1,SERPINA1,SOD2,SOD3,UGT1A1,UPP1
esophagus	0.0292476	ADH1B,ALDH2,C3,C4A,C4B,CAT,COMT,CRIP1,CYP1A1,CYP2C9,CYP2E1,CYP3A4,DDX39B,EPHX1,GPX1,GSTA1,GSTM1,GSTM3,GSTO1,GSTP1,GSTT1,MIF,MKKS,PTGS1,SERPINA1,SOD2,SOD3,UGT1A1,UPP1
breast fibroblast	0.03145	ADA,ADH1B,ALDH2,BBS1,BBS4,C3,CAT,COMT,CRIP1,DDX39B,EPHX1,GPX1,GSTM3,GSTO1,GSTP1,GSTT1,MIF,MKKS,PTGES,PTGS1,SOD2,SOD3
ascending colon mucosa	0.0328187	ADH1B,ALDH2,C3,CAT,COMT,CRIP1,DDX39B,EPHX1,GPX1,GSTA1,GSTM3,GSTO1,GSTP1,GSTT1,MIF,MKKS,NAT2,SERPINA1,SOD2,UGT1A1
cd16 monocytes	0.0328187	ALDH2,CAT,COMT,CRIP1,CYP3A4,DDX39B,EPHX1,GPX1,GSTO1,GSTP1,HP,MIF,MKKS,PTGS1,SERPINA1,SOD2,UPP1
pericardial adipose tissue	0.0328187	ADA,ADH1B,ALDH2,BBS4,C3,C4A,C4B,C5,CAT,COMT,CRIP1,CYP3A4,DDX39B,GPX1,GSTM3,GSTO1,GSTP1,GSTT1,HP,MIF,MKKS,PTGES,PTGS1,SERPINA1,SOD2,SOD3,UGT1A1,UPP1
pituitary	0.0328187	ALDH2,C3,C4A,C4B,DDX39B,EPHX1,GPX1,GSTM3,GSTO1,GSTP1,HP,MIF,SOD2
subthalamic nucleus	0.0328187	ALDH2,C3,C4A,C4B,CAT,COMT,CRIP1,CYP3A4,DDX39B,EPHX1,GPX1,GSTM3,GSTO1,GSTP1,GSTT1,MIF,SERPINA1,SOD2
cd16+ monocytes	0.0338589	ADA,ALDH2,C3,CAT,COMT,CRIP1,CYP2C9,CYP3A4,DDX39B,EPHX1,GPX1,GSTO1,GSTP1,MIF,MKKS,PON1,PTGES,PTGS1,SERPINA1,SOD2,UGT1A1,UPP1
artery	0.0345637	ADH1B,ALDH2,C3,C4A,C4B,CAT,COMT,CRIP1,CYP3A4,DDX39B,EPHX1,GPX1,GSTM3,GSTO1,GSTP1,MIF,SERPINA1,SOD2,SOD3
pleural tissue	0.0352271	ADA,ADH1B,ALDH2,C3,C4A,C4B,CAT,COMT,CRIP1,CYP3A4,DDX39B,EPHX1,GPX1,GSTM3,GSTO1,GSTP1,GSTT1,HP,MIF,MKKS,PTGS1,SERPINA1,SOD2
bladder	0.0352837	ADH1B,ALDH2,BBS1,C3,C4A,C4B,CAT,COMT,CRIP1,CYP1A1,CYP2C9,CYP3A4,DDX39B,EPHX1,GPX1,GSTM1,GSTM3,GSTO1,GSTP1,GSTT1,MIF,MKKS,PTGES,PTGS1,SOD2,SOD3,UGT1A1
pituitary gland	0.0352932	ADH1B,ALDH2,BBS1,BBS4,C3,C4A,C4B,CAT,COMT,CRIP1,CYP2C9,CYP3A4,DDX39B,EPHX1,GPX1,GSTM1,GSTM3,GSTO1,GSTP1,GSTT1,HP,MIF,MKKS,PON1,PTGS1,SERPINA1,SOD2
uterus	0.0352932	ADH1B,ALDH2,BBS1,C3,C4A,C4B,CAT,COMT,CRIP1,CYP3A4,DDX39B,EPHX1,GPX1,GSTM3,GSTO1,GSTP1,GSTT1,MIF,MKKS,SERPINA1,SOD2,SOD3,UPP1
myometrium	0.0358695	ADA,ADH1B,ALDH2,BBS1,BBS4,C3,C4A,C4B,CAT,COMT,CRIP1,CYP3A4,DDX39B,EPHX1,GPX1,GSTM1,GSTM3,GSTO1,GSTP1,GSTT1,HP,MIF,MKKS,PTGES,PTGS1,SERPINA1,SOD2,SOD3,UPP1
nodose nucleus	0.0365931	ALDH2,C3,C4A,C4B,CAT,COMT,CYP3A4,DDX39B,EPHX1,GPX1,GSTM3,GSTO1,GSTP1,GSTT1,MIF,SOD2
a549 cell line	0.0365996	ADA,ALDH2,C3,C5,CAT,COMT,CRIP1,DDX39B,EPHX1,GPX1,GSTA1,GSTM3,GSTO1,GSTP1,MIF,MKKS,PTGES,SERPINA1,SOD2,UGT1A1,UPP1
adipose tissue	0.0365996	ADA,ADH1B,ALDH2,BBS4,C3,C4A,C4B,CAT,COMT,CRIP1,CYP1A1,CYP3A4,DDX39B,EPHX1,GPX1,GSTM1,GSTM3,GSTO1,GSTP1,GSTT1,HP,MIF,MKKS,PTGES,PTGS1,SERPINA1,SOD2,SOD3,UGT1A1,UPP1
basal ganglia	0.0376747	ALDH2,C3,C4A,C4B,CAT,COMT,CYP2C9,CYP3A4,DDX39B,EPHX1,GPX1,GSTM3,GSTO1,GSTP1,MIF,SERPINA1,SOD2
tongue squamous cells	0.0376747	ADA,ADH1B,ALDH2,C3,C4A,C4B,CAT,COMT,CRIP1,CYP2C9,CYP2E1,DDX39B,GPX1,GSTA1,GSTM3,GSTO1,GSTP1,HP,MIF,MKKS,PTGES,PTGS1,SOD2,SOD3,UGT1A1,UPP1
renal cortical tissue	0.0397304	ADH1B,ALDH2,BBS1,C3,C4A,C4B,C5,CAT,COMT,CYP2E1,CYP3A4,DDX39B,EPHX1,GC,GPX1,GSTA1,GSTM3,GSTO1,GSTP1,MIF,MKKS,SERPINA1,SOD2,UGT1A1,UPP1
corpus callosum	0.0398528	ALDH2,BBS1,C3,C4A,C4B,CAT,COMT,CRIP1,CYP3A4,DDX39B,EPHX1,GPX1,GSTM3,GSTO1,GSTP1,MIF,SOD2
dermal dendritic cell	0.0398528	ADA,ADH1B,ALDH2,C3,CAT,COMT,CRIP1,CYP3A4,DDX39B,GPX1,GSTM3,GSTO1,GSTP1,MIF,MKKS,PTGS1,SERPINA1,SOD2,UPP1
hematopoeitic stem cell cb ++	0.0398528	ADA,ALDH2,CAT,COMT,CRIP1,GPX1,GSTO1,GSTP1,MIF,SOD2
subcutaneous adipocytes	0.0405627	ADA,ADH1B,ALDH2,BBS4,C3,C4A,C4B,CAT,COMT,CRIP1,CYP3A4,DDX39B,EPHX1,GPX1,GSTM3,GSTO1,GSTP1,GSTT1,HP,MIF,MKKS,PTGES,PTGS1,SERPINA1,SOD2,UPP1
biceps brachii muscle	0.0411154	ADH1B,ALDH2,C3,CAT,COMT,CRIP1,CYP3A4,DDX39B,EPHX1,GPX1,GSTM1,GSTM3,GSTO1,GSTP1,GSTT1,MIF,MKKS,SERPINA1,SOD2,UGT1A1
fibroblast	0.0411154	CAT,COMT,CRIP1,DDX39B,GPX1,GSTM3,GSTO1,GSTP1,MIF,PTGS1
h526 cell line	0.0411154	ALDH2,CRIP1,CYP2E1,DDX39B,GPX1,GSTM3,GSTO1,GSTP1,MIF,PTGS1
prostate	0.0411154	ADA,ADH1B,ALDH2,APOA2,BBS1,BBS4,C3,C4A,C4B,C5,CAT,COMT,CRIP1,CYP1A1,CYP1A2,CYP2C9,CYP2E1,CYP3A4,DDX39B,EPHX1,GPX1,GSTA1,GSTM1,GSTM3,GSTO1,GSTP1,GSTT1,HP,MIF,MKKS,NAT2,PON1,PTGES,PTGS1,SERPINA1,SOD2,SOD3,UGT1A1,UPP1
synovium	0.0411154	ADH1B,ALDH2,C3,C4A,C4B,CAT,COMT,CRIP1,CYP1A1,CYP3A4,DDX39B,EPHX1,GPX1,GSTM3,GSTO1,GSTP1,GSTT1,MIF,MKKS,PTGS1,SERPINA1,SOD2,SOD3
midbrain	0.0429671	ALDH2,C3,C4A,C4B,CAT,COMT,CYP3A4,DDX39B,EPHX1,GPX1,GSTM3,GSTO1,GSTP1,GSTT1,MIF,MKKS,SERPINA1,SOD2
breast	0.0437124	ADA,ADH1B,ALDH2,APOA2,BBS1,BBS4,C3,C4A,C4B,CAT,COMT,CRIP1,CYP1A1,CYP1A2,CYP2C9,CYP3A4,DDX39B,EPHX1,GC,GPX1,GSTA1,GSTM1,GSTM3,GSTO1,GSTP1,GSTT1,HP,MIF,MKKS,PON1,PTGES,PTGS1,SERPINA1,SOD2,SOD3,UGT1A1,UPP1
umbilical cord bloodderived mesenchymal stem cell population 2	0.0459147	ALDH2,CAT,COMT,DDX39B,GPX1,GSTM3,GSTO1,GSTP1,MIF,SOD2
gingival epithelium	0.046169	ADA,ALDH2,C3,CAT,COMT,CRIP1,CYP2C9,CYP2E1,DDX39B,GPX1,GSTM3,GSTO1,GSTP1,MIF,MKKS,PTGES,PTGS1,SOD2,UGT1A1,UPP1
buccal mucosa	0.0463312	ADH1B,ALDH2,C3,CAT,COMT,CRIP1,CYP2C9,CYP2E1,CYP3A4,DDX39B,EPHX1,GPX1,GSTA1,GSTM3,GSTO1,GSTP1,GSTT1,MIF,MKKS,PTGES,PTGS1,SERPINA1,SOD2,UGT1A1,UPP1
a431 cells	0.0486992	ADA,ALDH2,C3,CAT,COMT,CRIP1,CYP1A1,DDX39B,EPHX1,GPX1,GSTM3,GSTO1,GSTP1,MIF,MKKS,PTGES,PTGS1,SERPINA1,SOD2,UGT1A1,UPP1
blood	0.0486992	ADA,ALDH2,C3,C4A,C4B,CAT,COMT,CRIP1,CYP2C9,CYP3A4,DDX39B,GPX1,GSTM3,GSTO1,GSTP1,GSTT1,HP,MIF,MKKS,PTGES,PTGS1,SERPINA1,SOD2,UPP1
blood outgrowth endothelial cell	0.0494602	ADA,ALDH2,CAT,COMT,CYP1A1,DDX39B,EPHX1,GPX1,GSTM3,GSTO1,GSTP1,MIF,PTGS1,SOD2,UPP1

## Sheet: module 3
Tissue	P-value	genes
fetal cartilage	2.57264e-06	ACTN4,ATP2A2,CCN2,CYBA,FADS1,FADS2,FAM216A,GPN3,IL10,ITGB3,MMP1,MMP12,MMP9,NR3C1,PDGFRA,PPP1R15A,RUNX1,RXRA,SERPINA1,SERPINA3,SERPINE1,SMAD3,SPP1,TGFB1,TGFB2,TGFBR1,TGFBR2,UTP18,VDR,VEGFA
intervertebral disc	5.89847e-05	ACTN4,ATP2A2,CCN2,CYBA,FADS1,ITGB3,MMP1,NR3C1,PDGFRA,RUNX1,RXRA,SERPINA1,SERPINA3,SERPINE1,SPP1,TGFB1,TGFB2,TGFBR2,VEGFA
universal rna	0.000124163	ACTN4,ATP2A2,CCN2,CYBA,FADS1,FAM216A,MMP1,NR3C1,PDGFRA,SERPINA1,SERPINA3,SERPINE1,SPP1,UTP18,VEGFA
cd31+ cells	0.000184776	ACTN4,ATP2A2,CCN2,CYBA,IL10,ITGB3,MMP1,MMP12,MMP9,NR3C1,PDGFRA,PLA2G7,PPP1R15A,RUNX1,RXRA,SELP,SERPINA1,SERPINA3,SERPINE1,SMAD3,SPP1,TGFB2,TGFBR1,TGFBR2,UTP18,VDR,VEGFA
chorion villus cells	0.000184776	ACTN4,ATP2A2,CCN2,CYBA,FADS1,FADS2,FAM216A,GPN3,ITGB3,MMP1,NR3C1,PDGFRA,PPP1R15A,RUNX1,RXRA,SERPINE1,SMAD3,SPP1,TGFB1,TGFB2,TGFBR1,TGFBR2,UTP18,VDR,VEGFA
optic nerve head astrocytes	0.000184776	ACTN4,ATP2A2,CCN2,COL4A3,CYBA,FADS1,FADS2,FAM216A,MMP1,MMP12,NR3C1,PDGFRA,RUNX1,SERPINE1,SMAD3,TGFB1,TGFB2,TGFBR2,VDR,VEGFA
prostate endothelial cells:prostate cd31+ cells	0.000184776	ACTN4,ATP2A2,CCN2,CYBA,IL10,ITGB3,MMP1,MMP12,MMP9,NR3C1,PDGFRA,PLA2G7,PPP1R15A,RUNX1,RXRA,SELP,SERPINA1,SERPINA3,SERPINE1,SMAD3,SPP1,TGFB2,TGFBR1,TGFBR2,UTP18,VDR,VEGFA
breast stroma	0.000210541	ACTN4,ATP2A2,CCN2,CMA1,COL4A3,CYBA,FADS1,FAM216A,IL10,MMP1,MMP12,MMP9,NR3C1,PDGFRA,PPP1R15A,RUNX1,RXRA,SELP,SERPINA1,SERPINA3,SERPINE1,SKIV2L,SMAD3,SPP1,TGFB1,TGFB2,TGFBR1,TGFBR2,VDR,VEGFA
cd34+	0.000210541	ACTN4,ATP2A2,CYBA,FADS1,FADS2,FAM216A,ITGB3,MMP12,MMP9,NR3C1,PLA2G7,RUNX1,SERPINA1,SPP1,TGFB1,TGFBR2,UTP18,VDR,VEGFA
skeletal myoblast, embryonic	0.000227358	ACTN4,ATP2A2,CCN2,FADS1,FADS2,FAM216A,PDGFRA,SERPINE1,SPP1,TGFB1,TGFBR2,VEGFA
mdamb231 cell line	0.000236131	ACTN4,ATP2A2,CCN2,CYBA,FADS1,FADS2,FAM216A,GPN3,MMP1,NR3C1,PPP1R15A,RUNX1,RXRA,SERPINA1,SERPINE1,SMAD3,TGFB1,TGFB2,TGFBR1,TGFBR2,UTP18,VDR,VEGFA
t98g cells	0.000306119	ACTN4,ATP2A2,CCN2,FADS1,FADS2,FAM216A,MMP1,NR3C1,RXRA,SMAD3,TGFB1,TGFB2,TGFBR2,VEGFA
hmec	0.000485111	ACTN4,ATP2A2,CCN2,CYBA,FADS1,FADS2,FAM216A,ITGB3,NR3C1,SERPINE1,TGFB1,TGFB2,TGFBR2,UTP18
lung	0.000485111	ACTN4,ATP2A2,CCN2,CMA1,COL4A3,CYBA,FADS1,GPN3,IL10,ITGB3,MMP1,MMP12,MMP9,NOTCH4,NR3C1,PDGFRA,PLA2G7,PPP1R15A,RUNX1,RXRA,SELP,SERPINA1,SERPINA3,SERPINE1,SMAD3,SPP1,TGFB1,TGFB2,TGFBR1,TGFBR2,UTP18,VDR,VEGFA
umbilical cord bloodderived mesenchymal stem cell population 1	0.000485111	ACTN4,ATP2A2,CCN2,CYBA,FADS1,FADS2,MMP1,NR3C1,PDGFRA,SERPINE1,SMAD3,TGFB1,TGFBR2,VEGFA
endometrial endothelial cell	0.000565605	ACTN4,ATP2A2,CCN2,CYBA,FADS1,FADS2,FAM216A,GPN3,ITGB3,MMP1,MMP12,NR3C1,PDGFRA,PPP1R15A,RUNX1,RXRA,SERPINE1,SMAD3,SPP1,TGFB1,TGFB2,TGFBR1,TGFBR2,UTP18,VDR,VEGFA
monkey aorta	0.000628304	ACTN4,ATP2A2,CCN2,COL4A3,CYBA,FADS1,ITGB3,MMP9,NR3C1,PDGFRA,PLA2G7,PPP1R15A,SELP,SERPINA1,SERPINE1,SPP1,TGFB1,TGFB2,TGFBR2,VDR,VEGFA
prostate cd49a+ cells	0.000707672	ACTN4,ATP2A2,CCN2,COL4A3,CYBA,FADS1,FADS2,FAM216A,GPN3,ITGB3,MMP1,MMP12,MMP9,NR3C1,PDGFRA,PLA2G7,PPP1R15A,RUNX1,RXRA,SELP,SERPINA1,SERPINA3,SERPINE1,SMAD3,SPP1,TGFB1,TGFB2,TGFBR1,TGFBR2,UTP18,VDR,VEGFA
appendix	0.000913089	ACTN4,ATP2A2,CCN2,CYBA,MMP1,MMP12,MMP9,NR3C1,PDGFRA,PLA2G7,PPP1R15A,SELP,SERPINA1,SERPINA3,SPP1,TGFB1,TGFBR2,VDR,VEGFA
fibroblast	0.000913089	ACTN4,ATP2A2,CCN2,CYBA,FADS1,FADS2,FAM216A,MMP1,NR3C1,PDGFRA,SERPINE1,TGFB1,TGFBR2,VEGFA
theca cells	0.0010662	ACTN4,ATP2A2,CCN2,CYBA,ITGB3,PDGFRA,SERPINA3,SERPINE1,TGFB1,TGFB2,VEGFA
786o cell line	0.00106987	ACTN4,ATP2A2,CYBA,FADS1,FADS2,FAM216A,GPN3,ITGB3,NR3C1,RXRA,SERPINA1,SERPINE1,SMAD3,SPP1,TGFB1,TGFB2,TGFBR1,TGFBR2,VEGFA
aorta	0.00106987	ACTN4,ATP2A2,CCN2,COL4A3,CYBA,FADS1,ITGB3,NR3C1,PDGFRA,PPP1R15A,RXRA,SELP,SERPINA1,SERPINE1,SMAD3,SPP1,TGFB1,TGFB2,TGFBR1,TGFBR2,VDR,VEGFA
bronchial epithelial cell	0.00106987	ACTN4,ATP2A2,CCN2,CYBA,FADS1,FADS2,MMP1,MMP9,NR3C1,PPP1R15A,SERPINA1,SERPINE1,TGFB1,TGFBR2,UTP18,VDR,VEGFA
bronchus	0.00106987	ACTN4,ATP2A2,CCN2,CYBA,MMP1,MMP9,NR3C1,PDGFRA,PPP1R15A,RUNX1,RXRA,SELP,SERPINA1,SERPINA3,SERPINE1,SMAD3,SPP1,TGFB1,TGFB2,TGFBR1,TGFBR2,VEGFA
fetal mesenchymal stem cells	0.00106987	ACTN4,ATP2A2,CCN2,CYBA,FADS1,FAM216A,ITGB3,MMP1,NR3C1,PDGFRA,PPP1R15A,RUNX1,RXRA,SERPINE1,SMAD3,SPP1,TGFB1,TGFB2,TGFBR1,TGFBR2,VDR,VEGFA
interlobular stromal mammary tissue	0.00106987	ATP2A2,CCN2,CYBA,FADS1,MMP1,NR3C1,PDGFRA,RXRA,SERPINA1,SERPINA3,SERPINE1,SPP1,TGFBR2,UTP18,VEGFA
intralobular stromal mammary tissue	0.00106987	ATP2A2,CCN2,FADS1,FAM216A,MMP1,NR3C1,PDGFRA,SERPINA1,SERPINA3,SERPINE1,SPP1,TGFBR2,UTP18,VEGFA
ll24 cells	0.00106987	ACTN4,ATP2A2,CCN2,CYBA,FADS1,FADS2,FAM216A,GPN3,MMP1,NR3C1,PDGFRA,RUNX1,RXRA,SERPINE1,SMAD3,TGFB1,TGFB2,TGFBR1,TGFBR2,VDR,VEGFA
maqc sample a, ie, stratagene universal human reference rna (uhrr, catalog #740000)	0.00106987	ACTN4,ATP2A2,CCN2,CYBA,FADS1,FAM216A,GPN3,MMP1,NR3C1,PDGFRA,RUNX1,RXRA,SERPINA1,SERPINA3,SERPINE1,SMAD3,SPP1,TGFB1,TGFB2,TGFBR1,TGFBR2,UTP18,VEGFA
renal proximal tubule epithelial cells	0.00106987	ACTN4,ATP2A2,CCN2,CYBA,FADS1,FADS2,ITGB3,MMP1,PPP1R15A,SERPINA1,SERPINE1,SPP1,TGFB1,TGFBR2,UTP18,VEGFA
stratagene human reference rna	0.00106987	ACTN4,ATP2A2,CCN2,COL4A3,CYBA,FADS1,FAM216A,MMP1,NR3C1,PDGFRA,RUNX1,SERPINA1,SERPINA3,SERPINE1,SMAD3,SPP1,TGFB1,TGFB2,TGFBR2,UTP18,VEGFA
uterus	0.00106987	ACTN4,ATP2A2,CCN2,CYBA,FADS1,FADS2,FAM216A,ITGB3,MMP1,MMP12,NR3C1,PDGFRA,PLA2G7,PPP1R15A,RUNX1,RXRA,SELP,SERPINA1,SERPINE1,SMAD3,SPP1,TGFB1,TGFB2,TGFBR1,TGFBR2,VDR,VEGFA
dermal dendritic cell	0.00109165	ACTN4,ATP2A2,CCN2,CYBA,IL10,MMP1,MMP12,MMP9,NR3C1,PDGFRA,PPP1R15A,RUNX1,RXRA,SERPINA1,SERPINE1,SMAD3,SPP1,TGFB2,TGFBR1,TGFBR2,VDR,VEGFA
breast fibroblast	0.00109758	ACTN4,ATP2A2,CCN2,CYBA,FADS1,FAM216A,GPN3,ITGB3,MMP1,MMP12,NR3C1,PDGFRA,PLA2G7,PPP1R15A,RUNX1,RXRA,SERPINE1,SMAD3,SPP1,TGFB1,TGFB2,TGFBR1,TGFBR2,VDR,VEGFA
beas2b cell line	0.00112576	ACTN4,ATP2A2,CCN2,CYBA,FADS1,FAM216A,NR3C1,SERPINE1,SMAD3,TGFB1,TGFB2,TGFBR2,UTP18
placenta	0.00112576	ACTN4,ATP2A2,CCN2,CYBA,FADS1,GPN3,ITGB3,MMP1,MMP12,MMP9,NR3C1,PDGFRA,PLA2G7,PPP1R15A,RUNX1,RXRA,SERPINA1,SERPINA3,SERPINE1,SPP1,TGFB1,TGFB2,TGFBR1,TGFBR2,UTP18,VDR,VEGFA
monocytederived dendritic cells	0.00118997	ACTN4,ATP2A2,CYBA,FADS1,FADS2,FAM216A,GPN3,IL10,ITGB3,MMP12,MMP9,NOTCH4,NR3C1,PLA2G7,PPP1R15A,RUNX1,RXRA,SERPINA1,SPP1,TGFB1,TGFB2,TGFBR1,TGFBR2,UTP18,VDR,VEGFA
synovial membrane	0.00119078	ACTN4,ATP2A2,CCN2,COL4A3,CYBA,FADS1,ITGB3,MMP1,MMP9,NR3C1,PDGFRA,PPP1R15A,RUNX1,RXRA,SELP,SERPINA1,SERPINA3,SERPINE1,SMAD3,SPP1,TGFB1,TGFB2,TGFBR1,TGFBR2,UTP18,VEGFA
stratagene universal human reference rna	0.00131803	ACTN4,ATP2A2,CCN2,COL4A3,CYBA,FADS1,FAM216A,GPN3,MMP1,NR3C1,PDGFRA,RUNX1,RXRA,SERPINA1,SERPINA3,SERPINE1,SMAD3,SPP1,TGFB1,TGFB2,TGFBR1,TGFBR2,UTP18,VEGFA
mb231 cell line	0.00138936	ACTN4,ATP2A2,CCN2,CYBA,FADS1,FAM216A,GPN3,NR3C1,PPP1R15A,RUNX1,RXRA,SERPINA1,SERPINE1,SMAD3,TGFB1,TGFB2,TGFBR1,TGFBR2,UTP18,VEGFA
amniocytes	0.00164469	ACTN4,ATP2A2,CCN2,CYBA,FADS1,FAM216A,GPN3,ITGB3,MMP1,NR3C1,PDGFRA,RUNX1,SERPINA1,SERPINE1,SMAD3,SPP1,TGFB1,TGFB2,TGFBR1,TGFBR2,UTP18,VEGFA
bone marrow stromal cell	0.00164469	ACTN4,ATP2A2,CCN2,CYBA,FADS1,FADS2,ITGB3,MMP1,NR3C1,PDGFRA,SERPINE1,TGFB1,TGFB2,TGFBR2,VDR,VEGFA
sputum	0.00164469	ACTN4,ATP2A2,CYBA,FADS1,MMP12,MMP9,NR3C1,PLA2G7,PPP1R15A,RUNX1,RXRA,SERPINA1,SPP1,TGFB1,TGFBR1,TGFBR2,VDR,VEGFA
mcf7aro cell line	0.00166287	ACTN4,ATP2A2,CCN2,CYBA,FADS1,NR3C1,RXRA,SMAD3,TGFB1,TGFB2,UTP18,VEGFA
maqc sample c, ie, maqc samples a and b mixed at 75%:25% ratio (a:b)	0.00167881	ACTN4,ATP2A2,CCN2,CYBA,FADS1,FAM216A,GPN3,MMP1,NR3C1,PDGFRA,RUNX1,RXRA,SERPINA1,SERPINA3,SERPINE1,SMAD3,SPP1,TGFB1,TGFB2,TGFBR1,TGFBR2,UTP18,VEGFA
menstruation blood	0.00192523	ACTN4,ATP2A2,CCN2,CYBA,FADS1,FAM216A,GPN3,ITGB3,MMP1,MMP12,NR3C1,PDGFRA,SERPINE1,SPP1,TGFB1,TGFB2,TGFBR1,TGFBR2,VEGFA
a549 cell line	0.00196532	ACTN4,ATP2A2,CCN2,COL4A3,CYBA,FADS1,FADS2,FAM216A,GPN3,NR3C1,RXRA,SERPINA1,SERPINA3,SERPINE1,SMAD3,SPP1,TGFB1,TGFB2,TGFBR1,TGFBR2,UTP18,VEGFA
adrenal gland	0.00196532	ACTN4,ATP2A2,CCN2,COL4A3,FADS1,FADS2,PDGFRA,TGFBR2,VEGFA
coronary artery	0.00196532	ACTN4,ATP2A2,CCN2,COL4A3,CYBA,FADS1,NR3C1,PDGFRA,PPP1R15A,RUNX1,RXRA,SELP,SERPINA3,SERPINE1,SPP1,TGFB1,TGFBR1,TGFBR2,VEGFA
pc3	0.00196532	ATP2A2,CCN2,FADS1,FADS2,FAM216A,MMP1,SERPINE1,TGFB1,TGFBR2,UTP18,VEGFA
coronary smooth muscle cells	0.00243406	ACTN4,ATP2A2,CCN2,CYBA,FADS1,FAM216A,GPN3,ITGB3,MMP1,NR3C1,PDGFRA,RUNX1,SERPINE1,SMAD3,SPP1,TGFB1,TGFB2,TGFBR2,VDR,VEGFA
htetop cells	0.00243406	ACTN4,ATP2A2,CCN2,FADS1,FAM216A,GPN3,MMP1,MMP12,NR3C1,RUNX1,SERPINA1,SERPINE1,SMAD3,SPP1,TGFB1,TGFB2,TGFBR1,TGFBR2,UTP18,VDR,VEGFA
thyroid cells	0.00243406	ACTN4,ATP2A2,CCN2,CYBA,FADS1,FADS2,ITGB3,MMP1,NR3C1,SERPINA1,SERPINE1,SMAD3,SPP1,TGFBR2,VEGFA
artery	0.0025568	ACTN4,ATP2A2,CCN2,COL4A3,CYBA,MMP9,NR3C1,PDGFRA,PLA2G7,RUNX1,RXRA,SELP,SERPINA1,SERPINA3,SERPINE1,SPP1,TGFB1,TGFB2,TGFBR1,TGFBR2,VEGFA
alveolar macrophages	0.00266789	ACTN4,ATP2A2,CYBA,FADS1,GPN3,ITGB3,MMP1,MMP12,MMP9,NR3C1,PLA2G7,PPP1R15A,RUNX1,RXRA,SERPINA1,SERPINE1,SPP1,TGFB1,TGFBR1,TGFBR2,UTP18,VDR,VEGFA
synovium	0.00270328	ACTN4,ATP2A2,CCN2,COL4A3,CYBA,FADS1,GPN3,NR3C1,PDGFRA,RUNX1,RXRA,SELP,SERPINA1,SERPINA3,SERPINE1,SMAD3,SPP1,TGFB1,TGFB2,TGFBR1,TGFBR2,VEGFA
mesenchymal stem cells	0.00287117	ACTN4,ATP2A2,CCN2,COL4A3,CYBA,FADS1,FAM216A,GPN3,ITGB3,MMP1,NR3C1,PDGFRA,PPP1R15A,RUNX1,RXRA,SERPINA3,SERPINE1,SMAD3,SPP1,TGFB1,TGFB2,TGFBR1,TGFBR2,VDR,VEGFA
aortic valve	0.00291739	ACTN4,ATP2A2,CCN2,COL4A3,CYBA,FADS1,GPN3,MMP12,MMP9,NR3C1,PDGFRA,PLA2G7,RUNX1,RXRA,SELP,SERPINA1,SERPINA3,SERPINE1,SMAD3,SPP1,TGFB2,TGFBR1,TGFBR2,UTP18,VDR,VEGFA
apre19 cells	0.00291739	ACTN4,ATP2A2,CCN2,COL4A3,CYBA,FADS1,FADS2,FAM216A,NR3C1,RXRA,SERPINE1,SMAD3,TGFB1,TGFB2,TGFBR1,TGFBR2,VDR,VEGFA
pleural tissue	0.00291739	ACTN4,ATP2A2,CCN2,COL4A3,CYBA,FADS1,GPN3,ITGB3,MMP9,NR3C1,PDGFRA,PLA2G7,PPP1R15A,RUNX1,RXRA,SELP,SERPINA1,SERPINE1,SMAD3,SPP1,TGFB1,TGFB2,TGFBR1,TGFBR2,VDR,VEGFA
epididimus tail	0.00349677	ACTN4,ATP2A2,CCN2,COL4A3,CYBA,FADS1,ITGB3,NR3C1,PDGFRA,RUNX1,RXRA,SELP,SERPINA1,SERPINA3,SERPINE1,SMAD3,SPP1,TGFB1,TGFB2,TGFBR1,TGFBR2,VEGFA
ib31 bronchial epithelial cells	0.00357788	ATP2A2,CCN2,CYBA,FADS1,FAM216A,NR3C1,PPP1R15A,SERPINE1,TGFBR2,UTP18,VEGFA
cumulus cellsmi	0.00405722	ACTN4,ATP2A2,CCN2,COL4A3,CYBA,FADS1,FADS2,FAM216A,MMP1,MMP9,NR3C1,PDGFRA,PPP1R15A,RUNX1,RXRA,SERPINA3,SERPINE1,SMAD3,SPP1,TGFB1,TGFBR1,VEGFA
omental adipose tissue	0.00405722	ACTN4,ATP2A2,CCN2,CYBA,NR3C1,PDGFRA,PPP1R15A,RUNX1,RXRA,SERPINA1,SERPINE1,SPP1,TGFBR2,VEGFA
cord blood	0.00406096	ACTN4,ATP2A2,CCN2,CYBA,FADS1,FADS2,FAM216A,ITGB3,MMP1,MMP12,MMP9,NR3C1,PDGFRA,RUNX1,RXRA,SELP,SERPINA1,SERPINE1,SMAD3,TGFB1,TGFB2,TGFBR1,TGFBR2,UTP18,VDR,VEGFA
breast adenocarcinoma cell line	0.00419525	ACTN4,ATP2A2,FADS1,FAM216A,ITGB3,MMP1,MMP12,NR3C1,RUNX1,SERPINA3,SKIV2L,SMAD3,SPP1,TGFB2,TGFBR2,UTP18,VDR,VEGFA
astrocytes	0.00432546	ACTN4,ATP2A2,CCN2,CYBA,FADS1,FADS2,FAM216A,GPN3,MMP1,NR3C1,PDGFRA,RUNX1,RXRA,SERPINE1,SMAD3,SPP1,TGFB1,TGFB2,TGFBR1,TGFBR2,VDR,VEGFA
airway basal cells	0.0043349	ACTN4,ATP2A2,CCN2,CYBA,FADS1,FADS2,GPN3,MMP1,MMP9,NR3C1,PPP1R15A,RUNX1,RXRA,SERPINA3,SERPINE1,SMAD3,TGFB1,TGFB2,TGFBR1,TGFBR2,VDR,VEGFA
huvec	0.00448929	ACTN4,ATP2A2,CCN2,CYBA,FADS1,FADS2,FAM216A,GPN3,ITGB3,MMP1,MMP12,NOTCH4,NR3C1,PPP1R15A,RUNX1,RXRA,SELP,SERPINE1,SMAD3,SPP1,TGFB1,TGFB2,TGFBR1,TGFBR2,VEGFA
mammary epithelial cells	0.0051833	ACTN4,ATP2A2,CYBA,FADS1,MMP1,NR3C1,RUNX1,RXRA,SERPINA1,SERPINE1,SPP1,TGFB1,TGFB2,TGFBR1,TGFBR2,VDR,VEGFA
pancreatic islets	0.0051833	ACTN4,ATP2A2,CCN2,CYBA,FADS1,FAM216A,GPN3,MMP1,MMP12,MMP9,NR3C1,PDGFRA,PPP1R15A,RUNX1,RXRA,SERPINA1,SERPINA3,SERPINE1,SMAD3,SPP1,TGFB1,TGFB2,TGFBR1,TGFBR2,UTP18,VDR,VEGFA
cumulus cellsgv	0.00553589	ACTN4,ATP2A2,CCN2,COL4A3,CYBA,FADS1,FADS2,FAM216A,GPN3,ITGB3,MMP1,MMP9,NR3C1,PDGFRA,PPP1R15A,RUNX1,RXRA,SERPINA3,SERPINE1,SMAD3,SPP1,TGFB1,TGFBR1,VEGFA
u251 cells	0.00553931	ACTN4,ATP2A2,CCN2,FADS1,FADS2,FAM216A,GPN3,NR3C1,PDGFRA,RUNX1,RXRA,SERPINE1,SMAD3,SPP1,TGFB1,TGFB2,TGFBR1,TGFBR2,UTP18,VEGFA
adipose tissue omental	0.0055591	ACTN4,ATP2A2,CCN2,CMA1,CYBA,FADS1,FAM216A,GPN3,ITGB3,MMP9,NOTCH4,NR3C1,PDGFRA,PLA2G7,PPP1R15A,RUNX1,RXRA,SELP,SERPINA1,SERPINA3,SERPINE1,SMAD3,SPP1,TGFB1,TGFBR1,TGFBR2,VDR,VEGFA
normal epithelium	0.00576091	ACTN4,ATP2A2,CCN2,COL4A3,NR3C1,PDGFRA,RUNX1,RXRA,SERPINA1,SERPINA3,SMAD3,TGFB2,TGFBR2,VDR,VEGFA
amniotic fluid	0.00583102	ACTN4,ATP2A2,CCN2,CYBA,FADS1,GPN3,ITGB3,MMP1,MMP12,MMP9,NR3C1,PLA2G7,PPP1R15A,RUNX1,RXRA,SERPINA1,SPP1,TGFBR1,TGFBR2,UTP18,VDR,VEGFA
cd16 monocytes	0.00583102	ACTN4,ATP2A2,CYBA,FADS1,GPN3,IL10,ITGB3,NR3C1,PLA2G7,PPP1R15A,RUNX1,RXRA,SERPINA1,TGFB1,TGFBR1,TGFBR2,UTP18,VDR,VEGFA
cultured endothelial progenitor cells	0.00614733	ATP2A2,FADS1,FAM216A,GPN3,IL10,ITGB3,MMP1,MMP12,MMP9,NR3C1,PDGFRA,PLA2G7,RUNX1,RXRA,SERPINA1,SERPINE1,SMAD3,SPP1,TGFBR1,TGFBR2,UTP18,VDR,VEGFA
umbilical cord bloodderived mesenchymal stem cell population 2	0.00614733	ACTN4,ATP2A2,CCN2,CYBA,ITGB3,MMP1,NR3C1,SERPINE1,TGFB1,TGFB2,TGFBR2,VEGFA
neutrophil	0.00646134	ACTN4,CYBA,MMP9,NR3C1,PPP1R15A,RXRA,SERPINA1,TGFB1,TGFBR2,VDR,VEGFA
gm5659 primary fibroblasts	0.00688709	ACTN4,ATP2A2,CCN2,CYBA,FADS1,FAM216A,MMP1,NR3C1,PDGFRA,RUNX1,RXRA,SERPINE1,SMAD3,TGFB1,TGFBR1,TGFBR2,VDR,VEGFA
nasal epithelial cells	0.00706006	ACTN4,ATP2A2,CCN2,CYBA,MMP1,RUNX1,RXRA,SERPINA1,SERPINA3,SMAD3,TGFBR2,VEGFA
skin fibroblasts	0.00769532	ACTN4,ATP2A2,CCN2,CYBA,FADS1,FADS2,FAM216A,GPN3,MMP1,MMP12,NR3C1,PDGFRA,PPP1R15A,RUNX1,RXRA,SERPINE1,SMAD3,TGFB1,TGFB2,TGFBR1,TGFBR2,VDR,VEGFA
caco2 cell line	0.00802984	ACTN4,ATP2A2,CCN2,CYBA,FADS1,FAM216A,GPN3,MMP1,NR3C1,PDGFRA,PPP1R15A,RXRA,SERPINA1,TGFB1,TGFB2,TGFBR1,TGFBR2,UTP18,VDR,VEGFA
conjunctival epithelial cells	0.00802984	ACTN4,ATP2A2,CCN2,CYBA,MMP1,MMP9,NR3C1,PDGFRA,RXRA,SERPINA1,SERPINE1,TGFB1,TGFBR2,VEGFA
monocytederived macrophages	0.00865701	ACTN4,ATP2A2,CYBA,FADS1,FAM216A,GPN3,ITGB3,MMP12,MMP9,NR3C1,PDGFRA,PLA2G7,RUNX1,RXRA,SERPINA1,SERPINE1,SPP1,TGFB1,TGFBR1,TGFBR2,UTP18,VDR,VEGFA
cumulus cellsmii	0.00891563	ACTN4,ATP2A2,CCN2,COL4A3,CYBA,FADS1,FADS2,FAM216A,GPN3,MMP1,NOTCH4,NR3C1,PDGFRA,PPP1R15A,RUNX1,RXRA,SERPINA1,SERPINA3,SERPINE1,SMAD3,SPP1,TGFB1,TGFBR1,VDR,VEGFA
stomach	0.00911473	ACTN4,ATP2A2,CCN2,COL4A3,CYBA,MMP1,MMP12,MMP9,NR3C1,PDGFRA,PLA2G7,RUNX1,RXRA,SERPINA1,SERPINA3,SERPINE1,SPP1,TGFB1,TGFBR1,TGFBR2,VDR,VEGFA
cd14+ leukocytes	0.00952586	ATP2A2,CYBA,NR3C1,PLA2G7,PPP1R15A,RUNX1,RXRA,SERPINA1,SMAD3,TGFBR2,UTP18,VDR,VEGFA
myoblasts	0.00952586	ACTN4,ATP2A2,CCN2,CYBA,FADS1,FADS2,FAM216A,MMP1,NR3C1,PDGFRA,SERPINE1,TGFB2,TGFBR2,VEGFA
nb4 cell line	0.00952586	ATP2A2,CYBA,FADS1,FADS2,FAM216A,GPN3,MMP9,NR3C1,RUNX1,RXRA,SERPINA1,SPP1,TGFB1,TGFBR1,TGFBR2,UTP18,VDR,VEGFA
fibroblasts	0.0099124	ACTN4,ATP2A2,CCN2,CYBA,FADS1,FADS2,FAM216A,GPN3,ITGB3,MMP1,NR3C1,PDGFRA,PPP1R15A,RUNX1,RXRA,SERPINE1,SMAD3,SPP1,TGFB1,TGFB2,TGFBR1,TGFBR2,VDR,VEGFA
small intestine	0.0107342	ACTN4,ATP2A2,CCN2,CYBA,FADS1,MMP1,MMP12,NR3C1,PDGFRA,RUNX1,RXRA,SERPINA1,SERPINA3,SPP1,TGFB1,TGFBR1,TGFBR2,VDR,VEGFA
cd49a+ cells	0.0108945	ACTN4,ATP2A2,CCN2,COL4A3,CYBA,FADS1,FAM216A,GPN3,MMP1,MMP12,MMP9,NR3C1,PDGFRA,PLA2G7,PPP1R15A,RUNX1,RXRA,SELP,SERPINA1,SERPINA3,SERPINE1,SMAD3,SPP1,TGFB2,TGFBR1,TGFBR2,UTP18,VDR,VEGFA
ht29 cell line	0.0108945	ACTN4,ATP2A2,CCN2,CYBA,RXRA,SERPINA1,TGFBR2,UTP18,VDR,VEGFA
ovary	0.0115674	ACTN4,ATP2A2,CCN2,COL4A3,CYBA,FADS1,FADS2,FAM216A,GPN3,NR3C1,PDGFRA,PLA2G7,PPP1R15A,RUNX1,RXRA,SERPINA1,SERPINA3,SERPINE1,SMAD3,SPP1,TGFB2,TGFBR1,TGFBR2,UTP18,VDR,VEGFA
cornea	0.0118592	ACTN4,ATP2A2,CCN2,COL4A3,CYBA,FADS1,GPN3,NR3C1,PDGFRA,PPP1R15A,RXRA,SERPINA3,SMAD3,SPP1,TGFB2,TGFBR1,TGFBR2,VDR,VEGFA
urethra	0.0119186	ACTN4,ATP2A2,CCN2,COL4A3,CYBA,FADS1,NR3C1,PDGFRA,PPP1R15A,RUNX1,RXRA,SELP,SERPINA3,SERPINE1,SMAD3,SPP1,TGFB1,TGFB2,TGFBR1,TGFBR2,VEGFA
10 tissue mixture	0.0119286	ACTN4,ATP2A2,CCN2,CYBA,FADS1,NR3C1,PDGFRA,RXRA,SERPINA1,SERPINA3,SERPINE1,SPP1,TGFB2,TGFBR1,TGFBR2,VDR,VEGFA
conjunctival tissue	0.0134463	ACTN4,ATP2A2,CCN2,CYBA,NR3C1,PDGFRA,RXRA,SERPINA1,TGFBR2,VEGFA
bone marrowderived mesenchymal stem cell	0.0146271	ACTN4,ATP2A2,CCN2,CYBA,NR3C1,PDGFRA,SERPINE1,TGFBR1,TGFBR2,VEGFA
heart atrium	0.0153385	ACTN4,ATP2A2,CCN2,COL4A3,CYBA,FADS1,NR3C1,PDGFRA,PPP1R15A,RXRA,SELP,SERPINA3,SERPINE1,TGFB2,TGFBR2,VEGFA
lymph node	0.0153385	ACTN4,ATP2A2,CCN2,COL4A3,CYBA,FADS1,FADS2,GPN3,MMP12,MMP9,NR3C1,PDGFRA,PLA2G7,PPP1R15A,RUNX1,RXRA,SELP,SERPINA1,SERPINA3,SMAD3,SPP1,TGFB1,TGFBR1,TGFBR2,UTP18,VDR,VEGFA
umbillical cord blood dendritic cells	0.0156316	ATP2A2,FADS1,FADS2,FAM216A,IL10,ITGB3,MMP1,MMP9,NR3C1,PLA2G7,PPP1R15A,RUNX1,RXRA,SERPINA1,SERPINE1,SMAD3,SPP1,TGFBR1,TGFBR2,UTP18,VDR,VEGFA
epididimus head	0.0169984	ACTN4,ATP2A2,CCN2,COL4A3,CYBA,FADS1,NR3C1,PDGFRA,RUNX1,RXRA,SERPINA1,SERPINA3,SMAD3,SPP1,TGFB1,TGFB2,TGFBR1,TGFBR2,VDR,VEGFA
hela cells	0.0169984	ACTN4,ATP2A2,CCN2,COL4A3,CYBA,FADS1,FAM216A,GPN3,MMP12,NR3C1,RUNX1,RXRA,SERPINE1,SMAD3,TGFB1,TGFB2,TGFBR1,TGFBR2,UTP18,VDR,VEGFA
monocytes	0.0169984	ACTN4,ATP2A2,CYBA,FADS1,FAM216A,GPN3,IL10,ITGB3,MMP1,MMP9,NR3C1,PLA2G7,PPP1R15A,RUNX1,RXRA,SELP,SERPINA1,SERPINE1,SMAD3,SPP1,TGFB1,TGFBR1,TGFBR2,UTP18,VDR,VEGFA
granulosa cells	0.0178974	ATP2A2,CCN2,FADS1,FAM216A,GPN3,ITGB3,NR3C1,PDGFRA,RUNX1,RXRA,SERPINA1,SERPINA3,SERPINE1,SMAD3,SPP1,TGFBR1,TGFBR2,UTP18,VEGFA
cd11b+ cells	0.0183557	ACTN4,ATP2A2,CYBA,FADS1,GPN3,MMP9,NR3C1,PLA2G7,PPP1R15A,RUNX1,RXRA,SERPINA1,SMAD3,TGFB1,TGFBR1,TGFBR2,VDR,VEGFA
mcf7aro cells	0.0185439	ACTN4,ATP2A2,CCN2,CYBA,FADS1,NR3C1,RXRA,TGFB1,UTP18,VEGFA
blood outgrowth endothelial cell	0.0214625	ACTN4,ATP2A2,CCN2,CYBA,FADS1,FADS2,FAM216A,ITGB3,MMP1,NOTCH4,PDGFRA,SELP,SERPINE1,TGFB1,TGFB2,TGFBR2
spinal cord	0.0214625	ACTN4,ATP2A2,CCN2,COL4A3,CYBA,FADS1,FADS2,FAM216A,NR3C1,PDGFRA,PPP1R15A,RXRA,SERPINA1,SERPINA3,SERPINE1,SPP1,TGFB1,TGFB2,TGFBR1,TGFBR2,VEGFA
chang conjunctival cells	0.021861	ACTN4,ATP2A2,CCN2,CYBA,FADS1,FAM216A,NR3C1,SERPINE1,UTP18,VEGFA
pancreas	0.021861	ACTN4,ATP2A2,CCN2,CMA1,COL4A3,CYBA,FADS1,FADS2,GPN3,ITGB3,MMP1,MMP12,MMP9,NOTCH4,NR3C1,PDGFRA,PLA2G7,PPP1R15A,RUNX1,RXRA,SELP,SERPINA1,SERPINA3,SERPINE1,SMAD3,SPP1,TGFB1,TGFB2,TGFBR1,TGFBR2,VDR,VEGFA
tonsil	0.021861	ACTN4,ATP2A2,CCN2,COL4A3,CYBA,MMP12,MMP9,NR3C1,PDGFRA,RXRA,SELP,SERPINA1,SMAD3,TGFB1,TGFBR1,TGFBR2,VDR,VEGFA
cd14+ cells	0.0220887	ATP2A2,CYBA,NR3C1,PLA2G7,PPP1R15A,RUNX1,RXRA,SERPINA1,TGFBR2,UTP18,VEGFA
mononuclear cells	0.0221287	ACTN4,ATP2A2,COL4A3,CYBA,FADS1,FAM216A,GPN3,ITGB3,MMP9,NR3C1,PLA2G7,PPP1R15A,RUNX1,RXRA,SELP,SERPINA1,SMAD3,TGFB1,TGFBR1,TGFBR2,VDR,VEGFA
neutrophils	0.0227745	ACTN4,ATP2A2,CYBA,FADS1,FAM216A,ITGB3,MMP9,NR3C1,PDGFRA,PLA2G7,PPP1R15A,RUNX1,RXRA,SELP,SERPINA1,SMAD3,SPP1,TGFB1,TGFB2,TGFBR1,TGFBR2,VDR,VEGFA
bone marrow cd34+ cd38 cells	0.0232983	ACTN4,ATP2A2,CCN2,CYBA,FADS1,FADS2,FAM216A,ITGB3,NR3C1,PPP1R15A,RUNX1,SELP,SMAD3,SPP1,TGFB1,TGFBR1,TGFBR2,UTP18,VDR
epididimus caput	0.0232983	ACTN4,ATP2A2,CCN2,COL4A3,CYBA,FADS1,MMP12,MMP9,NR3C1,PDGFRA,PLA2G7,RXRA,SERPINA1,SERPINA3,SMAD3,SPP1,TGFB2,TGFBR1,TGFBR2,VDR,VEGFA
cord blood cd161++cd8+ t cells	0.0242823	ACTN4,ATP2A2,FADS1,FAM216A,ITGB3,NR3C1,PLA2G7,PPP1R15A,RUNX1,RXRA,SERPINA1,SMAD3,SPP1,TGFB1,TGFBR1,TGFBR2,UTP18,VDR,VEGFA
stomach pyloric	0.0259049	ACTN4,ATP2A2,CCN2,COL4A3,CYBA,MMP1,NR3C1,PDGFRA,RUNX1,RXRA,SERPINA1,SERPINA3,TGFBR1,TGFBR2,VDR,VEGFA
nasopharyngeal epithelial cells	0.0283674	ATP2A2,CCN2,COL4A3,CYBA,MMP1,MMP12,MMP9,NR3C1,PDGFRA,RUNX1,RXRA,SELP,SERPINA1,SERPINA3,SMAD3,SPP1,TGFB2,TGFBR1,TGFBR2,VDR,VEGFA
seminal vesicle	0.0300933	ACTN4,ATP2A2,CCN2,COL4A3,CYBA,FADS1,FADS2,NR3C1,PDGFRA,RUNX1,RXRA,SERPINA1,SERPINA3,SERPINE1,SMAD3,SPP1,TGFB2,TGFBR1,TGFBR2,VEGFA
a431 cells	0.0302851	ACTN4,ATP2A2,CYBA,FADS1,FAM216A,GPN3,MMP1,NR3C1,RUNX1,RXRA,SERPINA1,SERPINE1,SMAD3,SPP1,TGFB1,TGFB2,TGFBR1,TGFBR2,UTP18,VDR,VEGFA
kidney medulla	0.0314989	ACTN4,ATP2A2,CCN2,COL4A3,CYBA,NR3C1,PDGFRA,RXRA,SELP,SERPINA1,SMAD3,SPP1,TGFBR1,TGFBR2,VDR,VEGFA
breast lobular cells	0.0327936	ACTN4,ATP2A2,CCN2,CMA1,MMP9,NOTCH4,NR3C1,PDGFRA,PLA2G7,RUNX1,RXRA,SELP,SERPINA1,SERPINA3,SERPINE1,SMAD3,SPP1,TGFB2,TGFBR1,TGFBR2,UTP18,VDR,VEGFA
stromal cells	0.0327936	ACTN4,ATP2A2,CCN2,COL4A3,ITGB3,NR3C1,PDGFRA,PLA2G7,RUNX1,RXRA,SELP,SERPINA3,SERPINE1,SMAD3,TGFB2,TGFBR1,TGFBR2,VDR,VEGFA
globus pallidus interna	0.0329542	ACTN4,ATP2A2,CCN2,COL4A3,CYBA,FADS1,FADS2,FAM216A,ITGB3,NOTCH4,NR3C1,PDGFRA,PLA2G7,RUNX1,RXRA,SERPINA1,SERPINA3,SERPINE1,SMAD3,SPP1,TGFB2,TGFBR1,TGFBR2,UTP18,VEGFA
breast	0.0346321	ACTN4,ATP2A2,CCN2,CMA1,COL4A3,CYBA,FADS1,FADS2,FAM216A,GPN3,ITGB3,MMP1,MMP12,MMP9,NOTCH4,NR3C1,PDGFRA,PLA2G7,PPP1R15A,RUNX1,RXRA,SELP,SERPINA1,SERPINA3,SERPINE1,SMAD3,SPP1,TGFB1,TGFB2,TGFBR1,TGFBR2,UTP18,VDR,VEGFA
prostate stroma	0.0346321	ACTN4,ATP2A2,CCN2,CMA1,COL4A3,CYBA,FADS1,FAM216A,GPN3,NR3C1,PDGFRA,RUNX1,RXRA,SERPINA1,SERPINA3,SERPINE1,SMAD3,SPP1,TGFB2,TGFBR1,TGFBR2,VEGFA
daoy cell line	0.0363265	ACTN4,ATP2A2,CCN2,CYBA,FADS1,FADS2,FAM216A,ITGB3,NR3C1,RXRA,SERPINE1,SMAD3,SPP1,TGFB1,TGFB2,TGFBR1,TGFBR2,VEGFA
hnscc	0.0374779	ACTN4,ATP2A2,CCN2,CYBA,MMP12,MMP9,NR3C1,PDGFRA,RUNX1,RXRA,SERPINA1,SERPINA3,SMAD3,SPP1,TGFBR2,VEGFA
thyroid	0.0383703	ACTN4,ATP2A2,CCN2,COL4A3,CYBA,FAM216A,GPN3,ITGB3,MMP1,MMP12,MMP9,NOTCH4,NR3C1,PDGFRA,PLA2G7,PPP1R15A,RUNX1,RXRA,SELP,SERPINA1,SERPINA3,SERPINE1,SMAD3,SPP1,TGFB1,TGFB2,TGFBR1,TGFBR2,UTP18,VDR,VEGFA
foreskin fibroblast	0.0388271	ACTN4,ATP2A2,CCN2,CYBA,FADS1,FAM216A,GPN3,ITGB3,MMP1,MMP12,NR3C1,PDGFRA,RUNX1,RXRA,SERPINE1,SMAD3,SPP1,TGFB1,TGFB2,TGFBR1,TGFBR2,VDR,VEGFA
breast epithelial cells	0.0389847	ACTN4,ATP2A2,CCN2,FADS1,FAM216A,GPN3,MMP1,NR3C1,PDGFRA,PLA2G7,PPP1R15A,RUNX1,RXRA,SERPINA1,SERPINA3,SERPINE1,SMAD3,SPP1,TGFB1,TGFB2,TGFBR1,TGFBR2,VDR,VEGFA
deltoid	0.0397912	ATP2A2,CCN2,COL4A3,NR3C1,PDGFRA,RXRA,TGFBR2,VEGFA
cd1c+ dendritic cells	0.0402198	ACTN4,ATP2A2,CYBA,FADS1,NR3C1,PLA2G7,PPP1R15A,RUNX1,RXRA,SERPINA1,SMAD3,TGFB1,TGFBR1,TGFBR2,UTP18,VDR,VEGFA
leukocytes	0.0402198	ACTN4,ATP2A2,COL4A3,CYBA,FADS2,ITGB3,MMP9,NR3C1,RUNX1,RXRA,SELP,SERPINA1,TGFB1,TGFBR1,TGFBR2,VDR,VEGFA
adrenal gland cortex	0.0417146	ACTN4,ATP2A2,CCN2,COL4A3,CYBA,FADS1,FADS2,FAM216A,GPN3,NR3C1,PDGFRA,PPP1R15A,RXRA,SERPINA3,SERPINE1,SPP1,TGFB1,TGFBR1,TGFBR2,VDR,VEGFA
cd34+ cells	0.0417146	ACTN4,ATP2A2,CYBA,FADS1,FAM216A,ITGB3,MMP1,MMP9,NR3C1,PLA2G7,PPP1R15A,RUNX1,RXRA,SERPINE1,SPP1,TGFB1,TGFBR2,UTP18,VEGFA
langerhans cell	0.0439717	ATP2A2,CCN2,CYBA,GPN3,MMP1,MMP12,MMP9,NR3C1,PPP1R15A,RXRA,SPP1,TGFBR1,TGFBR2,UTP18,VDR,VEGFA
adipose tissue	0.0445706	ACTN4,ATP2A2,CCN2,CMA1,COL4A3,CYBA,FADS1,FADS2,GPN3,ITGB3,MMP12,MMP9,NOTCH4,NR3C1,PDGFRA,PLA2G7,PPP1R15A,RUNX1,RXRA,SELP,SERPINA1,SERPINA3,SERPINE1,SMAD3,SPP1,TGFB1,TGFB2,TGFBR1,TGFBR2,VDR,VEGFA
skin	0.0452911	ACTN4,ATP2A2,CCN2,CMA1,CYBA,FADS1,FADS2,GPN3,ITGB3,MMP1,MMP12,MMP9,NOTCH4,NR3C1,PDGFRA,PLA2G7,PPP1R15A,RUNX1,RXRA,SELP,SERPINA1,SERPINA3,SERPINE1,SMAD3,SPP1,TGFB1,TGFB2,TGFBR1,TGFBR2,UTP18,VDR,VEGFA
breast ductal cells	0.0467534	ACTN4,ATP2A2,CCN2,CMA1,FADS1,NOTCH4,NR3C1,PDGFRA,RUNX1,RXRA,SELP,SERPINA1,SERPINA3,SKIV2L,SMAD3,SPP1,TGFB2,TGFBR1,TGFBR2,UTP18,VDR,VEGFA
renal cortical tissue	0.0479453	ACTN4,ATP2A2,CCN2,COL4A3,CYBA,GPN3,NR3C1,PDGFRA,RUNX1,RXRA,SELP,SERPINA1,SERPINA3,SERPINE1,SMAD3,SPP1,TGFBR1,TGFBR2,VDR,VEGFA
spleen	0.0479453	ACTN4,ATP2A2,CCN2,COL4A3,CYBA,FAM216A,GPN3,ITGB3,MMP1,MMP12,MMP9,NR3C1,PDGFRA,PLA2G7,RUNX1,RXRA,SERPINA1,SERPINA3,SMAD3,SPP1,TGFB1,TGFBR1,TGFBR2,UTP18,VEGFA
saphenous vein	0.0496877	ACTN4,ATP2A2,CCN2,CYBA,FADS1,FADS2,NR3C1,PDGFRA,PPP1R15A,RUNX1,RXRA,SELP,SERPINA3,SERPINE1,TGFB2,TGFBR1,TGFBR2,VEGFA
colon cecum	0.0498819	ACTN4,ATP2A2,CCN2,CYBA,MMP12,MMP9,NR3C1,PDGFRA,RXRA,SERPINA1,SERPINA3,SPP1,TGFBR1,TGFBR2,VDR,VEGFA
prostate	0.0498819	ACTN4,ATP2A2,CCN2,CMA1,COL4A3,CYBA,FADS1,FADS2,FAM216A,GPN3,IL10,ITGB3,MMP1,MMP12,MMP9,NOTCH4,NR3C1,PDGFRA,PLA2G7,PPP1R15A,RUNX1,RXRA,SELP,SERPINA1,SERPINA3,SERPINE1,SMAD3,SPP1,TGFB1,TGFB2,TGFBR1,TGFBR2,UTP18,VDR,VEGFA

## Sheet: module 4
None

## Sheet: module 5
Tissue	P-value	genes
cd16 monocytes	1.66999e-16	CIITA,CSK,CTSB,FCGR1A,FCGR1B,GBP1,GBP2,GBP3,GBP4,GBP5,HLA-A,HLA-B,HLA-C,HLA-DPB1,HLA-DQA1,HLA-DQB1,HLA-DRB1,HLA-DRB5,HLA-E,HLA-G,ICAM1,IRF5,MX2,OAS2,PTPN22,SDHA,SDHD,STAT1,TAP1,UBE2L6
sputum	4.83116e-16	CIITA,CSK,CTSB,FCGR1A,FCGR1B,GBP1,GBP2,GBP3,GBP4,GBP5,HLA-A,HLA-B,HLA-C,HLA-DPB1,HLA-DQA1,HLA-DQB1,HLA-DRB1,HLA-DRB5,HLA-E,HLA-G,ICAM1,IRF5,MX2,OAS2,PTPN22,SDHA,SDHD,STAT1,TAP1,UBE2L6
cd16+ monocytes	2.62937e-15	CIITA,CSK,CTSB,FCGR1A,FCGR1B,GBP1,GBP2,GBP3,GBP4,GBP5,HLA-A,HLA-B,HLA-C,HLA-DPB1,HLA-DQA1,HLA-DQB1,HLA-DRB1,HLA-DRB5,HLA-E,HLA-G,ICAM1,IRF5,MX2,OAS2,PTPN22,SDHA,SDHD,STAT1,TAP1,UBE2L6
cd14+ cells	2.32954e-14	CSK,CTSB,FCGR1A,FCGR1B,GBP1,GBP2,HLA-A,HLA-B,HLA-C,HLA-DPB1,HLA-DQA1,HLA-DQB1,HLA-DRB1,HLA-DRB5,HLA-E,HLA-G,IRF5,MX2,OAS2,SDHA,STAT1,TAP1,UBE2L6
monocytes	2.74635e-14	CIITA,CSK,CTSB,FCGR1A,FCGR1B,GBP1,GBP2,GBP3,GBP4,GBP5,HLA-A,HLA-B,HLA-C,HLA-DPB1,HLA-DQA1,HLA-DQB1,HLA-DRB1,HLA-DRB5,HLA-E,HLA-G,ICAM1,IRF5,MX2,OAS2,PTPN22,SDHA,SDHD,STAT1,TAP1,UBE2L6
cd11b+ cells	2.9565e-14	CIITA,CSK,CTSB,FCGR1A,FCGR1B,GBP1,GBP2,GBP3,GBP4,GBP5,HLA-A,HLA-B,HLA-C,HLA-DPB1,HLA-DQA1,HLA-DQB1,HLA-DRB1,HLA-DRB5,HLA-E,HLA-G,ICAM1,IRF5,MX2,OAS2,PTPN22,SDHA,SDHD,STAT1,TAP1,UBE2L6
pmns	3.24409e-14	CSK,CTSB,FCGR1A,FCGR1B,GBP1,GBP2,GBP3,GBP4,GBP5,HLA-A,HLA-B,HLA-C,HLA-DPB1,HLA-DQA1,HLA-DQB1,HLA-DRB1,HLA-DRB5,HLA-E,HLA-G,ICAM1,IRF5,MX2,OAS2,PTPN22,SDHA,SDHD,STAT1,TAP1,UBE2L6
lymphocytes	4.33942e-14	CIITA,CSK,CTSB,FCGR1A,FCGR1B,GBP1,GBP2,GBP3,GBP4,GBP5,HLA-A,HLA-B,HLA-C,HLA-DPB1,HLA-DQA1,HLA-DQB1,HLA-DRB1,HLA-DRB5,HLA-E,HLA-G,IRF5,MX2,OAS2,PTPN22,SDHA,SDHD,STAT1,TAP1,UBE2L6
leukocytes	6.05448e-14	CSK,CTSB,FCGR1A,FCGR1B,GBP1,GBP2,GBP3,GBP4,GBP5,HLA-A,HLA-B,HLA-C,HLA-DPB1,HLA-DQA1,HLA-DQB1,HLA-DRB1,HLA-DRB5,HLA-E,HLA-G,IRF5,MX2,OAS2,PTPN22,SDHA,SDHD,STAT1,TAP1,UBE2L6
blood	9.98179e-14	CIITA,CSK,CTSB,FCGR1A,FCGR1B,GBP1,GBP2,GBP3,GBP4,GBP5,HLA-A,HLA-B,HLA-C,HLA-DPB1,HLA-DQA1,HLA-DQB1,HLA-DRB1,HLA-DRB5,HLA-E,HLA-G,ICAM1,IRF5,MX2,OAS2,PTPN22,SDHA,SDHD,STAT1,TAP1,UBE2L6
neutrophils	9.98179e-14	CIITA,CSK,CTSB,FCGR1A,FCGR1B,GBP1,GBP2,GBP3,GBP4,GBP5,HLA-A,HLA-B,HLA-C,HLA-DPB1,HLA-DQA1,HLA-DQB1,HLA-DRB1,HLA-DRB5,HLA-E,HLA-G,ICAM1,IRF5,MX2,OAS2,PTPN22,SDHA,SDHD,STAT1,TAP1,UBE2L6
pbmc	9.98179e-14	CIITA,CSK,CTSB,FCGR1A,FCGR1B,GBP1,GBP2,GBP3,GBP4,GBP5,HLA-A,HLA-B,HLA-C,HLA-DPB1,HLA-DQA1,HLA-DQB1,HLA-DRB1,HLA-DRB5,HLA-E,HLA-G,ICAM1,IRF5,MX2,OAS2,PTPN22,SDHA,SDHD,STAT1,TAP1,UBE2L6
cd14+ monocytes	1.3305e-13	CIITA,CSK,CTSB,FCGR1A,FCGR1B,GBP1,GBP2,GBP3,GBP4,GBP5,HLA-A,HLA-B,HLA-C,HLA-DPB1,HLA-DQA1,HLA-DQB1,HLA-DRB1,HLA-DRB5,HLA-E,HLA-G,ICAM1,IRF5,MX2,OAS2,PTPN22,SDHA,SDHD,STAT1,TAP1,UBE2L6
cd14+ leukocytes	3.29171e-13	CSK,CTSB,FCGR1A,FCGR1B,GBP1,GBP2,HLA-A,HLA-B,HLA-C,HLA-DPB1,HLA-DQA1,HLA-DQB1,HLA-DRB1,HLA-DRB5,HLA-E,HLA-G,ICAM1,MX2,SDHA,STAT1,TAP1,UBE2L6
cd45+ cells	5.35251e-13	CIITA,CSK,CTSB,FCGR1A,FCGR1B,GBP1,GBP2,GBP3,GBP4,GBP5,HLA-A,HLA-B,HLA-C,HLA-DPB1,HLA-DQA1,HLA-DQB1,HLA-DRB1,HLA-DRB5,HLA-E,HLA-G,IRF5,MX2,OAS2,PTPN22,SDHA,SDHD,STAT1,TAP1,UBE2L6,VCAM1
alveolar macrophages	2.06155e-12	CIITA,CSK,CTSB,FCGR1A,FCGR1B,GBP1,GBP2,GBP3,GBP4,GBP5,HLA-A,HLA-B,HLA-C,HLA-DPB1,HLA-DQA1,HLA-DQB1,HLA-DRB1,HLA-DRB5,HLA-E,HLA-G,ICAM1,IRF5,MX2,OAS2,PTPN22,SDHA,SDHD,STAT1,TAP1,UBE2L6
cd1c+ dendritic cells	4.35809e-12	CIITA,CSK,CTSB,FCGR1A,FCGR1B,GBP1,GBP2,GBP3,GBP4,GBP5,HLA-A,HLA-B,HLA-C,HLA-DPB1,HLA-DQA1,HLA-DQB1,HLA-DRB1,HLA-DRB5,HLA-E,HLA-G,ICAM1,IRF5,MX2,OAS2,PTPN22,SDHA,SDHD,STAT1,TAP1,UBE2L6
igdpositive cd27cd10 cd38negative bcells	4.35809e-12	CIITA,CSK,CTSB,GBP1,GBP2,GBP3,GBP4,GBP5,HLA-A,HLA-B,HLA-C,HLA-DPB1,HLA-DQA1,HLA-DQB1,HLA-DRB1,HLA-DRB5,HLA-E,HLA-G,ICAM1,IRF5,MX2,OAS2,PTPN22,SDHA,SDHD,STAT1,TAP1,UBE2L6
monocytederived macrophages	4.35809e-12	CIITA,CSK,CTSB,FCGR1A,FCGR1B,GBP1,GBP2,GBP3,GBP4,GBP5,HLA-A,HLA-B,HLA-C,HLA-DPB1,HLA-DQA1,HLA-DQB1,HLA-DRB1,HLA-DRB5,HLA-E,HLA-G,ICAM1,IRF5,MX2,OAS2,PTPN22,SDHA,SDHD,STAT1,TAP1,UBE2L6
mononuclear cells	1.13392e-11	CIITA,CSK,CTSB,FCGR1A,FCGR1B,GBP1,GBP2,GBP3,GBP4,GBP5,HLA-A,HLA-B,HLA-C,HLA-DPB1,HLA-DQA1,HLA-DQB1,HLA-DRB1,HLA-DRB5,HLA-E,HLA-G,ICAM1,IRF5,MX2,OAS2,PTPN22,SDHA,SDHD,STAT1,TAP1,UBE2L6
cultured endothelial progenitor cells	1.65084e-11	CIITA,CSK,CTSB,FCGR1A,FCGR1B,GBP1,GBP2,GBP3,GBP4,GBP5,HLA-A,HLA-B,HLA-C,HLA-DPB1,HLA-DQA1,HLA-DQB1,HLA-DRB1,HLA-DRB5,HLA-E,HLA-G,ICAM1,IRF5,MX2,OAS2,PTPN22,SDHA,SDHD,STAT1,TAP1,UBE2L6,VCAM1
tonsil	1.69105e-11	CIITA,CSK,CTSB,GBP1,GBP2,GBP3,GBP5,HLA-A,HLA-B,HLA-C,HLA-DPB1,HLA-DQA1,HLA-DQB1,HLA-DRB1,HLA-DRB5,HLA-E,HLA-G,ICAM1,IRF5,MX2,OAS2,PTPN22,SDHA,SDHD,STAT1,TAP1,UBE2L6,VCAM1
b cells	2.07399e-11	CIITA,CSK,CTSB,GBP1,GBP2,GBP3,GBP4,GBP5,HLA-A,HLA-B,HLA-C,HLA-DPB1,HLA-DQA1,HLA-DQB1,HLA-DRB1,HLA-DRB5,HLA-E,HLA-G,IRF5,MX2,OAS2,PTPN22,SDHA,SDHD,STAT1,TAP1,UBE2L6
appendix	2.57315e-11	CIITA,CSK,CTSB,GBP1,GBP2,HLA-A,HLA-B,HLA-C,HLA-DPB1,HLA-DQA1,HLA-DQB1,HLA-DRB1,HLA-DRB5,HLA-E,HLA-G,MX2,OAS2,PTPN22,SDHD,STAT1,TAP1,UBE2L6,VCAM1
spleen	6.59506e-11	CIITA,CSK,CTSB,FCGR1A,FCGR1B,GBP1,GBP2,GBP3,GBP4,GBP5,HLA-A,HLA-B,HLA-C,HLA-DPB1,HLA-DQA1,HLA-DQB1,HLA-DRB1,HLA-DRB5,HLA-E,HLA-G,ICAM1,IRF5,MX2,OAS2,PTPN22,SDHA,SDHD,STAT1,TAP1,UBE2L6,VCAM1
neutrophil	1.07097e-10	CSK,FCGR1A,FCGR1B,GBP1,GBP2,HLA-A,HLA-B,HLA-C,HLA-DQB1,HLA-DRB1,HLA-DRB5,HLA-E,HLA-G,ICAM1,MX2,OAS2,STAT1,TAP1,UBE2L6
memory b cells	1.58395e-10	CIITA,CSK,CTSB,GBP1,GBP2,GBP3,GBP5,HLA-A,HLA-B,HLA-C,HLA-DPB1,HLA-DQA1,HLA-DQB1,HLA-DRB1,HLA-DRB5,HLA-E,HLA-G,IRF5,MX2,OAS2,PTPN22,SDHA,SDHD,STAT1,TAP1,UBE2L6
cord blood	1.62272e-10	CSK,CTSB,FCGR1A,FCGR1B,GBP1,GBP2,GBP3,GBP5,HLA-A,HLA-B,HLA-C,HLA-DPB1,HLA-DQA1,HLA-DQB1,HLA-DRB1,HLA-DRB5,HLA-E,HLA-G,MX2,OAS2,PTPN22,SDHA,SDHD,STAT1,TAP1,UBE2L6,VCAM1
t cells	1.89848e-10	CSK,CTSB,GBP1,GBP2,GBP3,GBP4,GBP5,HLA-A,HLA-B,HLA-C,HLA-DPB1,HLA-DQA1,HLA-DQB1,HLA-DRB1,HLA-DRB5,HLA-E,HLA-G,MX2,OAS2,PTPN22,SDHA,SDHD,STAT1,TAP1,UBE2L6
hladr+cd45ra hicd11cbdca2+ myeloid dendritic cells	2.03315e-10	CIITA,CSK,CTSB,GBP1,GBP2,GBP3,GBP4,GBP5,HLA-A,HLA-B,HLA-C,HLA-DPB1,HLA-DQA1,HLA-DQB1,HLA-DRB1,HLA-DRB5,HLA-E,HLA-G,ICAM1,IRF5,MX2,OAS2,PTPN22,SDHA,SDHD,STAT1,TAP1,UBE2L6
lymph node	2.43067e-10	CIITA,CSK,CTSB,GBP1,GBP2,GBP3,GBP4,GBP5,HLA-A,HLA-B,HLA-C,HLA-DPB1,HLA-DQA1,HLA-DQB1,HLA-DRB1,HLA-DRB5,HLA-E,HLA-G,ICAM1,IRF5,MX2,OAS2,PTPN22,SDHA,SDHD,STAT1,TAP1,UBE2L6,VCAM1
cd11c+ myeloid dcs	2.7199e-10	CIITA,CSK,CTSB,GBP1,GBP2,GBP3,GBP4,GBP5,HLA-A,HLA-B,HLA-C,HLA-DPB1,HLA-DQA1,HLA-DQB1,HLA-DRB1,HLA-DRB5,HLA-E,HLA-G,ICAM1,IRF5,MX2,OAS2,PTPN22,SDHA,SDHD,STAT1,TAP1,UBE2L6
nasal epithelium	2.86136e-10	CSK,CTSB,GBP1,GBP2,HLA-A,HLA-B,HLA-C,HLA-DPB1,HLA-DQA1,HLA-DQB1,HLA-DRB1,HLA-DRB5,HLA-E,HLA-G,SDHA,STAT1,TAP1,UBE2L6
artery	6.31678e-10	CTSB,FCGR1A,FCGR1B,GBP1,GBP2,GBP3,GBP4,GBP5,HLA-A,HLA-B,HLA-C,HLA-DPB1,HLA-DQA1,HLA-DQB1,HLA-DRB1,HLA-DRB5,HLA-E,HLA-G,ICAM1,MX2,OAS2,PTPN22,SDHA,SDHD,STAT1,TAP1,UBE2L6,VCAM1
cd133+ cells	6.31678e-10	CIITA,CSK,CTSB,FCGR1A,FCGR1B,GBP1,GBP2,GBP3,GBP4,GBP5,HLA-A,HLA-B,HLA-C,HLA-DPB1,HLA-DQA1,HLA-DQB1,HLA-DRB1,HLA-DRB5,HLA-E,HLA-G,ICAM1,IRF5,MX2,OAS2,PTPN22,SDHA,SDHD,STAT1,TAP1,UBE2L6
cd19+ b cells	8.22879e-10	CIITA,CSK,CTSB,GBP1,GBP2,GBP3,GBP4,GBP5,HLA-A,HLA-B,HLA-C,HLA-DPB1,HLA-DQA1,HLA-DQB1,HLA-DRB1,HLA-DRB5,HLA-E,HLA-G,IRF5,MX2,OAS2,PTPN22,SDHA,SDHD,STAT1,TAP1,UBE2L6
bdca4+ cells	8.46593e-10	CIITA,CSK,CTSB,HLA-A,HLA-B,HLA-C,HLA-DPB1,HLA-DQA1,HLA-DQB1,HLA-DRB1,HLA-DRB5,HLA-E,HLA-G,MX2,SDHA,STAT1,TAP1,UBE2L6
lung	9.13987e-10	CIITA,CTSB,FCGR1A,FCGR1B,GBP1,GBP2,GBP3,GBP4,GBP5,HLA-A,HLA-B,HLA-C,HLA-DPB1,HLA-DQA1,HLA-DQB1,HLA-DRB1,HLA-DRB5,HLA-E,HLA-G,ICAM1,IRF5,MX2,OAS2,PTPN22,SDHA,SDHD,STAT1,TAP1,UBE2L6,VCAM1
cd8+ t cells	1.11223e-09	CSK,CTSB,GBP1,GBP2,GBP3,GBP4,GBP5,HLA-A,HLA-B,HLA-C,HLA-DPB1,HLA-DQA1,HLA-DQB1,HLA-DRB1,HLA-DRB5,HLA-E,HLA-G,MX2,OAS2,PTPN22,SDHA,SDHD,STAT1,TAP1,UBE2L6,VCAM1
cd8+ t cell	2.10706e-09	CSK,GBP1,GBP2,HLA-A,HLA-B,HLA-C,HLA-DPB1,HLA-DQA1,HLA-DQB1,HLA-DRB1,HLA-DRB5,HLA-E,HLA-G,PTPN22,SDHA,STAT1,TAP1,UBE2L6
cd3+ t cells	3.47879e-09	CSK,CTSB,FCGR1B,GBP1,GBP2,GBP3,GBP4,GBP5,HLA-A,HLA-B,HLA-C,HLA-DPB1,HLA-DQA1,HLA-DQB1,HLA-DRB1,HLA-DRB5,HLA-E,HLA-G,IRF5,MX2,OAS2,PTPN22,SDHA,SDHD,STAT1,TAP1,UBE2L6
b cells cd19+ igd+	3.59316e-09	CIITA,CSK,HLA-A,HLA-B,HLA-C,HLA-DPB1,HLA-DQA1,HLA-DQB1,HLA-DRB1,HLA-DRB5,HLA-E,HLA-G,MX2,PTPN22,SDHA,STAT1,UBE2L6
cd3 cd56bright cd62l+ nk cells	1.30507e-08	CTSB,GBP1,GBP2,GBP3,GBP4,GBP5,HLA-A,HLA-B,HLA-C,HLA-DPB1,HLA-DQA1,HLA-DQB1,HLA-DRB1,HLA-DRB5,HLA-E,HLA-G,ICAM1,IRF5,OAS2,PTPN22,SDHA,SDHD,STAT1,TAP1,UBE2L6
pbmc (cd8+ enriched)	1.45601e-08	GBP1,GBP2,HLA-A,HLA-B,HLA-C,HLA-DPB1,HLA-DQA1,HLA-DQB1,HLA-DRB1,HLA-DRB5,HLA-E,HLA-G,PTPN22,SDHA,STAT1,TAP1,UBE2L6
cd4+ t cells	1.67884e-08	CIITA,CSK,CTSB,FCGR1A,FCGR1B,GBP1,GBP2,GBP3,GBP4,GBP5,HLA-A,HLA-B,HLA-C,HLA-DPB1,HLA-DQA1,HLA-DQB1,HLA-DRB1,HLA-DRB5,HLA-E,HLA-G,ICAM1,IRF5,MX2,OAS2,PTPN22,SDHA,SDHD,STAT1,TAP1,UBE2L6,VCAM1
t cells:central memory t cell	1.82622e-08	CSK,CTSB,GBP1,GBP2,GBP3,GBP4,GBP5,HLA-A,HLA-B,HLA-C,HLA-DPB1,HLA-DQB1,HLA-DRB1,HLA-DRB5,HLA-E,HLA-G,MX2,OAS2,PTPN22,SDHA,SDHD,STAT1,TAP1,UBE2L6
lincd34+cd38cd90+cd45ra cells	2.0221e-08	CIITA,CSK,CTSB,GBP1,GBP2,GBP3,GBP4,GBP5,HLA-A,HLA-B,HLA-C,HLA-DPB1,HLA-DQA1,HLA-DQB1,HLA-DRB1,HLA-DRB5,HLA-E,HLA-G,IRF5,MX2,OAS2,PTPN22,SDHA,SDHD,STAT1,TAP1,UBE2L6,VCAM1
adipose tissue omental	2.10669e-08	CTSB,FCGR1A,FCGR1B,GBP1,GBP2,GBP3,HLA-A,HLA-B,HLA-C,HLA-DPB1,HLA-DQA1,HLA-DQB1,HLA-DRB1,HLA-DRB5,HLA-E,HLA-G,ICAM1,MX2,OAS2,SDHA,SDHD,STAT1,TAP1,UBE2L6,VCAM1
nk cells	2.10669e-08	CIITA,CSK,CTSB,FCGR1A,FCGR1B,GBP1,GBP2,GBP3,GBP4,GBP5,HLA-A,HLA-B,HLA-C,HLA-DPB1,HLA-DQA1,HLA-DQB1,HLA-DRB1,HLA-DRB5,HLA-E,HLA-G,ICAM1,MX2,OAS2,PTPN22,SDHA,SDHD,STAT1,TAP1,UBE2L6,VCAM1
nasopharyngeal epithelial cells	2.46645e-08	CIITA,CSK,CTSB,GBP1,GBP2,GBP3,GBP5,HLA-A,HLA-B,HLA-C,HLA-DPB1,HLA-DQA1,HLA-DQB1,HLA-DRB1,HLA-DRB5,HLA-E,HLA-G,IRF5,MX2,OAS2,PTPN22,SDHA,SDHD,STAT1,TAP1,UBE2L6,VCAM1
gm15851 cells	2.50206e-08	CSK,CTSB,GBP1,GBP2,GBP3,GBP5,HLA-A,HLA-B,HLA-C,HLA-DPB1,HLA-DQA1,HLA-DQB1,HLA-DRB1,HLA-DRB5,HLA-E,HLA-G,ICAM1,IRF5,MX2,OAS2,PTPN22,SDHA,SDHD,STAT1,TAP1,UBE2L6
tarsal conjunctiva	2.74621e-08	CIITA,CTSB,FCGR1A,FCGR1B,GBP1,GBP2,GBP3,GBP4,GBP5,HLA-A,HLA-B,HLA-C,HLA-DPB1,HLA-DQA1,HLA-DQB1,HLA-DRB1,HLA-DRB5,HLA-E,HLA-G,ICAM1,IRF5,MX2,OAS2,PTPN22,SDHA,SDHD,STAT1,TAP1,UBE2L6,VCAM1
dendritic cells	2.89985e-08	CIITA,CTSB,FCGR1B,GBP1,GBP2,GBP3,GBP4,GBP5,HLA-A,HLA-B,HLA-C,HLA-DPB1,HLA-DQA1,HLA-DQB1,HLA-DRB1,HLA-DRB5,HLA-E,HLA-G,ICAM1,IRF5,MX2,OAS2,PTPN22,SDHA,SDHD,STAT1,TAP1,UBE2L6
dermal dendritic cell	2.89985e-08	CIITA,CTSB,GBP1,GBP2,GBP3,HLA-A,HLA-B,HLA-C,HLA-DPB1,HLA-DQA1,HLA-DQB1,HLA-DRB1,HLA-DRB5,HLA-E,HLA-G,ICAM1,IRF5,MX2,PTPN22,SDHA,SDHD,STAT1,TAP1,UBE2L6,VCAM1
hematopoeitic stem cell bm +	2.89985e-08	CSK,HLA-A,HLA-B,HLA-C,HLA-DPB1,HLA-DQA1,HLA-DQB1,HLA-DRB1,HLA-DRB5,HLA-E,HLA-G,SDHA,STAT1,UBE2L6
umbillical cord blood dendritic cells	2.96161e-08	CIITA,CTSB,GBP1,GBP2,GBP4,GBP5,HLA-A,HLA-B,HLA-C,HLA-DPB1,HLA-DQA1,HLA-DQB1,HLA-DRB1,HLA-DRB5,HLA-E,HLA-G,ICAM1,MX2,OAS2,PTPN22,SDHA,SDHD,STAT1,TAP1,UBE2L6
nasal epithelial cells	3.12456e-08	CTSB,GBP1,HLA-A,HLA-B,HLA-C,HLA-DPB1,HLA-DQA1,HLA-DQB1,HLA-DRB1,HLA-DRB5,HLA-E,HLA-G,MX2,OAS2,SDHD,STAT1,TAP1,UBE2L6
breast stroma	3.50451e-08	CTSB,GBP1,GBP2,GBP3,GBP5,HLA-A,HLA-B,HLA-C,HLA-DPB1,HLA-DQA1,HLA-DQB1,HLA-DRB1,HLA-DRB5,HLA-E,HLA-G,ICAM1,MX2,OAS2,PTPN22,SDHA,SDHD,STAT1,TAP1,UBE2L6,VCAM1
hematopoietic stem cell	3.50451e-08	CIITA,CSK,CTSB,GBP1,GBP2,GBP3,GBP4,GBP5,HLA-A,HLA-B,HLA-C,HLA-DPB1,HLA-DQA1,HLA-DQB1,HLA-DRB1,HLA-DRB5,HLA-E,HLA-G,IRF5,MX2,OAS2,PTPN22,SDHA,SDHD,STAT1,TAP1,UBE2L6
monocytederived dendritic cells	3.52746e-08	CIITA,CSK,CTSB,FCGR1A,FCGR1B,GBP1,GBP2,GBP3,GBP5,HLA-A,HLA-B,HLA-C,HLA-DPB1,HLA-DQA1,HLA-DQB1,HLA-DRB1,HLA-DRB5,HLA-E,HLA-G,ICAM1,IRF5,MX2,OAS2,PTPN22,SDHA,SDHD,STAT1,TAP1,UBE2L6
platelets	3.70596e-08	CIITA,CSK,CTSB,GBP1,GBP2,GBP3,GBP5,HLA-A,HLA-B,HLA-C,HLA-DPB1,HLA-DQA1,HLA-DQB1,HLA-DRB1,HLA-DRB5,HLA-E,HLA-G,MX2,OAS2,PTPN22,SDHA,SDHD,STAT1,TAP1,UBE2L6
bone marrow	3.91778e-08	CSK,CTSB,FCGR1A,FCGR1B,GBP1,GBP2,GBP3,GBP4,GBP5,HLA-A,HLA-B,HLA-C,HLA-DPB1,HLA-DQA1,HLA-DQB1,HLA-DRB1,HLA-DRB5,HLA-E,HLA-G,ICAM1,IRF5,MX2,OAS2,PTPN22,SDHA,SDHD,STAT1,TAP1,UBE2L6,VCAM1
b cells cd19+ igd	4.18553e-08	CSK,HLA-A,HLA-B,HLA-C,HLA-DPB1,HLA-DQA1,HLA-DQB1,HLA-DRB1,HLA-DRB5,HLA-E,HLA-G,MX2,OAS2,PTPN22,SDHA,STAT1,UBE2L6
cd19+cd10cd21+cd27 naive b cells	4.69235e-08	CIITA,CSK,CTSB,GBP1,GBP2,GBP3,GBP4,GBP5,HLA-A,HLA-B,HLA-C,HLA-DPB1,HLA-DQA1,HLA-DQB1,HLA-DRB1,HLA-DRB5,HLA-E,HLA-G,ICAM1,IRF5,MX2,OAS2,PTPN22,SDHA,SDHD,STAT1,TAP1,UBE2L6
stomach cardiac	5.32539e-08	CTSB,GBP1,GBP2,GBP3,HLA-A,HLA-B,HLA-C,HLA-DPB1,HLA-DQA1,HLA-DQB1,HLA-DRB1,HLA-DRB5,HLA-E,HLA-G,SDHA,SDHD,STAT1,TAP1,UBE2L6,VCAM1
cd4+ t cell	6.15636e-08	CSK,CTSB,GBP1,GBP2,HLA-A,HLA-B,HLA-C,HLA-DPB1,HLA-DQA1,HLA-DQB1,HLA-DRB1,HLA-DRB5,HLA-E,HLA-G,MX2,SDHA,STAT1,TAP1,UBE2L6
omental adipose tissue	6.15636e-08	CTSB,GBP1,GBP2,HLA-A,HLA-B,HLA-C,HLA-DPB1,HLA-DQA1,HLA-DQB1,HLA-DRB1,HLA-DRB5,HLA-E,HLA-G,ICAM1,SDHA,STAT1,VCAM1
cd4+cd25+high regulatory t cells	6.15814e-08	CSK,CTSB,GBP1,GBP2,GBP3,GBP4,GBP5,HLA-A,HLA-B,HLA-C,HLA-DPB1,HLA-DQA1,HLA-DQB1,HLA-DRB1,HLA-DRB5,HLA-E,HLA-G,IRF5,MX2,OAS2,PTPN22,SDHA,SDHD,STAT1,TAP1,UBE2L6
macaca mulatta blood	7.13411e-08	CSK,CTSB,GBP1,GBP2,GBP5,HLA-A,HLA-B,HLA-C,HLA-DPB1,HLA-DQA1,HLA-DQB1,HLA-DRB1,HLA-DRB5,HLA-E,HLA-G,PTPN22,SDHA,SDHD,STAT1,TAP1,UBE2L6
t cells:effector memory t cell	7.60746e-08	CSK,CTSB,GBP1,GBP2,GBP3,GBP4,GBP5,HLA-A,HLA-B,HLA-C,HLA-DPB1,HLA-DQB1,HLA-DRB1,HLA-DRB5,HLA-E,HLA-G,IRF5,MX2,OAS2,PTPN22,SDHA,SDHD,STAT1,TAP1,UBE2L6
breast adenocarcinoma cell line	8.35243e-08	CIITA,CSK,CTSB,GBP1,GBP2,HLA-A,HLA-B,HLA-C,HLA-DPB1,HLA-DQA1,HLA-DQB1,HLA-DRB1,HLA-DRB5,HLA-E,HLA-G,ICAM1,MX2,SDHD,STAT1,TAP1,UBE2L6
cd3 cd56dim cd62l+ nk cells	9.04953e-08	CTSB,GBP1,GBP2,GBP3,GBP5,HLA-A,HLA-B,HLA-C,HLA-DPB1,HLA-DQA1,HLA-DQB1,HLA-DRB1,HLA-DRB5,HLA-E,HLA-G,ICAM1,IRF5,OAS2,PTPN22,SDHA,SDHD,STAT1,TAP1,UBE2L6
cd31+ cells	9.10687e-08	CTSB,GBP1,GBP2,GBP3,GBP4,HLA-A,HLA-B,HLA-C,HLA-DPB1,HLA-DQA1,HLA-DQB1,HLA-DRB1,HLA-DRB5,HLA-E,HLA-G,ICAM1,MX2,OAS2,PTPN22,SDHA,SDHD,STAT1,TAP1,UBE2L6,VCAM1
cd5+ b cells	9.10687e-08	CIITA,CSK,CTSB,GBP2,GBP5,HLA-A,HLA-B,HLA-C,HLA-DPB1,HLA-DQA1,HLA-DQB1,HLA-DRB1,HLA-DRB5,HLA-E,HLA-G,IRF5,MX2,PTPN22,SDHA,SDHD,STAT1,TAP1,UBE2L6
prostate endothelial cells:prostate cd31+ cells	9.10687e-08	CTSB,GBP1,GBP2,GBP3,GBP4,HLA-A,HLA-B,HLA-C,HLA-DPB1,HLA-DQA1,HLA-DQB1,HLA-DRB1,HLA-DRB5,HLA-E,HLA-G,ICAM1,MX2,OAS2,PTPN22,SDHA,SDHD,STAT1,TAP1,UBE2L6,VCAM1
bronchial epithelia	9.90088e-08	CIITA,CSK,CTSB,GBP1,HLA-A,HLA-B,HLA-C,HLA-DPB1,HLA-DQA1,HLA-DQB1,HLA-DRB1,HLA-DRB5,HLA-E,HLA-G,MX2,SDHA,STAT1,TAP1,UBE2L6
lincd34+cd38cd90+ hsc	9.90088e-08	CIITA,CSK,CTSB,GBP1,GBP2,GBP3,GBP4,GBP5,HLA-A,HLA-B,HLA-C,HLA-DPB1,HLA-DQA1,HLA-DQB1,HLA-DRB1,HLA-DRB5,HLA-E,HLA-G,IRF5,MX2,OAS2,PTPN22,SDHA,SDHD,STAT1,UBE2L6
pleural tissue	1.07045e-07	CTSB,FCGR1A,FCGR1B,GBP1,GBP2,GBP3,GBP4,HLA-A,HLA-B,HLA-C,HLA-DPB1,HLA-DQA1,HLA-DQB1,HLA-DRB1,HLA-DRB5,HLA-E,HLA-G,ICAM1,MX2,OAS2,SDHA,SDHD,STAT1,TAP1,UBE2L6,VCAM1
squamous cervical epitheilium	1.14067e-07	CSK,CTSB,GBP1,GBP2,HLA-A,HLA-B,HLA-C,HLA-DPB1,HLA-DQA1,HLA-DQB1,HLA-DRB1,HLA-DRB5,HLA-E,HLA-G,SDHA,STAT1
treg cells	1.14067e-07	CSK,CTSB,GBP1,GBP2,GBP3,GBP5,HLA-A,HLA-B,HLA-C,HLA-DPB1,HLA-DQA1,HLA-DQB1,HLA-DRB1,HLA-DRB5,HLA-E,HLA-G,MX2,OAS2,PTPN22,SDHA,SDHD,STAT1,TAP1,UBE2L6
cd30+ t cells	1.28771e-07	CIITA,CSK,CTSB,GBP1,GBP2,GBP3,GBP5,HLA-A,HLA-B,HLA-C,HLA-DPB1,HLA-DQA1,HLA-DQB1,HLA-DRB1,HLA-DRB5,HLA-E,HLA-G,IRF5,MX2,PTPN22,SDHA,SDHD,STAT1,TAP1,UBE2L6,VCAM1
hematopoeitic stem cell fb ++	1.28771e-07	CSK,GBP2,HLA-A,HLA-B,HLA-C,HLA-DPB1,HLA-DQA1,HLA-DQB1,HLA-DRB1,HLA-DRB5,HLA-E,HLA-G,ICAM1,SDHA,STAT1,UBE2L6
u266 cells	1.28771e-07	CSK,CTSB,GBP3,HLA-A,HLA-B,HLA-C,HLA-DPB1,HLA-DQA1,HLA-DQB1,HLA-DRB1,HLA-DRB5,HLA-E,HLA-G,ICAM1,IRF5,MX2,OAS2,PTPN22,SDHA,SDHD,STAT1,TAP1,UBE2L6
cervix	1.30522e-07	CSK,CTSB,GBP1,GBP2,GBP3,HLA-A,HLA-B,HLA-C,HLA-DPB1,HLA-DQA1,HLA-DQB1,HLA-DRB1,HLA-DRB5,HLA-E,HLA-G,MX2,OAS2,SDHA,SDHD,STAT1,TAP1,UBE2L6,VCAM1
cord blood cd161cd8+ t cells	1.31268e-07	CIITA,CTSB,GBP1,GBP2,GBP3,GBP4,GBP5,HLA-A,HLA-B,HLA-C,HLA-DPB1,HLA-DQA1,HLA-DQB1,HLA-DRB1,HLA-DRB5,HLA-E,HLA-G,MX2,OAS2,PTPN22,SDHA,SDHD,STAT1,TAP1,UBE2L6,VCAM1
hnscc	1.31699e-07	CSK,CTSB,GBP1,GBP2,HLA-A,HLA-B,HLA-C,HLA-DPB1,HLA-DQA1,HLA-DQB1,HLA-DRB1,HLA-DRB5,HLA-E,HLA-G,ICAM1,SDHA,STAT1,VCAM1
cd161++cd8ab t cells	1.67264e-07	CIITA,CTSB,GBP1,GBP2,GBP3,GBP4,GBP5,HLA-A,HLA-B,HLA-C,HLA-DPB1,HLA-DQA1,HLA-DQB1,HLA-DRB1,HLA-DRB5,HLA-E,HLA-G,OAS2,PTPN22,SDHA,SDHD,STAT1,TAP1,UBE2L6
bone marrow mononuclear cells	1.77048e-07	CSK,CTSB,FCGR1B,GBP1,GBP2,HLA-A,HLA-B,HLA-C,HLA-DPB1,HLA-DQA1,HLA-DQB1,HLA-DRB1,HLA-DRB5,HLA-E,HLA-G,PTPN22,SDHA,STAT1,UBE2L6
breast blood vessels	1.86769e-07	CIITA,CTSB,GBP1,GBP2,GBP3,GBP4,GBP5,HLA-A,HLA-B,HLA-C,HLA-DPB1,HLA-DQA1,HLA-DQB1,HLA-DRB1,HLA-DRB5,HLA-E,HLA-G,ICAM1,MX2,OAS2,SDHA,STAT1,TAP1,UBE2L6,VCAM1
hematopoietic stem cells	1.95149e-07	GBP2,HLA-A,HLA-B,HLA-C,HLA-DPB1,HLA-DQA1,HLA-DQB1,HLA-DRB1,HLA-DRB5,HLA-E,HLA-G,SDHA,UBE2L6
cd161++cd8aa t cells	1.9778e-07	CIITA,CTSB,GBP1,GBP2,GBP3,GBP4,GBP5,HLA-A,HLA-B,HLA-C,HLA-DPB1,HLA-DQA1,HLA-DQB1,HLA-DRB1,HLA-DRB5,HLA-E,HLA-G,OAS2,PTPN22,SDHA,SDHD,STAT1,TAP1,UBE2L6
effector cd8+ t cells	2.39686e-07	CIITA,CTSB,GBP1,GBP2,GBP3,GBP4,GBP5,HLA-A,HLA-B,HLA-C,HLA-DPB1,HLA-DQA1,HLA-DQB1,HLA-DRB1,HLA-DRB5,HLA-E,HLA-G,OAS2,PTPN22,SDHA,SDHD,STAT1,TAP1,UBE2L6,VCAM1
thymus	2.66951e-07	CTSB,GBP1,GBP2,GBP3,HLA-A,HLA-B,HLA-C,HLA-DPB1,HLA-DQA1,HLA-DQB1,HLA-DRB1,HLA-DRB5,HLA-E,HLA-G,MX2,OAS2,PTPN22,SDHA,SDHD,STAT1,TAP1,UBE2L6,VCAM1
cd1a+ langerhans cells	3.89223e-07	CIITA,CTSB,HLA-A,HLA-B,HLA-C,HLA-DPB1,HLA-DQA1,HLA-DQB1,HLA-DRB1,HLA-DRB5,HLA-E,HLA-G,ICAM1,IRF5,MX2,PTPN22,SDHA,SDHD,STAT1,TAP1,UBE2L6,VCAM1
bronchial epithelium	3.94472e-07	CSK,CTSB,FCGR1B,GBP1,GBP2,HLA-A,HLA-B,HLA-C,HLA-DPB1,HLA-DQA1,HLA-DQB1,HLA-DRB1,HLA-DRB5,HLA-E,HLA-G,ICAM1,MX2,OAS2,SDHA,STAT1,TAP1,UBE2L6
cd34+	4.1644e-07	CSK,CTSB,FCGR1A,FCGR1B,HLA-A,HLA-B,HLA-C,HLA-DPB1,HLA-DQA1,HLA-DQB1,HLA-DRB1,HLA-DRB5,HLA-E,HLA-G,SDHA,STAT1,UBE2L6
t cells:naive t cell	4.21716e-07	CSK,CTSB,GBP1,GBP2,GBP3,GBP4,GBP5,HLA-A,HLA-B,HLA-C,HLA-DPB1,HLA-E,HLA-G,MX2,OAS2,PTPN22,SDHA,SDHD,STAT1,TAP1,UBE2L6
cord blood cd161++cd8+ t cells	4.31483e-07	CIITA,CTSB,GBP1,GBP2,GBP3,GBP4,GBP5,HLA-A,HLA-B,HLA-C,HLA-DPB1,HLA-DQA1,HLA-DQB1,HLA-DRB1,HLA-DRB5,HLA-E,HLA-G,ICAM1,MX2,OAS2,PTPN22,SDHA,SDHD,STAT1,TAP1,UBE2L6
adrenal gland	5.42961e-07	CTSB,HLA-A,HLA-B,HLA-C,HLA-DPB1,HLA-DRB1,HLA-DRB5,HLA-E,HLA-G,SDHA,VCAM1
cd34+ cells	5.42961e-07	CTSB,GBP1,GBP2,HLA-A,HLA-B,HLA-C,HLA-DPB1,HLA-DQA1,HLA-DQB1,HLA-DRB1,HLA-DRB5,HLA-E,HLA-G,ICAM1,MX2,SDHA,STAT1,TAP1,UBE2L6,VCAM1
sigmoid colon	6.01901e-07	CIITA,CTSB,GBP1,GBP2,GBP3,HLA-A,HLA-B,HLA-C,HLA-DPB1,HLA-DQA1,HLA-DQB1,HLA-DRB1,HLA-DRB5,HLA-E,HLA-G,IRF5,SDHA,SDHD,STAT1,TAP1,UBE2L6,VCAM1
hematopoeitic stem cell cb +	7.44897e-07	CSK,HLA-A,HLA-B,HLA-C,HLA-DPB1,HLA-DQA1,HLA-DQB1,HLA-DRB1,HLA-DRB5,HLA-E,HLA-G,SDHA,UBE2L6
pc3	8.4027e-07	CTSB,GBP1,HLA-A,HLA-B,HLA-C,HLA-E,HLA-G,ICAM1,MX2,OAS2,SDHA,STAT1,TAP1,UBE2L6
cd123+ plasmacytoid dcs	8.51696e-07	CIITA,CTSB,HLA-A,HLA-B,HLA-C,HLA-DPB1,HLA-DQA1,HLA-DQB1,HLA-DRB1,HLA-DRB5,HLA-E,HLA-G,ICAM1,IRF5,MX2,OAS2,PTPN22,SDHA,SDHD,STAT1,TAP1,UBE2L6
head and neck epithelial cells	8.51696e-07	CSK,CTSB,GBP1,GBP2,GBP3,HLA-A,HLA-B,HLA-C,HLA-DPB1,HLA-DQA1,HLA-DQB1,HLA-DRB1,HLA-DRB5,HLA-E,HLA-G,MX2,OAS2,SDHA,SDHD,STAT1,TAP1,UBE2L6,VCAM1
penis	8.59843e-07	CTSB,GBP1,GBP2,GBP3,HLA-A,HLA-B,HLA-C,HLA-DPB1,HLA-DQA1,HLA-DQB1,HLA-DRB1,HLA-DRB5,HLA-E,HLA-G,MX2,OAS2,SDHA,SDHD,STAT1,TAP1,UBE2L6,VCAM1
germinal center b cells	1.16449e-06	CIITA,CSK,CTSB,GBP1,HLA-A,HLA-B,HLA-C,HLA-DPB1,HLA-DQA1,HLA-DQB1,HLA-DRB1,HLA-DRB5,HLA-E,HLA-G,MX2,OAS2,PTPN22,SDHA,SDHD,STAT1,TAP1,UBE2L6
cd3+cd4+cd25bright treg cells	1.19674e-06	CSK,CTSB,GBP1,GBP2,GBP3,GBP4,GBP5,HLA-A,HLA-B,HLA-C,HLA-DPB1,HLA-DQA1,HLA-DQB1,HLA-DRB1,HLA-DRB5,HLA-E,HLA-G,IRF5,MX2,OAS2,PTPN22,SDHA,SDHD,STAT1,TAP1,UBE2L6
thyroid cells	1.23073e-06	CTSB,GBP1,GBP2,HLA-A,HLA-B,HLA-C,HLA-DPB1,HLA-DQA1,HLA-DQB1,HLA-DRB1,HLA-DRB5,HLA-E,HLA-G,ICAM1,OAS2,SDHA,STAT1,TAP1,UBE2L6
tonsil light zone cells	1.36503e-06	CIITA,CSK,GBP1,GBP3,GBP4,HLA-A,HLA-B,HLA-C,HLA-DPB1,HLA-DQA1,HLA-DQB1,HLA-DRB1,HLA-DRB5,HLA-E,HLA-G,ICAM1,IRF5,MX2,OAS2,PTPN22,SDHA,SDHD,STAT1,TAP1,UBE2L6
hematopoeitic stem cell bm ++	1.48304e-06	CSK,HLA-A,HLA-B,HLA-C,HLA-DPB1,HLA-DQA1,HLA-DRB1,HLA-DRB5,HLA-E,HLA-G,SDHA,STAT1,UBE2L6
bone marrow cd34+ cd10 cd62lhi cells	1.67393e-06	CIITA,CTSB,GBP1,GBP2,GBP4,GBP5,HLA-A,HLA-B,HLA-C,HLA-DPB1,HLA-DQA1,HLA-DQB1,HLA-DRB1,HLA-DRB5,HLA-E,HLA-G,OAS2,PTPN22,SDHA,SDHD,STAT1,TAP1,UBE2L6
hematopoeitic stem cell mb ++	1.67584e-06	GBP2,HLA-A,HLA-B,HLA-C,HLA-DPB1,HLA-DQA1,HLA-DQB1,HLA-DRB1,HLA-DRB5,HLA-E,HLA-G,ICAM1,SDHA,STAT1,UBE2L6
cord blood cd4+ cells	1.79843e-06	CTSB,GBP1,GBP2,GBP3,HLA-A,HLA-B,HLA-C,HLA-DPB1,HLA-DRB1,HLA-DRB5,HLA-E,HLA-G,MX2,PTPN22,SDHA,SDHD,STAT1,TAP1,UBE2L6
gingival tissue	1.88469e-06	CIITA,CTSB,FCGR1B,GBP1,GBP2,GBP3,GBP5,HLA-A,HLA-B,HLA-C,HLA-DPB1,HLA-DQA1,HLA-DQB1,HLA-DRB1,HLA-DRB5,HLA-E,HLA-G,ICAM1,IRF5,MX2,OAS2,PTPN22,SDHA,SDHD,STAT1,TAP1,UBE2L6,VCAM1
stomach	2.21528e-06	CTSB,GBP1,GBP2,GBP3,GBP4,GBP5,HLA-A,HLA-B,HLA-C,HLA-DPB1,HLA-DQA1,HLA-DQB1,HLA-DRB1,HLA-DRB5,HLA-E,HLA-G,ICAM1,MX2,OAS2,PTPN22,SDHA,SDHD,STAT1,TAP1,UBE2L6,VCAM1
stomach fundus	2.32996e-06	CIITA,CTSB,GBP1,GBP2,GBP3,HLA-A,HLA-B,HLA-C,HLA-DPB1,HLA-DQA1,HLA-DQB1,HLA-DRB1,HLA-DRB5,HLA-E,HLA-G,MX2,SDHA,SDHD,STAT1,TAP1,UBE2L6,VCAM1
tonsil cd3+ cells	2.58078e-06	CIITA,CTSB,GBP1,GBP2,GBP3,GBP4,GBP5,HLA-A,HLA-B,HLA-C,HLA-DPB1,HLA-DQA1,HLA-DQB1,HLA-DRB1,HLA-DRB5,HLA-E,HLA-G,OAS2,PTPN22,SDHA,SDHD,STAT1,TAP1,UBE2L6
bone marrow cd34+ cd38 cells	2.58335e-06	CIITA,CTSB,GBP1,GBP2,GBP4,GBP5,HLA-A,HLA-B,HLA-C,HLA-DPB1,HLA-DQA1,HLA-DQB1,HLA-DRB1,HLA-DRB5,HLA-E,HLA-G,IRF5,OAS2,PTPN22,SDHA,SDHD,STAT1,TAP1,UBE2L6,VCAM1
cycling endometrtium nk cells	2.86987e-06	CTSB,GBP1,GBP2,GBP3,GBP4,GBP5,HLA-A,HLA-B,HLA-C,HLA-DPB1,HLA-DQA1,HLA-DQB1,HLA-DRB1,HLA-DRB5,HLA-E,HLA-G,OAS2,PTPN22,SDHA,SDHD,STAT1,TAP1,UBE2L6
colon cecum	3.04314e-06	CIITA,CTSB,GBP1,GBP2,GBP3,HLA-A,HLA-B,HLA-C,HLA-DPB1,HLA-DQA1,HLA-DQB1,HLA-DRB1,HLA-DRB5,HLA-E,HLA-G,SDHA,SDHD,STAT1,TAP1,UBE2L6,VCAM1
tongue squamous cells	3.04331e-06	CIITA,CSK,CTSB,GBP1,GBP2,GBP3,GBP5,HLA-A,HLA-B,HLA-C,HLA-DPB1,HLA-DQA1,HLA-DQB1,HLA-DRB1,HLA-DRB5,HLA-E,HLA-G,MX2,OAS2,PTPN22,SDHA,SDHD,STAT1,TAP1,UBE2L6,VCAM1
transverse colon	3.22566e-06	CTSB,GBP1,GBP2,GBP3,HLA-A,HLA-B,HLA-C,HLA-DPB1,HLA-DQA1,HLA-DQB1,HLA-DRB1,HLA-DRB5,HLA-E,HLA-G,SDHA,SDHD,STAT1,TAP1,UBE2L6
10 tissue mixture	3.29315e-06	CTSB,FCGR1B,GBP1,GBP2,GBP3,HLA-A,HLA-B,HLA-C,HLA-DPB1,HLA-DQA1,HLA-DQB1,HLA-DRB1,HLA-DRB5,HLA-E,HLA-G,ICAM1,SDHA,SDHD,STAT1,TAP1,UBE2L6,VCAM1
amniotic fluid	3.33983e-06	CTSB,FCGR1A,FCGR1B,GBP1,GBP2,GBP3,GBP5,HLA-A,HLA-B,HLA-C,HLA-DPB1,HLA-DQA1,HLA-DQB1,HLA-DRB1,HLA-DRB5,HLA-E,HLA-G,IRF5,MX2,OAS2,PTPN22,SDHA,SDHD,STAT1,TAP1,UBE2L6
tonsil epithelium	3.33983e-06	CIITA,CSK,CTSB,GBP1,GBP2,GBP3,GBP5,HLA-A,HLA-B,HLA-C,HLA-DPB1,HLA-DQA1,HLA-DQB1,HLA-DRB1,HLA-DRB5,HLA-E,HLA-G,IRF5,MX2,PTPN22,SDHA,SDHD,STAT1,TAP1,UBE2L6,VCAM1
stomach pyloric	3.37631e-06	CIITA,CTSB,GBP1,GBP2,GBP3,GBP4,HLA-A,HLA-B,HLA-C,HLA-DPB1,HLA-DQA1,HLA-DQB1,HLA-DRB1,HLA-DRB5,HLA-E,HLA-G,SDHA,SDHD,STAT1,TAP1,UBE2L6,VCAM1
esophageal epithelium	3.3974e-06	CSK,CTSB,GBP2,HLA-A,HLA-B,HLA-C,HLA-DPB1,HLA-DQA1,HLA-DRB1,HLA-DRB5,HLA-E,HLA-G,SDHA,STAT1,VCAM1
conjunctival tissue	3.62968e-06	CTSB,HLA-A,HLA-B,HLA-C,HLA-DPB1,HLA-DQA1,HLA-DQB1,HLA-DRB1,HLA-DRB5,HLA-E,HLA-G,SDHA,STAT1
aorta	3.72145e-06	CTSB,GBP1,GBP2,GBP3,HLA-A,HLA-B,HLA-C,HLA-DPB1,HLA-DQA1,HLA-DQB1,HLA-DRB1,HLA-DRB5,HLA-E,HLA-G,ICAM1,SDHA,SDHD,STAT1,UBE2L6,VCAM1
stromal cells	3.7544e-06	CSK,CTSB,GBP1,GBP2,HLA-A,HLA-B,HLA-C,HLA-DPB1,HLA-DQA1,HLA-DQB1,HLA-DRB1,HLA-DRB5,HLA-E,OAS2,PTPN22,STAT1,VCAM1
coronary artery	4.07066e-06	CTSB,GBP1,GBP2,GBP3,HLA-A,HLA-B,HLA-C,HLA-DPB1,HLA-DQA1,HLA-DQB1,HLA-DRB1,HLA-DRB5,HLA-E,HLA-G,SDHA,SDHD,STAT1,UBE2L6,VCAM1
hematopoeitic stem cell cb ++	4.13707e-06	CSK,HLA-A,HLA-B,HLA-C,HLA-DPB1,HLA-DQA1,HLA-DQB1,HLA-DRB1,HLA-DRB5,HLA-E,HLA-G,SDHA,UBE2L6
trigeminal ganglia	4.31829e-06	CTSB,FCGR1A,FCGR1B,GBP1,GBP2,GBP3,GBP4,HLA-A,HLA-B,HLA-C,HLA-DPB1,HLA-DQA1,HLA-DQB1,HLA-DRB1,HLA-DRB5,HLA-E,HLA-G,ICAM1,MX2,SDHA,SDHD,STAT1,TAP1,UBE2L6,VCAM1
bronchus	4.3188e-06	CTSB,GBP1,GBP2,GBP3,HLA-A,HLA-B,HLA-C,HLA-DPB1,HLA-DQA1,HLA-DQB1,HLA-DRB1,HLA-DRB5,HLA-E,HLA-G,ICAM1,MX2,OAS2,PTPN22,SDHA,SDHD,STAT1,TAP1,UBE2L6,VCAM1
decidual nk cells	4.70977e-06	CTSB,GBP1,GBP2,GBP3,GBP4,GBP5,HLA-A,HLA-B,HLA-C,HLA-DPB1,HLA-DQA1,HLA-DRB1,HLA-DRB5,HLA-E,HLA-G,OAS2,PTPN22,SDHA,SDHD,STAT1,TAP1,UBE2L6
plasma cells	4.9655e-06	CIITA,CSK,CTSB,GBP2,GBP3,GBP5,HLA-A,HLA-B,HLA-C,HLA-DPB1,HLA-DQA1,HLA-DQB1,HLA-DRB1,HLA-DRB5,HLA-E,HLA-G,IRF5,OAS2,PTPN22,SDHA,SDHD,STAT1,TAP1,UBE2L6,VCAM1
aortic valve	5.02088e-06	CTSB,FCGR1A,FCGR1B,GBP1,GBP2,GBP3,GBP4,HLA-A,HLA-B,HLA-C,HLA-DPB1,HLA-DQA1,HLA-DQB1,HLA-DRB1,HLA-DRB5,HLA-E,HLA-G,MX2,OAS2,SDHA,SDHD,STAT1,TAP1,UBE2L6,VCAM1
synovium	5.12386e-06	CTSB,GBP1,GBP2,GBP3,HLA-A,HLA-B,HLA-C,HLA-DPB1,HLA-DQA1,HLA-DQB1,HLA-DRB1,HLA-DRB5,HLA-E,HLA-G,PTPN22,SDHA,SDHD,STAT1,TAP1,UBE2L6,VCAM1
esophageal squamous epithelium	5.22803e-06	CSK,CTSB,GBP1,GBP2,GBP3,GBP4,GBP5,HLA-A,HLA-B,HLA-C,HLA-DPB1,HLA-DQA1,HLA-DQB1,HLA-DRB1,HLA-DRB5,HLA-E,HLA-G,IRF5,MX2,OAS2,PTPN22,SDHA,SDHD,STAT1,TAP1,UBE2L6,VCAM1
granulosa cells	5.22803e-06	CTSB,FCGR1B,GBP1,GBP2,GBP3,GBP5,HLA-A,HLA-B,HLA-C,HLA-DPB1,HLA-DQA1,HLA-DQB1,HLA-DRB1,HLA-DRB5,HLA-E,HLA-G,MX2,SDHA,SDHD,STAT1,TAP1,UBE2L6,VCAM1
hematopoeitic stem cell fb +	5.22803e-06	CSK,HLA-A,HLA-B,HLA-C,HLA-DPB1,HLA-DQA1,HLA-DRB1,HLA-DRB5,HLA-E,HLA-G,SDHA,UBE2L6
normal epithelium	5.42893e-06	CTSB,FCGR1B,GBP1,GBP2,HLA-A,HLA-B,HLA-C,HLA-DPB1,HLA-DQA1,HLA-DQB1,HLA-DRB1,HLA-DRB5,HLA-E,MX2,PTPN22,STAT1,TAP1,VCAM1
centroblasts	5.91252e-06	CIITA,CSK,CTSB,GBP1,HLA-A,HLA-B,HLA-C,HLA-DPB1,HLA-DQA1,HLA-DQB1,HLA-DRB1,HLA-DRB5,HLA-E,HLA-G,IRF5,MX2,PTPN22,SDHA,SDHD,STAT1,TAP1,UBE2L6
enterocytes	6.02094e-06	CIITA,CSK,CTSB,GBP1,GBP2,GBP3,HLA-A,HLA-B,HLA-C,HLA-DPB1,HLA-DQB1,HLA-DRB1,HLA-DRB5,HLA-E,HLA-G,MX2,PTPN22,SDHA,SDHD,STAT1,TAP1,UBE2L6,VCAM1
epidermal cd207+ cells	6.05929e-06	CIITA,CTSB,GBP1,GBP2,GBP3,GBP4,GBP5,HLA-A,HLA-B,HLA-C,HLA-DPB1,HLA-DQA1,HLA-DQB1,HLA-DRB1,HLA-DRB5,HLA-E,HLA-G,ICAM1,IRF5,OAS2,PTPN22,SDHA,SDHD,STAT1,TAP1,UBE2L6,VCAM1
rectum mucosa	7.29591e-06	CIITA,CTSB,GBP1,GBP2,GBP3,HLA-A,HLA-B,HLA-C,HLA-DPB1,HLA-DQA1,HLA-DQB1,HLA-DRB1,HLA-DRB5,HLA-E,HLA-G,ICAM1,IRF5,SDHA,SDHD,STAT1,TAP1,UBE2L6,VCAM1
bone marrow cd34+	7.42916e-06	CTSB,GBP2,HLA-A,HLA-B,HLA-C,HLA-DPB1,HLA-DQA1,HLA-DQB1,HLA-DRB1,HLA-DRB5,HLA-E,HLA-G,SDHA,STAT1,VCAM1
vagina	7.63394e-06	CIITA,CSK,CTSB,FCGR1A,GBP1,GBP2,GBP3,GBP4,GBP5,HLA-A,HLA-B,HLA-C,HLA-DPB1,HLA-DQA1,HLA-DQB1,HLA-DRB1,HLA-DRB5,HLA-E,HLA-G,ICAM1,IRF5,MX2,OAS2,PTPN22,SDHA,SDHD,STAT1,TAP1,UBE2L6,VCAM1
gingival epithelium	8.57897e-06	CTSB,GBP1,GBP2,GBP3,HLA-A,HLA-B,HLA-C,HLA-DPB1,HLA-DQA1,HLA-DQB1,HLA-DRB1,HLA-DRB5,HLA-E,HLA-G,MX2,SDHA,SDHD,STAT1,TAP1,UBE2L6,VCAM1
oral squamous cell epithelium	9.38631e-06	CSK,CTSB,GBP1,HLA-A,HLA-B,HLA-C,HLA-DPB1,HLA-DRB1,HLA-DRB5,HLA-E,HLA-G,SDHA,STAT1
langerhans cell	9.4349e-06	CIITA,CTSB,GBP1,GBP2,HLA-A,HLA-B,HLA-C,HLA-DPB1,HLA-DQA1,HLA-DQB1,HLA-DRB1,HLA-DRB5,HLA-E,HLA-G,ICAM1,MX2,PTPN22,SDHA,SDHD,STAT1,TAP1,UBE2L6,VCAM1
larynx	9.4349e-06	CIITA,CTSB,GBP1,GBP2,HLA-A,HLA-B,HLA-C,HLA-DPB1,HLA-DQA1,HLA-DQB1,HLA-DRB1,HLA-DRB5,HLA-E,HLA-G,SDHD,STAT1,TAP1,UBE2L6
dark zone gc bcells	9.76567e-06	CSK,HLA-A,HLA-B,HLA-C,HLA-DPB1,HLA-DQA1,HLA-DQB1,HLA-DRB1,HLA-DRB5,HLA-E,HLA-G,PTPN22,SDHA
spinal cord	1.02089e-05	CTSB,FCGR1A,FCGR1B,GBP1,GBP3,HLA-A,HLA-B,HLA-C,HLA-DPB1,HLA-DQA1,HLA-DQB1,HLA-DRB1,HLA-DRB5,HLA-E,HLA-G,ICAM1,SDHA,SDHD,STAT1,UBE2L6,VCAM1
cd49a+ cells	1.05713e-05	CTSB,GBP1,GBP2,GBP3,HLA-A,HLA-B,HLA-C,HLA-DPB1,HLA-DQA1,HLA-DQB1,HLA-DRB1,HLA-DRB5,HLA-E,HLA-G,ICAM1,MX2,PTPN22,SDHA,SDHD,STAT1,TAP1,UBE2L6,VCAM1
small intestine	1.17448e-05	CTSB,GBP1,GBP2,GBP3,HLA-A,HLA-B,HLA-C,HLA-DPB1,HLA-DQA1,HLA-DQB1,HLA-DRB1,HLA-DRB5,HLA-E,HLA-G,SDHA,SDHD,STAT1,TAP1,UBE2L6,VCAM1
cd3 cd56dim cd62l nk cells	1.33391e-05	CTSB,GBP1,GBP2,GBP3,GBP5,HLA-A,HLA-B,HLA-C,HLA-DPB1,HLA-DQA1,HLA-DQB1,HLA-DRB1,HLA-DRB5,HLA-E,HLA-G,ICAM1,OAS2,PTPN22,SDHA,SDHD,STAT1,TAP1,UBE2L6
saphenous vein	1.3495e-05	CTSB,GBP1,GBP2,GBP3,HLA-A,HLA-B,HLA-C,HLA-DPB1,HLA-DQA1,HLA-DQB1,HLA-DRB1,HLA-DRB5,HLA-E,HLA-G,ICAM1,SDHA,SDHD,STAT1,TAP1,UBE2L6,VCAM1
stem cells (umbilical cord cd34+)	1.56269e-05	CSK,CTSB,GBP2,HLA-A,HLA-B,HLA-C,HLA-DPB1,HLA-DQA1,HLA-DQB1,HLA-DRB1,HLA-DRB5,HLA-E,HLA-G,SDHA,STAT1
adipose tissue subcutaneous	1.60554e-05	CIITA,CTSB,FCGR1A,FCGR1B,GBP1,GBP2,GBP3,GBP4,GBP5,HLA-A,HLA-B,HLA-C,HLA-DPB1,HLA-DQA1,HLA-DQB1,HLA-DRB1,HLA-DRB5,HLA-E,HLA-G,ICAM1,IRF5,MX2,OAS2,SDHA,SDHD,STAT1,TAP1,UBE2L6,VCAM1
hladr+cd11c+bdca1+bdca3 plasma cytoid dendritic cells	1.63106e-05	CIITA,CSK,CTSB,HLA-A,HLA-B,HLA-C,HLA-DPB1,HLA-DQA1,HLA-DQB1,HLA-DRB1,HLA-DRB5,HLA-E,HLA-G,IRF5,MX2,PTPN22,SDHA,SDHD,STAT1,TAP1,UBE2L6
intestinal mucosa	1.63106e-05	CTSB,GBP1,GBP2,GBP3,GBP4,GBP5,HLA-A,HLA-B,HLA-C,HLA-DPB1,HLA-DQA1,HLA-DQB1,HLA-DRB1,HLA-DRB5,HLA-E,HLA-G,MX2,OAS2,PTPN22,SDHA,SDHD,STAT1,TAP1,UBE2L6,VCAM1
mammary gland	1.63106e-05	CTSB,GBP1,GBP2,GBP3,HLA-A,HLA-B,HLA-C,HLA-DPB1,HLA-DQA1,HLA-DQB1,HLA-DRB1,HLA-DRB5,HLA-E,HLA-G,SDHA,SDHD,STAT1,UBE2L6,VCAM1
fallopian tube	1.77698e-05	CTSB,GBP1,GBP2,GBP3,HLA-A,HLA-B,HLA-C,HLA-DPB1,HLA-DQA1,HLA-DQB1,HLA-DRB1,HLA-DRB5,HLA-E,HLA-G,SDHA,SDHD,STAT1,UBE2L6,VCAM1
liver	1.80686e-05	CTSB,FCGR1A,FCGR1B,GBP1,GBP2,GBP3,GBP4,GBP5,HLA-A,HLA-B,HLA-C,HLA-DPB1,HLA-DQA1,HLA-DQB1,HLA-DRB1,HLA-DRB5,HLA-E,HLA-G,ICAM1,MX2,OAS2,PTPN22,SDHA,SDHD,STAT1,TAP1,UBE2L6,VCAM1
colon	1.85216e-05	CTSB,FCGR1A,FCGR1B,GBP1,GBP2,GBP3,GBP4,GBP5,HLA-A,HLA-B,HLA-C,HLA-DPB1,HLA-DQA1,HLA-DQB1,HLA-DRB1,HLA-DRB5,HLA-E,HLA-G,ICAM1,MX2,OAS2,PTPN22,SDHA,SDHD,STAT1,TAP1,UBE2L6,VCAM1
prostate cd49a+ cells	2.07613e-05	CTSB,FCGR1B,GBP1,GBP2,GBP3,HLA-A,HLA-B,HLA-C,HLA-DPB1,HLA-DQA1,HLA-DQB1,HLA-DRB1,HLA-DRB5,HLA-E,HLA-G,ICAM1,MX2,OAS2,PTPN22,SDHA,SDHD,STAT1,TAP1,UBE2L6,VCAM1
ascending colon mucosa	2.10119e-05	CTSB,GBP1,GBP2,GBP3,HLA-A,HLA-B,HLA-C,HLA-DPB1,HLA-DQA1,HLA-DQB1,HLA-DRB1,HLA-DRB5,HLA-E,HLA-G,PTPN22,SDHA,SDHD,STAT1,TAP1,UBE2L6,VCAM1
fetal liver	2.10119e-05	CTSB,HLA-A,HLA-B,HLA-C,HLA-DRB1,HLA-DRB5,HLA-E,HLA-G,SDHA,VCAM1
epididimus head	2.18589e-05	CTSB,FCGR1A,FCGR1B,GBP1,GBP2,GBP3,HLA-A,HLA-B,HLA-C,HLA-DPB1,HLA-DQA1,HLA-DQB1,HLA-DRB1,HLA-DRB5,HLA-E,HLA-G,SDHA,SDHD,STAT1,UBE2L6,VCAM1
synovial membrane	2.18589e-05	CSK,CTSB,FCGR1A,FCGR1B,GBP1,GBP2,GBP3,HLA-A,HLA-B,HLA-C,HLA-DPB1,HLA-DQA1,HLA-DQB1,HLA-DRB1,HLA-DRB5,HLA-E,HLA-G,ICAM1,MX2,PTPN22,SDHA,SDHD,STAT1,UBE2L6,VCAM1
jejunal tissue	2.44417e-05	CTSB,GBP1,GBP2,GBP3,HLA-A,HLA-B,HLA-C,HLA-DPB1,HLA-DQA1,HLA-DQB1,HLA-DRB1,HLA-DRB5,HLA-E,HLA-G,SDHA,SDHD,STAT1,TAP1,UBE2L6,VCAM1
skidlcl cells	2.52026e-05	CSK,HLA-A,HLA-B,HLA-C,HLA-DPB1,HLA-DQA1,HLA-DQB1,HLA-DRB1,HLA-DRB5,HLA-E,OAS2,PTPN22,SDHD
breast	2.52293e-05	CTSB,FCGR1A,FCGR1B,GBP1,GBP2,GBP3,GBP4,GBP5,HLA-A,HLA-B,HLA-C,HLA-DPB1,HLA-DQA1,HLA-DQB1,HLA-DRB1,HLA-DRB5,HLA-E,HLA-G,ICAM1,IRF5,MX2,OAS2,PTPN22,SDHA,SDHD,STAT1,TAP1,UBE2L6,VCAM1
macaca fascicularis blood	2.58287e-05	CTSB,GBP1,GBP2,HLA-A,HLA-B,HLA-C,HLA-DPB1,HLA-DQA1,HLA-DQB1,HLA-DRB1,HLA-DRB5,HLA-E,HLA-G,PTPN22,SDHA,STAT1,TAP1
nasal tissue	2.58287e-05	CTSB,GBP1,GBP2,GBP3,GBP4,GBP5,HLA-A,HLA-B,HLA-C,HLA-DPB1,HLA-DQA1,HLA-DQB1,HLA-DRB1,HLA-DRB5,HLA-E,HLA-G,MX2,OAS2,PTPN22,SDHA,SDHD,STAT1,TAP1,UBE2L6,VCAM1
bone marrow cd34+ cd10+cells	2.78491e-05	CIITA,CTSB,GBP1,GBP4,GBP5,HLA-A,HLA-B,HLA-C,HLA-DPB1,HLA-DQA1,HLA-DQB1,HLA-DRB1,HLA-DRB5,HLA-E,HLA-G,OAS2,SDHA,STAT1,TAP1,UBE2L6
epididimus tail	2.80759e-05	CTSB,FCGR1A,FCGR1B,GBP1,GBP2,GBP3,HLA-A,HLA-B,HLA-C,HLA-DPB1,HLA-DQA1,HLA-DQB1,HLA-DRB1,HLA-DRB5,HLA-E,HLA-G,ICAM1,SDHA,SDHD,STAT1,UBE2L6,VCAM1
colonic mucosa	2.88419e-05	CSK,CTSB,FCGR1A,FCGR1B,GBP1,GBP2,GBP3,GBP4,GBP5,HLA-A,HLA-B,HLA-C,HLA-DPB1,HLA-DQA1,HLA-DQB1,HLA-DRB1,HLA-DRB5,HLA-E,HLA-G,ICAM1,MX2,OAS2,PTPN22,SDHA,SDHD,STAT1,TAP1,UBE2L6,VCAM1
uncinate tissue	3.13317e-05	CIITA,CTSB,GBP1,GBP2,GBP3,GBP4,GBP5,HLA-A,HLA-B,HLA-C,HLA-DPB1,HLA-DQA1,HLA-DQB1,HLA-DRB1,HLA-DRB5,HLA-E,HLA-G,IRF5,OAS2,PTPN22,SDHA,SDHD,STAT1,TAP1,UBE2L6,VCAM1
quadriceps femoris muscle	3.44839e-05	CTSB,HLA-A,HLA-B,HLA-C,HLA-DPB1,HLA-DRB1,HLA-DRB5,HLA-E,HLA-G,SDHA
ileal mucosa	3.55427e-05	CTSB,GBP1,GBP2,GBP3,HLA-A,HLA-B,HLA-C,HLA-DPB1,HLA-DQA1,HLA-DQB1,HLA-DRB1,HLA-DRB5,HLA-E,HLA-G,PTPN22,SDHA,SDHD,STAT1,TAP1,UBE2L6,VCAM1
sinus mucosa	3.55427e-05	CTSB,GBP1,GBP2,GBP3,HLA-A,HLA-B,HLA-C,HLA-DPB1,HLA-DQA1,HLA-DQB1,HLA-DRB1,HLA-DRB5,HLA-E,HLA-G,MX2,OAS2,SDHA,SDHD,STAT1,UBE2L6,VCAM1
adrenal gland cortex	3.67743e-05	CTSB,FCGR1B,GBP1,GBP2,GBP3,HLA-A,HLA-B,HLA-C,HLA-DPB1,HLA-DQA1,HLA-DQB1,HLA-DRB1,HLA-DRB5,HLA-E,HLA-G,ICAM1,MX2,OAS2,SDHA,SDHD,STAT1,TAP1,UBE2L6,VCAM1
sigmoid colon mucosa	3.72519e-05	CTSB,GBP1,GBP2,GBP3,HLA-A,HLA-B,HLA-C,HLA-DPB1,HLA-DQA1,HLA-DQB1,HLA-DRB1,HLA-DRB5,HLA-E,HLA-G,MX2,OAS2,PTPN22,SDHA,SDHD,STAT1,TAP1,UBE2L6,VCAM1
cd34+ bone marrow	4.01469e-05	CIITA,CTSB,FCGR1B,GBP1,GBP2,GBP3,GBP4,GBP5,HLA-A,HLA-B,HLA-C,HLA-DPB1,HLA-DQA1,HLA-DQB1,HLA-DRB1,HLA-DRB5,HLA-E,HLA-G,ICAM1,IRF5,MX2,OAS2,PTPN22,SDHA,SDHD,STAT1,TAP1,UBE2L6,VCAM1
uterine fibroid tissue	4.01469e-05	CTSB,GBP1,GBP2,HLA-A,HLA-B,HLA-C,HLA-DPB1,HLA-DQA1,HLA-DRB1,HLA-DRB5,HLA-E,HLA-G,SDHA,STAT1,VCAM1
ventricular myocardium	4.22513e-05	CTSB,HLA-A,HLA-B,HLA-C,HLA-DPB1,HLA-DQA1,HLA-DRB1,HLA-DRB5,HLA-E,HLA-G,SDHA,STAT1,VCAM1
epididimus caput	4.34231e-05	CTSB,FCGR1A,FCGR1B,GBP1,GBP2,GBP3,HLA-A,HLA-B,HLA-C,HLA-DPB1,HLA-DQA1,HLA-DQB1,HLA-DRB1,HLA-DRB5,HLA-E,HLA-G,SDHA,SDHD,STAT1,UBE2L6,VCAM1
pancreas	4.61846e-05	CIITA,CSK,CTSB,FCGR1A,FCGR1B,GBP1,GBP2,GBP3,GBP4,GBP5,HLA-A,HLA-B,HLA-C,HLA-DPB1,HLA-DQA1,HLA-DQB1,HLA-DRB1,HLA-DRB5,HLA-E,HLA-G,ICAM1,MX2,OAS2,PTPN22,SDHA,SDHD,STAT1,TAP1,UBE2L6,VCAM1
prostate	4.74449e-05	CIITA,CSK,CTSB,FCGR1A,FCGR1B,GBP1,GBP2,GBP3,GBP4,GBP5,HLA-A,HLA-B,HLA-C,HLA-DPB1,HLA-DQA1,HLA-DQB1,HLA-DRB1,HLA-DRB5,HLA-E,HLA-G,ICAM1,IRF5,MX2,OAS2,PTPN22,SDHA,SDHD,STAT1,TAP1,UBE2L6,VCAM1
myometrium	5.00023e-05	CSK,CTSB,FCGR1A,FCGR1B,GBP1,GBP2,GBP3,GBP4,HLA-A,HLA-B,HLA-C,HLA-DPB1,HLA-DQA1,HLA-DQB1,HLA-DRB1,HLA-DRB5,HLA-E,HLA-G,ICAM1,MX2,OAS2,SDHA,SDHD,STAT1,TAP1,UBE2L6,VCAM1
eosinophils	5.08715e-05	CIITA,CTSB,HLA-A,HLA-B,HLA-C,HLA-DPB1,HLA-DQB1,HLA-DRB1,HLA-DRB5,HLA-E,HLA-G,MX2,PTPN22,SDHA,SDHD,STAT1,TAP1,UBE2L6
ovary	5.58034e-05	CTSB,FCGR1A,FCGR1B,GBP1,GBP2,GBP3,HLA-A,HLA-B,HLA-C,HLA-DPB1,HLA-DQA1,HLA-DQB1,HLA-DRB1,HLA-DRB5,HLA-E,HLA-G,ICAM1,SDHA,SDHD,STAT1,TAP1,UBE2L6,VCAM1
dorsal root ganglia	5.62517e-05	CTSB,GBP1,GBP2,GBP3,HLA-A,HLA-B,HLA-C,HLA-DPB1,HLA-DQA1,HLA-DQB1,HLA-DRB1,HLA-DRB5,HLA-E,HLA-G,MX2,SDHA,SDHD,STAT1,UBE2L6,VCAM1
oral mucosa	5.63104e-05	CSK,CTSB,GBP2,GBP3,HLA-A,HLA-B,HLA-C,HLA-DPB1,HLA-DQA1,HLA-DQB1,HLA-DRB1,HLA-DRB5,HLA-E,HLA-G,MX2,SDHA,SDHD,STAT1
diaphragm	5.68617e-05	CTSB,HLA-A,HLA-B,HLA-C,HLA-DPB1,HLA-DQA1,HLA-DRB1,HLA-DRB5,HLA-E,HLA-G,SDHA,VCAM1
urethra	5.84603e-05	CTSB,GBP1,GBP2,GBP3,HLA-A,HLA-B,HLA-C,HLA-DPB1,HLA-DQA1,HLA-DQB1,HLA-DRB1,HLA-DRB5,HLA-E,HLA-G,MX2,SDHA,SDHD,STAT1,UBE2L6,VCAM1
buccal mucosa	5.9032e-05	CSK,CTSB,GBP1,GBP2,GBP3,GBP4,HLA-A,HLA-B,HLA-C,HLA-DPB1,HLA-DQA1,HLA-DQB1,HLA-DRB1,HLA-DRB5,HLA-E,HLA-G,ICAM1,MX2,OAS2,SDHA,SDHD,STAT1,TAP1,UBE2L6,VCAM1
breast epithelium	6.57643e-05	CTSB,GBP2,HLA-A,HLA-B,HLA-C,HLA-DPB1,HLA-DQA1,HLA-DQB1,HLA-DRB1,HLA-DRB5,HLA-E,HLA-G,SDHA,STAT1,VCAM1
left ventricular apex samples	6.57643e-05	CTSB,GBP1,GBP2,HLA-A,HLA-B,HLA-C,HLA-DPB1,HLA-DQA1,HLA-DQB1,HLA-DRB1,HLA-DRB5,HLA-E,HLA-G,SDHA,SDHD,STAT1,TAP1,UBE2L6,VCAM1
nipple cross section	6.65747e-05	CTSB,GBP1,GBP2,HLA-A,HLA-B,HLA-C,HLA-DPB1,HLA-DQA1,HLA-DQB1,HLA-DRB1,HLA-DRB5,HLA-E,HLA-G,SDHA,SDHD,STAT1,TAP1,UBE2L6,VCAM1
promyelocytes	6.988e-05	CTSB,FCGR1A,FCGR1B,GBP1,GBP2,GBP3,GBP5,HLA-A,HLA-B,HLA-C,HLA-DQB1,HLA-DRB1,HLA-DRB5,HLA-E,HLA-G,MX2,OAS2,PTPN22,SDHA,SDHD,STAT1,TAP1,UBE2L6
epididimus corpus	7.26474e-05	CTSB,FCGR1A,FCGR1B,GBP1,GBP2,GBP3,HLA-A,HLA-B,HLA-C,HLA-DPB1,HLA-DQA1,HLA-DQB1,HLA-DRB1,HLA-DRB5,HLA-E,HLA-G,SDHA,SDHD,STAT1,UBE2L6,VCAM1
cd3+cd4+cd45ra+ccr7+cd27+ naive t cells	7.32628e-05	CSK,CTSB,GBP1,GBP2,GBP3,GBP4,GBP5,HLA-A,HLA-B,HLA-C,HLA-DPB1,HLA-E,HLA-G,MX2,OAS2,PTPN22,SDHA,SDHD,STAT1,TAP1,UBE2L6
oral tissue	7.32628e-05	CIITA,CSK,CTSB,FCGR1A,FCGR1B,GBP1,GBP2,GBP3,GBP4,GBP5,HLA-A,HLA-B,HLA-C,HLA-DPB1,HLA-DQA1,HLA-DQB1,HLA-DRB1,HLA-DRB5,HLA-E,HLA-G,ICAM1,IRF5,MX2,OAS2,PTPN22,SDHA,SDHD,STAT1,TAP1,UBE2L6,VCAM1
monkey aorta	7.76123e-05	CTSB,FCGR1B,GBP1,HLA-A,HLA-B,HLA-C,HLA-DPB1,HLA-DQA1,HLA-DQB1,HLA-DRB1,HLA-DRB5,HLA-E,HLA-G,VCAM1
centrocytes	8.44304e-05	CIITA,CSK,CTSB,GBP1,GBP2,GBP5,HLA-A,HLA-B,HLA-C,HLA-DPB1,HLA-DQA1,HLA-DQB1,HLA-DRB1,HLA-DRB5,HLA-E,HLA-G,IRF5,MX2,SDHA,SDHD,STAT1,TAP1,UBE2L6
atrial myocardium	8.51361e-05	CTSB,HLA-A,HLA-B,HLA-C,HLA-DPB1,HLA-DQA1,HLA-DQB1,HLA-DRB1,HLA-DRB5,HLA-E,HLA-G,SDHA,STAT1,VCAM1
pituitary	8.53003e-05	CTSB,HLA-A,HLA-B,HLA-C,HLA-DPB1,HLA-DRB1,HLA-DRB5,HLA-E,HLA-G,SDHA,STAT1
lateral substantia nigra	8.73732e-05	CTSB,FCGR1A,FCGR1B,HLA-A,HLA-B,HLA-C,HLA-DPB1,HLA-DQA1,HLA-DQB1,HLA-DRB1,HLA-DRB5,HLA-E,HLA-G,SDHA,STAT1,UBE2L6,VCAM1
esophagus	9.71726e-05	CSK,CTSB,GBP1,GBP2,GBP3,GBP4,HLA-A,HLA-B,HLA-C,HLA-DPB1,HLA-DQA1,HLA-DQB1,HLA-DRB1,HLA-DRB5,HLA-E,HLA-G,MX2,OAS2,SDHA,SDHD,STAT1,TAP1,UBE2L6,VCAM1
heart atrium	0.000101321	CTSB,GBP1,GBP2,GBP3,HLA-A,HLA-B,HLA-C,HLA-DPB1,HLA-DQA1,HLA-DQB1,HLA-DRB1,HLA-DRB5,HLA-E,HLA-G,SDHA,SDHD,STAT1,VCAM1
tonsil dark zone cells	0.000105692	CIITA,CSK,GBP1,GBP3,HLA-A,HLA-B,HLA-C,HLA-DPB1,HLA-DQA1,HLA-DQB1,HLA-DRB1,HLA-DRB5,HLA-E,HLA-G,MX2,OAS2,PTPN22,SDHA,SDHD,STAT1,TAP1,UBE2L6
vulva	0.000111376	CTSB,GBP1,GBP2,GBP3,HLA-A,HLA-B,HLA-C,HLA-DPB1,HLA-DQA1,HLA-DQB1,HLA-DRB1,HLA-DRB5,HLA-E,HLA-G,MX2,OAS2,SDHA,SDHD,STAT1,TAP1,UBE2L6,VCAM1
naive cd4 cells	0.000124115	GBP1,GBP2,HLA-A,HLA-B,HLA-C,HLA-DPB1,HLA-DQA1,HLA-DRB1,HLA-DRB5,HLA-E,HLA-G,MX2,SDHA,STAT1,UBE2L6
mucosa	0.000126639	CTSB,GBP1,GBP2,GBP3,HLA-A,HLA-B,HLA-C,HLA-DPB1,HLA-DQA1,HLA-DQB1,HLA-DRB1,HLA-DRB5,HLA-E,HLA-G,SDHA,SDHD,STAT1,TAP1,UBE2L6,VCAM1
subcutaneous adipocytes	0.000126639	CIITA,CTSB,FCGR1B,GBP1,GBP2,GBP3,GBP5,HLA-A,HLA-B,HLA-C,HLA-DPB1,HLA-DQA1,HLA-DQB1,HLA-DRB1,HLA-DRB5,HLA-E,HLA-G,ICAM1,IRF5,MX2,OAS2,SDHA,SDHD,STAT1,TAP1,UBE2L6,VCAM1
skin	0.00013439	CIITA,CTSB,FCGR1A,FCGR1B,GBP1,GBP2,GBP3,GBP4,GBP5,HLA-A,HLA-B,HLA-C,HLA-DPB1,HLA-DQA1,HLA-DQB1,HLA-DRB1,HLA-DRB5,HLA-E,HLA-G,ICAM1,IRF5,MX2,OAS2,SDHA,SDHD,STAT1,TAP1,UBE2L6,VCAM1
t98g cells	0.000134721	CTSB,GBP1,HLA-A,HLA-B,HLA-C,HLA-E,HLA-G,SDHD,STAT1,UBE2L6,VCAM1
muscle	0.000135658	CTSB,HLA-A,HLA-B,HLA-C,HLA-DPB1,HLA-DRB1,HLA-DRB5,HLA-E,HLA-G,SDHA,SDHD
kidney	0.000141096	CIITA,CTSB,FCGR1A,FCGR1B,GBP1,GBP2,GBP3,GBP4,GBP5,HLA-A,HLA-B,HLA-C,HLA-DPB1,HLA-DQA1,HLA-DQB1,HLA-DRB1,HLA-DRB5,HLA-E,HLA-G,ICAM1,MX2,OAS2,PTPN22,SDHA,SDHD,STAT1,TAP1,UBE2L6,VCAM1
adipose tissue	0.000144085	CTSB,FCGR1B,GBP1,GBP2,GBP3,GBP4,GBP5,HLA-A,HLA-B,HLA-C,HLA-DPB1,HLA-DQA1,HLA-DQB1,HLA-DRB1,HLA-DRB5,HLA-E,HLA-G,ICAM1,MX2,OAS2,PTPN22,SDHA,SDHD,STAT1,TAP1,UBE2L6,VCAM1
epididimus cauda	0.000144085	CTSB,FCGR1A,FCGR1B,GBP1,GBP2,GBP3,HLA-A,HLA-B,HLA-C,HLA-DPB1,HLA-DQA1,HLA-DQB1,HLA-DRB1,HLA-DRB5,HLA-E,HLA-G,SDHA,SDHD,STAT1,UBE2L6,VCAM1
umbilical cord bloodderived mesenchymal stem cell population 2	0.000144085	CTSB,GBP1,HLA-A,HLA-B,HLA-C,HLA-E,HLA-G,ICAM1,SDHA,STAT1,VCAM1
pericardial adipocytes	0.000149736	CIITA,CTSB,FCGR1B,GBP1,GBP2,GBP3,GBP5,HLA-A,HLA-B,HLA-C,HLA-DPB1,HLA-DQA1,HLA-DQB1,HLA-DRB1,HLA-DRB5,HLA-E,HLA-G,ICAM1,IRF5,MX2,OAS2,SDHA,SDHD,STAT1,TAP1,UBE2L6,VCAM1
cumulus cellsmi	0.000149963	CTSB,GBP1,GBP2,GBP3,HLA-A,HLA-B,HLA-C,HLA-DPB1,HLA-DQA1,HLA-DQB1,HLA-DRB1,HLA-DRB5,HLA-E,HLA-G,ICAM1,SDHA,SDHD,STAT1,TAP1,UBE2L6,VCAM1
quadriceps	0.000158881	CTSB,GBP2,HLA-A,HLA-B,HLA-C,HLA-DPB1,HLA-DRB1,HLA-DRB5,HLA-E,HLA-G,SDHA,SDHD,STAT1,VCAM1
theca cells	0.000166598	CSK,CTSB,GBP1,HLA-A,HLA-B,HLA-C,HLA-E,HLA-G,ICAM1,SDHA,VCAM1
fetal cd3+cd4+cd25bright treg cells	0.000168718	CSK,CTSB,GBP1,GBP2,GBP3,GBP4,GBP5,HLA-A,HLA-B,HLA-C,HLA-DRB1,HLA-DRB5,HLA-E,HLA-G,ICAM1,IRF5,MX2,OAS2,PTPN22,SDHA,SDHD,STAT1,TAP1,UBE2L6
intrathymic t cell progenitors	0.000201446	HLA-A,HLA-B,HLA-C,HLA-DPB1,HLA-DQA1,HLA-DRB1,HLA-DRB5,HLA-E,HLA-G,SDHA,STAT1,UBE2L6
seminal vesicle	0.000208497	CTSB,GBP1,GBP2,GBP3,HLA-A,HLA-B,HLA-C,HLA-DPB1,HLA-DQA1,HLA-DQB1,HLA-DRB1,HLA-DRB5,HLA-E,HLA-G,IRF5,SDHA,SDHD,STAT1,TAP1,UBE2L6,VCAM1
uterus	0.000247441	CTSB,GBP1,GBP2,GBP3,HLA-A,HLA-B,HLA-C,HLA-DPB1,HLA-DQA1,HLA-DQB1,HLA-DRB1,HLA-DRB5,HLA-E,HLA-G,ICAM1,MX2,OAS2,SDHA,SDHD,STAT1,TAP1,UBE2L6,VCAM1
placenta	0.000255958	CTSB,FCGR1A,FCGR1B,GBP1,GBP2,GBP3,HLA-A,HLA-B,HLA-C,HLA-DPB1,HLA-DQA1,HLA-DQB1,HLA-DRB1,HLA-DRB5,HLA-E,HLA-G,ICAM1,MX2,OAS2,SDHA,SDHD,STAT1,TAP1,UBE2L6,VCAM1
mcf7	0.000265187	CSK,CTSB,HLA-A,HLA-B,HLA-C,HLA-DRB1,HLA-E,HLA-G,SDHA
forearm epdermis	0.000276244	CTSB,GBP1,GBP2,GBP3,HLA-A,HLA-B,HLA-C,HLA-DPB1,HLA-DQA1,HLA-DQB1,HLA-DRB1,HLA-DRB5,HLA-E,HLA-G,SDHA,SDHD,STAT1,TAP1,UBE2L6
ovarian surface epithelium	0.00030729	CTSB,GBP1,GBP2,GBP3,GBP4,GBP5,HLA-A,HLA-B,HLA-C,HLA-DPB1,HLA-DQA1,HLA-DQB1,HLA-DRB1,HLA-DRB5,HLA-E,HLA-G,ICAM1,MX2,OAS2,SDHA,SDHD,STAT1,TAP1,UBE2L6,VCAM1
pericardial adipose tissue	0.000315816	CIITA,CTSB,FCGR1B,GBP1,GBP2,GBP3,GBP5,HLA-A,HLA-B,HLA-C,HLA-DPB1,HLA-DQA1,HLA-DQB1,HLA-DRB1,HLA-DRB5,HLA-E,HLA-G,ICAM1,MX2,PTPN22,SDHA,SDHD,STAT1,TAP1,UBE2L6,VCAM1
breast lobular cells	0.000335788	CIITA,CTSB,GBP1,GBP2,GBP3,HLA-A,HLA-B,HLA-C,HLA-DPB1,HLA-DQA1,HLA-DQB1,HLA-DRB1,HLA-DRB5,HLA-E,HLA-G,ICAM1,OAS2,SDHA,SDHD,STAT1,TAP1,UBE2L6,VCAM1
bladder	0.000355301	CSK,CTSB,GBP1,GBP2,GBP3,HLA-A,HLA-B,HLA-C,HLA-DPB1,HLA-DQA1,HLA-DQB1,HLA-DRB1,HLA-DRB5,HLA-E,HLA-G,ICAM1,MX2,OAS2,SDHA,SDHD,STAT1,TAP1,UBE2L6,VCAM1
colonic mucosal (ibs)	0.000356606	CSK,CTSB,GBP1,HLA-A,HLA-B,HLA-C,HLA-DPB1,HLA-DQA1,HLA-DQB1,HLA-DRB1,HLA-DRB5,HLA-E,HLA-G,SDHA,STAT1,TAP1,UBE2L6
thyroid	0.000356648	CIITA,CSK,CTSB,FCGR1A,FCGR1B,GBP1,GBP2,GBP3,GBP4,GBP5,HLA-A,HLA-B,HLA-C,HLA-DPB1,HLA-DQA1,HLA-DQB1,HLA-DRB1,HLA-DRB5,HLA-E,HLA-G,ICAM1,MX2,OAS2,PTPN22,SDHA,SDHD,STAT1,TAP1,UBE2L6,VCAM1
subthalamic nucleus	0.000365995	CTSB,FCGR1B,GBP1,HLA-A,HLA-B,HLA-C,HLA-DPB1,HLA-DQA1,HLA-DQB1,HLA-DRB1,HLA-DRB5,HLA-E,HLA-G,SDHA,SDHD,STAT1,UBE2L6,VCAM1
medial substantia nigra	0.000439289	CTSB,FCGR1A,FCGR1B,HLA-A,HLA-B,HLA-C,HLA-DPB1,HLA-DQA1,HLA-DQB1,HLA-DRB1,HLA-DRB5,HLA-E,HLA-G,SDHA,STAT1,UBE2L6
fetal cd3+cd4+cd45ra+ccr7+cd27+ naive t cells	0.000445403	CSK,CTSB,GBP1,GBP2,GBP3,GBP4,GBP5,HLA-A,HLA-B,HLA-C,HLA-E,HLA-G,MX2,OAS2,PTPN22,SDHA,SDHD,STAT1,TAP1,UBE2L6
bone marrow stromal cell	0.000455414	CTSB,GBP1,HLA-A,HLA-B,HLA-C,HLA-E,HLA-G,ICAM1,SDHA,STAT1,VCAM1
saliva exosomes	0.000456061	CIITA,CSK,CTSB,GBP2,GBP4,GBP5,HLA-A,HLA-B,HLA-C,HLA-DPB1,HLA-DQA1,HLA-DQB1,HLA-E,HLA-G,ICAM1,MX2,PTPN22,SDHA,SDHD,STAT1,UBE2L6
ascending colon	0.00046637	CTSB,GBP1,GBP2,GBP3,HLA-A,HLA-B,HLA-C,HLA-DPB1,HLA-DQA1,HLA-DQB1,HLA-DRB1,HLA-DRB5,HLA-E,HLA-G,SDHA,SDHD,STAT1,TAP1,UBE2L6,VCAM1
deltoid	0.000497028	CTSB,HLA-A,HLA-B,HLA-C,HLA-DPB1,HLA-DQB1,HLA-DRB1,HLA-DRB5,HLA-E,HLA-G,SDHA,STAT1
bone marrowderived mesenchymal stem cell	0.000504199	CTSB,GBP1,HLA-A,HLA-B,HLA-C,HLA-E,HLA-G,SDHA,STAT1,VCAM1
pharyngeal mucosa	0.000545747	CSK,CTSB,GBP1,GBP2,GBP3,HLA-A,HLA-B,HLA-C,HLA-DPB1,HLA-DQA1,HLA-DQB1,HLA-DRB1,HLA-DRB5,HLA-E,HLA-G,SDHA,SDHD,STAT1,UBE2L6
skin epidermal cells	0.000571438	CTSB,GBP1,GBP2,GBP3,HLA-A,HLA-B,HLA-C,HLA-DPB1,HLA-DQA1,HLA-DQB1,HLA-DRB1,HLA-DRB5,HLA-E,HLA-G,IRF5,SDHA,SDHD,STAT1,TAP1,UBE2L6
colonic crypt epithelial cells	0.000579693	CTSB,GBP1,GBP2,GBP3,HLA-A,HLA-B,HLA-C,HLA-DPB1,HLA-DQA1,HLA-DQB1,HLA-DRB1,HLA-DRB5,HLA-E,HLA-G,SDHA,SDHD,STAT1,TAP1,UBE2L6,VCAM1
renal cortical tissue	0.000588017	CTSB,GBP1,GBP2,GBP3,HLA-A,HLA-B,HLA-C,HLA-DPB1,HLA-DQA1,HLA-DQB1,HLA-DRB1,HLA-DRB5,HLA-E,HLA-G,SDHA,SDHD,STAT1,UBE2L6,VCAM1
breast ductal cells	0.000615404	CIITA,CTSB,FCGR1B,GBP1,GBP2,GBP3,GBP5,HLA-A,HLA-B,HLA-C,HLA-DPB1,HLA-DQA1,HLA-DQB1,HLA-DRB1,HLA-DRB5,HLA-E,HLA-G,OAS2,PTPN22,SDHA,SDHD,STAT1,TAP1,UBE2L6,VCAM1
tongue superior	0.000626386	CIITA,CSK,CTSB,GBP1,GBP2,GBP3,HLA-A,HLA-B,HLA-C,HLA-DPB1,HLA-DQA1,HLA-DQB1,HLA-DRB1,HLA-DRB5,HLA-E,HLA-G,IRF5,MX2,OAS2,PTPN22,SDHA,SDHD,STAT1,TAP1,UBE2L6,VCAM1
intervertebral disc	0.000754683	CSK,CTSB,GBP1,GBP2,HLA-A,HLA-B,HLA-C,HLA-E,HLA-G,ICAM1,SDHA,STAT1,VCAM1
single positive cd4 cells	0.000757872	GBP1,GBP2,HLA-A,HLA-B,HLA-C,HLA-E,HLA-G,SDHA,STAT1,UBE2L6
bronchial epithelial cells	0.000770543	CTSB,FCGR1A,FCGR1B,GBP1,GBP2,GBP3,GBP5,HLA-A,HLA-B,HLA-C,HLA-DPB1,HLA-DQA1,HLA-DQB1,HLA-DRB1,HLA-DRB5,HLA-E,HLA-G,ICAM1,IRF5,OAS2,SDHA,SDHD,STAT1,TAP1,UBE2L6
cumulus cellsgv	0.000814376	CTSB,GBP1,GBP2,GBP3,HLA-A,HLA-B,HLA-C,HLA-DPB1,HLA-DQA1,HLA-DQB1,HLA-DRB1,HLA-DRB5,HLA-E,HLA-G,ICAM1,SDHA,SDHD,STAT1,TAP1,UBE2L6,VCAM1
colonocytes	0.000853841	CTSB,GBP1,GBP2,GBP3,HLA-A,HLA-B,HLA-C,HLA-DPB1,HLA-DQA1,HLA-DQB1,HLA-DRB1,HLA-DRB5,HLA-E,HLA-G,SDHA,SDHD,STAT1,TAP1,VCAM1
blood outgrowth endothelial cell	0.000879512	CTSB,GBP1,HLA-A,HLA-B,HLA-C,HLA-E,HLA-G,ICAM1,OAS2,SDHA,STAT1,UBE2L6,VCAM1
airway epithelial cells	0.00088073	CIITA,CTSB,FCGR1A,FCGR1B,GBP1,GBP2,GBP3,GBP4,GBP5,HLA-A,HLA-B,HLA-C,HLA-DPB1,HLA-DQA1,HLA-DQB1,HLA-DRB1,HLA-DRB5,HLA-E,HLA-G,ICAM1,IRF5,MX2,OAS2,PTPN22,SDHA,SDHD,STAT1,TAP1,UBE2L6,VCAM1
umbilical cord bloodderived mesenchymal stem cell population 1	0.000882662	CTSB,GBP1,HLA-A,HLA-B,HLA-C,HLA-E,HLA-G,ICAM1,SDHA,STAT1,VCAM1
kidney cortex	0.0008921	CTSB,FCGR1B,GBP1,GBP2,GBP3,HLA-A,HLA-B,HLA-C,HLA-DPB1,HLA-DQA1,HLA-DQB1,HLA-DRB1,HLA-DRB5,HLA-E,HLA-G,ICAM1,SDHA,SDHD,STAT1,TAP1,UBE2L6,VCAM1
prostate stroma	0.000909812	CTSB,FCGR1A,FCGR1B,GBP1,GBP2,GBP3,HLA-A,HLA-B,HLA-C,HLA-DPB1,HLA-DQA1,HLA-DQB1,HLA-DRB1,HLA-DRB5,HLA-E,HLA-G,SDHA,SDHD,STAT1,TAP1,UBE2L6,VCAM1
endometrium	0.000925371	CIITA,CTSB,GBP1,GBP2,GBP3,GBP5,HLA-A,HLA-B,HLA-C,HLA-DPB1,HLA-DQA1,HLA-DQB1,HLA-DRB1,HLA-DRB5,HLA-E,HLA-G,MX2,OAS2,SDHA,SDHD,STAT1,TAP1,UBE2L6,VCAM1
endobronchial epithelial lining fluid	0.000937497	CIITA,CTSB,FCGR1B,GBP1,GBP2,GBP3,HLA-A,HLA-B,HLA-C,HLA-DPB1,HLA-DQA1,HLA-DQB1,HLA-DRB1,HLA-DRB5,HLA-E,HLA-G,MX2,OAS2,SDHA,SDHD,STAT1,TAP1,UBE2L6
tongue main corpus	0.000950645	CTSB,GBP2,HLA-A,HLA-B,HLA-C,HLA-DPB1,HLA-DQA1,HLA-DQB1,HLA-DRB1,HLA-DRB5,HLA-E,HLA-G,SDHA,SDHD,STAT1
beas2b cell line	0.00101195	CTSB,GBP1,HLA-A,HLA-B,HLA-C,HLA-E,HLA-G,SDHD,STAT1,VCAM1
kidney medulla	0.00105742	CTSB,GBP1,GBP3,HLA-A,HLA-B,HLA-C,HLA-DPB1,HLA-DQA1,HLA-DQB1,HLA-DRB1,HLA-DRB5,HLA-E,HLA-G,SDHA,SDHD,STAT1,UBE2L6,VCAM1
daoy cell line	0.00107957	CTSB,GBP1,GBP2,GBP3,HLA-A,HLA-B,HLA-C,HLA-DPB1,HLA-DQB1,HLA-E,HLA-G,ICAM1,SDHA,SDHD,STAT1,TAP1,UBE2L6,VCAM1
caudate nucleus	0.00112829	CTSB,FCGR1B,GBP1,HLA-A,HLA-B,HLA-C,HLA-DPB1,HLA-DRB1,HLA-DRB5,HLA-E,HLA-G,SDHA,STAT1
conjunctiva	0.00113451	CTSB,GBP1,GBP2,GBP3,HLA-A,HLA-B,HLA-C,HLA-DPB1,HLA-DQA1,HLA-DQB1,HLA-DRB1,HLA-DRB5,HLA-E,HLA-G,SDHA,SDHD,STAT1,TAP1,UBE2L6
medulla	0.00113896	CTSB,FCGR1B,GBP1,HLA-A,HLA-B,HLA-C,HLA-DPB1,HLA-DQA1,HLA-DQB1,HLA-DRB1,HLA-DRB5,HLA-E,HLA-G,SDHA,SDHD,STAT1,UBE2L6,VCAM1
heart	0.00117572	CTSB,FCGR1B,GBP1,GBP2,GBP3,HLA-A,HLA-B,HLA-C,HLA-DPB1,HLA-DQA1,HLA-DQB1,HLA-DRB1,HLA-DRB5,HLA-E,HLA-G,SDHA,SDHD,STAT1,UBE2L6,VCAM1
left atrial appendage	0.00126622	CTSB,GBP1,GBP2,GBP3,HLA-A,HLA-B,HLA-C,HLA-DPB1,HLA-DQA1,HLA-DQB1,HLA-DRB1,HLA-DRB5,HLA-E,HLA-G,SDHA,SDHD,STAT1,UBE2L6,VCAM1
testis	0.00151429	CTSB,HLA-A,HLA-B,HLA-C,HLA-DRB1,HLA-DRB5,HLA-E,HLA-G,SDHA
cumulus cellsmii	0.00167226	CTSB,GBP1,GBP2,GBP3,HLA-A,HLA-B,HLA-C,HLA-DPB1,HLA-DQB1,HLA-DRB1,HLA-DRB5,HLA-E,HLA-G,ICAM1,SDHA,SDHD,STAT1,TAP1,UBE2L6,VCAM1
cd200+cd49+ cells	0.00168972	CTSB,GBP1,GBP2,GBP3,HLA-A,HLA-B,HLA-C,HLA-DPB1,HLA-DRB1,HLA-DRB5,HLA-E,HLA-G,SDHA,SDHD,STAT1,TAP1,UBE2L6,VCAM1
corpus callosum	0.00176482	CTSB,FCGR1B,GBP1,GBP3,HLA-A,HLA-B,HLA-C,HLA-DPB1,HLA-DQA1,HLA-DQB1,HLA-DRB1,HLA-DRB5,HLA-E,HLA-G,SDHA,SDHD,STAT1,UBE2L6,VCAM1
trachea	0.00197546	CIITA,CTSB,FCGR1B,GBP1,GBP2,GBP3,HLA-A,HLA-B,HLA-C,HLA-DPB1,HLA-DQA1,HLA-DQB1,HLA-DRB1,HLA-DRB5,HLA-E,HLA-G,ICAM1,IRF5,MX2,OAS2,SDHA,SDHD,STAT1,TAP1,UBE2L6,VCAM1
brain grey matter	0.00202148	CTSB,FCGR1A,FCGR1B,GBP1,GBP2,GBP3,HLA-A,HLA-B,HLA-C,HLA-DPB1,HLA-DQA1,HLA-DQB1,HLA-DRB1,HLA-DRB5,HLA-E,HLA-G,SDHA,SDHD,STAT1,UBE2L6,VCAM1
fallopian tube epithelium	0.00208082	CIITA,CSK,CTSB,GBP1,GBP2,GBP3,GBP4,GBP5,HLA-A,HLA-B,HLA-C,HLA-DPB1,HLA-DQA1,HLA-DQB1,HLA-DRB1,HLA-DRB5,HLA-E,HLA-G,ICAM1,IRF5,PTPN22,SDHA,SDHD,STAT1,UBE2L6,VCAM1
salivary gland	0.00211355	CTSB,GBP1,GBP2,GBP3,HLA-A,HLA-B,HLA-C,HLA-DPB1,HLA-DQA1,HLA-DQB1,HLA-DRB1,HLA-DRB5,HLA-E,HLA-G,MX2,OAS2,SDHA,SDHD,STAT1,UBE2L6,VCAM1
optic nerve head astrocytes	0.00225678	CTSB,GBP1,GBP2,HLA-A,HLA-B,HLA-C,HLA-E,HLA-G,ICAM1,SDHA,SDHD,STAT1,TAP1,UBE2L6,VCAM1
skeletal myoblast, embryonic	0.0025364	CTSB,HLA-A,HLA-B,HLA-C,HLA-E,HLA-G,SDHA,STAT1
hair follicle bulge	0.00259068	CTSB,GBP1,GBP2,HLA-A,HLA-B,HLA-C,HLA-DRB1,HLA-E,HLA-G,STAT1,VCAM1
parotid gland	0.00270088	CIITA,CSK,CTSB,FCGR1A,GBP1,GBP2,GBP3,GBP4,GBP5,HLA-A,HLA-B,HLA-C,HLA-DPB1,HLA-DQA1,HLA-DQB1,HLA-DRB1,HLA-DRB5,HLA-E,HLA-G,OAS2,PTPN22,SDHA,SDHD,STAT1,TAP1,UBE2L6,VCAM1
jurkat cells	0.00270717	CTSB,GBP1,HLA-A,HLA-B,HLA-C,HLA-E,HLA-G,PTPN22,SDHD,STAT1,UBE2L6
renal proximal tubule epithelial cells	0.00273792	CTSB,HLA-A,HLA-B,HLA-C,HLA-E,HLA-G,ICAM1,SDHA,STAT1,VCAM1
mdamb231 cell line	0.00297523	CTSB,GBP1,GBP2,GBP3,HLA-A,HLA-B,HLA-C,HLA-DRB1,HLA-DRB5,HLA-E,HLA-G,ICAM1,OAS2,SDHA,SDHD,STAT1,TAP1,UBE2L6
bronchial epithelial cell	0.00304394	CSK,CTSB,HLA-A,HLA-B,HLA-C,HLA-E,HLA-G,ICAM1,SDHA,STAT1
globus pallidus interna	0.0032231	CIITA,CTSB,FCGR1A,FCGR1B,GBP1,GBP2,HLA-A,HLA-B,HLA-C,HLA-DPB1,HLA-DQA1,HLA-DQB1,HLA-DRB1,HLA-DRB5,HLA-E,HLA-G,PTPN22,SDHA,SDHD,STAT1,TAP1,UBE2L6,VCAM1
vastus lateralis	0.0033107	CIITA,CTSB,GBP1,GBP2,HLA-A,HLA-B,HLA-C,HLA-DPB1,HLA-DQA1,HLA-DQB1,HLA-DRB1,HLA-DRB5,HLA-E,HLA-G,OAS2,SDHA,SDHD,STAT1,TAP1,UBE2L6,VCAM1
786o cell line	0.0035368	CTSB,GBP1,GBP3,HLA-A,HLA-B,HLA-C,HLA-E,HLA-G,ICAM1,OAS2,SDHA,SDHD,STAT1,TAP1,UBE2L6,VCAM1
hmec	0.00356508	CTSB,GBP1,HLA-A,HLA-B,HLA-C,HLA-E,HLA-G,SDHA,STAT1,VCAM1
fetal lung	0.00368816	CTSB,GBP1,GBP2,GBP3,HLA-A,HLA-B,HLA-C,HLA-DPB1,HLA-DQA1,HLA-DRB1,HLA-DRB5,HLA-E,HLA-G,ICAM1,SDHA,SDHD,STAT1,TAP1,UBE2L6,VCAM1
nodose nucleus	0.00368816	CTSB,FCGR1B,GBP1,HLA-A,HLA-B,HLA-C,HLA-DPB1,HLA-DQA1,HLA-DQB1,HLA-DRB1,HLA-DRB5,HLA-E,HLA-G,SDHA,SDHD,STAT1,UBE2L6
mesenchymal stem cells	0.0036922	CTSB,GBP1,GBP2,GBP3,GBP5,HLA-A,HLA-B,HLA-C,HLA-DRB1,HLA-DRB5,HLA-E,HLA-G,SDHA,SDHD,STAT1,TAP1,UBE2L6,VCAM1
hair follicle subbulge	0.0037173	CTSB,GBP1,GBP2,HLA-A,HLA-B,HLA-C,HLA-E,HLA-G,STAT1,VCAM1
conjunctival epithelial cells	0.00397851	CTSB,HLA-A,HLA-B,HLA-C,HLA-DPB1,HLA-DQA1,HLA-DRB1,HLA-DRB5,HLA-E,HLA-G,SDHA,STAT1
cd235a+ cells	0.00425578	CTSB,HLA-A,HLA-B,HLA-C,HLA-DPB1,HLA-DRB1,HLA-DRB5,HLA-E,HLA-G,SDHA,SDHD,STAT1,UBE2L6,VCAM1
heart ventricle	0.00450177	CTSB,GBP1,HLA-A,HLA-B,HLA-C,HLA-DPB1,HLA-DRB1,HLA-DRB5,HLA-E,HLA-G,SDHA,SDHD,STAT1
myoblasts	0.00490018	CTSB,GBP1,HLA-A,HLA-B,HLA-C,HLA-E,HLA-G,SDHA,STAT1,VCAM1
basal ganglia	0.00501263	CTSB,FCGR1B,GBP1,HLA-A,HLA-B,HLA-C,HLA-DPB1,HLA-DRB1,HLA-DRB5,HLA-E,HLA-G,SDHA,SDHD,STAT1,UBE2L6
ib31 bronchial epithelial cells	0.00531646	CTSB,HLA-A,HLA-B,HLA-C,HLA-E,HLA-G,OAS2,SDHA,STAT1
deltoid muscle	0.00544888	CTSB,GBP2,HLA-A,HLA-B,HLA-C,HLA-DPB1,HLA-DRB1,HLA-DRB5,HLA-E,HLA-G,SDHA,SDHD,STAT1
double positive t cells	0.00601739	CTSB,GBP3,HLA-A,HLA-B,HLA-C,HLA-DPB1,HLA-DRB1,HLA-DRB5,HLA-E,HLA-G,MX2,PTPN22,SDHA,SDHD,STAT1,TAP1,UBE2L6
endometrial endothelial cell	0.00708095	CTSB,GBP1,GBP2,GBP3,HLA-A,HLA-B,HLA-C,HLA-DPB1,HLA-E,HLA-G,ICAM1,OAS2,SDHA,SDHD,STAT1,TAP1,UBE2L6
pituitary gland	0.00786547	CIITA,CTSB,GBP1,GBP2,GBP3,GBP5,HLA-A,HLA-B,HLA-C,HLA-DPB1,HLA-DQA1,HLA-DQB1,HLA-DRB1,HLA-DRB5,HLA-E,HLA-G,ICAM1,SDHA,SDHD,STAT1,TAP1,UBE2L6,VCAM1
fibroblast	0.0083759	CTSB,GBP1,HLA-A,HLA-B,HLA-C,HLA-E,HLA-G,SDHA,STAT1
ovarian stroma	0.00890099	CTSB,GBP1,GBP2,GBP3,HLA-A,HLA-B,HLA-C,HLA-DPB1,HLA-DQB1,HLA-DRB1,HLA-DRB5,HLA-E,HLA-G,MX2,SDHA,SDHD,STAT1,UBE2L6,VCAM1
quadriceps muscle	0.00892284	CTSB,GBP2,GBP3,GBP4,HLA-A,HLA-B,HLA-C,HLA-DPB1,HLA-DQA1,HLA-DQB1,HLA-DRB1,HLA-DRB5,HLA-E,HLA-G,SDHA,SDHD,STAT1,UBE2L6,VCAM1
stratagene human reference rna	0.00892284	CSK,CTSB,HLA-A,HLA-B,HLA-C,HLA-E,HLA-G,MX2,SDHD,STAT1,VCAM1
ventral tegmental area	0.00944612	CTSB,FCGR1B,GBP1,HLA-A,HLA-B,HLA-C,HLA-DPB1,HLA-DQA1,HLA-DQB1,HLA-DRB1,HLA-DRB5,HLA-E,HLA-G,SDHA,SDHD,STAT1,UBE2L6,VCAM1
vestibular nuclei superior	0.0105331	CTSB,FCGR1B,HLA-A,HLA-B,HLA-C,HLA-DPB1,HLA-DQA1,HLA-DQB1,HLA-DRB1,HLA-DRB5,HLA-E,HLA-G,SDHA,SDHD,STAT1,UBE2L6,VCAM1
skeletal muscle	0.0107521	CIITA,CTSB,FCGR1A,FCGR1B,GBP1,GBP2,GBP3,GBP4,GBP5,HLA-A,HLA-B,HLA-C,HLA-DPB1,HLA-DQA1,HLA-DQB1,HLA-DRB1,HLA-DRB5,HLA-E,HLA-G,ICAM1,MX2,OAS2,SDHA,SDHD,STAT1,TAP1,UBE2L6,VCAM1
fetal cartilage	0.0108426	CTSB,GBP1,GBP2,GBP3,HLA-A,HLA-B,HLA-C,HLA-DPB1,HLA-DRB1,HLA-DRB5,HLA-E,HLA-G,ICAM1,SDHA,SDHD,STAT1,TAP1,UBE2L6,VCAM1
fetal brain	0.011559	CTSB,HLA-A,HLA-B,HLA-C,HLA-DRB1,HLA-E,HLA-G,SDHA
mcf7aro cells	0.0116928	HLA-A,HLA-B,HLA-C,HLA-E,HLA-G,SDHA,STAT1
thalamus	0.0121702	CTSB,HLA-A,HLA-B,HLA-C,HLA-DPB1,HLA-DRB1,HLA-DRB5,HLA-E,HLA-G,SDHA,SDHD,STAT1,UBE2L6,VCAM1
biceps brachii muscle	0.0123679	CTSB,GBP1,GBP2,GBP3,HLA-A,HLA-B,HLA-C,HLA-DPB1,HLA-DQA1,HLA-DQB1,HLA-DRB1,HLA-DRB5,HLA-E,HLA-G,SDHA,SDHD,STAT1
substantia nigra	0.0126401	CTSB,FCGR1A,FCGR1B,GBP1,GBP2,GBP3,HLA-A,HLA-B,HLA-C,HLA-DPB1,HLA-DQA1,HLA-DQB1,HLA-DRB1,HLA-DRB5,HLA-E,HLA-G,ICAM1,SDHA,SDHD,STAT1,TAP1,UBE2L6,VCAM1
molt4 cell line	0.0126495	CTSB,GBP1,GBP3,HLA-A,HLA-B,HLA-C,HLA-DRB1,HLA-DRB5,HLA-E,HLA-G,MX2,PTPN22,SDHA,SDHD,STAT1,TAP1,UBE2L6
amygdala	0.0130992	CTSB,HLA-A,HLA-B,HLA-C,HLA-DPB1,HLA-DRB1,HLA-DRB5,HLA-E,HLA-G,SDHA,SDHD,STAT1,UBE2L6
reticulocytes	0.013168	CTSB,HLA-A,HLA-B,HLA-C,HLA-DPB1,HLA-DRB1,HLA-E,HLA-G,SDHA,STAT1
substantia nigra reticulata	0.0137245	CTSB,HLA-A,HLA-B,HLA-C,HLA-DPB1,HLA-DRB1,HLA-DRB5,HLA-E,HLA-G,SDHA,SDHD,STAT1,UBE2L6
i6 es ssea	0.0139258	CSK,HLA-A,HLA-C,HLA-E,HLA-G,SDHA,VCAM1
bewo	0.0148164	CTSB,HLA-A,HLA-B,HLA-C,HLA-E,HLA-G,SDHA,STAT1,TAP1
pancreatic islets	0.0154343	CTSB,GBP1,GBP2,GBP3,HLA-A,HLA-B,HLA-C,HLA-DPB1,HLA-DQB1,HLA-DRB1,HLA-DRB5,HLA-E,HLA-G,ICAM1,SDHA,SDHD,STAT1,TAP1,UBE2L6,VCAM1
hypothalamus	0.0157195	CTSB,HLA-A,HLA-B,HLA-C,HLA-DPB1,HLA-DQA1,HLA-DRB1,HLA-DRB5,HLA-E,HLA-G,SDHA,SDHD,STAT1,UBE2L6
ll24 cells	0.0160719	CTSB,GBP1,GBP2,GBP3,HLA-A,HLA-B,HLA-C,HLA-E,HLA-G,SDHA,SDHD,STAT1,TAP1,UBE2L6,VCAM1
hepatocyte	0.0161036	CTSB,GBP1,GBP2,GBP3,HLA-A,HLA-B,HLA-C,HLA-E,HLA-G,ICAM1,SDHA,SDHD,STAT1,TAP1,UBE2L6,VCAM1
midbrain	0.0163369	CTSB,FCGR1B,HLA-A,HLA-B,HLA-C,HLA-DPB1,HLA-DQA1,HLA-DQB1,HLA-DRB1,HLA-DRB5,HLA-E,HLA-G,SDHA,SDHD,STAT1,UBE2L6,VCAM1
brain	0.0170917	CTSB,FCGR1A,FCGR1B,GBP1,GBP3,GBP5,HLA-A,HLA-B,HLA-C,HLA-DPB1,HLA-DQA1,HLA-DQB1,HLA-DRB1,HLA-DRB5,HLA-E,HLA-G,SDHA,SDHD,STAT1,UBE2L6,VCAM1
umbilical cord reticulocytes	0.0184931	CTSB,HLA-A,HLA-B,HLA-C,HLA-DRB1,HLA-G
lymphatic endothelial cells	0.0191497	CTSB,GBP1,GBP2,GBP3,HLA-A,HLA-B,HLA-C,HLA-DPB1,HLA-E,HLA-G,ICAM1,OAS2,PTPN22,SDHA,SDHD,STAT1,TAP1,UBE2L6,VCAM1
h187 cell line	0.01985	HLA-A,HLA-B,HLA-C,HLA-DQB1,HLA-DRB1,HLA-DRB5,HLA-G,SDHD
brain endothelial cells	0.0204609	CTSB,GBP1,GBP2,GBP3,GBP4,GBP5,HLA-A,HLA-B,HLA-C,HLA-DPB1,HLA-DQA1,HLA-DQB1,HLA-DRB1,HLA-DRB5,HLA-E,HLA-G,ICAM1,MX2,OAS2,SDHA,SDHD,STAT1,TAP1,UBE2L6,VCAM1
maqc sample b, ie, ambion human brain reference rna (hbrr, catalog #6050)	0.0212341	CTSB,FCGR1B,GBP1,HLA-A,HLA-B,HLA-C,HLA-DPB1,HLA-DRB1,HLA-DRB5,HLA-E,HLA-G,SDHA,SDHD,STAT1,UBE2L6
gm5659 primary fibroblasts	0.022689	CTSB,GBP1,GBP2,GBP3,HLA-A,HLA-B,HLA-C,HLA-E,HLA-G,SDHA,SDHD,STAT1,UBE2L6,VCAM1
substantia nigra pars compacta	0.023077	CTSB,FCGR1A,GBP1,GBP2,GBP3,GBP5,HLA-A,HLA-B,HLA-C,HLA-DPB1,HLA-DQA1,HLA-DRB1,HLA-DRB5,HLA-E,HLA-G,OAS2,PTPN22,SDHA,SDHD,STAT1,UBE2L6,VCAM1
universal rna	0.0232838	CTSB,HLA-A,HLA-B,HLA-C,HLA-E,HLA-G,SDHA
cd200cd49+ cells	0.0234095	CTSB,GBP1,GBP2,GBP3,HLA-A,HLA-B,HLA-C,HLA-DRB1,HLA-E,HLA-G,SDHA,SDHD,STAT1,TAP1,UBE2L6,VCAM1
frontal cortex	0.0237805	CTSB,HLA-A,HLA-B,HLA-C,HLA-DRB1,HLA-DRB5,HLA-E,HLA-G,SDHA
jeg3	0.0256059	HLA-A,HLA-B,HLA-C,HLA-E,HLA-G,SDHA,STAT1
interlobular stromal mammary tissue	0.0263852	CTSB,HLA-A,HLA-B,HLA-C,HLA-E,HLA-G,SDHA,STAT1,VCAM1
intralobular stromal mammary tissue	0.0271727	CTSB,HLA-A,HLA-B,HLA-C,HLA-E,HLA-G,SDHA,STAT1
mb231 cell line	0.0284553	CTSB,GBP1,GBP3,HLA-A,HLA-B,HLA-C,HLA-DRB1,HLA-DRB5,HLA-E,HLA-G,SDHA,SDHD,STAT1,TAP1
ambion human brain reference rna	0.0287495	CTSB,FCGR1B,GBP1,GBP3,HLA-A,HLA-B,HLA-C,HLA-DPB1,HLA-DQA1,HLA-DRB1,HLA-DRB5,HLA-E,HLA-G,SDHA,SDHD,STAT1,UBE2L6
i6 es ssea+	0.0310963	CSK,HLA-A,HLA-C,HLA-E,HLA-G,SDHA
orbitofrontal cortex	0.032171	CTSB,GBP1,HLA-A,HLA-B,HLA-C,HLA-DRB1,HLA-DRB5,HLA-E,HLA-G,SDHA,STAT1,TAP1,UBE2L6,VCAM1
jurkat cell line	0.0327129	CTSB,GBP1,GBP3,HLA-A,HLA-B,HLA-C,HLA-DRB1,HLA-E,HLA-G,PTPN22,SDHA,SDHD,STAT1,TAP1,UBE2L6
chang conjunctival cells	0.0348885	CTSB,GBP1,HLA-A,HLA-B,HLA-C,HLA-E,HLA-G,SDHA
brain white matter	0.0372972	CIITA,CTSB,FCGR1B,GBP1,GBP2,GBP3,HLA-A,HLA-B,HLA-C,HLA-DPB1,HLA-DQB1,HLA-DRB1,HLA-DRB5,HLA-E,HLA-G,SDHA,SDHD,STAT1,UBE2L6,VCAM1
u251 cells	0.037401	CTSB,GBP1,GBP2,GBP3,GBP5,HLA-A,HLA-B,HLA-C,HLA-E,HLA-G,SDHA,SDHD,STAT1,UBE2L6
entorhinal cortex layer ii stellate island cells	0.0385957	CTSB,GBP1,GBP3,HLA-A,HLA-B,HLA-C,HLA-DPB1,HLA-DRB1,HLA-DRB5,HLA-E,HLA-G,SDHA,SDHD,STAT1,UBE2L6,VCAM1
htetop cells	0.0385957	CTSB,GBP1,GBP3,HLA-A,HLA-B,HLA-C,HLA-DPB1,HLA-E,HLA-G,PTPN22,SDHA,SDHD,STAT1,UBE2L6
superior temporal gyrus	0.0392924	CSK,CTSB,HLA-A,HLA-B,HLA-C,HLA-G,SDHA,UBE2L6
parietal lobe	0.0396399	CTSB,FCGR1A,FCGR1B,GBP3,HLA-A,HLA-B,HLA-C,HLA-DPB1,HLA-DQA1,HLA-DRB1,HLA-DRB5,HLA-E,HLA-G,SDHA,SDHD,STAT1,UBE2L6
entorhinal cortex	0.0399992	CTSB,FCGR1A,FCGR1B,GBP1,GBP2,GBP3,HLA-A,HLA-B,HLA-C,HLA-DPB1,HLA-DQA1,HLA-DQB1,HLA-DRB1,HLA-DRB5,HLA-E,HLA-G,SDHA,SDHD,STAT1,UBE2L6,VCAM1
occipital lobe	0.0468049	CTSB,FCGR1B,HLA-A,HLA-B,HLA-C,HLA-DPB1,HLA-DRB1,HLA-DRB5,HLA-E,HLA-G,SDHA,SDHD,STAT1
stratagene universal human reference rna	0.0469742	CTSB,GBP1,GBP2,GBP3,HLA-A,HLA-B,HLA-C,HLA-DPB1,HLA-DQA1,HLA-DQB1,HLA-DRB1,HLA-DRB5,HLA-E,HLA-G,ICAM1,MX2,SDHA,SDHD,STAT1,TAP1,UBE2L6,VCAM1
caudate	0.0473794	CTSB,GBP1,GBP2,GBP3,HLA-A,HLA-B,HLA-C,HLA-DPB1,HLA-DRB1,HLA-DRB5,HLA-E,HLA-G,SDHA,SDHD,STAT1,UBE2L6,VCAM1
frontal lobe	0.0473794	CTSB,HLA-A,HLA-B,HLA-C,HLA-DPB1,HLA-DQA1,HLA-DRB1,HLA-DRB5,HLA-E,HLA-G,SDHA,SDHD,STAT1,UBE2L6,VCAM1
hippocampus	0.0487901	CTSB,FCGR1A,FCGR1B,GBP1,GBP2,GBP3,HLA-A,HLA-B,HLA-C,HLA-DPB1,HLA-DQA1,HLA-DQB1,HLA-DRB1,HLA-DRB5,HLA-E,HLA-G,ICAM1,SDHA,SDHD,STAT1,UBE2L6,VCAM1
coronary smooth muscle cells	0.0489519	CTSB,GBP1,GBP3,HLA-A,HLA-B,HLA-C,HLA-E,HLA-G,SDHA,SDHD,STAT1,UBE2L6

## Sheet: module 6
None
