# Supplementary material for: Comorbidity of asthma and hypertension may be mediated by shared genetic dysregulation and drug side effects
Source: Sci Rep. 2019 Nov 8;9:16302. doi: 10.1038/s41598-019-52762-w (PMC6841742; doi:10.1038/s41598-019-52762-w)
Supplement: Supplementary file 5 — Dataset 3 [file 41598_2019_52762_MOESM5_ESM.xlsx]

## Sheet: description
	Supplementary file 3. Drugs relevant for asthma and hypertension.
3A	Drugs used to treat asthma.
3B	Drugs used to treat hypertension.
3C	Drugs contraindicated for patients with asthma.
3D	Drugs contraindicated for patients with hypertension.
field	description
drug_name	Trivial drug name.
drugbank_id	DrugBank ID.
disease	Asthma or hypertension.
group	Group of drugs according to their pharmacological action (only in Tables 3A and 3B).
source	Comma-separated list of sources of evidence, supporting this drug-disease interaction (only in Tables 3C and 3D).
condition	Type of interaction between this drug and disease.

## Sheet: 3A
drug_name	drugbank_id	disease	group
Omalizumab	DB00043	asthma	Anti-IgE mab
Flunisolide	DB00180	asthma	Inhaled glucocorticosteroids
Isoetarine	DB00221	asthma	beta2-agonists, short-acting
Theophylline	DB00277	asthma	Methylxanthines long-acting
Ipratropium bromide	DB00332	asthma	M-anticholinergics
Beclometasone	DB00394	asthma	Inhaled glucocorticosteroids
Betamethasone	DB00443	asthma	Inhaled glucocorticosteroids
Montelukast	DB00471	asthma	Antileukotriene drugs
Zafirlukast	DB00549	asthma	Antileukotriene drugs
Fluticasone Propionate	DB00588	asthma	Inhaled glucocorticosteroids
Triamcinolone	DB00620	asthma	Inhaled glucocorticosteroids
Prednisone	DB00635	asthma	Systemic glucocorticosteroids
Dyphylline	DB00651	asthma	Methylxanthines long-acting
Epinephrine	DB00668	asthma	adrenergic agonists
Nedocromil	DB00716	asthma	Cromones
Hydrocortisone	DB00741	asthma	Systemic glucocorticosteroids
Zileuton	DB00744	asthma	Arachidonate 5-lipoxygenase inhibitors
Mometasone	DB00764	asthma	Inhaled glucocorticosteroids
Orciprenaline	DB00816	asthma	2-agonists
Enprofylline	DB00824	asthma	Xanthines
Prednisolone	DB00860	asthma	Systemic glucocorticosteroids
Terbutaline	DB00871	asthma	beta2-agonists, short-acting
Bitolterol	DB00901	asthma	beta2-agonists, short-acting
Ketotifen	DB00920	asthma	H1-antihistmine
Salmeterol	DB00938	asthma	beta2-agonists, long-acting
Methylprednisolone	DB00959	asthma	Systemic glucocorticosteroids
Formoterol	DB00983	asthma	beta2-agonists, long-acting
Glycopyrronium bromide	DB00986	asthma	M-anticholinergics
Salbutamol	DB01001	asthma	beta2-agonists, short-acting
Cromoglicic acid	DB01003	asthma	Cromones
Amlexanox	DB01025	asthma	antiallergic drug
Isoprenaline	DB01064	asthma	beta-agonists, non-selective
Budesonide	DB01222	asthma	Inhaled glucocorticosteroids
Aminophylline	DB01223	asthma	Methylxanthines short-acting
Dexamethasone	DB01234	asthma	Systemic glucocorticosteroids
Fenoterol	DB01288	asthma	beta2-agonists, short-acting
Pirbuterol	DB01291	asthma	beta2-agonists, short-acting
Oxtriphylline	DB01303	asthma	Xanthines
Ephedra	DB01363	asthma	adrenergic agonists
Ephedrine	DB01364	asthma	adrenergic agonists
Procaterol	DB01366	asthma	beta2-agonists, short-acting
Cortisone acetate	DB01380	asthma	Systemic glucocorticosteroids
Clenbuterol	DB01407	asthma	beta2-agonists, long-acting
Bambuterol	DB01408	asthma	beta2-agonists, short-acting
Tiotropium	DB01409	asthma	M-anticholinergics
Ciclesonide	DB01410	asthma	Inhaled glucocorticosteroids
Pranlukast	DB01411	asthma	Antileukotriene drugs
Roflumilast	DB01656	asthma	Non-xanthine PDE4 inhibitors
Indacaterol	DB05039	asthma	beta2-agonists, ultralong-acting
Ibudilast	DB05266	asthma	Non-xanthine PDE4 inhibitors
Tocilizumab	DB06273	asthma	Anti-IL6R mab
Mepolizumab	DB06612	asthma	Anti-IL5 mab
Aclidinium	DB08897	asthma	M-anticholinergics
Fluticasone furoate	DB08906	asthma	Inhaled glucocorticosteroids
Hexoprenaline	DB08957	asthma	beta2-agonists
Fenspiride	DB08979	asthma	H1-antihistmine
Umeclidinium bromide	DB09076	asthma	M-anticholinergics
Olodaterol	DB09080	asthma	beta2-agonists, ultralong-acting
Vilanterol	DB09082	asthma	beta2-agonists, ultralong-acting
Doxofylline	DB09273	asthma	Xanthines
Levosalbutamol	DB13139	asthma	beta2-agonists, short-acting

## Sheet: 3B
drug_name	drugbank_id	disease	group
Valsartan	DB00177	hypertension	Angiotensin II receptor antagonists
Ramipril	DB00178	hypertension	ACE inhibitors
Esmolol	DB00187	hypertension	Beta-adrenergic blocking agents
Betaxolol	DB00195	hypertension	Beta-adrenergic blocking agents
Reserpine	DB00206	hypertension	Adrenergic uptake inhibitor
Remikiren	DB00212	hypertension	Renin inhibitors
Torasemide	DB00214	hypertension	Diuretics
Guanadrel	DB00226	hypertension	Adrenergic release inhibitors
Methyclothiazide	DB00232	hypertension	Diuretics
Metoprolol	DB00264	hypertension	Beta-adrenergic blocking agents
Isradipine	DB00270	hypertension	Calcium channel-blocking agents
Olmesartan	DB00275	hypertension	Angiotensin II receptor antagonists
Chlorthalidone	DB00310	hypertension	Diuretics
Nitroprusside	DB00325	hypertension	Vasodilators - natriuretic peptide receptor agonist
Atenolol	DB00335	hypertension	Beta-adrenergic blocking agents
Diltiazem	DB00343	hypertension	Calcium channel-blocking agents
Minoxidil	DB00350	hypertension	Potassium channel opener
Timolol	DB00373	hypertension	Beta-adrenergic blocking agents
Amlodipine	DB00381	hypertension	Calcium channel-blocking agents
Triamterene	DB00384	hypertension	Diuretics
Nimodipine	DB00393	hypertension	Calcium channel-blocking agents
Nisoldipine	DB00401	hypertension	Calcium channel-blocking agents
Spironolactone	DB00421	hypertension	Diuretics
Bendroflumethiazide	DB00436	hypertension	Diuretics
Prazosin	DB00457	hypertension	Alpha-1 blockers
Sotalol	DB00489	hypertension	Beta-adrenergic blocking agents
Fosinopril	DB00492	hypertension	ACE inhibitors
Trandolapril	DB00519	hypertension	ACE inhibitors
Metolazone	DB00524	hypertension	Diuretics
Lercanidipine	DB00528	hypertension	Calcium channel-blocking agents
Benazepril	DB00542	hypertension	ACE inhibitors
Propranolol	DB00571	hypertension	Beta-adrenergic blocking agents
Clonidine	DB00575	hypertension	Alpha-2 blockers,Imidazoline receptor agonist
Enalapril	DB00584	hypertension	ACE inhibitors
Doxazosin	DB00590	hypertension	Alpha-1 blockers
Amiloride	DB00594	hypertension	Diuretics
Labetalol	DB00598	hypertension	Beta-adrenergic blocking agents
Bisoprolol	DB00612	hypertension	Beta-adrenergic blocking agents
Nicardipine	DB00622	hypertension	Calcium channel-blocking agents
Guanabenz	DB00629	hypertension	Alpha-2 blockers
Mecamylamine	DB00657	hypertension	Ganglion-blocking/nicotinic antagonist
Verapamil	DB00661	hypertension	Calcium channel-blocking agents
Losartan	DB00678	hypertension	Angiotensin II receptor antagonists
Moexipril	DB00691	hypertension	ACE inhibitors
Phentolamine	DB00692	hypertension	Alpha-1 blockers,Alpha-2 blockers
Furosemide	DB00695	hypertension	Diuretics
Eplerenone	DB00700	hypertension	Diuretics
Lisinopril	DB00722	hypertension	ACE inhibitors
Mannitol	DB00742	hypertension	Diuretics
Perindopril	DB00790	hypertension	ACE inhibitors
Candesartan	DB00796	hypertension	Angiotensin II receptor antagonists
Tolazoline	DB00797	hypertension	Alpha-1 blockers,Alpha-2 blockers
Indapamide	DB00808	hypertension	Diuretics
Eprosartan	DB00876	hypertension	Angiotensin II receptor antagonists
Chlorothiazide	DB00880	hypertension	Diuretics
Quinapril	DB00881	hypertension	ACE inhibitors
Bumetanide	DB00887	hypertension	Diuretics
Etacrynic acid	DB00903	hypertension	Diuretics
Phenoxybenzamine	DB00925	hypertension	Alpha-1 blockers,Alpha-2 blockers
Pindolol	DB00960	hypertension	Beta-adrenergic blocking agents
Telmisartan	DB00966	hypertension	Angiotensin II receptor antagonists
Methyldopa	DB00968	hypertension	Alpha-2 blockers
Hydrochlorothiazide	DB00999	hypertension	Diuretics
Guanfacine	DB01018	hypertension	Alpha-2 blockers
Felodipine	DB01023	hypertension	Calcium channel-blocking agents
Irbesartan	DB01029	hypertension	Angiotensin II receptor antagonists
Nitrendipine	DB01054	hypertension	Calcium channel-blocking agents
Deserpidine	DB01089	hypertension	Adrenergic uptake inhibitor
Pentolinium	DB01090	hypertension	Ganglion-blocking/nicotinic antagonist
Nifedipine	DB01115	hypertension	Calcium channel-blocking agents
Trimethaphan	DB01116	hypertension	Ganglion-blocking/nicotinic antagonist
Carvedilol	DB01136	hypertension	Beta-adrenergic blocking agents
Bretylium	DB01158	hypertension	Adrenergic release inhibitors
Terazosin	DB01162	hypertension	Alpha-1 blockers
Guanethidine	DB01170	hypertension	Adrenergic release inhibitors
Rescinnamine	DB01180	hypertension	ACE inhibitors
Acebutolol	DB01193	hypertension	Beta-adrenergic blocking agents
Captopril	DB01197	hypertension	ACE inhibitors
Nadolol	DB01203	hypertension	Beta-adrenergic blocking agents
Metipranolol	DB01214	hypertension	Beta-adrenergic blocking agents
Hydralazine	DB01275	hypertension	Vasodilators
Cilazapril	DB01340	hypertension	ACE inhibitors
Spirapril	DB01348	hypertension	ACE inhibitors
Tasosartan	DB01349	hypertension	Angiotensin II receptor antagonists
Oxprenolol	DB01580	hypertension	Beta-adrenergic blocking agents
Pargyline	DB01626	hypertension	MAO inhibitors
Sorbitol	DB01638	hypertension	Diuretics
Urea	DB03904	hypertension	Diuretics
Celiprolol	DB04846	hypertension	Beta-adrenergic blocking agents
Nebivolol	DB04861	hypertension	Beta-adrenergic blocking agents
Clevidipine	DB04920	hypertension	Calcium channel-blocking agents
CYT006-AngQb	DB05739	hypertension	Anti-AGTR vaccine
Azilsartan medoxomil	DB08822	hypertension	Angiotensin II receptor antagonists
Temocapril	DB08836	hypertension	ACE inhibitors
Aliskiren	DB09026	hypertension	Renin inhibitors
Lacidipine	DB09236	hypertension	Calcium channel-blocking agents
Moxonidine	DB09242	hypertension	Imidazoline receptor agonist
Sacubitril	DB09292	hypertension	Neprilysin inhibitor
Enalaprilat	DB09477	hypertension	ACE inhibitors

## Sheet: 3C
drug_name	drugbank_id	connection	disease	source	condition
adenosine phosphate	DB00131	contraindicated_with	asthma	NDF-RT	Bronchoconstriction [PE]
adenosine triphosphate	DB00171	contraindicated_with	asthma	NDF-RT	Bronchoconstriction [PE]
cevimeline	DB00185	contraindicated_with	asthma	NDF-RT	Asthma [Disease/Finding]
morphine	DB00295	contraindicated_with	asthma	NDF-RT	Asthma [Disease/Finding]
hydromorphone	DB00327	contraindicated_with	asthma	NDF-RT	Asthma [Disease/Finding]
timolol	DB00373	contraindicated_with	asthma	NDF-RT	Bronchial Spasm [Disease/Finding]
timolol	DB00373	contraindicated_with	asthma	NDF-RT	Bronchial Hyperreactivity [Disease/Finding]
sodium tetradecyl sulfate	DB00464	contraindicated_with	asthma	NDF-RT	Asthma [Disease/Finding]
sotalol	DB00489	contraindicated_with	asthma	NDF-RT	Bronchial Hyperreactivity [Disease/Finding]
sotalol	DB00489	contraindicated_with	asthma	NDF-RT	Asthma [Disease/Finding]
oxycodone	DB00497	contraindicated_with	asthma	NDF-RT	Asthma [Disease/Finding]
carteolol	DB00521	contraindicated_with	asthma	NDF-RT	Bronchial Hyperreactivity [Disease/Finding]
carteolol	DB00521	contraindicated_with	asthma	NDF-RT	Asthma [Disease/Finding]
carteolol	DB00521	contraindicated_with	asthma	NDF-RT	Bronchial Spasm [Disease/Finding]
doxapram	DB00561	contraindicated_with	asthma	NDF-RT	Bronchial Spasm [Disease/Finding]
propranolol	DB00571	has_PE	athma	NDF-RT	Bronchoconstriction [PE]
propranolol	DB00571	contraindicated_with	asthma	NDF-RT	Bronchial Hyperreactivity [Disease/Finding]
atropine	DB00572	contraindicated_with	asthma	NDF-RT	Asthma [Disease/Finding]
diclofenac	DB00586	contraindicated_with	asthma	NDF-RT	Bronchial Spasm [Disease/Finding]
diclofenac	DB00586	contraindicated_with	asthma	NDF-RT	Asthma [Disease/Finding]
diclofenac	DB00586	contraindicated_with	asthma	NDF-RT	Bronchial Hyperreactivity [Disease/Finding]
labetalol	DB00598	contraindicated_with	asthma	NDF-RT	Bronchial Hyperreactivity [Disease/Finding]
adenosine	DB00640	contraindicated_with	asthma	NDF-RT	Bronchoconstriction [PE]
dinoprostone	DB00917	contraindicated_with	asthma	NDF-RT	Asthma [Disease/Finding]
aspirin	DB00945	contraindicated_with	asthma	NDF-RT	Asthma [Disease/Finding]
pindolol	DB00960	contraindicated_with	asthma	NDF-RT	Bronchial Hyperreactivity [Disease/Finding]
physostigmine	DB00981	contraindicated_with	asthma	NDF-RT	Asthma [Disease/Finding]
edrophonium	DB01010	has_PE	athma	NDF-RT	Bronchoconstriction [PE]
ibuprofen	DB01050	contraindicated_with	asthma	NDF-RT	Asthma [Disease/Finding]
ibuprofen	DB01050	contraindicated_with	asthma	NDF-RT	Bronchial Hyperreactivity [Disease/Finding]
pilocarpine	DB01085	contraindicated_with	asthma	NDF-RT	Asthma [Disease/Finding]
carvedilol	DB01136	contraindicated_with	asthma	NDF-RT	Asthma [Disease/Finding]
carvedilol	DB01136	contraindicated_with	asthma	NDF-RT	Bronchial Spasm [Disease/Finding]
carvedilol	DB01136	contraindicated_with	asthma	NDF-RT	Bronchial Hyperreactivity [Disease/Finding]
propafenone	DB01182	contraindicated_with	asthma	NDF-RT	Bronchial Spasm [Disease/Finding]
nadolol	DB01203	contraindicated_with	asthma	NDF-RT	Bronchial Hyperreactivity [Disease/Finding]
penbutolol	DB01359	contraindicated_with	asthma	NDF-RT	Bronchial Hyperreactivity [Disease/Finding]
acetaminophen	DB00316	adverse drug reaction	asthma	PMID:23347656	NSAID intolerance or asthma
indomethacin	DB00328	adverse drug reaction	asthma	PMID:17154669	NSAID intolerance or asthma
naproxen	DB00788	adverse drug reaction	asthma	PMID:2884405	NSAID intolerance or asthma
naproxen	DB00788	adverse drug reaction	asthma	PMID:17154669	NSAID intolerance or asthma
ketoprofen	DB01009	adverse drug reaction	asthma	PMID:17154669	NSAID intolerance or asthma
ketoprofen	DB01009	adverse drug reaction	asthma	PMID:81404	NSAID intolerance or asthma
mesalasin	DB00244	adverse drug reaction	asthma	PMID:24634525	NSAID intolerance or asthma
diflunisal	DB00861	adverse drug reaction	asthma	Global Strategy for Asthma Management and Prevention, 1993	NSAID intolerance or asthma
salsalate	DB01399	adverse drug reaction	asthma	Global Strategy for Asthma Management and Prevention, 1993	NSAID intolerance or asthma
sulindac	DB00605	adverse drug reaction	asthma	Global Strategy for Asthma Management and Prevention, 1993	NSAID intolerance or asthma
tolmetin	DB00500	adverse drug reaction	asthma	Global Strategy for Asthma Management and Prevention, 1993	NSAID intolerance or asthma
fenoprofen	DB00573	adverse drug reaction	asthma	Global Strategy for Asthma Management and Prevention, 1993	NSAID intolerance or asthma
flurbiprofen	DB00712	adverse drug reaction	asthma	Global Strategy for Asthma Management and Prevention, 1993	NSAID intolerance or asthma
tiaprofenic acid	DB01600	adverse drug reaction	asthma	Global Strategy for Asthma Management and Prevention, 1993	NSAID intolerance or asthma
piroxicam	DB00554	adverse drug reaction	asthma	Global Strategy for Asthma Management and Prevention, 1993	NSAID intolerance or asthma
mefenamic acid	DB00784	adverse drug reaction	asthma	Global Strategy for Asthma Management and Prevention, 1993	NSAID intolerance or asthma
flufenamic acid	DB02266	adverse drug reaction	asthma	Global Strategy for Asthma Management and Prevention, 1993	NSAID intolerance or asthma
meclofenamic acid	DB00939	adverse drug reaction	asthma	Global Strategy for Asthma Management and Prevention, 1993	NSAID intolerance or asthma
sulfinpyrazone	DB01138	adverse drug reaction	asthma	Global Strategy for Asthma Management and Prevention, 1993	NSAID intolerance or asthma
phenylbutazone	DB00812	adverse drug reaction	asthma	Global Strategy for Asthma Management and Prevention, 1993	NSAID intolerance or asthma
indomethacin	DB00328	adverse drug reaction	asthma	Global Strategy for Asthma Management and Prevention, 1993	NSAID intolerance or asthma
naproxen	DB00788	adverse drug reaction	asthma	Global Strategy for Asthma Management and Prevention, 1993	NSAID intolerance or asthma
ketoprofen	DB01009	adverse drug reaction	asthma	Global Strategy for Asthma Management and Prevention, 1993	NSAID intolerance or asthma
ibuprofen	DB01050	adverse drug reaction	asthma	Global Strategy for Asthma Management and Prevention, 1993	NSAID intolerance or asthma
ibuprofen	DB01050	adverse drug reaction	asthma	Global Strategy for Asthma Management and Prevention, 1993	NSAID intolerance or asthma
aspirin	DB00945	adverse drug reaction	asthma	Global Strategy for Asthma Management and Prevention, 1993	NSAID intolerance or asthma
diclofenac	DB00586	adverse drug reaction	asthma	Global Strategy for Asthma Management and Prevention, 1993	NSAID intolerance or asthma
diclofenac	DB00586	adverse drug reaction	asthma	Global Strategy for Asthma Management and Prevention, 1993	NSAID intolerance or asthma
diclofenac	DB00586	adverse drug reaction	asthma	Global Strategy for Asthma Management and Prevention, 1993	NSAID intolerance or asthma

## Sheet: 3D
drug_name	drugbank_id	connection	disease	source
abciximab	DB00054	contraindicated_with	hypertension	NDF-RT
acrivastine	DB09488	contraindicated_with	hypertension	NDF-RT
almotriptan	DB00918	contraindicated_with	hypertension	NDF-RT
amphetamine	DB00182	contraindicated_with	hypertension	NDF-RT
anisindione	DB01125	contraindicated_with	hypertension	NDF-RT
anistreplase	DB00029	contraindicated_with	hypertension	NDF-RT
benzphetamine	DB00865	contraindicated_with	hypertension	NDF-RT
bromocriptine	DB01200	contraindicated_with	hypertension	NDF-RT
brompheniramine	DB00835	contraindicated_with	hypertension	NDF-RT
cabergoline	DB00248	contraindicated_with	hypertension	NDF-RT
carbinoxamine	DB00748	contraindicated_with	hypertension	NDF-RT
cyclosporine	DB00091	contraindicated_with	hypertension	NDF-RT
darbepoetin alfa,recombinant	DB00012	contraindicated_with	hypertension	NDF-RT
desogestrel	DB00304	contraindicated_with	hypertension	NDF-RT
dextroamphetamine	DB01576	contraindicated_with	hypertension	NDF-RT
dextrothyroxine	DB00509	contraindicated_with	hypertension	NDF-RT
dicumarol	DB00266	contraindicated_with	hypertension	NDF-RT
diethylpropion	DB00937	contraindicated_with	hypertension	NDF-RT
dihydroergotamine	DB00320	contraindicated_with	hypertension	NDF-RT
drospirenone	DB01395	contraindicated_with	hypertension	NDF-RT
droxidopa	DB06262	has_PE	hypertension	NDF-RT
eletriptan	DB00216	contraindicated_with	hypertension	NDF-RT
ephedra	DB01363	contraindicated_with	hypertension	NDF-RT
ephedra	DB01363	has_PE	hypertension	NDF-RT
ephedrine	DB01364	has_PE	hypertension	NDF-RT
epinephrine	DB00668	has_PE	hypertension	NDF-RT
epinephrine	DB00668	has_PE	hypertension	NDF-RT
eptifibatide	DB00063	contraindicated_with	hypertension	NDF-RT
ergotamine	DB00696	contraindicated_with	hypertension	NDF-RT
erythropoietin	DB00016	contraindicated_with	hypertension	NDF-RT
ethynodiol diacetate	DB00823	contraindicated_with	hypertension	NDF-RT
etonogestrel	DB00294	contraindicated_with	hypertension	NDF-RT
frovatriptan	DB00998	contraindicated_with	hypertension	NDF-RT
isocarboxazid	DB01247	contraindicated_with	hypertension	NDF-RT
ketamine	DB01221	contraindicated_with	hypertension	NDF-RT
levonorgestrel	DB00367	contraindicated_with	hypertension	NDF-RT
mestranol	DB01357	contraindicated_with	hypertension	NDF-RT
metaraminol	DB00610	has_PE	hypertension	NDF-RT
methamphetamine	DB01577	contraindicated_with	hypertension	NDF-RT
methylergonovine	DB00353	contraindicated_with	hypertension	NDF-RT
methysergide	DB00247	contraindicated_with	hypertension	NDF-RT
midodrine	DB00211	contraindicated_with	hypertension	NDF-RT
midodrine	DB00211	has_PE	hypertension	NDF-RT
naratriptan	DB00952	contraindicated_with	hypertension	NDF-RT
norepinephrine	DB00368	has_PE	hypertension	NDF-RT
oxymetazoline	DB00935	has_PE	hypertension	NDF-RT
phenelzine	DB00780	contraindicated_with	hypertension	NDF-RT
phenmetrazine	DB00830	contraindicated_with	hypertension	NDF-RT
phenprocoumon	DB00946	contraindicated_with	hypertension	NDF-RT
phentermine	DB00191	contraindicated_with	hypertension	NDF-RT
phenylephrine bitartrate	DB00388	contraindicated_with	hypertension	NDF-RT
phenylpropanolamine hydrochloride	DB00397	has_PE	hypertension	NDF-RT
pseudoephedrine	DB00852	has_PE	hypertension	NDF-RT
reteplase,recombinant	DB00015	contraindicated_with	hypertension	NDF-RT
sibutramine	DB01105	contraindicated_with	hypertension	NDF-RT
streptokinase	DB00086	contraindicated_with	hypertension	NDF-RT
sumatriptan	DB00669	contraindicated_with	hypertension	NDF-RT
tenecteplase	DB00031	contraindicated_with	hypertension	NDF-RT
tirofiban	DB00775	contraindicated_with	hypertension	NDF-RT
tranylcypromine	DB00752	contraindicated_with	hypertension	NDF-RT
urokinase	DB00013	contraindicated_with	hypertension	NDF-RT
warfarin	DB00682	contraindicated_with	hypertension	NDF-RT
zolmitriptan	DB00315	contraindicated_with	hypertension	NDF-RT
rofecoxib	DB00533	adverse drug reaction	hypertension	PMID:15668361,PMID:19887957,PMID:15668361,PMID:16133552
etoricoxib	DB01628	adverse drug reaction	hypertension	PMID:19887957
lumiracoxib	DB01283	adverse drug reaction	hypertension	PMID:19887957
valdecoxib	DB00580	adverse drug reaction	hypertension	PMID:19887957
celecoxib	DB00482	adverse drug reaction	hypertension	PMID:19887957,PMID:16133552
dexamethasone	DB01234	adverse drug reaction	hypertension	PMID:21744056,PMID:2760458
amphotericin B	DB00681	adverse drug reaction	hypertension	PMID:22195528
bevacizumab	DB00112	adverse drug reaction	hypertension	PMID:22195528
cocaine	DB00907	adverse drug reaction	hypertension	PMID:22195528
epinephrine	DB00668	adverse drug reaction	hypertension	PMID:22195528
fludrocortisone	DB00687	adverse drug reaction	hypertension	PMID:22195528
fluoxetine	DB00472	adverse drug reaction	hypertension	PMID:22195528
metoclopramide	DB01233	adverse drug reaction	hypertension	PMID:22195528
mycophenolate mofetil	DB00688	adverse drug reaction	hypertension	PMID:22195528
paclitaxel	DB01229	adverse drug reaction	hypertension	PMID:22195528
progesterone	DB00396	adverse drug reaction	hypertension	PMID:22195528
scopolamine	DB00747	adverse drug reaction	hypertension	PMID:22195528
sorafenib	DB00398	adverse drug reaction	hypertension	PMID:22195528
sunitinib	DB01268	adverse drug reaction	hypertension	PMID:22195528
tacrolimus	DB00864	adverse drug reaction	hypertension	PMID:22195528
prednisolone	DB00860	adverse drug reaction	hypertension	PMID:2760458
triamcinolone	DB00620	adverse drug reaction	hypertension	PMID:2760458
