# Supplementary material for: Comorbidity of asthma and hypertension may be mediated by shared genetic dysregulation and drug side effects
Source: Sci Rep. 2019 Nov 8;9:16302. doi: 10.1038/s41598-019-52762-w (PMC6841742; doi:10.1038/s41598-019-52762-w)
Supplement: Supplementary file 6 — Dataset 4 [file 41598_2019_52762_MOESM6_ESM.xlsx]

## Sheet: description
	Supplementary Table 4. Interactions between asthma, hypertension, drugs relevant to these diseases and drug targets.
field	description
interaction	Whether drug is an indication of a contraindication for a patient with the disease.
disease	Asthma or hypertension.
gene	Gene name.
n_drugs	Number of drugs targeting this gene according to DrugBank.
p-val	P-value in hypergeometic test for drug target enrichment in a corresponding drug group.
p-val-BH	P-value after Benjamini-Hochberg correction for multiple testing.

## Sheet: Supplementary table 4
	interaction	disease	gene	n_drugs	p-val	p-val-BH
0	contraindications	asthma	PTGS2	20	4.79517e-22	8.61532e-20
1	contraindications	asthma	PTGS1	20	1.40473e-21	2.52383e-19
2	indications	hypertension	ACE	15	2.79164e-18	5.01565e-16
3	indications	asthma	ADRB2	19	3.22954e-16	5.80241e-14
4	indications	asthma	NR3C1	15	8.52808e-14	1.53221e-11
5	indications	hypertension	AGTR1	10	4.06043e-12	3.36704e-10
6	indications	hypertension	CACNA1D	11	4.08069e-12	3.38384e-10
7	indications	hypertension	CACNB2	10	3.04603e-11	2.05227e-09
8	indications	hypertension	CACNA1C	11	7.95585e-11	4.76467e-09
9	indications	hypertension	ADRB1	17	1.60983e-10	8.677e-09
10	indications	hypertension	CACNA1S	10	3.19065e-10	1.56342e-08
11	contraindications	hypertension	HTR1B	13	3.41238e-10	1.53273e-08
12	contraindications	hypertension	HTR1D	12	3.52816e-10	1.46283e-08
13	indications	hypertension	ADRB2	17	5.53775e-10	2.13203e-08
14	indications	asthma	ADRB3	9	9.09234e-09	3.26718e-07
15	indications	hypertension	CACNA2D1	8	9.13925e-09	3.07879e-07
16	contraindications	hypertension	HTR1F	7	4.81021e-08	1.52512e-06
17	contraindications	hypertension	ADRA2A	15	1.0444e-07	3.1274e-06
18	contraindications	asthma	ADRB1	10	1.14198e-07	3.23961e-06
19	contraindications	hypertension	SLC6A2	13	1.74668e-07	4.7073e-06
20	contraindications	hypertension	ADRA1A	16	1.76e-07	4.518e-06
21	contraindications	asthma	ADRB2	10	2.31724e-07	5.67724e-06
22	indications	asthma	ADRB1	11	2.46867e-07	5.78527e-06
23	contraindications	hypertension	SLC6A3	11	3.18786e-07	7.15941e-06
24	contraindications	hypertension	ADRA2B	12	1.63307e-06	3.52091e-05
25	indications	hypertension	SLC12A1	6	2.16323e-06	4.48454e-05
26	indications	asthma	PDE4A	6	2.98851e-06	5.96595e-05
27	indications	asthma	CYSLTR1	4	4.17738e-06	8.04146e-05
28	contraindications	hypertension	SLC18A2	7	5.38475e-06	0.000100082
29	contraindications	hypertension	ADRA2C	11	6.8256e-06	0.000122633
30	contraindications	hypertension	ADRA1B	12	8.30861e-06	0.000144462
31	indications	asthma	ADORA1	5	1.6039e-05	0.000270157
32	contraindications	asthma	PRKAA1	3	1.98861e-05	0.000324806
33	contraindications	hypertension	ADRA1D	10	1.99711e-05	0.0003166
34	contraindications	hypertension	PLAUR	4	2.39022e-05	0.000368094
35	contraindications	hypertension	MAOA	7	2.62063e-05	0.000392366
36	contraindications	hypertension	HTR2B	8	3.10857e-05	0.000452843
37	indications	hypertension	ADRA1D	10	3.1702e-05	0.000449668
38	contraindications	hypertension	PLG	5	6.02766e-05	0.000833053
39	indications	hypertension	CACNA1H	5	7.75002e-05	0.00104432
40	indications	hypertension	SLC12A3	4	0.000129254	0.00165876
41	indications	hypertension	CACNA2D2	4	0.000129254	0.00165876
42	indications	hypertension	CACNG1	4	0.000129254	0.00165876
43	contraindications	hypertension	HTR1A	10	0.000151687	0.00185816
44	indications	asthma	PDE3A	4	0.000175666	0.00210408
45	contraindications	hypertension	SERPINE1	4	0.000184377	0.00216042
46	contraindications	hypertension	TAAR1	3	0.000185127	0.00212305
47	contraindications	hypertension	MAOB	7	0.000204418	0.00229544
48	indications	hypertension	BDKRB1	3	0.000216297	0.00237927
49	indications	hypertension	CACNA1F	4	0.000225787	0.00243398
50	contraindications	asthma	PRKAB2	2	0.000300361	0.00314359
51	contraindications	asthma	ABCC2	2	0.000300361	0.00314359
52	indications	asthma	ADORA2A	4	0.000323589	0.00329084
53	indications	asthma	PDE4B	5	0.000346113	0.00345472
54	contraindications	hypertension	PTGS2	9	0.000370275	0.0036287
55	indications	hypertension	ADRA1B	10	0.000377152	0.00363009
56	contraindications	asthma	PTGDR2	3	0.000392626	0.00371273
57	contraindications	hypertension	SLC18A1	3	0.00045052	0.00418673
58	contraindications	hypertension	FLT4	4	0.000456284	0.00416843
59	indications	hypertension	KCNH7	3	0.000525588	0.00468251
60	indications	hypertension	KCNH6	3	0.000525588	0.00468251
61	indications	asthma	IL5	2	0.000555214	0.00482678
62	indications	hypertension	CACNB1	4	0.000556992	0.00476538
63	indications	asthma	PDE4C	3	0.000656395	0.00552807
64	contraindications	hypertension	HTR1E	4	0.000665329	0.00551711
65	contraindications	hypertension	PGR	6	0.000719324	0.00587448
66	contraindications	hypertension	VKORC1	3	0.000877139	0.00705638
67	indications	hypertension	ADRA2A	10	0.000881295	0.00698556
68	contraindications	asthma	PRKAB1	2	0.000891018	0.00696027
69	indications	hypertension	ADRA1A	11	0.000917899	0.00706782
70	contraindications	hypertension	FLT1	4	0.000934241	0.00709234
71	contraindications	hypertension	SERPINB2	2	0.00132614	0.00992764
72	contraindications	hypertension	SLC6A4	8	0.00142156	0.0104962
73	indications	hypertension	SCNN1G	2	0.00147177	0.010438
74	indications	hypertension	SCNN1D	2	0.00147177	0.010438
75	indications	hypertension	SCNN1B	2	0.00147177	0.010438
76	indications	hypertension	SCNN1A	2	0.00147177	0.010438
77	indications	hypertension	AGTR2	2	0.00147177	0.010438
78	contraindications	hypertension	ITGB3	3	0.00149434	0.0101955
79	indications	hypertension	NR3C2	4	0.00154483	0.0104083
80	indications	asthma	ANXA1	2	0.00164011	0.0109138
81	indications	hypertension	CACNB3	3	0.00173814	0.0113559
82	indications	hypertension	CACNB4	3	0.00173814	0.0113559
83	contraindications	asthma	ABCC1	2	0.00176215	0.0113071
84	contraindications	hypertension	NR3C1	7	0.00193725	0.0122844
85	indications	asthma	HDAC2	3	0.00240909	0.0150988
86	contraindications	hypertension	ADRB1	8	0.00262784	0.0162805
87	indications	hypertension	CACNA1B	3	0.00270348	0.0165588
88	contraindications	asthma	KCNQ2	2	0.00290418	0.01749
89	contraindications	asthma	KCNQ3	2	0.00290418	0.01749
90	indications	hypertension	CA1	5	0.00316053	0.01872
91	indications	asthma	ADORA3	2	0.00323002	0.0188214
92	indications	asthma	ADORA2B	2	0.00323002	0.0188214
93	contraindications	hypertension	PAH	3	0.00339938	0.0194922
94	contraindications	asthma	ALOX5	3	0.00341469	0.0193739
95	contraindications	hypertension	ADRB3	5	0.00349148	0.0196032
96	contraindications	asthma	PPARG	5	0.00377206	0.0209602
97	contraindications	hypertension	ITGA2B	2	0.00388333	0.0212499
98	contraindications	hypertension	ANXA1	2	0.00388333	0.0212499
99	contraindications	asthma	PPARA	4	0.00393375	0.0212029
100	contraindications	hypertension	ADRB2	8	0.00414859	0.0221395
101	indications	hypertension	CA4	4	0.00419286	0.0221564
102	indications	hypertension	CACNA2D3	2	0.00430404	0.0225231
103	contraindications	hypertension	HTR7	5	0.00471467	0.0244347
104	contraindications	hypertension	PDGFRB	3	0.00472823	0.0242716
105	indications	hypertension	KCNH2	6	0.00479476	0.0243809
106	contraindications	asthma	IKBKB	2	0.0059638	0.030042
107	contraindications	hypertension	FGA	3	0.00633022	0.0315925
108	contraindications	hypertension	HTR2C	7	0.00666764	0.0329712
109	indications	hypertension	ADRA2B	7	0.00961748	0.0471257
110	contraindications	asthma	AKR1C3	2	0.00999791	0.0485484
