# Supplementary material for: Comorbidity of asthma and hypertension may be mediated by shared genetic dysregulation and drug side effects
Source: Sci Rep. 2019 Nov 8;9:16302. doi: 10.1038/s41598-019-52762-w (PMC6841742; doi:10.1038/s41598-019-52762-w)
Supplement: Supplementary file 7 — Dataset 5 [file 41598_2019_52762_MOESM7_ESM.xlsx]

## Sheet: description
	Supplementary Table 5. The network of drugs and targets relevant for asthma and hypertension in tabular format.
field	description
id	Edge ID
source node	DrugBank drug ID
source_node_type	Always “drug”, because all source nodes in this network are drugs.
interaction	Interaction type. “Indication” or “contraindication” for edges representing drug-disease interactions. “Positive”* or “negative”** for drug-gene interaction.
target_node	Gene or disease name.
target_node_type	Gene or disease.
	* - Drug-gene interaction was classified as positive, if it was labeled in DrugBank as 'agonist', 'activator','inducer','positive allosteric modulator','positive modulator','partial agonist' or 'stimulator'.
	** - Drug-gene interaction was classified as negative, if it was labeled in DrugBank as 'antagonist','blocker','antibody','antisense oligonucleotide','inactivator','inhibitor','inverse agonist','negative modulator','partial antagonist','suppressor' or 'weak inhibitor'.

## Sheet: Supplementary Table 5
id	source node	source_node_type	interaction	target_node	target_node_type
1	DB00013	drug	contraindication	hypertension	disease
2	DB00013	drug	positive	PLG	gene
3	DB00015	drug	contraindication	hypertension	disease
4	DB00015	drug	positive	PLG	gene
5	DB00029	drug	contraindication	hypertension	disease
6	DB00029	drug	positive	PLG	gene
7	DB00031	drug	contraindication	hypertension	disease
8	DB00031	drug	positive	PLG	gene
9	DB00054	drug	contraindication	hypertension	disease
10	DB00054	drug	negaive	ITGA2B	gene
11	DB00054	drug	negaive	ITGB3	gene
12	DB00063	drug	contraindication	hypertension	disease
13	DB00086	drug	contraindication	hypertension	disease
14	DB00086	drug	positive	PLG	gene
15	DB00131	drug	contraindication	asthma	disease
16	DB00131	drug	positive	PRKAA1	gene
17	DB00131	drug	positive	PRKAB1	gene
18	DB00131	drug	positive	PRKAB2	gene
19	DB00171	drug	contraindication	asthma	disease
21	DB00177	drug	indications	hypertension	disease
20	DB00177	drug	negaive	AGTR1	gene
23	DB00178	drug	indications	hypertension	disease
22	DB00178	drug	negaive	ACE	gene
24	DB00180	drug	indications	asthma	disease
25	DB00180	drug	positive	NR3C1	gene
35	DB00182	drug	contraindication	hypertension	disease
26	DB00182	drug	positive	ADRA1A	gene
27	DB00182	drug	positive	ADRA1B	gene
28	DB00182	drug	positive	ADRA1D	gene
29	DB00182	drug	positive	ADRA2A	gene
30	DB00182	drug	positive	ADRA2B	gene
31	DB00182	drug	positive	ADRA2C	gene
32	DB00182	drug	positive	ADRB1	gene
33	DB00182	drug	positive	ADRB2	gene
34	DB00182	drug	positive	ADRB3	gene
36	DB00182	drug	negaive	MAOA	gene
37	DB00182	drug	negaive	MAOB	gene
38	DB00182	drug	negaive	SLC18A2	gene
39	DB00182	drug	negaive	SLC6A3	gene
40	DB00182	drug	positive	TAAR1	gene
42	DB00187	drug	indications	hypertension	disease
41	DB00187	drug	negaive	ADRB1	gene
43	DB00191	drug	contraindication	hypertension	disease
44	DB00191	drug	negaive	MAOA	gene
45	DB00191	drug	negaive	MAOB	gene
46	DB00191	drug	negaive	SLC6A2	gene
47	DB00191	drug	negaive	SLC6A3	gene
48	DB00191	drug	negaive	SLC6A4	gene
51	DB00195	drug	indications	hypertension	disease
49	DB00195	drug	negaive	ADRB1	gene
50	DB00195	drug	negaive	ADRB2	gene
52	DB00206	drug	indications	hypertension	disease
53	DB00206	drug	negaive	SLC18A2	gene
57	DB00211	drug	contraindication	hypertension	disease
54	DB00211	drug	positive	ADRA1A	gene
55	DB00211	drug	positive	ADRA1B	gene
56	DB00211	drug	positive	ADRA1D	gene
58	DB00214	drug	indications	hypertension	disease
59	DB00214	drug	negaive	SLC12A1	gene
67	DB00216	drug	contraindication	hypertension	disease
60	DB00216	drug	positive	HTR1A	gene
61	DB00216	drug	positive	HTR1B	gene
62	DB00216	drug	positive	HTR1D	gene
63	DB00216	drug	positive	HTR1E	gene
64	DB00216	drug	positive	HTR1F	gene
65	DB00216	drug	positive	HTR2B	gene
66	DB00216	drug	positive	HTR7	gene
70	DB00221	drug	indications	asthma	disease
68	DB00221	drug	positive	ADRB1	gene
69	DB00221	drug	positive	ADRB2	gene
73	DB00232	drug	indications	hypertension	disease
71	DB00232	drug	negaive	CA1	gene
72	DB00232	drug	negaive	CA4	gene
74	DB00232	drug	negaive	SLC12A1	gene
76	DB00244	drug	contraindication	asthma	disease
75	DB00244	drug	negaive	ALOX5	gene
77	DB00244	drug	negaive	IKBKB	gene
78	DB00244	drug	positive	PPARG	gene
79	DB00244	drug	negaive	PTGS1	gene
80	DB00244	drug	negaive	PTGS2	gene
85	DB00247	drug	contraindication	hypertension	disease
81	DB00247	drug	positive	HTR1A	gene
82	DB00247	drug	negaive	HTR2B	gene
83	DB00247	drug	negaive	HTR2C	gene
84	DB00247	drug	negaive	HTR7	gene
88	DB00264	drug	indications	hypertension	disease
86	DB00264	drug	negaive	ADRB1	gene
87	DB00264	drug	negaive	ADRB2	gene
89	DB00266	drug	contraindication	hypertension	disease
90	DB00266	drug	negaive	VKORC1	gene
98	DB00270	drug	indications	hypertension	disease
91	DB00270	drug	negaive	CACNA1C	gene
92	DB00270	drug	negaive	CACNA1D	gene
93	DB00270	drug	negaive	CACNA1H	gene
94	DB00270	drug	negaive	CACNA1S	gene
95	DB00270	drug	negaive	CACNA2D1	gene
96	DB00270	drug	negaive	CACNA2D2	gene
97	DB00270	drug	negaive	CACNB2	gene
100	DB00275	drug	indications	hypertension	disease
99	DB00275	drug	negaive	AGTR1	gene
104	DB00277	drug	indications	asthma	disease
101	DB00277	drug	negaive	ADORA1	gene
102	DB00277	drug	negaive	ADORA2A	gene
103	DB00277	drug	negaive	ADORA2B	gene
105	DB00277	drug	positive	HDAC2	gene
106	DB00277	drug	negaive	PDE3A	gene
107	DB00277	drug	negaive	PDE4A	gene
108	DB00277	drug	negaive	PDE4B	gene
109	DB00294	drug	contraindication	hypertension	disease
110	DB00294	drug	positive	PGR	gene
111	DB00304	drug	contraindication	hypertension	disease
112	DB00304	drug	positive	PGR	gene
113	DB00310	drug	indications	hypertension	disease
114	DB00310	drug	negaive	SLC12A1	gene
119	DB00315	drug	contraindication	hypertension	disease
115	DB00315	drug	positive	HTR1A	gene
116	DB00315	drug	positive	HTR1B	gene
117	DB00315	drug	positive	HTR1D	gene
118	DB00315	drug	positive	HTR1F	gene
120	DB00316	drug	contraindication	asthma	disease
121	DB00316	drug	negaive	PTGS1	gene
122	DB00316	drug	negaive	PTGS2	gene
127	DB00320	drug	contraindication	hypertension	disease
123	DB00320	drug	positive	ADRA2A	gene
124	DB00320	drug	positive	HTR1B	gene
125	DB00320	drug	positive	HTR1D	gene
126	DB00320	drug	positive	HTR2B	gene
128	DB00328	drug	contraindication	asthma	disease
129	DB00328	drug	positive	PPARA	gene
130	DB00328	drug	positive	PPARG	gene
131	DB00328	drug	negaive	PTGS1	gene
132	DB00328	drug	negaive	PTGS2	gene
134	DB00335	drug	indications	hypertension	disease
133	DB00335	drug	negaive	ADRB1	gene
136	DB00343	drug	indications	hypertension	disease
135	DB00343	drug	negaive	CACNG1	gene
137	DB00350	drug	indications	hypertension	disease
138	DB00350	drug	positive	PTGS1	gene
148	DB00368	drug	contraindication	hypertension	disease
139	DB00368	drug	positive	ADRA1A	gene
140	DB00368	drug	positive	ADRA1B	gene
141	DB00368	drug	positive	ADRA1D	gene
142	DB00368	drug	positive	ADRA2A	gene
143	DB00368	drug	positive	ADRA2B	gene
144	DB00368	drug	positive	ADRA2C	gene
145	DB00368	drug	positive	ADRB1	gene
146	DB00368	drug	positive	ADRB2	gene
147	DB00368	drug	positive	ADRB3	gene
149	DB00368	drug	negaive	PAH	gene
152	DB00373	drug	contraindication	asthma	disease
153	DB00373	drug	indications	hypertension	disease
150	DB00373	drug	negaive	ADRB1	gene
151	DB00373	drug	negaive	ADRB2	gene
163	DB00381	drug	indications	hypertension	disease
154	DB00381	drug	negaive	CA1	gene
155	DB00381	drug	negaive	CACNA1B	gene
156	DB00381	drug	negaive	CACNA1C	gene
157	DB00381	drug	negaive	CACNA1D	gene
158	DB00381	drug	negaive	CACNA1S	gene
159	DB00381	drug	negaive	CACNA2D1	gene
160	DB00381	drug	negaive	CACNA2D3	gene
161	DB00381	drug	negaive	CACNB1	gene
162	DB00381	drug	negaive	CACNB2	gene
164	DB00384	drug	indications	hypertension	disease
165	DB00384	drug	negaive	SCNN1A	gene
166	DB00384	drug	negaive	SCNN1B	gene
167	DB00384	drug	negaive	SCNN1D	gene
168	DB00384	drug	negaive	SCNN1G	gene
177	DB00393	drug	indications	hypertension	disease
169	DB00393	drug	negaive	CACNA1C	gene
170	DB00393	drug	negaive	CACNA1D	gene
171	DB00393	drug	negaive	CACNA1F	gene
172	DB00393	drug	negaive	CACNA1S	gene
173	DB00393	drug	negaive	CACNB1	gene
174	DB00393	drug	negaive	CACNB2	gene
175	DB00393	drug	negaive	CACNB3	gene
176	DB00393	drug	negaive	CACNB4	gene
178	DB00393	drug	negaive	NR3C2	gene
179	DB00394	drug	indications	asthma	disease
180	DB00394	drug	positive	NR3C1	gene
181	DB00396	drug	contraindication	hypertension	disease
182	DB00396	drug	negaive	NR3C2	gene
183	DB00396	drug	positive	PGR	gene
186	DB00397	drug	contraindication	hypertension	disease
184	DB00397	drug	positive	ADRB1	gene
185	DB00397	drug	positive	ADRB2	gene
189	DB00398	drug	contraindication	hypertension	disease
187	DB00398	drug	negaive	FLT1	gene
188	DB00398	drug	negaive	FLT4	gene
190	DB00398	drug	negaive	PDGFRB	gene
196	DB00401	drug	indications	hypertension	disease
191	DB00401	drug	negaive	CACNA1C	gene
192	DB00401	drug	negaive	CACNA1D	gene
193	DB00401	drug	negaive	CACNA1S	gene
194	DB00401	drug	negaive	CACNA2D1	gene
195	DB00401	drug	negaive	CACNB2	gene
197	DB00421	drug	indications	hypertension	disease
198	DB00421	drug	negaive	NR3C1	gene
199	DB00421	drug	negaive	NR3C2	gene
200	DB00421	drug	positive	PGR	gene
203	DB00436	drug	indications	hypertension	disease
201	DB00436	drug	negaive	CA1	gene
202	DB00436	drug	negaive	CA4	gene
204	DB00436	drug	negaive	SLC12A3	gene
205	DB00443	drug	indications	asthma	disease
206	DB00443	drug	positive	NR3C1	gene
210	DB00457	drug	indications	hypertension	disease
207	DB00457	drug	negaive	ADRA1A	gene
208	DB00457	drug	negaive	ADRA1B	gene
209	DB00457	drug	negaive	ADRA1D	gene
211	DB00457	drug	negaive	KCNH2	gene
212	DB00457	drug	negaive	KCNH6	gene
213	DB00457	drug	negaive	KCNH7	gene
214	DB00471	drug	indications	asthma	disease
215	DB00471	drug	negaive	CYSLTR1	gene
217	DB00472	drug	contraindication	hypertension	disease
216	DB00472	drug	negaive	HTR2C	gene
218	DB00472	drug	negaive	KCNH2	gene
219	DB00472	drug	negaive	SLC6A4	gene
222	DB00489	drug	contraindication	asthma	disease
223	DB00489	drug	indications	hypertension	disease
220	DB00489	drug	negaive	ADRB1	gene
221	DB00489	drug	negaive	ADRB2	gene
224	DB00489	drug	negaive	KCNH2	gene
226	DB00492	drug	indications	hypertension	disease
225	DB00492	drug	negaive	ACE	gene
228	DB00519	drug	indications	hypertension	disease
227	DB00519	drug	negaive	ACE	gene
230	DB00521	drug	contraindication	asthma	disease
229	DB00521	drug	negaive	ADRB2	gene
231	DB00524	drug	indications	hypertension	disease
232	DB00524	drug	negaive	SLC12A3	gene
234	DB00528	drug	indications	hypertension	disease
233	DB00528	drug	negaive	CACNG1	gene
235	DB00533	drug	contraindication	hypertension	disease
236	DB00533	drug	negaive	PTGS2	gene
238	DB00542	drug	indications	hypertension	disease
237	DB00542	drug	negaive	ACE	gene
239	DB00549	drug	indications	asthma	disease
240	DB00549	drug	negaive	CYSLTR1	gene
244	DB00571	drug	contraindication	asthma	disease
245	DB00571	drug	indications	hypertension	disease
241	DB00571	drug	negaive	ADRB1	gene
242	DB00571	drug	negaive	ADRB2	gene
243	DB00571	drug	negaive	ADRB3	gene
252	DB00575	drug	indications	hypertension	disease
246	DB00575	drug	positive	ADRA1A	gene
247	DB00575	drug	positive	ADRA1B	gene
248	DB00575	drug	positive	ADRA1D	gene
249	DB00575	drug	positive	ADRA2A	gene
250	DB00575	drug	positive	ADRA2B	gene
251	DB00575	drug	positive	ADRA2C	gene
254	DB00584	drug	indications	hypertension	disease
253	DB00584	drug	negaive	ACE	gene
255	DB00586	drug	contraindication	asthma	disease
256	DB00586	drug	negaive	PTGS1	gene
257	DB00586	drug	negaive	PTGS2	gene
258	DB00588	drug	indications	asthma	disease
259	DB00588	drug	positive	NR3C1	gene
260	DB00588	drug	negaive	NR3C2	gene
261	DB00588	drug	positive	PGR	gene
265	DB00590	drug	indications	hypertension	disease
262	DB00590	drug	negaive	ADRA1A	gene
263	DB00590	drug	negaive	ADRA1B	gene
264	DB00590	drug	negaive	ADRA1D	gene
266	DB00590	drug	negaive	KCNH2	gene
267	DB00590	drug	negaive	KCNH6	gene
268	DB00590	drug	negaive	KCNH7	gene
269	DB00594	drug	indications	hypertension	disease
270	DB00594	drug	negaive	SCNN1A	gene
271	DB00594	drug	negaive	SCNN1B	gene
272	DB00594	drug	negaive	SCNN1D	gene
273	DB00594	drug	negaive	SCNN1G	gene
279	DB00598	drug	contraindication	asthma	disease
280	DB00598	drug	indications	hypertension	disease
274	DB00598	drug	negaive	ADRA1A	gene
275	DB00598	drug	negaive	ADRA1B	gene
276	DB00598	drug	negaive	ADRA1D	gene
277	DB00598	drug	negaive	ADRB1	gene
278	DB00598	drug	negaive	ADRB2	gene
282	DB00610	drug	contraindication	hypertension	disease
281	DB00610	drug	positive	ADRA1A	gene
285	DB00612	drug	indications	hypertension	disease
283	DB00612	drug	negaive	ADRB1	gene
284	DB00612	drug	negaive	ADRB2	gene
286	DB00620	drug	indications	asthma	disease
287	DB00620	drug	contraindication	hypertension	disease
288	DB00620	drug	positive	NR3C1	gene
296	DB00622	drug	indications	hypertension	disease
289	DB00622	drug	negaive	ADRA1A	gene
290	DB00622	drug	negaive	ADRA1B	gene
291	DB00622	drug	negaive	ADRA1D	gene
292	DB00622	drug	negaive	CACNA1C	gene
293	DB00622	drug	negaive	CACNA1D	gene
294	DB00622	drug	negaive	CACNA2D1	gene
295	DB00622	drug	negaive	CACNB2	gene
298	DB00629	drug	indications	hypertension	disease
297	DB00629	drug	positive	ADRA2A	gene
299	DB00635	drug	indications	asthma	disease
300	DB00635	drug	positive	NR3C1	gene
305	DB00640	drug	contraindication	asthma	disease
301	DB00640	drug	positive	ADORA1	gene
302	DB00640	drug	positive	ADORA2A	gene
303	DB00640	drug	positive	ADORA2B	gene
304	DB00640	drug	positive	ADORA3	gene
308	DB00651	drug	indications	asthma	disease
306	DB00651	drug	negaive	ADORA1	gene
307	DB00651	drug	negaive	ADORA2A	gene
309	DB00651	drug	negaive	PDE4A	gene
310	DB00651	drug	negaive	PDE4B	gene
311	DB00651	drug	negaive	PDE4C	gene
324	DB00661	drug	indications	hypertension	disease
312	DB00661	drug	negaive	ADRA1A	gene
313	DB00661	drug	negaive	ADRA1B	gene
314	DB00661	drug	negaive	ADRA1D	gene
315	DB00661	drug	negaive	CACNA1B	gene
316	DB00661	drug	negaive	CACNA1C	gene
317	DB00661	drug	negaive	CACNA1D	gene
318	DB00661	drug	negaive	CACNA1F	gene
319	DB00661	drug	negaive	CACNA1S	gene
320	DB00661	drug	negaive	CACNB1	gene
321	DB00661	drug	negaive	CACNB2	gene
322	DB00661	drug	negaive	CACNB3	gene
323	DB00661	drug	negaive	CACNB4	gene
325	DB00661	drug	negaive	KCNH2	gene
335	DB00668	drug	indications	asthma	disease
336	DB00668	drug	contraindication	hypertension	disease
326	DB00668	drug	positive	ADRA1A	gene
327	DB00668	drug	positive	ADRA1B	gene
328	DB00668	drug	negaive	ADRA1D	gene
329	DB00668	drug	positive	ADRA2A	gene
330	DB00668	drug	positive	ADRA2B	gene
331	DB00668	drug	positive	ADRA2C	gene
332	DB00668	drug	positive	ADRB1	gene
333	DB00668	drug	positive	ADRB2	gene
334	DB00668	drug	positive	ADRB3	gene
337	DB00668	drug	negaive	PAH	gene
342	DB00669	drug	contraindication	hypertension	disease
338	DB00669	drug	positive	HTR1A	gene
339	DB00669	drug	positive	HTR1B	gene
340	DB00669	drug	positive	HTR1D	gene
341	DB00669	drug	positive	HTR1F	gene
344	DB00678	drug	indications	hypertension	disease
343	DB00678	drug	negaive	AGTR1	gene
345	DB00682	drug	contraindication	hypertension	disease
346	DB00682	drug	negaive	VKORC1	gene
347	DB00687	drug	contraindication	hypertension	disease
348	DB00687	drug	positive	NR3C1	gene
349	DB00687	drug	positive	NR3C2	gene
351	DB00691	drug	indications	hypertension	disease
350	DB00691	drug	negaive	ACE	gene
356	DB00692	drug	indications	hypertension	disease
352	DB00692	drug	negaive	ADRA1A	gene
353	DB00692	drug	negaive	ADRA1B	gene
354	DB00692	drug	negaive	ADRA1D	gene
355	DB00692	drug	negaive	ADRA2A	gene
357	DB00695	drug	indications	hypertension	disease
358	DB00695	drug	negaive	SLC12A1	gene
365	DB00696	drug	contraindication	hypertension	disease
359	DB00696	drug	positive	ADRA2B	gene
360	DB00696	drug	positive	HTR1A	gene
361	DB00696	drug	positive	HTR1B	gene
362	DB00696	drug	positive	HTR1D	gene
363	DB00696	drug	positive	HTR1F	gene
364	DB00696	drug	positive	HTR2C	gene
366	DB00696	drug	negaive	SLC6A2	gene
367	DB00700	drug	indications	hypertension	disease
368	DB00700	drug	negaive	NR3C2	gene
370	DB00722	drug	indications	hypertension	disease
369	DB00722	drug	negaive	ACE	gene
372	DB00741	drug	indications	asthma	disease
371	DB00741	drug	positive	ANXA1	gene
373	DB00741	drug	positive	NR3C1	gene
375	DB00744	drug	indications	asthma	disease
374	DB00744	drug	negaive	ALOX5	gene
376	DB00752	drug	contraindication	hypertension	disease
377	DB00752	drug	negaive	MAOA	gene
378	DB00752	drug	negaive	MAOB	gene
379	DB00764	drug	indications	asthma	disease
380	DB00764	drug	positive	NR3C1	gene
381	DB00764	drug	positive	PGR	gene
382	DB00775	drug	contraindication	hypertension	disease
383	DB00775	drug	negaive	ITGA2B	gene
384	DB00775	drug	negaive	ITGB3	gene
385	DB00780	drug	contraindication	hypertension	disease
386	DB00780	drug	negaive	MAOA	gene
387	DB00780	drug	negaive	MAOB	gene
388	DB00788	drug	contraindication	asthma	disease
389	DB00788	drug	negaive	PTGS1	gene
390	DB00788	drug	negaive	PTGS2	gene
392	DB00790	drug	indications	hypertension	disease
391	DB00790	drug	negaive	ACE	gene
394	DB00796	drug	indications	hypertension	disease
393	DB00796	drug	negaive	AGTR1	gene
397	DB00797	drug	indications	hypertension	disease
395	DB00797	drug	negaive	ADRA1A	gene
396	DB00797	drug	negaive	ADRA2A	gene
399	DB00816	drug	indications	asthma	disease
398	DB00816	drug	positive	ADRB2	gene
400	DB00823	drug	contraindication	hypertension	disease
401	DB00823	drug	positive	PGR	gene
403	DB00824	drug	indications	asthma	disease
402	DB00824	drug	negaive	ADORA2B	gene
404	DB00824	drug	negaive	PDE4A	gene
405	DB00824	drug	negaive	PDE4B	gene
406	DB00830	drug	contraindication	hypertension	disease
407	DB00830	drug	negaive	SLC6A2	gene
408	DB00830	drug	negaive	SLC6A3	gene
412	DB00852	drug	contraindication	hypertension	disease
409	DB00852	drug	positive	ADRA1A	gene
410	DB00852	drug	positive	ADRA2A	gene
411	DB00852	drug	positive	ADRB1	gene
413	DB00852	drug	negaive	SLC6A2	gene
414	DB00852	drug	negaive	SLC6A3	gene
415	DB00852	drug	negaive	SLC6A4	gene
416	DB00860	drug	indications	asthma	disease
417	DB00860	drug	contraindication	hypertension	disease
418	DB00860	drug	positive	NR3C1	gene
421	DB00865	drug	contraindication	hypertension	disease
419	DB00865	drug	positive	ADRA1A	gene
420	DB00865	drug	positive	ADRA2A	gene
422	DB00865	drug	positive	SLC18A2	gene
423	DB00865	drug	negaive	SLC6A3	gene
427	DB00871	drug	indications	asthma	disease
424	DB00871	drug	negaive	ADRB1	gene
425	DB00871	drug	positive	ADRB2	gene
426	DB00871	drug	positive	ADRB3	gene
429	DB00876	drug	indications	hypertension	disease
428	DB00876	drug	negaive	AGTR1	gene
432	DB00880	drug	indications	hypertension	disease
430	DB00880	drug	negaive	CA1	gene
431	DB00880	drug	negaive	CA4	gene
433	DB00880	drug	negaive	SLC12A3	gene
435	DB00881	drug	indications	hypertension	disease
434	DB00881	drug	negaive	ACE	gene
436	DB00887	drug	indications	hypertension	disease
437	DB00887	drug	negaive	SLC12A1	gene
438	DB00901	drug	indications	asthma	disease
439	DB00903	drug	indications	hypertension	disease
440	DB00903	drug	negaive	SLC12A1	gene
441	DB00907	drug	contraindication	hypertension	disease
442	DB00907	drug	negaive	SLC6A2	gene
443	DB00907	drug	negaive	SLC6A3	gene
444	DB00907	drug	negaive	SLC6A4	gene
445	DB00917	drug	contraindication	asthma	disease
446	DB00917	drug	positive	PTGDR2	gene
449	DB00918	drug	contraindication	hypertension	disease
447	DB00918	drug	positive	HTR1B	gene
448	DB00918	drug	positive	HTR1D	gene
456	DB00925	drug	indications	hypertension	disease
450	DB00925	drug	negaive	ADRA1A	gene
451	DB00925	drug	negaive	ADRA1B	gene
452	DB00925	drug	negaive	ADRA1D	gene
453	DB00925	drug	negaive	ADRA2A	gene
454	DB00925	drug	negaive	ADRA2B	gene
455	DB00925	drug	negaive	ADRA2C	gene
462	DB00935	drug	contraindication	hypertension	disease
457	DB00935	drug	positive	ADRA1A	gene
458	DB00935	drug	positive	ADRA1B	gene
459	DB00935	drug	positive	ADRA1D	gene
460	DB00935	drug	positive	ADRA2A	gene
461	DB00935	drug	positive	ADRA2C	gene
463	DB00937	drug	contraindication	hypertension	disease
464	DB00937	drug	negaive	SLC6A2	gene
465	DB00937	drug	negaive	SLC6A3	gene
469	DB00938	drug	indications	asthma	disease
466	DB00938	drug	positive	ADRB1	gene
467	DB00938	drug	positive	ADRB2	gene
468	DB00938	drug	positive	ADRB3	gene
470	DB00945	drug	contraindication	asthma	disease
471	DB00945	drug	positive	PRKAA1	gene
472	DB00945	drug	positive	PRKAB1	gene
473	DB00945	drug	positive	PRKAB2	gene
474	DB00945	drug	negaive	PTGS1	gene
475	DB00945	drug	negaive	PTGS2	gene
476	DB00946	drug	contraindication	hypertension	disease
477	DB00946	drug	negaive	VKORC1	gene
482	DB00952	drug	contraindication	hypertension	disease
478	DB00952	drug	positive	HTR1A	gene
479	DB00952	drug	positive	HTR1B	gene
480	DB00952	drug	positive	HTR1D	gene
481	DB00952	drug	positive	HTR1F	gene
483	DB00959	drug	indications	asthma	disease
484	DB00959	drug	positive	NR3C1	gene
486	DB00960	drug	contraindication	asthma	disease
488	DB00960	drug	indications	hypertension	disease
485	DB00960	drug	positive	ADRB3	gene
487	DB00960	drug	negaive	HTR1A	gene
490	DB00966	drug	indications	hypertension	disease
489	DB00966	drug	negaive	AGTR1	gene
494	DB00983	drug	indications	asthma	disease
491	DB00983	drug	positive	ADRB1	gene
492	DB00983	drug	positive	ADRB2	gene
493	DB00983	drug	positive	ADRB3	gene
497	DB00998	drug	contraindication	hypertension	disease
495	DB00998	drug	positive	HTR1B	gene
496	DB00998	drug	positive	HTR1D	gene
500	DB00999	drug	indications	hypertension	disease
498	DB00999	drug	negaive	CA1	gene
499	DB00999	drug	negaive	CA4	gene
501	DB00999	drug	negaive	SLC12A3	gene
504	DB01001	drug	indications	asthma	disease
502	DB01001	drug	positive	ADRB1	gene
503	DB01001	drug	positive	ADRB2	gene
505	DB01009	drug	contraindication	asthma	disease
506	DB01009	drug	negaive	PTGS1	gene
507	DB01009	drug	negaive	PTGS2	gene
509	DB01018	drug	indications	hypertension	disease
508	DB01018	drug	positive	ADRA2A	gene
517	DB01023	drug	indications	hypertension	disease
510	DB01023	drug	negaive	CACNA1C	gene
511	DB01023	drug	negaive	CACNA1D	gene
512	DB01023	drug	negaive	CACNA1H	gene
513	DB01023	drug	negaive	CACNA1S	gene
514	DB01023	drug	negaive	CACNA2D1	gene
515	DB01023	drug	negaive	CACNA2D2	gene
516	DB01023	drug	negaive	CACNB2	gene
518	DB01023	drug	negaive	NR3C2	gene
520	DB01029	drug	indications	hypertension	disease
519	DB01029	drug	negaive	AGTR1	gene
521	DB01050	drug	contraindication	asthma	disease
522	DB01050	drug	positive	PPARA	gene
523	DB01050	drug	positive	PPARG	gene
524	DB01050	drug	negaive	PTGS2	gene
533	DB01054	drug	indications	hypertension	disease
525	DB01054	drug	negaive	CACNA1C	gene
526	DB01054	drug	negaive	CACNA1D	gene
527	DB01054	drug	negaive	CACNA1H	gene
528	DB01054	drug	negaive	CACNA1S	gene
529	DB01054	drug	negaive	CACNA2D1	gene
530	DB01054	drug	negaive	CACNA2D2	gene
531	DB01054	drug	negaive	CACNB2	gene
532	DB01054	drug	negaive	CACNG1	gene
537	DB01064	drug	indications	asthma	disease
534	DB01064	drug	positive	ADRB1	gene
535	DB01064	drug	positive	ADRB2	gene
536	DB01064	drug	positive	ADRB3	gene
538	DB01089	drug	indications	hypertension	disease
539	DB01089	drug	negaive	SLC18A2	gene
540	DB01105	drug	contraindication	hypertension	disease
541	DB01105	drug	negaive	SLC6A2	gene
542	DB01105	drug	negaive	SLC6A3	gene
543	DB01105	drug	negaive	SLC6A4	gene
550	DB01115	drug	indications	hypertension	disease
544	DB01115	drug	negaive	CACNA1C	gene
545	DB01115	drug	negaive	CACNA1D	gene
546	DB01115	drug	negaive	CACNA1H	gene
547	DB01115	drug	negaive	CACNA1S	gene
548	DB01115	drug	negaive	CACNA2D1	gene
549	DB01115	drug	negaive	CACNB2	gene
559	DB01136	drug	contraindication	asthma	disease
560	DB01136	drug	indications	hypertension	disease
551	DB01136	drug	negaive	ADRA1A	gene
552	DB01136	drug	negaive	ADRA1B	gene
553	DB01136	drug	negaive	ADRA1D	gene
554	DB01136	drug	negaive	ADRA2A	gene
555	DB01136	drug	negaive	ADRA2B	gene
556	DB01136	drug	negaive	ADRA2C	gene
557	DB01136	drug	negaive	ADRB1	gene
558	DB01136	drug	negaive	ADRB2	gene
561	DB01136	drug	negaive	KCNH2	gene
565	DB01162	drug	indications	hypertension	disease
562	DB01162	drug	negaive	ADRA1A	gene
563	DB01162	drug	negaive	ADRA1B	gene
564	DB01162	drug	negaive	ADRA1D	gene
566	DB01162	drug	negaive	KCNH2	gene
567	DB01162	drug	negaive	KCNH6	gene
568	DB01162	drug	negaive	KCNH7	gene
569	DB01170	drug	indications	hypertension	disease
570	DB01170	drug	positive	SLC6A2	gene
572	DB01180	drug	indications	hypertension	disease
571	DB01180	drug	negaive	ACE	gene
575	DB01182	drug	contraindication	asthma	disease
573	DB01182	drug	negaive	ADRB1	gene
574	DB01182	drug	negaive	ADRB2	gene
576	DB01182	drug	negaive	KCNH2	gene
578	DB01197	drug	indications	hypertension	disease
577	DB01197	drug	negaive	ACE	gene
591	DB01200	drug	contraindication	hypertension	disease
579	DB01200	drug	positive	ADRA1A	gene
580	DB01200	drug	positive	ADRA1B	gene
581	DB01200	drug	positive	ADRA1D	gene
582	DB01200	drug	positive	ADRA2A	gene
583	DB01200	drug	positive	ADRA2B	gene
584	DB01200	drug	positive	ADRA2C	gene
585	DB01200	drug	positive	HTR1A	gene
586	DB01200	drug	positive	HTR1B	gene
587	DB01200	drug	positive	HTR1D	gene
588	DB01200	drug	positive	HTR2B	gene
589	DB01200	drug	positive	HTR2C	gene
590	DB01200	drug	negaive	HTR7	gene
594	DB01203	drug	contraindication	asthma	disease
595	DB01203	drug	indications	hypertension	disease
592	DB01203	drug	negaive	ADRB1	gene
593	DB01203	drug	negaive	ADRB2	gene
598	DB01214	drug	indications	hypertension	disease
596	DB01214	drug	negaive	ADRB1	gene
597	DB01214	drug	negaive	ADRB2	gene
606	DB01221	drug	contraindication	hypertension	disease
599	DB01221	drug	negaive	HTR1A	gene
600	DB01221	drug	negaive	HTR1B	gene
601	DB01221	drug	negaive	HTR1D	gene
602	DB01221	drug	negaive	HTR1E	gene
603	DB01221	drug	negaive	HTR1F	gene
604	DB01221	drug	negaive	HTR2B	gene
605	DB01221	drug	negaive	HTR2C	gene
607	DB01222	drug	indications	asthma	disease
608	DB01222	drug	negaive	NR3C1	gene
611	DB01223	drug	indications	asthma	disease
609	DB01223	drug	negaive	ADORA1	gene
610	DB01223	drug	negaive	ADORA3	gene
612	DB01223	drug	positive	HDAC2	gene
613	DB01223	drug	negaive	PDE3A	gene
615	DB01234	drug	indications	asthma	disease
616	DB01234	drug	contraindication	hypertension	disease
614	DB01234	drug	positive	ANXA1	gene
617	DB01234	drug	positive	NR3C1	gene
618	DB01247	drug	contraindication	hypertension	disease
619	DB01247	drug	negaive	MAOA	gene
620	DB01247	drug	negaive	MAOB	gene
623	DB01268	drug	contraindication	hypertension	disease
621	DB01268	drug	negaive	FLT1	gene
622	DB01268	drug	negaive	FLT4	gene
624	DB01268	drug	negaive	PDGFRB	gene
628	DB01288	drug	indications	asthma	disease
625	DB01288	drug	positive	ADRB1	gene
626	DB01288	drug	positive	ADRB2	gene
627	DB01288	drug	positive	ADRB3	gene
631	DB01291	drug	indications	asthma	disease
629	DB01291	drug	positive	ADRB1	gene
630	DB01291	drug	positive	ADRB2	gene
634	DB01303	drug	indications	asthma	disease
632	DB01303	drug	negaive	ADORA1	gene
633	DB01303	drug	negaive	ADORA2A	gene
635	DB01303	drug	positive	HDAC2	gene
636	DB01303	drug	negaive	PDE3A	gene
637	DB01303	drug	negaive	PDE4A	gene
639	DB01340	drug	indications	hypertension	disease
638	DB01340	drug	negaive	ACE	gene
641	DB01348	drug	indications	hypertension	disease
640	DB01348	drug	negaive	ACE	gene
644	DB01349	drug	indications	hypertension	disease
642	DB01349	drug	negaive	AGTR1	gene
643	DB01349	drug	negaive	AGTR2	gene
645	DB01359	drug	contraindication	asthma	disease
646	DB01359	drug	negaive	HTR1A	gene
647	DB01359	drug	negaive	HTR1B	gene
654	DB01363	drug	indications	asthma	disease
655	DB01363	drug	contraindication	hypertension	disease
648	DB01363	drug	positive	ADRA2A	gene
649	DB01363	drug	positive	ADRA2B	gene
650	DB01363	drug	positive	ADRA2C	gene
651	DB01363	drug	positive	ADRB1	gene
652	DB01363	drug	positive	ADRB2	gene
653	DB01363	drug	positive	ADRB3	gene
656	DB01363	drug	negaive	MAOA	gene
657	DB01363	drug	negaive	MAOB	gene
658	DB01363	drug	negaive	SLC18A1	gene
659	DB01363	drug	negaive	SLC18A2	gene
660	DB01363	drug	negaive	SLC6A2	gene
661	DB01363	drug	negaive	SLC6A3	gene
662	DB01363	drug	negaive	SLC6A4	gene
663	DB01364	drug	indications	asthma	disease
664	DB01364	drug	contraindication	hypertension	disease
665	DB01364	drug	negaive	SLC18A2	gene
666	DB01364	drug	negaive	SLC6A2	gene
668	DB01366	drug	indications	asthma	disease
667	DB01366	drug	positive	ADRB2	gene
669	DB01380	drug	indications	asthma	disease
670	DB01380	drug	positive	NR3C1	gene
671	DB01395	drug	contraindication	hypertension	disease
672	DB01395	drug	negaive	NR3C2	gene
673	DB01395	drug	positive	PGR	gene
677	DB01407	drug	indications	asthma	disease
674	DB01407	drug	positive	ADRB1	gene
675	DB01407	drug	positive	ADRB2	gene
676	DB01407	drug	positive	ADRB3	gene
679	DB01408	drug	indications	asthma	disease
678	DB01408	drug	positive	ADRB2	gene
680	DB01410	drug	indications	asthma	disease
681	DB01410	drug	positive	NR3C1	gene
682	DB01411	drug	indications	asthma	disease
683	DB01411	drug	negaive	CYSLTR1	gene
684	DB01411	drug	negaive	IL5	gene
686	DB01576	drug	contraindication	hypertension	disease
685	DB01576	drug	negaive	ADRA1B	gene
687	DB01576	drug	positive	SLC18A2	gene
688	DB01576	drug	negaive	SLC6A2	gene
689	DB01576	drug	negaive	SLC6A3	gene
690	DB01576	drug	positive	TAAR1	gene
694	DB01577	drug	contraindication	hypertension	disease
691	DB01577	drug	positive	ADRA2A	gene
692	DB01577	drug	positive	ADRA2B	gene
693	DB01577	drug	positive	ADRA2C	gene
695	DB01577	drug	negaive	MAOA	gene
696	DB01577	drug	negaive	MAOB	gene
697	DB01577	drug	negaive	SLC18A1	gene
698	DB01577	drug	negaive	SLC18A2	gene
699	DB01577	drug	negaive	SLC6A2	gene
700	DB01577	drug	negaive	SLC6A3	gene
701	DB01577	drug	negaive	SLC6A4	gene
702	DB01577	drug	positive	TAAR1	gene
705	DB01580	drug	indications	hypertension	disease
703	DB01580	drug	negaive	ADRB1	gene
704	DB01580	drug	negaive	ADRB2	gene
706	DB01626	drug	indications	hypertension	disease
707	DB01626	drug	negaive	MAOA	gene
708	DB01626	drug	negaive	MAOB	gene
709	DB01656	drug	indications	asthma	disease
710	DB01656	drug	negaive	PDE4A	gene
711	DB01656	drug	negaive	PDE4B	gene
712	DB01656	drug	negaive	PDE4C	gene
715	DB04846	drug	indications	hypertension	disease
713	DB04846	drug	negaive	ADRB1	gene
714	DB04846	drug	positive	ADRB2	gene
718	DB04861	drug	indications	hypertension	disease
716	DB04861	drug	negaive	ADRB1	gene
717	DB04861	drug	negaive	ADRB2	gene
719	DB04920	drug	indications	hypertension	disease
721	DB05039	drug	indications	asthma	disease
720	DB05039	drug	positive	ADRB2	gene
722	DB05266	drug	indications	asthma	disease
723	DB05266	drug	negaive	PDE3A	gene
724	DB05266	drug	negaive	PDE4A	gene
725	DB05266	drug	negaive	PDE4B	gene
726	DB05266	drug	negaive	PDE4C	gene
727	DB05739	drug	indications	hypertension	disease
737	DB06262	drug	contraindication	hypertension	disease
728	DB06262	drug	positive	ADRA1A	gene
729	DB06262	drug	positive	ADRA1B	gene
730	DB06262	drug	positive	ADRA1D	gene
731	DB06262	drug	positive	ADRA2A	gene
732	DB06262	drug	positive	ADRA2B	gene
733	DB06262	drug	positive	ADRA2C	gene
734	DB06262	drug	positive	ADRB1	gene
735	DB06262	drug	positive	ADRB2	gene
736	DB06262	drug	positive	ADRB3	gene
738	DB06262	drug	negaive	PAH	gene
739	DB06612	drug	indications	asthma	disease
740	DB06612	drug	negaive	IL5	gene
742	DB08822	drug	indications	hypertension	disease
741	DB08822	drug	negaive	AGTR1	gene
744	DB08836	drug	indications	hypertension	disease
743	DB08836	drug	negaive	ACE	gene
745	DB08906	drug	indications	asthma	disease
746	DB08906	drug	positive	NR3C1	gene
748	DB09080	drug	indications	asthma	disease
747	DB09080	drug	positive	ADRB2	gene
750	DB09082	drug	indications	asthma	disease
749	DB09082	drug	positive	ADRB2	gene
752	DB09242	drug	indications	hypertension	disease
751	DB09242	drug	positive	ADRA2A	gene
754	DB09477	drug	indications	hypertension	disease
753	DB09477	drug	negaive	ACE	gene
756	DB13139	drug	indications	asthma	disease
755	DB13139	drug	positive	ADRB2	gene
